# Supplementary material for: Mapping chromatin accessibility and active regulatory elements reveals pathological mechanisms in human gliomas
Source: Nat Commun. 2021 Jun 15;12:3621. doi: 10.1038/s41467-021-23922-2 (PMC8206121; doi:10.1038/s41467-021-23922-2)
Supplement: Supplementary file 4 — Source Data [file 41467_2021_23922_MOESM4_ESM.zip]

Archive with 5 entries (5 files):
- Figure3.xlsx
- Figure4.xlsx
- Figure5.xlsx
- Figure6.xlsx
- SupplFigures.xlsx
