# Supplementary material for: Mapping chromatin accessibility and active regulatory elements reveals pathological mechanisms in human gliomas
Source: Nat Commun. 2021 Jun 15;12:3621. doi: 10.1038/s41467-021-23922-2 (PMC8206121; doi:10.1038/s41467-021-23922-2)
Supplement: Supplementary file 4 — Source Data [file 41467_2021_23922_MOESM4_ESM.zip › Figure3.xlsx]

## Sheet: A
		genes		enhancers	promoters	expression > 10	genes	enhancers
	present in...	H3K4me3	H3K27ac	H3K27ac	H3K27me3	RNAseq	ATACseq	ATACseq
percent of all features	80-100%	71.7564	49.7687	2.10871	8.79199	58.8055	46.2157	0.78896
	60-80%	7.39388	10.9304	3.13839	9.17312	6.39807	16.0618	2.35606
	40-60%	5.28609	8.57933	5.66211	16.4974	4.64234	7.65643	2.92406
	20-40%	5.06203	9.85741	12.8205	17.5366	7.2261	15.2251	13.4381
	0-20%	10.5016	20.8641	76.2703	48.0009	22.928	14.841	80.4928
raw counts	80-100%	17294	10436	940	3714	15340	16847	9480
	60-80%	1782	2292	1399	3875	1669	5855	28310
	40-60%	1274	1799	2524	6969	1211	2791	35135
	20-40%	1220	2067	5715	7408	1885	5550	161470
	0-20%	2531	4375	33999	20277	5981	5410	967186
	...of patients.

## Sheet: B
ATACseq	H3K4me3	H3K27ac	description	how_many_genes
1	1	1	(active according to all experiments)	8007
1	1	0	(active according to ATACseq and H3K4me3, not H3K27ac)	1936
1	0	1	(ATACseq and H3K27ac, not H3K4me3)	361
0	1	1	(H3K4me3 and H3K27ac, not ATACseq)	4040
1	0	0	(only ATAC-seq)	1093
0	1	0	(only H3K4me3)	3311
0	0	1	(only H3K27ac)	320

## Sheet: C
Mean PhastCons100 scores
Active promoters	Random regions for active promoters	Active enhancers	Random regions for active enhancers
0.0336609	0.0172676	0.0312145	0.135913
0.0378664	0.0201224	0.0357146	0.0479636
0.0324667	0.0991899	0.0069461	0.0326367
0.0373468	0.325886	0.00695238	0.138291
0.00546077	0.394442	0.0583045	0.00780252
0.246586	0.176913	0.0105569	0.18866
0.103375	0	0.0314409	0.0424162
0.157081	0.0249925	0.0502486	0.0545417
0.0628475	0.123506	0.0798872	0.0733004
0.0792415	0.28208	0.0471413	0.0830059
0.128327	0.100382	0.0134274	0.0103254
0.0739356	0.0130672	0.0240307	0.0323928
0.0125945	0.0263038	0.013212	0.0132747
0.0122402	0.162855	0.0238023	0.118187
0.325476	0.0897126	0.0290548	0.0467655
0.0315539	0.0893424	0.00850019	0.00793844
0.0234038	0.0327774	0.0428459	0.0620392
0.106525	0.0841106	0.0458733	0
0.0617649	0.177109	0.0753715	0.179956
0.121846	0	0.00324848	0
0.104698	0.021112	0.00445942	0.0719902
0.0331677	0.114359	0.123199	0.07487
0.126013	0.0382094	0.102685	0.0264535
0.107264	0.0810764	0.111329	0.0902881
0.203857	0.0962237	0.0529437	0.0524521
0.0602549	0.0265531	0.112004	0.0313468
0.146726	0.0765566	0.11776	0.115013
0.0374134	0.0937091	0.24911	0.138612
0.0478386	0.0646096	0.00572448	0.0739896
0.0104317	0.100268	0.239764	0.130032
0.0898019	0.102186	0.0493065	0
0.00672228	0.0605221	0.059901	0.0707073
0.0335437	0.130322	0.0908558	0.0545732
0.0402874	0.0974285	0.1511	0.023723
0.113927	0.124717	0.0352584	0.170688
0.0201136	0.010036	0.122769	0.0964562
0.00781559	0.421107	0.0141298	0.0993777
0.0518228	0.0427586	0.0112588	0.106176
0.0331421	0.0390927	0.0282092	0.194574
0.107466	0.125655	0.017276	0
0.00851114	0.0397845	0.0149319	0
0.0858319	0.176825	0.14007	0.024226
0.253629	0	0.122849	0.0981173
0.00885207	0.212182	0.510903	0.0287322
0.0408376	0	0.185595	0.187072
0.0446278	0.0455782	0.181302	0.0753804
0.191579	0.0805505	0.0553022	0
0.0539956	0.0992257	0.374232	0.0950053
0.100923	0.0289234	0.0735282	0.125696
0.00670914	0.091944	0.0549379	0.118252
0.200687	0.0187415	0.0822467	0.0765869
0.054143	0.0897346	0.105197	0.136103
0.0236306	0.253958	0.15486	0.164763
0.141843	0.0598223	0.108413	0.130083
0.0651242	0.332864	0.0172974	0.0438695
0.152777	0	0.227259	0.314041
0.071753	0.121277	0.0461594	0.0883851
0.171239	0.0627106	0.0597129	0.134132
0.0818256	0.218225	0.108154	0.0270694
0.0646655	0.138025	0.159612	0.151035
0.0152108	0.0682189	0.106837	0.0197737
0.00830853	0.140785	0.258219	0.139671
0.0608048	0.102506	0.068489	0.048289
0.13328	0.116602	0.0568124	0.0733604
0.266059	0	0.0333978	0.0659184
0.0801687	0.0522335	0.0440682	0.074481
0.106241	0.103211	0.0451226	0
0.157537	0	0.0477514	0.0583912
0.358624	0.0157681	0.0361738	0.0223611
0.0426618	0.0699358	0.0302981	0.194163
0.0550293	0.0310458	0.0385812	0
0.0984991	0.181346	0.0539289	0.03041
0.0744097	0.125538	0.0943799	0.0194761
0.112849	0.0104981	0.0459874	0.0521418
0.0836262	0.0400822	0.0391216	0.0213921
0.186722	0.046034	0.0854224	0.0487778
0.32196	0.0353911	0.0588262	0.0468429
0.323266	0.0773977	0.141276	0.116577
0.326889	0	0.023402	0.0738467
0.0572063	0.046653	0.174022	0.225706
0.141078	0.070216	0.0321418	0
0.0302408	0.0662209	0.0569115	0.14941
0.0441139	0.0998519	0.0269872	0.0498365
0.101164	0.0485716	0.0170859	0.51871
0.0572449	0.0301731	0.108462	0.314486
0.115822	0.0439117	0.317725	0.0747507
0.112294	0.0564665	0.0192214	0.0700257
0.00622439	0.0148406	0.0723353	0.0594408
0.0489123	0.200741	0.213547	0.0978839
0.199536	0.0184228	0.175382	0.0629586
0.0611767	0.0444839	0.0487451	0.0145565
0.0538628	0.16361	0.161661	0
0.333872	0.144089	0.168635	0.0690605
0.190629	0.0329927	0.254499	0.179619
0.132109	0.178768	0.175935	0.181287
0.0402439	0.277091	0.175335	0.0494646
0.0777757	0.169329	0.122737	0.272605
0.110183	0.0240075	0.184948	0.0660016
0.309086	0	0.168579	0.151384
0.394554	0.020559	0.0416636	0.0653967
0.129341	0.00798901	0.0480412	0.187685
0.212672	0	0.294201	0.0888687
0.0554316	0.0364607	0.128446	0
0.145602	0.0336082	0.0702991	0.193559
0.169654	0	0.0065237	0.171821
0.13864	0.0840554	0.0105013	0.0623781
0.144192	0.22418	0.0560113	0.0410233
0.0172611	0.035087	0.100834	0.035538
0.125449	0.0862747	0.0675783	0.215461
0.131464	0.0537944	0.0692897	0.0381865
0.0746692	0	0.0587391	0.0461388
0.128692	0.029988	0.14347	0.0869299
0.0799351	0.206475	0.039876	0
0.366044	0	0.0244195	0.0983167
0.0679298	0.0351493	0.0703424	0.0871761
0.130835	0.238835	0.0317968	0.0273341
0.0384743	0.0388783	0.0430418	0.0332585
0.0386623	0.0346208	0.0674451	0.0165031
0.0681739	0.11353	0.0497266	0.185557
0.14459	0.0483074	0.0463361	0.0905899
0.116647	0.138175	0.0478834	0
0.0447528	0.0185945	0.0918348	0.110887
0.18695	0.0296625	0.0814698	0
0.410839	0.11236	0.0288767	0.0460048
0.118218	0.0572687	0.0957393	0.0128774
0.0578041	0.113727	0.237022	0.0142362
0.0699761	0.0813518	0.222076	0.0459399
0.144158	0.267466	0.199542	0.134681
0.124337	0.0563508	0.0408075	0.0435669
0.0827836	0.023328	0.0129506	0.039817
0.165992	0.945391	0.0610007	0.0445415
0.223468	0.0986273	0.165323	0.0144364
0.0491619	0.0113748	0.0391394	0
0.0874204	0.159426	0.0684818	0.0259461
0.249817	0.080593	0.0608417	0.127024
0.13822	0	0.116706	0.0355182
0.176204	0.133845	0.0556084	0.072317
0.0398969	0.0246371	0.0861455	0.0323151
0.131952	0.158993	0.142675	0.0366269
0.300966	0	0.103392	0.0507086
0.0951637	0.00943642	0.129268	0.080825
0.187975	0	0.129158	0.087695
0.220588	0.0497128	0.313182	0.0427148
0.0822599	0.0516773	0.192501	0
0.014994	0.17966	0.0620368	0.0460904
0.0586363	0.147648	0.0771375	0
0.0106382	0.125555	0.122647	0.0765216
0.14945	0.0252887	0.101544	0.0432665
0.107243	0.0170636	0.0742046	0.0955993
0.644046	0.221685	0.0322885	0.0284179
0.0903088	0	0.0974927	0.0872457
0.0476214	0.0436603	0.0758425	0.218976
0.0764493	0.405011	0.0226941	0.0409489
0.0289375	0.0128552	0.0408488	0.034945
0.050745	0.0738872	0.0401523	0.16453
0.0659965	0.109979	0.0303246	0.0220576
0.0968531	0.143508	0.140557	0.0301334
0.272669	0.134285	0.329893	0.016614
0.0822879	0.082882	0.19327	0
0.150222	0.0926194	0.122279	0.0988538
0.0429259	0.136188	0.00811921	0.172879
0.243446	0.103113	0.130557	0.103724
0.196623	0.0677376	0.115243	0.0362221
0.0850924	0	0.100492	0.196978
0.078347	0.00788615	0.0560853	0.050575
0.15243	0	0.0161332	0.180199
0.139144	0.12204	0.0330382	0
0.118622	0.138335	0.0736584	0.0645517
0.236002	0.109252	0.0842303	0.207464
0.0362683	0	0.0668697	0.0703612
0.16621	0.120108	0.0872158	0
0.162468	0.0282138	0.0677879	0.0140681
0.0844418	0	0.101994	0.12149
0.380264	0.0232787	0.177366	0.0885165
0.173613	0.18195	0.0569622	0.0305269
0.129336	0.0735911	0.246201	0.233627
0.0972924	0.19433	0.200182	0.0422201
0.0143609	0.108625	0.230974	0.10153
0.122961	0.016721	0.198264	0.113852
0.295056	0.0146278	0.114517	0
0.484772	0.0974283	0.0370583	0.0394171
0.088425	0	0.123011	0.0973413
0.136201	0.14418	0.0550748	0
0.388176	0	0.0732576	0.0715982
0.0707771	0.0261814	0.0498847	0.14069
0.035826	0.0158027	0.190124	0.0489987
0.0942314	0.0766577	0.173864	0.145233
0.10401	0.0634585	0.143681	0.114324
0.0663455	0.0800166	0.0878786	0.0178515
0.136288	0.0851506	0.128953	0.0500324
0.0723673	0	0.0603811	0.18316
0.0270321	0.00568366	0.0781492	0.0340392
0.164862	0.0693849	0.0173961	0.0841175
0.140982	0.0534312	0.0472939	0.0921118
0.131578	0.0775312	0.195425	0.415567
0.443485	0.214214	0.215353	0.0420178
0.213564	0.241343	0.179666	0.215157
0.261798	0	0.311484	0.341143
0.159216	0.112292	0.0440719	0
0.354129	0.0267886	0.40745	0.0251996
0.277248	0.0135962	0.324699	0.048229
0.123504	0.100514	0.108595	0.113768
0.248397	0.042209	0.0571094	0.0841283
0.561421	0.0522063	0.0872473	0.0547536
0.105487	0.0914225	0.451116	0.0939162
0.0907469	0.168336	0.525911	0.340911
0.183377	0.202281	0.494272	0.321967
0.171165	0.0330451	0.287075	0.101615
0.132762	0.0652619	0.335018	0.408196
0.0398139	0.258939	0.331302	0.100087
0.12544	0.186158	0.246656	0.0242653
0.214791	0.0917114	0.330483	0.0312722
0.320132	0.0441851	0.264077	0.0632094
0.0643979	0.0359451	0.0950205	0.0919309
0.165446	0.09229	0.031436	0.0325594
0.0926578	0.0483387	0.0609877	0.0237475
0.0359454	0	0.193229	0.15043
0.0369871	0.298474	0.0812163	0.0434291
0.139182	0.024719	0.0512568	0
0.161263	0.0411813	0.0430867	0
0.330724	0.0232006	0.0250182	0
0.113287	0.137123	0.331793	0.142341
0.120367	0.113472	0.0370698	0.149069
0.0540698	0.0714845	0.0272563	0.00715347
0.0738921	0.0389515	0.0301064	0.532514
0.307295	0.0964128	0.0987893	0.0157687
0.123806	0.00468026	0.0430836	0.019588
0.063227	0.0671157	0.206267	0.194436
0.0579648	0	0.241071	0.0630591
0.0808121	0.0666589	0.12506	0.15195
0.295461	0.0395975	0.13073	0.0970092
0.0926248	0.0990057	0.180187	0.178012
0.102527	0.0291159	0.185485	0.0640105
0.176232	0.185822	0.196545	0.16233
0.225648	0.0334088	0.0682532	0
0.0909859	0.0659496	0.0543223	0.0489859
0.269298	0.0522449	0.0714606	0.0240189
0.0680452	0.0229288	0.158078	0.262013
0.245419	0.159585	0.249668	0.0667239
0.0862218	0.0660333	0.11885	0.146729
0.402609	0.238849	0.37999	0.0724382
0.220027	0.132327	0.0288016	0.023433
0.585816	0.136799	0.0941877	0.111094
0.288798	0.0471414	0.0678504	0.0478064
0.119924	0	0.0568525	0.0615964
0.245127	0.210479	0.0805916	0.122767
0.180173	0.0892694	0.183146	0.124353
0.129279	0.21443	0.121906	0.0422317
0.145747	0.121606	0.0994133	0.266654
0.251744	0.0535814	0.161146	0.101198
0.350179	0	0.148336	0.0145885
0.136735	0.106831	0.23723	0.0445367
0.169382	0.0328363	0.109772	0.0483357
0.130063	0.0356257	0.361011	0.168651
0.201309	0.0515485	0.224631	0.180874
0.199748	0.0157818	0.0989584	0.129975
0.484613	0	0.142604	0.0135033
0.112235	0.695826	0.169237	0.0433916
0.0842582	0.13134	0.0276332	0.0175598
0.194716	0	0.225489	0.0958887
0.228279	0	0.147177	0.176638
0.160723	0.00786702	0.0827043	0.07979
0.0570798	0.0404791	0.0677114	0.0351287
0.102943	0	0.0643013	0.0128989
0.137685	0.168893	0.145265	0.130927
0.130455	0.0101506	0.278635	0.0517819
0.108228	0.0196492	0.0998795	0.171912
0.0785728	0.0165968	0.339937	0.166528
0.0706562	0.276658	0.278431	0.106803
0.340718	0.210785	0.185953	0.138565
0.0892227	0	0.161905	0.168005
0.168557	0.089258	0.0338977	0.140044
0.11283	0.0944264	0.361825	0.359365
0.0843547	0.0451443	0.150367	0.0600175
0.144185	0.165171	0.174918	0
0.0930436	0.130543	0.0865762	0.0372527
0.0693022	0.0562974	0.350388	0.109845
0.307671	0.0798733	0.135753	0.0778366
0.151971	0	0.145182	0
0.236767	0.0308491	0.1037	0.262094
0.184999	0.166468	0.295919	0.209423
0.34454	0.100427	0.423596	0.198243
0.124858	0.0629096	0.0525751	0.129287
0.266375	0.0548391	0.147431	0.096913
0.0922875	0.0482999	0.0697798	0.244534
0.220113	0.0535412	0.113947	0.0249855
0.313256	0.0239534	0.157813	0.0296691
0.087636	0.110662	0.228041	0.228105
0.064413	0.128451	0.145237	0.0167443
0.0343413	0.0813098	0.152505	0.072965
0.319319	0.139583	0.249889	0.0435095
0.208915	0.024443	0.0945405	0.0404664
0.117311	0.0321998	0.185608	0.0431955
0.0726093	0.186634	0.255001	0.0274112
0.137758	0.0491534	0.300538	0.219938
0.170865	0.08209	0.0589895	0.0583447
0.067796	0.0403725	0.281941	0
0.181961	0.0279153	0.32704	0.0532998
0.464748	0.0244626	0.225186	0.102911
0.213344	0.0455638	0.134851	0.0403448
0.271831	0.090905	0.189506	0
0.267583	0	0.169152	0.0535625
0.152966	0.085927	0.0741291	0.0366289
0.172151	0.0487522	0.116663	0.0163502
0.148339	0.0346305	0.222814	0.0239841
0.100785	0.0828596	0.13411	0.0205009
0.160829	0.139369	0.177474	0.532452
0.129105	0.0817551	0.179738	0.0440524
0.15711	0.0679845	0.212545	0
0.14804	0.121368	0.22695	0.249905
0.212822	0	0.140244	0.094148
0.0996146	0.0894682	0.0244161	0.00777856
0.13235	0.180327	0.197792	0.0894081
0.0427331	0.0654207	0.0776278	0.0797118
0.138258	0.031993	0.0320978	0.145752
0.273917	0	0.403669	0.115092
0.188331	0.0190754	0.448942	0.0621769
0.152086	0.0559349	0.108454	0.0468837
0.146707	0.0555286	0.201026	0.193325
0.325244	0.064642	0.240082	0
0.169944	0.0290483	0.137066	0.174574
0.0891944	0.199563	0.13919	0
0.167601	0.0311839	0.278421	0.0395535
0.0363915	0.00660286	0.418169	0.0830364
0.246693	0.157373	0.354742	0.0525682
0.160641	0.0308909	0.230802	0.885752
0.111038	0.0649831	0.460967	0.032227
0.172896	0.0784374	0.0186698	0.0159054
0.268257	0	0.340736	0.103125
0.513314	0.0464128	0.230749	0.0435203
0.15864	0.255503	0.0690176	0.0709495
0.291144	0.0884228	0.541852	0.0777463
0.134293	0.0514869	0.187437	0.11319
0.045114	0.0207755	0.229799	0.137214
0.204046	0	0.128395	0.0185767
0.0476418	0.056457	0.167118	0.130467
0.0744947	0.111597	0.114277	0.342568
0.0565699	0.107015	0.255953	0.0292906
0.28102	0.177142	0.12448	0.0102431
0.454123	0.0113902	0.411793	0.0331468
0.613337	0.0546516	0.0293025	0.399158
0.0977981	0.182294	0.219296	0.120272
0.0758367	0.153424	0.0159801	0.0281512
0.0788074	0.11956	0.0861026	0.110289
0.256493	0.0240049	0.088322	0.0791278
0.492666	0.0594625	0.158258	0.0174522
0.0976111	0.052184	0.270143	0.135309
0.144954	0.282003	0.316559	0.0384518
0.159505	0.0667091	0.108478	0.0210574
0.0257506	0.281223	0.115265	0.0347502
0.115978	0.10925	0.057738	0.0581775
0.27052	0	0.0297795	0.0695079
0.228346	0.0214252	0.0475296	0.0285433
0.175655	0.103187	0.196661	0.195266
0.180911	0.0325237	0.12517	0.0581413
0.398396	0.0884789	0.0999875	0.0366491
0.0619524	0.23155	0.379285	0.0373065
0.0961537	0.0994881	0.0912624	0.0725846
0.111426	0.045853	0.399064	0.403388
0.370329	0.32003	0.318655	0.38535
0.0976841	0.010086	0.0756629	0.0591319
0.115878	0.0137511	0.0129981	0.0514869
0.121972	0.286183	0.0876504	0.00967108
0.0871335	0.0170331	0.225662	0.0344924
0.134212	0.282055	0.143958	0.0221629
0.16201	0.0892947	0.0091729	0.175023
0.179757	0	0.241325	0.00889363
0.328985	0.0370174	0.133824	0.112836
0.234384	0.040954	0.160011	0.07083
0.138771	0	0.220098	0.0188569
0.0947985	0.0460734	0.082744	0.153999
0.101321	0.0691082	0.189625	0.23744
0.170195	0.0624377	0.254404	0.158088
0.10598	0.0348822	0.0643861	0.0273841
0.221277	0.0110704	0.341245	0.0269098
0.247395	0.0654226	0.137557	0.0524618
0.218279	0.0992546	0.0578646	0.115237
0.0588254	0.0359753	0.216479	0.0500257
0.291029	0.117513	0.141547	0.0854125
0.0609225	0.0725526	0.0762129	0.0668113
0.137784	0.23767	0.196874	0.0880391
0.21847	0.0372218	0.3763	0.163137
0.398289	0.224257	0.0393124	0.048837
0.101228	0.120191	0.00984667	0.098369
0.0772039	0.311108	0.268209	0.138279
0.284122	0.100165	0.0159543	0.0956742
0.0773153	0.050461	0.23894	0
0.165622	0.0167936	0.00758146	0.0380244
0.0581932	0.0597557	0.134846	0.0141191
0.0888539	0.228489	0.195185	0.051133
0.108338	0.13375	0.380877	0.237778
0.327334	0.0473684	0.193624	0.0536809
0.166313	0.0444118	0.251794	0.041985
0.222498	0.158936	0.0864043	0.0367366
0.0447212	0.131933	0.269517	0.0198523
0.326815	0.0916321	0.292192	0.0470209
0.122976	0.0428758	0.26364	0.0301472
0.0810544	0.385321	0.362439	0.0660331
0.27523	0.10233	0.372153	0.0375532
0.0772024	0.150475	0.419813	0.0249946
0.0518493	0	0.409228	0.211657
0.0379711	0.115104	0.411623	0.0153571
0.0799565	0.117231	0.465024	0.0734215
0.265653	0.0754485	0.394624	0.0500271
0.235954	0	0.464493	0.0556769
0.621553	0.0740077	0.324038	0.0517805
0.168801	0.103598	0.854936	0.206973
0.248513	0.0395476	0.480334	0.0490959
0.0606693	0.144465	0.10648	0.0271646
0.0478679	0.018692	0.133984	0.107872
0.315882	0.0782022	0.306019	0.0255743
0.354206	0	0.0637409	0.155692
0.235766	0.137717	0.0231563	0.149065
0.21167	0.118173	0.0980966	0.0572026
0.220285	0.0307715	0.156383	0.17674
0.283307	0.160602	0.040267	0.0311409
0.108812	0.181102	0.132363	0.0288976
0.15063	0	0.0727232	0.095382
0.288554	0.0747993	0.0219879	0.0424835
0.245222	0.0822408	0.0410615	0.0580268
0.10247	0	0.229811	0.0873697
0.0664466	0.237068	0.153992	0.394793
0.0594555	0.0326288	0.236437	0.0136717
0.0685043	0.0427047	0.270371	0.145164
0.206351	0.0815458	0.106509	0.0447931
0.307224	0.105126	0.201277	0.12798
0.158326	0.020915	0.0947261	0.0285679
0.10285	0.04128	0.0222901	0.136971
0.197681	0.0148446	0.0300045	0.147029
0.160083	0.199161	0.0387819	0.0258873
0.233028	0.101903	0.125146	0.0189076
0.197939	0.100559	0.100608	0.0941067
0.188165	0.0516859	0.0647771	0.0284821
0.249064	0.028346	0.0349637	0.147156
0.317888	0.0324033	0.195523	0.13481
0.175541	0.086604	0.0608981	0.0164276
0.150788	0.0677735	0.173504	0.0165583
0.257698	0.0879296	0.0425255	0.177584
0.318614	0.286224	0.0602976	0.0186649
0.155587	0.32175	0.31509	0.22534
0.380178	0.0606472	0.19456	0.494193
0.345601	0.218848	0.102618	0.0265493
0.132156	0.155727	0.118946	0.0520068
0.12403	0.0613076	0.107186	0.0707389
0.240009	0.0199147	0.0504156	0.0934356
0.224437	0.103845	0.297797	0.0104713
0.204109	0.120081	0.359132	0.0466171
0.174985	0.0672873	0.176205	0.0205191
0.0925147	0.0809915	0.147079	0.0978846
0.312397	0.0545918	0.250972	0.0150967
0.343348	0.123725	0.344641	0.109363
0.0313323	0.0263616	0.59399	0.0892637
0.169403	0.0898665	0.146091	0.209735
0.198571	0.0368548	0.166451	0.0933173
0.211371	0.0774066	0.0630436	0.075009
0.0842298	0.143956	0.231375	0.143919
0.0336999	0	0.139185	0.077194
0.239066	0.0507369	0.0492949	0.0618217
0.153535	0.0834892	0.101366	0
0.0925912	0.140024	0.0417362	0.033698
0.309015	0.0298386	0.245735	0.119858
0.153506	0.100582	0.0948662	0.108087
0.169403	0.120411	0.542069	0.119002
0.107275	0.0128138	0.206032	0.167396
0.0802174	0.018687	0.253544	0.278969
0.228198	0.0787204	0.177878	0.0705502
0.144163	0.0591316	0.533488	0.0817948
0.113189	0.0727976	0.122108	0.132583
0.226258	0.0745613	0.111828	0.0273613
0.18618	0	0.644316	0.122848
0.0964474	0	0.20283	0.074004
0.0646903	0.0309	0.244378	0.0984157
0.117433	0.0144853	0.625468	0.058763
0.244353	0.0435354	0.0401435	0.0133736
0.168008	0.0508803	0.0239698	0
0.0759881	0.0375713	0.0968076	0.0866448
0.0976149	0.0738244	0.136086	0.00733139
0.0428761	0.142522	0.167742	0.0164982
0.285953	0.0455864	0.00887236	0.125228
0.153072	0	0.182896	0.29019
0.375671	0.128278	0.0757377	0.0362725
0.129634	0.0203703	0.0611821	0.135032
0.254214	0.0460635	0.322851	0
0.474693	0.102341	0.252232	0.141555
0.186006	0.347355	0.262395	0.00811141
0.0472143	0.0253837	0.131139	0.144372
0.112281	0.298458	0.522265	0.148133
0.16981	0.124719	0.0496152	0.0300769
0.202562	0	0.0479082	0.0914819
0.169343	0.0245153	0.206001	0.0158093
0.19789	0.0754213	0.039239	0.0340279
0.0343143	0.0726561	0.0489941	0.0226749
0.29551	0.112459	0.0246738	0.0996092
0.236082	0.182849	0.285243	0.129446
0.169894	0.287753	0.325453	0.162018
0.0698395	0.131007	0.59575	0
0.116861	0.00704398	0.0191138	0.144024
0.235328	0.109248	0.0970178	0.0339163
0.092587	0.105683	0.193506	0.273219
0.089476	0.222697	0.268998	0.0694324
0.0866742	0	0.092808	0.0774734
0.12986	0.0865559	0.370835	0.130948
0.0932652	0.0787574	0.105377	0.0524941
0.0624535	0.113082	0.25702	0.0919495
0.0987215	0.0507413	0.134209	0.103177
0.165454	0.0516077	0.359848	0.568027
0.0515097	0.327916	0.0403115	0.165384
0.124529	0.0331721	0.106228	0.662164
0.0779915	0.0303231	0.0226759	0.200741
0.100482	0.110539	0.0552257	0.118581
0.184591	0	0.250861	0.217808
0.0962018	0.0302079	0.154073	0.00911066
0.0873133	0.11774	0.1103	0.077224
0.0721819	0.112894	0.0389287	0.265268
0.154424	0.169185	0.137537	0.129005
0.143316	0.283352	0.19556	0.0327796
0.303288	0.100045	0.0671527	0.0482132
0.0251299	0.0515595	0.177277	0.0969187
0.111152	0.0619441	0.184855	0
0.118424	0.465834	0.192217	0.0585668
0.0423098	0.0252496	0.183357	0
0.14894	0.0839348	0.0328456	0.125455
0.19182	0.0149699	0.0583161	0.0570067
0.290305	0.0232136	0.0495616	0.113191
0.0940113	0.0637203	0.247976	0
0.122839	0.12499	0.213065	0
0.10004	0.0478241	0.256787	0.123169
0.0592326	0.0892124	0.159135	0.186312
0.181076	0	0.10968	0.0418778
0.016206	0.0244182	0.00603598	0.0171299
0.0642707	0.0622327	0.158454	0.0107086
0.121248	0.169248	0.267426	0.0322068
0.0338286	0.0447581	0.237577	0.0570042
0.666747	0.0355756	0.21934	0.093008
0.558787	0.104191	0.216721	0.0493045
0.0724292	0.270623	0.232027	0.0707094
0.0504852	0.160186	0.122374	0.137506
0.227086	0.0339993	0.0430399	0.235364
0.203944	0.0368623	0.128923	0.118081
0.0997525	0.0154103	0.119162	0.0918468
0.323617	0.022466	0.0154384	0.0957499
0.0803144	0.0271469	0.0367837	0.0645895
0.197738	0	0.136201	0
0.130748	0.0246672	0.0807361	0.0729563
0.194979	0.0637788	0.0202851	0.0409
0.203332	0.086773	0.00795244	0.0191177
0.00865567	0.134029	0.0736795	0.0155644
0.120017	0.0963389	0.249726	0.0689592
0.0424658	0.0943409	0.198182	0.124643
0.0584009	0	0.0492798	0.0272239
0.25341	0.132303	0.165294	0.0501608
0.128877	0.109643	0.015556	0.0691211
0.110938	0	0.110283	0.163265
0.199627	0.103303	0.378078	0.0171584
0.340971	0.0299003	0.0482526	0
0.0383454	0.0243886	0.13125	0.0733484
0.0365802	0.149984	0.10385	0.13493
0.130623	0.0854044	0.0923508	0.151852
0.364641	0	0.0348413	0.0453274
0.235946	0.184847	0.219318	0.0857351
0.283719	0.0854847	0.0961562	0.0772898
0.150591	0.0987861	0.0830023	0.0900087
0.270639	0.0559593	0.0722506	0.0987181
0.368522	0.109938	0.139765	0.0262202
0.176148	0.0672699	0.0705789	0.153981
0.308863	0.207121	0.404206	0.499621
0.0338338	0.0343789	0.30917	0.0641405
0.338144	0.0213013	0.0107425	0.217409
0.128053	0.328639	0.0560878	0.0378238
0.162227	0.047984	0.0546577	0
0.29003	0.0453728	0.119817	0
0.117428	0.27895	0.144498	0.0100763
0.288633	0	0.231472	0.0801648
0.100089	0.0923968	0.107438	0.153225
0.0618373	0.0961793	0.104697	0.0569546
0.149504	0.0138028	0.0933668	0.022082
0.116641	0.0404525	0.275608	0
0.0371184	0.221832	0.0117992	0.0776385
0.320415	0.0934804	0.228587	0.076914
0.288517	0.0458371	0.25666	0.0220652
0.0655357	0.0150775	0.258537	0.305802
0.131283	0.147658	0.106922	0.0170196
0.220263	0.149728	0.308797	0.0212615
0.111224	0.0689616	0.349078	0.194729
0.0588429	0.173004	0.0129019	0.039301
0.594138	0.197181	0.0297293	0.0317976
0.172643	0.125522	0.136079	0
0.13405	0.0169703	0.045818	0
0.101275	0.014928	0.173706	0.0155633
0.531085	0	0.166807	0.133345
0.0270944	0.0269852	0.108328	0.0332421
0.114973	0.0424886	0.039859	0
0.120545	0	0.0436525	0.16968
0.0671478	0.0636097	0.0586827	0.0975465
0.0901996	0.274859	0.317273	0.0873207
0.0984675	0.0557594	0.395945	0
0.0329898	0.0495686	0.0287698	0.0320037
0.10434	0.170369	0.113634	0
0.0552084	0.213556	0.064077	0.105602
0.03863	0.207274	0.277582	0.123627
0.0706082	0.030263	0.105222	0.0820102
0.237829	0.0846164	0.133114	0.161981
0.357089	0.0801914	0.0356332	0
0.0976588	0.244781	0.348725	0.139181
0.26523	0.0140849	0.0324164	0.0795488
0.261928	0	0.179616	0.406931
0.541397	0.0578509	0.138435	0.0600322
0.110603	0.0962219	0.0988304	0.116273
0.0418077	0.0636499	0.11705	0.176343
0.126931	0.0928561	0.0359027	0.0444188
0.247356	0.00730459	0.0673209	0.0828251
0.574206	0.00769894	0.0821495	0.0890888
0.678952	0.0560704	0.077298	0.0391662
0.245727	0.0964492	0.167448	0.012636
0.108611	0.084094	0.106125	0.111892
0.00685468	0.0165475	0.0952198	0.196002
0.0145396	0.0500426	0.0555253	0.123957
0.194471	0.0678108	0.0168715	0.211262
0.173823	0.0635651	0.0162961	0.0276244
0.0124328	0.0648269	0.045687	0.125433
0.207787	0.0719663	0.139081	0.0476922
0.153208	0.0521488	0.0274118	0.00509898
0.283869	0.114477	0.0990367	0.0292965
0.183967	0.0911044	0.0207047	0.0441999
0.470613	0.0115064	0.022553	0.161576
0.0458286	0.0261689	0.318694	0.132675
0.0937293	0.118744	0.288763	0.0123135
0.179997	0	0.241535	0.22849
0.273827	0.0318951	0.0575193	0.264009
0.0936191	0.0692014	0.0706107	0.0791294
0.0625021	0.0479354	0.0840822	0.0603983
0.229575	0.0886589	0.0744901	0.0640352
0.14345	0.0962574	0.0635211	0.115242
0.265652	0.0259558	0.0551561	0.0980875
0.357172	0.0274778	0.069521	0.246776
0.125851	0.358033	0.3077	0.100405
0.22195	0.204831	0.045972	0.0348946
0.187425	0.0831979	0.15544	0
0.141507	0.0591682	0.0939743	0.184813
0.113772	0.173101	0.243717	0.162559
0.0292125	0.0482745	0.0926126	0.0975017
0.127067	0.0258071	0.139999	0.0782945
0.0401271	0.0634111	0.0792184	0.0441375
0.0439255	0	0.0962568	0.0656934
0.18613	0.0236693	0.18108	0.0291735
0.0620171	0.0908066	0.0619014	0.12262
0.0592387	0.035952	0.205499	0.316144
0.0274626	0.0834506	0.0173287	0.0840724
0.052096	0.0959581	0.200162	0.0273157
0.194758	0.13004	0.0308278	0
0.0483025	0.275729	0.0688766	0
0.273386	0.131801	0.00909696	0.0664334
0.061527	0.112657	0.0849897	0.0263001
0.479373	0.0489771	0.0938615	0.0504631
0.131867	0.0628171	0.0465367	0.092444
0.21128	0.489193	0.280917	0.0394682
0.188873	0.0327256	0.19807	0.0900329
0.151471	0	0.159873	0
0.112094	0.0551294	0.0398128	0.0297967
0.179561	0.0380154	0.0807694	0.0791045
0.124838	0.120341	0.100237	0
0.0492095	0.0508273	0.19821	0
0.0879516	0.0974285	0.096534	0.064942
0.261843	0.0782412	0.0583373	0.181753
0.326791	0.820931	0.0510938	0.0662858
0.191356	0.0723666	0.0904229	0.33501
0.135495	0.222812	0.0982287	0.123988
0.174238	0.120546	0.0971595	0.0762875
0.439809	0.233063	0.0926948	0.0224975
0.0843141	0.135972	0.0963136	0.10466
0.425927	0.0679815	0.0687485	0.0909928
0.300857	0.0300053	0.15758	0
0.152266	0	0.0916143	0.128903
0.0669904	0.0909066	0.0955358	0.0482796
0.157177	0.145069	0.0153057	0.0532795
0.0183078	0	0.145729	0.0202691
0.331765	0.0762371	0.0373481	0.0302646
0.120378	0.131788	0.0921606	0.0635841
0.0988411	0.260792	0.127628	0.0244961
0.0486039	0.107653	0.22959	0.0429239
0.214566	0.114553	0.379226	0.00968889
0.0871348	0.102011	0.285853	0.117048
0.0779993	0	0.113953	0.0682687
0.162489	0.116304	0.47959	0.0162082
0.19416	0.0272738	0.249406	0.107321
0.149208	0	0.0561604	0.00974044
0.345407	0.0579495	0.0524286	0.0252973
0.230562	0.0609491	0.0492461	0.0208779
0.224787	0.0153676	0.0118322	0.0558921
0.136461	0.0480787	0.0710638	0.112988
0.296404	0.0538475	0.210528	0.221554
0.498393	0.0528578	0.105133	0.118499
0.136419	0.101979	0.061875	0.236303
0.182317	0.0998316	0.0669871	0.0502799
0.149693	0.0182462	0.0744668	0.0354588
0.158905	0.0378764	0.0827053	0.0273768
0.0973942	0.0668968	0.0724582	0.0451694
0.102083	0.137891	0.0145651	0.0680485
0.0722246	0.140475	0.154688	0.0389528
0.101389	0.0857667	0.244959	0.0314788
0.308611	0	0.127964	0.763748
0.165131	0.0291635	0.135749	0.0704489
0.312826	0.12655	0.0268192	0.0422546
0.412079	0.0522074	0.0701591	0.0456368
0.0726479	0.06041	0.126246	0.230498
0.308798	0.0650145	0.129803	0.0908508
0.113323	0.166483	0.0933459	0.0207894
0.0993518	0.0229588	0.291031	0.0440964
0.12528	0.0424867	0.3395	0.129686
0.0589991	0.0949605	0.319844	0.0858129
0.180454	0.0730678	0.236089	0.0131338
0.295043	0.156375	0.0266327	0
0.122258	0.0181854	0.0882967	0.0372111
0.162545	0.208794	0.0159863	0.0749635
0.260443	0.244979	0.0717674	0.163434
0.217296	0	0.0630583	0.0188328
0.194639	0.112076	0.350923	0.27831
0.1659	0.0511336	0.117534	0.087683
0.19395	0	0.0171071	0
0.209717	0.0737615	0.121237	0.0465552
0.0606133	0.0491013	0.0113117	0.0110238
0.169875	0.0769316	0.0638823	0.13407
0.0466958	0.0521431	0.14284	0.107364
0.120671	0.443374	0.093842	0
0.155934	0.267259	0.10944	0.103773
0.361369	0.0318206	0.0638576	0
0.124776	0.0862729	0.25103	0.0563833
0.436773	0.173633	0.189096	0.0555422
0.183479	0.060057	0.263552	0.0959738
0.344791	0.0490042	0.539397	0.108578
0.226918	0.0643848	0.171464	0.0601757
0.248509	0.208519	0.0883839	0.213614
0.10556	0.159836	0.150002	0.221316
0.105457	0.0826721	0.121344	0.0576195
0.618203	0.010768	0.183351	0.0474415
0.228135	0.110653	0.0940702	0.137845
0.185623	0.264109	0.079567	0.233744
0.15562	0.0609519	0.154563	0.0253085
0.263241	0.0321872	0.134119	0.06078
0.0625498	0.0335737	0.151982	0.0837146
0.107133	0.164066	0.209717	0.0425595
0.0229516	0.0516955	0.114629	0.0881678
0.0087573	0.113506	0.0494357	0
0.225638	0.0200984	0.218672	0.0701996
0.311366	0.13384	0.0444052	0.0561292
0.0709012	0.0472128	0.0197268	0.0679055
0.232706	0.13322	0.193222	0.0429104
0.171358	0.103042	0.101553	0.158905
0.147392	0.0814651	0.0274786	0.0336987
0.0780122	0.0785966	0.0630076	0.0957515
0.371295	0.148619	0.140035	0.111993
0.0589439	0.0600728	0.0951355	0.140436
0.130127	0	0.044858	0.0124267
0.184614	0.183915	0.0570894	0.12083
0.156344	0.0922035	0.138895	0.104599
0.233605	0.0361681	0.0606986	0.0561272
0.122444	0.0423428	0.17705	0.104966
0.0998246	0.0649028	0.11787	0.0574439
0.390014	0.0309441	0.0664146	0.0717449
0.0531584	0.0539105	0.015629	0.111815
0.240322	0.085877	0.0589562	0
0.00763568	0.128558	0.0637232	0.0339962
0.374921	0.0487669	0.0711762	0.315847
0.0500425	0.209107	0.272408	0.0711418
0.0113298	0.0245349	0.105315	0.132559
0.226959	0.155056	0.0664357	0.148669
0.143794	0.280233	0.113971	0.0237286
0.0664857	0.0277493	0.134499	0.00893503
0.112619	0.0135603	0.0573655	0.0447528
0.0199005	0.151219	0.0498293	0.0382407
0.264049	0.049616	0.0582423	0.385923
0.021659	0.0446348	0.135454	0.0514459
0.0814613	0.140019	0.041402	0.0928971
0.0439037	0.0341529	0.0458422	0.151069
0.0553179	0.163484	0.0693887	0.136229
0.0405552	0.464206	0.0808339	0.154814
0.0662909	0.0318552	0.108	0.0543791
0.0480838	0.0246287	0.144332	0.0616097
0.220187	0	0.0589174	0.00853998
0.312474	0.0607727	0.0486183	0.430643
0.276062	0.15182	0.0547659	0.0281708
0.0478756	0.0752668	0.135489	0.0190862
0.111243	0.0653648	0.140535	0.135659
0.0189955	0.0837015	0.0476377	0.0330568
0.0757501	0.0245637	0.477611	0.00727397
0.168614	0	0.0284153	0.149373
0.17063	0.105336	0.353218	0.0901723
0.188672	0.0874566	0.025871	0.119133
0.152636	0.0705102	0.10367	0.35323
0.230576	0.235867	0.0878905	0
0.244675	0.00660935	0.0583964	0.0273989
0.324447	0.0509986	0.0725541	0.0358159
0.593765	0	0.031802	0.11704
0.117071	0	0.118009	0.0266052
0.229581	0.0488581	0.0374763	0.158722
0.389434	0.0493447	0.106251	0.0716792
0.0181258	0	0.0226535	0.0487514
0.0792909	0.16349	0.0264707	0.129423
0.112651	0.112642	0.0621126	0.0366975
0.474304	0	0.0219271	0.10163
0.113908	0.0763952	0.156489	0.0443594
0.121909	0.129792	0.0703598	0.222941
0.0333645	0.0468982	0.128541	0
0.636094	0.0715063	0.128377	0.0291458
0.264036	0.0498336	0.0676915	0.0495073
0.0945549	0.171327	0.0294424	0.146699
0.0677965	0	0.118101	0.20056
0.0439935	0.0823799	0.0706802	0.0611825
0.0462124	0.202106	0.165418	0.119017
0.046752	0.160233	0.0235669	0.0288532
0.0676157	0.128098	0.0164556	0.199719
0.0421364	0.0451519	0.17388	0.112028
0.0138172	0.0865238	0.0412637	0.722662
0.0615564	0.0612923	0.109738	0.154835
0.320865	0.154049	0.157235	0.00803657
0.0287745	0.019646	0.165157	0.0650339
0.215782	0.0622387	0.0281726	0.155825
0.386351	0.677191	0.029778	0.0583624
0.0954152	0.0367496	0.0341111	0.178818
0.130085	0.158212	0.0231953	0.111998
0.271166	0.01874	0.0434466	0.187429
0.024264	0.109424	0.116322	0.0919128
0.0144288	0.112652	0.0351803	0.11498
0.439641	0.113023	0.097996	0.048625
0.0729395	0.0538798	0.0423491	0.0777661
0.23526	0.0538015	0.0426411	0.241874
0.352917	0	0.0581555	0.0298026
0.137572	0.105801	0.0837737	0.0981497
0.0393922	0.244481	0.0266867	0.182382
0.0187486	0	0.0769926	0.100246
0.224763	0.0702972	0.14932	0.119008
0.150439	0.0197193	0.346951	0.0211508
0.318306	0.0353152	0.233772	0.0308678
0.313455	0.457782	0.147949	0.0128621
0.161971	0	0.0836748	0.106683
0.190741	0.247715	0.246062	0.110074
0.137562	0.0181812	0.186458	0.041763
0.276462	0.128086	0.142645	0.047273
0.275905	0.383428	0.127936	0.13555
0.367217	0.0746003	0.0424096	0.0106724
0.154765	0.509807	0.0709278	0.0124707
0.173254	0.0940795	0.377963	0.0767594
0.220608	0.0123012	0.0993343	0.00523341
0.309245	0.0431209	0.0368586	0.0469591
0.310538	0.127377	0.0529225	0.0100631
0.0669332	0.0501582	0.0561613	0.0500555
0.115609	0.0556174	0.133034	0.124733
0.269915	0	0.149896	0.00661099
0.139384	0.12931	0.266118	0.0466177
0.0113878	0.102447	0.158506	0.0538207
0.0616405	0.0248388	0.111127	0.102784
0.121819	0.0807816	0.29609	0.0272523
0.213965	0.0363953	0.240227	0.110482
0.338445	0.0356455	0.0892115	0.00570691
0.16782	0.0242969	0.0549566	0.119334
0.129808	0.0264934	0.0309737	0.0420968
0.0600451	0.0069686	0.141729	0.122597
0.160198	0.0120115	0.116817	0.0045241
0.143009	0.0527696	0.0868372	0.0651399
0.161701	0.0124284	0.0616351	0.0148553
0.391205	0.137097	0.0345701	0.0446327
0.26278	0.0988638	0.203288	0.100485
0.200477	0.151841	0.178175	0.0528213
0.111205	0.0194296	0.222348	0.0322909
0.157328	0.171458	0.253961	0.0796009
0.0741205	0.104482	0.112481	0.180866
0.278243	0.153473	0.0883289	0.0429704
0.234426	0.0521804	0.0963183	0.433099
0.268116	0.0405219	0.0565507	0.109202
0.23908	0.0465488	0.0836039	0
0.375185	0	0.108665	0.0776358
0.151377	0.0855479	0.364645	0.03573
0.150521	0.115979	0.121825	0.124833
0.198232	0	0.0968588	0.114101
0.38492	0.142906	0.0514268	0.150484
0.107893	0.0722054	0.0304977	0.0820365
0.147474	0.0394828	0.0198426	0.112904
0.074607	0.161029	0.00827871	0.0251257
0.07401	0.0102427	0.0709302	0.119838
0.115237	0.114057	0.139679	0.195546
0.0347536	0.0333047	0.13641	0.0664479
0.0509165	0.127976	0.0509396	0.0253143
0.042197	0	0.109922	0.168302
0.152794	0.032054	0.431599	0.165028
0.109894	0.0111089	0.455556	0.0207066
0.212131	0.0364875	0.821848	0.0110457
0.116972	0.173698	0.430983	0.0622775
0.192706	0.146022	0.0725725	0.0506171
0.269911	0.147085	0.0123967	0.0564529
0.153604	0.117904	0.129786	0.103442
0.336348	0	0.176197	0.02989
0.230765	0.0335456	0.161859	0.0391113
0.310535	0.106096	0.246857	0.177094
0.107707	0.0632352	0.170851	0.104313
0.128427	0	0.204368	0.168362
0.0803522	0.158281	0.15637	0.0457318
0.123024	0	0.51914	0.0562644
0.176375	0.147589	0.151716	0.0334629
0.168633	0.0341028	0.0649704	0.0385304
0.416725	0.0817726	0.139395	0.233893
0.163217	0.0053887	0.0839628	0.0872256
0.153011	0.163908	0.0592561	0.0346725
0.255647	0.0585975	0.122555	0
0.0804064	0.0962884	0.0556964	0.027744
0.282164	0.0934809	0.0366687	0.078488
0.0282083	0.1156	0.0128753	0.118311
0.127423	0.111917	0.0169748	0.0350509
0.0539349	0	0.0350757	0.0144272
0.191072	0.13949	0.16926	0.103898
0.188175	0.0921494	0.0254628	0.452386
0.16227	0.135411	0.215885	0.0127846
0.170372	0.0330964	0.399482	0.185668
0.186035	0.0960857	0.0328431	0.179143
0.293064	0.0921674	0.0451012	0.0931729
0.247195	0.0490671	0.12263	0.0373201
0.432233	0.162428	0.112525	0.209601
0.248583	0	0.0752013	0.019111
0.159488	0.0457706	0.0800731	0.115378
0.283841	0.0794635	0.0198336	0.213255
0.241345	0.0661488	0.0406113	0.142272
0.0693268	0.124454	0.00386792	0.191024
0.0575621	0.0620875	0.115873	0.0187392
0.364831	0.188891	0.0744682	0.19107
0.256639	0.1332	0.124003	0.0715082
0.164479	0.00883259	0.237531	0.25586
0.189404	0.137318	0.0184101	0.0186833
0.16671	0.213484	0.0317819	0.14983
0.327608	0.119186	0.0681636	0.0375691
0.159968	0.502985	0.0925239	0
0.294638	0	0.155878	0.0534716
0.160573	0.0912914	0.0171186	0.2017
0.0624297	0.0237087	0.056724	0.0138602
0.318431	0.171784	0.0585691	0.0139544
0.114518	0.161438	0.0181267	0.159671
0.183354	0.207845	0.0879995	0.0416949
0.151548	0.157053	0.0789249	0.0980392
0.0805238	0.0987035	0.0447607	0.00692975
0.197431	0.042559	0.315814	0.0375117
0.500847	0.297713	0.0038294	0.07147
0.356032	0.114856	0.0102943	0.0704463
0.148395	0.0194673	0.0147806	0.0478711
0.131894	0.0918903	0.0106619	0.0321001
0.0971159	0.142309	0.123873	0.04874
0.220058	0.0693898	0.00757756	0.073205
0.238475	0.0303583	0.0219609	0.00979085
0.0941701	0.0298017	0.0653106	0.0122444
0.0741141	0.141319	0.0760043	0.0340234
0.0857748	0.134714	0.166143	0.0383004
0.19539	0.035284	0.0402324	0.0307995
0.0363681	0.0505587	0.0249246	0.132456
0.17208	0.0559069	0.0334733	0.0487804
0.168917	0.0425464	0.0441915	0.0913147
0.157612	0	0.0153745	0.0397791
0.212101	0.0999876	0.0211222	0.234508
0.296415	0.277963	0.115122	0.0222781
0.147809	0.0285119	0.0363442	0.0501559
0.119233	0.0397021	0.0358703	0.0447157
0.325015	0.0603804	0.0291204	0.0661996
0.151224	0.131205	0.0768987	0.197168
0.218812	0	0.0395188	0
0.51045	0.2277	0.100158	0.0163238
0.0110755	0.0255707	0.0156212	0.0500509
0.497083	0.0478953	0.0556163	0.0233392
0.132099	0.112918	0.0184016	0.0609561
0.355194	0.152505	0.0278292	0.0256133
0.112793	0.0545981	0.00444141	0.00221313
0.122043	0	0.05555	0.300144
0.22718	0.0829763	0.0102159	0.870045
0.238508	0.142438	0.0404581	0.147319
0.0984492	0.0446713	0.102418	0.042402
0.190212	0	0.0274402	0.111945
0.273543	0.0718041	0.168444	0.0449356
0.258867	0.0253652	0.0080209	0.0888621
0.119314	0.0353221	0.0247364	0.123873
0.10699	0.0374921	0.0510835	0.0354404
0.352026	0.157119	0.0777953	0.221405
0.118038	0.0499809	0.0236851	0.0791613
0.249794	0	0.130806	0.0456934
0.172499	0.0627696	0.0491053	0.0772426
0.190355	0.248552	0.151289	0.130339
0.270752	0.147939	0.0332587	0.312737
0.281771	0.135387	0.0112612	0.100376
0.246978	0.0483983	0.0282208	0.0104094
0.103948	0.0335635	0.108531	0.0489029
0.450601	0.149613	0.0214739	0.205024
0.282398	0.0897299	0.126021	0.0569485
0.171845	0.0146699	0.190622	0.0289926
0.153361	0.0228573	0.0242351	0.0208557
0.267375	0.0518951	0.403271	0.066213
0.110742	0.040435	0.133502	0.0269671
0.332228	0.231202	0.0317614	0.0269228
0.153237	0.0484606	0.127298	0.0239368
0.0468021	0.191375	0.131494	0.0661438
0.403397	0.0444089	0.135138	0.0103966
0.458776	0.0554698	0.0230777	0.213618
0.179595	0.153171	0.176488	0.0185744
0.149435	0.0592579	0.0606972	0.0269695
0.0928458	0.00532158	0.125263	0.00481073
0.112912	0.0443155	0.0613573	0.0425151
0.144388	0.269827	0.0507447	0.0609091
0.173304	0.101247	0.149473	0.156656
0.0867794	0.0234382	0.0849139	0.0989183
0.0514866	0.217641	0.0780601	0.0440254
0.032747	0.0600209	0.0375479	0.0186119
0.00892554	0.0405677	0.045694	0.0275188
0.0931601	0.100542	0.0305002	0.0639503
0.0538924	0.0435586	0.0218374	0.0693615
0.102863	0.0422141	0.0444438	0.0301701
0.181994	0.0207169	0.135397	0.0425398
0.290298	0.0526751	0.043231	0.236641
0.105534	0.103746	0.0387608	0.268733
0.0898156	0	0.0267239	0.0288202
0.0966876	0.0676949	0.116426	0.032419
0.311089	0.0520895	0.109551	0.00852493
0.0242307	0.167803	0.0212575	0.133952
0.152858	0.0578941	0.0649462	0.0500297
0.118747	0.0871869	0.0431768	0.0910354
0.0853273	0.0787344	0.0815589	0.0224728
0.252805	0.151373	0.108544	0.0749145
0.23573	0.0173473	0.404353	0.0301628
0.276732	0.0478034	0.0700992	0.0185532
0.0657759	0.24078	0.175473	0.0185972
0.124696	0.025907	0.044518	0.0562186
0.109671	0.136765	0.0680932	0.0528277
0.0333727	0.0819527	0.179118	0.08937
0.0796584	0.0639044	0.0845498	0.0948766
0.103023	0.0383573	0.080139	0.0923269
0.0456367	0.128847	0.0686219	0.0432598
0.0813774	0.0438848	0.0249132	0.0345704
0.0901446	0.108654	0.32234	0.194405
0.0586239	0.0470848	0.194747	0.0222902
0.168863	0.0559673	0.0345659	0.136341
0.124885	0	0.0331614	0.247351
0.0842482	0.240225	0.0566925	0.0490297
0.0944698	0	0.088012	0.105899
0.166303	0.158409	0.0487018	0.0213747
0.0545412	0.0430369	0.108618	0.141264
0.168373	0.0883196	0.325435	0.0778308
0.103872	0.0934893	0.0126966	0.166922
0.0696263	0.210613	0.0231987	0.148237
0.119769	0.0148621	0.113334	0.0856073
0.0768575	0.0644498	0.066652	0.112981
0.211396	0.0365416	0.0540385	0.0334429
0.164663	0.0501472	0.3595	0.188244
0.22239	0.100446	0.23909	0.0316536
0.472064	0.37076	0.171307	0.245544
0.0465634	0.0277986	0.0686547	0.099059
0.080611	0.0730635	0.892133	0.13219
0.0763713	0.0491405	0.223769	0.0340463
0.462839	0.0171854	0.204991	0.145772
0.201171	0.0111406	0.00184456	0.0422267
0.308797	0.223883	0.000814058	0.1325
0.476673	0.0461599	0.055665	0.162738
0.0720446	0.0127541	0.00226765	0.0793238
0.308527	0.0122374	0.00823186	0.0901467
0.0185643	0.0803772	0.201032	0.178726
0.24417	0.0133841	0.148105	0.0355332
0.10895	0.00797555	0.328707	0.0737086
0.0636649	0.0269995	0.0621662	0.060711
0.257736	0.0337164	0.0438889	0.194861
0.0551991	0.0534476	0.288773	0.0344347
0.0412764	0.183195	0.08875	0.236631
0.479464	0.162962	0.0281883	0.0689056
0.0679843	0.0799214	0.0193651	0.0515477
0.173664	0.0578732	0.0132535	0.155253
0.337568	0.115304	0.111782	0.0550219
0.0989748	0.07853	0.0230235	0.261842
0.403471	0.155507	0.0323103	0.0206624
0.106076	0.348071	0.00215133	0.0911001
0.40803	0.169766	0.00234146	0.0961754
0.033805	0.0854927	0.0161053	0.0809386
0.218839	0.133231	0.0721055	0.158093
0.294548	0.0144388	0.00347727	0.0175404
0.0254023	0.0467596	0.0261416	0.107542
0.0181709	0.0710136	0.0205666	0.0712589
0.0585852	0.0342424	0.0172694	0.089933
0.118123	0.0326682	0.00786198	0.0150746
0.0202463	0.154463	0.135657	0.287239
0.042809	0.0394219	0.0200884	0.177698
0.322477	0.15288	0.0802852	0.253169
0.192252	0.0374179	0.120084	0.047324
0.20203	0.387011	0.0279858	0.182309
0.233557	0.024964	0.0092383	0.0261922
0.227398	0.0392228	0.155939	0.0751251
0.204537	0.0750795	0.0132198	0.0848991
0.0672726	0.0383463	0.04628	0.0289813
0.398089	0.0352669	0.0322301	0.0697813
0.270407	0.0708449	0.362998	0.072116
0.128127	0.154865	0.0861832	0.0245238
0.135097	0.0287582	0.0113484	0.141686
0.209368	0.0587391	0.0765302	0.00961221
0.20551	0.188047	0.00293906	0.0314221
0.210625	0.0511325	0.04271	0.050922
0.162755	0.0918224	0.0421331	0.0611769
0.0894559	0.0587132	0.0348504	0.0464661
0.0788352	0.108526	0.120239	0.316043
0.117005	0.110992	0.0387789	0.0396283
0.0386434	0.0674735	0.106905	0.051523
0.179077	0.00392356	0.22579	0.114837
0.176239	0.120187	0.0194056	0.181171
0.0862074	0.0453701	0.0325934	0.0502969
0.528915	0.0875378	0.166911	0.0317177
0.082523	0.0767464	0.105614	0.074861
0.0306731	0.0473581	0.00552261	0.0889864
0.137663	0.0495547	0.0294201	0.187653
0.560216	0.0641894	0.0315383	0.0496118
0.0279055	0.0306873	0.0606269	0.0767742
0.0716564	0.113141	0.177604	0.0303825
0.243657	0.031105	0.0328501	0.0378235
0.170462	0.159176	0.12145	0
0.2976	0.0531447	0.0258414	0.0193859
0.124676	0.031482	0.0119677	0.182709
0.0833116	0.232565	0.0055276	0.105506
0.134683	0.181499	0.0652095	0.0417062
0.151495	0.0300515	0.0445128	0.165081
0.070774	0.0313533	0.022588	0.34012
0.325852	0.0977754	0.161537	0.169885
0.126913	0.047134	0.105039	0.0262307
0.199041	0.0312614	0.127587	0.0577464
0.144947	0.103064	0.0211813	0.06137
0.251569	0.0648117	0.0394824	0.0233966
0.0561733	0.139779	0.118453	0.0948211
0.0779522	0.178027	0.167513	0.00704302
0.153833	0.0294918	0.0703099	0.173753
0.026997	0.0369939	0.0835162	0.0724258
0.252162	0.0458515	0.756944	0.185345
0.10381	0.136255	0.0494776	0.0167373
0.143287	0.0850396	0.0281363	0.153109
0.015473	0.057319	0.203484	0.0793616
0.106534	0.0555178	0.192595	0.101333
0.0557188	0	0.138543	0.300689
0.0673265	0.0254876	0.239901	0.106765
0.161308	0.105655	0.181104	0.0963515
0.189237	0.0580125	0.0413265	0.0415985
0.209704	0.0294121	0.071712	0.0113712
0.184682	0	0.166716	0.0702944
0.323923	0.116676	0.0858407	0.0429295
0.349365	0.0963383	0.11851	0.0130784
0.0913181	0.0341407	0.206882	0.110659
0.258363	0.0341504	0.0405339	0.4445
0.137543	0.145748	0.0982976	0.0616601
0.191952	0.0195488	0.0716263	0.0453041
0.189487	0.0998698	0.0421091	0.132036
0.0933099	0.0624454	0.102683	0.196909
0.120559	0.0862438	0.0722332	0.092478
0.103392	0.0419049	0.144099	0.0496548
0.105279	0.0542423	0.0890526	0.00928951
0.170428	0.106486	0.018906	0.0684832
0.358027	0.226205	0.036018	0.0104647
0.1205	0.0111949	0.274573	0.011065
0.265998	0.0110499	0.0476911	0.0284672
0.196238	0.143789	0.336714	0.0624289
0.143255	0.109657	0.102616	0.0254479
0.0964988	0.203489	0.0574968	0.132041
0.0815952	0.101567	0.112028	0.0391535
0.190355	0.0605845	0.323461	0.0317906
0.375808	0.0200418	0.393283	0.0478101
0.131104	0.0674503	0.238393	0.0208951
0.308865	0.0951759	0.110146	0.110063
0.188932	0.0379119	0.0563158	0.0512845
0.149715	0.0330314	0.0437433	0.0221607
0.193902	0.031702	0.123224	0.0590205
0.123455	0.0514499	0.11622	0.0620401
0.0971812	0.144418	0.234437	0.0616593
0.141223	0.0157432	0.0972788	0.0224132
0.21714	0.12904	0.130039	0.0258129
0.0654908	0.0239831	0.260125	0.0777489
0.136061	0	0.0498169	0.0100068
0.071518	0.102362	0.163903	0.0623218
0.0320269	0.30974	0.0698047	0.0461507
0.00489727	0.0104797	0.0734983	0.0932752
0.0135152	0.0181112	0.0349944	0.0696769
0.57594	0.0865372	0.135535	0.00467332
0.126132	0.0554838	0.199129	0.0374377
0.134728	0.15752	0.794045	0.0598974
0.273893	0.00670847	0.205757	0.044252
0.153768	0.0467509	0.0817642	0.0874371
0.0547541	0.00492704	0.142922	0.142139
0.102311	0.31174	0.085601	0.0738082
0.0904303	0.16856	0.0742843	0.147112
0.395879	0.0212628	0.221081	0.0625456
0.10003	0.31657	0.129782	0.121361
0.109528	0.0910172	0.503525	0.0621976
0.284558	0.134394	0.018116	0.104825
0.0276442	0.0621337	0.0309371	0.0577676
0.0372919	0.00452476	0.0603722	0.0267686
0.506404	0.0974006	0.0901099	0.145267
0.40022	0.0647063	0.0648822	0.0160051
0.0932048	0.0347747	0.0546755	0.0179737
0.149951	0.178108	0.0618868	0.013514
0.177016	0.100749	0.0906086	0.0436609
0.2488	0.0600431	0.152716	0.0816003
0.0981719	0.0136057	0.163751	0.0391498
0.0695012	0.076381	0.0671253	0.156507
0.0880355	0.12276	0.225725	0.0832408
0.191159	0.0141777	0.0793146	0.0586984
0.0191674	0.0294778	0.0745623	0.0186244
0.0439217	0.146947	0.111931	0.147029
0.0927551	0.15412	0.110052	0.114446
0.217315	0.21621	0.271944	0.174264
0.260815	0.0172239	0.35675	0.381433
0.100138	0.432816	0.0267588	0.0821372
0.135152	0.0969864	0.18308	0.129701
0.223	0.0475241	0.0491996	0.0604799
0.348918	0.109249	0.0149679	0.101599
0.0991037	0.0448842	0.124281	0.395025
0.17388	0.0458085	0.300008	0.205602
0.0446057	0.249527	0.320354	0.0541162
0.145818	0.13154	0.0953259	0.0221284
0.0906327	0.0835234	0.100436	0.0817758
0.436462	0.145151	0.195609	0.0310371
0.116377	0.0638404	0.113651	0.0450398
0.0353624	0.0626237	0.0324843	0.447858
0.306133	0.070056	0.0230223	0.104223
0.0760553	0.508931	0.314433	0.0626678
0.176071	0.0549941	0.286553	0.409931
0.0569801	0.23657	0.106259	0.0180516
0.0953138	0.19884	0.0561604	0.278344
0.0896374	0.0685189	0.152547	0.0751231
0.241951	0.0733636	0.0615877	0.060187
0.150908	0.0306982	0.0743158	0.115274
0.0887275	0.0344029	0.0652127	0.0726594
0.0821794	0.2156	0.186147	0.0407598
0.294905	0.109024	0.182271	0.186226
0.282242	0.103655	0.227512	0.0450816
0.0221125	0.0319072	0.014068	0.114328
0.0758008	0.0719879	0.136785	0.118284
0.0561023	0.0839444	0.342636	0.0179106
0.207438	0.0884437	0.0390197	0.054982
0.0725436	0.0430521	0.0869316	0.107502
0.0156161	0.051422	0.188541	0.0187412
0.19489	0.0580074	0.158693	0.0407344
0.0702564	0.0307011	0.277863	0.148593
0.0456765	0.145813	0.413719	0.111777
0.0608744	0.0263076	0.227899	0.0557675
0.180379	0.102516	0.153854	0.0919327
0.0704403	0.0262965	0.0759615	0.218566
0.0461689	0.0554204	0.0265573	0.126637
0.111354	0.0460075	0.0572349	0.0731207
0.472083	0.500308	0.171458	0.0873053
0.11711	0.125425	0.257694	0.00583314
0.0441578	0.0960789	0.0932254	0.0326904
0.204789	0.00906034	0.0982072	0.0600345
0.0740033	0.164601	0.0384412	0.0187035
0.0237445	0.106555	0.536969	0.0673884
0.0432149	0.116004	0.214287	0.0901924
0.100223	0.0680359	0.181827	0.00821812
0.138606	0.0859307	0.0221468	0.137421
0.30533	0.0490655	0.0537352	0.158729
0.0318729	0.125058	0.143846	0.179545
0.196826	0.0439862	0.0397198	0.0290577
0.120804	0.0473506	0.0814761	0.0369032
0.152143	0.0356463	0.0334854	0.046776
0.112132	0.0561629	0.124563	0.0581299
0.122691	0.0146831	0.120801	0.135957
0.0557579	0.0111024	0.165553	0.06034
0.0579995	0.0291996	0.0584986	0.0278448
0.283607	0.0214383	0.100353	0.0999327
0.213354	0.0483974	0.106975	0.118547
0.0345403	0.0523881	0.218358	0.101867
0.173911	0.0480797	0.177969	0.0333776
0.0748656	0.147644	0.170034	0.0242772
0.0637011	0.105696	0.173483	0.0681193
0.189016	0.0437971	0.272183	0.0277957
0.0455313	0.0172963	0.113758	0.0683034
0.0334274	0.0569089	0.14157	0.0757453
0.0528936	0.214016	0.0833475	0.0196207
0.257862	0.02732	0.0696211	0.0736391
0.244649	0.195385	0.176022	0.0949765
0.0702552	0.0439753	0.0438849	0.196331
0.0441197	0.0736657	0.374985	0.0205479
0.32516	0.0234745	0.399221	0.129206
0.20415	0.0493314	0.174495	0.0281006
0.0486667	0.0239706	0.0448243	0.047242
0.119523	0.100818	0.128044	0.128264
0.0396554	0.0762318	0.0289627	0.0607468
0.0856765	0.0219055	0.096243	0.0335858
0.058147	0.179599	0.409675	0.101083
0.0407846	0.176138	0.103051	0.0466459
0.0802383	0.116387	0.144492	0.0379138
0.15121	0.0109795	0.112172	0.072282
0.142116	0.0665847	0.11512	0.0549676
0.067198	0.101632	0.261285	0.0229478
0.153998	0.0192729	0.139225	0.0937792
0.168663	0.0389455	0.0317744	0.0834326
0.0890215	0.277227	0.0427065	0.0178848
0.295586	0.015207	0.18297	0.0326051
0.133421	0.0964859	0.109715	0.0194402
0.063601	0.114462	0.141957	0.0802565
0.0501987	0.124011	0.0618804	0.0371094
0.105527	0.0403695	0.0553572	0.0775179
0.0280259	0.12331	0.182259	0.0765168
0.144869	0.0941294	0.0831555	0.0663588
0.216988	0.0470971	0.176094	0.180697
0.241707	0.0121405	0.306615	0.0655553
0.109717	0.138537	0.371526	0.175481
0.0695378	0.0667291	0.322945	0.578174
0.126308	0.123336	0.506593	0.0300902
0.330707	0.0433136	0.708739	0.200994
0.113253	0.0422047	0.292499	0.0424488
0.0857071	0.103742	0.281838	0.0648139
0.284261	0.0307061	0.0129294	0
0.0914094	0.0274901	0.0391215	0.208983
0.104658	0.0737063	0.133351	0.194102
0.0355406	0.0217458	0.228722	0.0791005
0.0703475	0.045712	0.355629	0.0450373
0.132495	0.0320597	0.197361	0.0446918
0.27602	0.00797996	0.120262	0.0641679
0.113028	0.0484078	0.079776	0.075367
0.111225	0.25795	0.160588	0.0988312
0.0211339	0.195592	0.0762353	0.0256656
0.0966966	0.447941	0.0989389	0.0905414
0.156229	0.0697207	0.307359	0.063698
0.0336642	0.116512	0.112747	0.0759732
0.144371	0.0545841	0.311963	0.37853
0.460657	0.0634111	0.214653	0.106268
0.2704	0.0504754	0.14627	0.062711
0.167785	0.199632	0.137012	0.0263756
0.0668396	0.160423	0.17868	0.020802
0.0544528	0.0657461	0.127822	0.212976
0.140057	0.724814	0.0512241	0.0482665
0.0284077	0.0206217	0.032036	0.0181006
0.152181	0.0120766	0.187833	0.160239
0.019841	0.0265359	0.4116	0.0812311
0.182788	0.0443963	0.185477	0.0491422
0.324049	0.0382087	0.178472	0.05075
0.129859	0.0888535	0.098794	0.0102027
0.246723	0.0608443	0.049244	0.0996402
0.171318	0.00834909	0.157577	0.0100777
0.0430405	0.115202	0.0625431	0.0125889
0.113209	0.118661	0.107688	0.0404436
0.0617961	0.0548598	0.0899139	0.065761
0.0790954	0.0037956	0.0446076	0.0407001
0.396948	0.0462639	0.183447	0.0220705
0.0332235	0.0791099	0.0772554	0.0592764
0.0802148	0.0955016	0.120941	0.00958156
0.156136	0.0422363	0.12176	0.0870468
0.113178	0.0684779	0.0832532	0.0119866
0.0548555	0.0519097	0.341098	0.0654451
0.0682258	0	0.154496	0.0385431
0.0773078	0.0408521	0.30885	0.0369698
0.0829976	0.0324493	0.103089	0.0947289
0.0232394	0.0854095	0.479581	0.218257
0.0497337	0.194668	0.105988	0.0418165
0.0815838	0.0605199	0.202159	0.0159152
0.0385314	0.120126	0.136343	0.162753
0.139612	0.216103	0.0866268	0.0829562
0.0467732	0.0951834	0.144355	0.033205
0.10597	0.0743474	0.0696362	0.0654251
0.0462917	0.184186	0.337662	0.0554888
0.149457	0.0425557	0.225873	0.0189553
0.0559038	0.0187104	0.11148	0.0245932
0.145822	0.126971	0.114351	0.0306522
0.0526309	0.00821895	0.0965681	0.0619074
0.0513093	0.0613406	0.230387	0.0294359
0.0194166	0.170229	0.234771	0.0578636
0.0824114	0.0687192	0.116065	0.0278284
0.0265777	0.0144695	0.0714289	0.0644035
0.0457717	0.0216324	0.10813	0.0469311
0.0412582	0.0900791	0.256586	0.0555303
0.161786	0.0286266	0.2301	0.376334
0.362574	0.0435073	0.247848	0.189009
0.237826	0.0504113	0.148375	0.135291
0.106094	0.0341193	0.061987	0.0382975
0.0428517	0.103173	0.0561043	0.0616474
0.0571987	0.099794	0.0474955	0.0345145
0.0362957	0.0693031	0.145636	0.0090203
0.390899	0.0473889	0.0132454	0.648894
0.0494973	0.0434051	0.174039	0
0.0927226	0.0582164	0.277941	0.172375
0.120554	0.145032	0.0644487	0.186744
0.0620678	0.152027	0.015345	0.240937
0.0689998	0.416419	0.0283493	0.0838007
0.0976521	0.0212959	0.0753719	0.0769338
0.260322	0.0737447	0.0218954	0.0312781
0.0530861	0.0699073	0.0378726	0.0695933
0.136671	0.37798	0.0724399	0.0524052
0.0484925	0.056711	0.038009	0.0610721
0.0184211	0.159761	0.122981	0.0255194
0.0932127	0.181511	0.141038	0.106189
0.154621	0.0454838	0.123639	0.0374154
0.0582043	0.111309	0.121467	0.179186
0.110497	0.0330802	0.0170132	0.174966
0.0806005	0.259769	0.275801	0.390381
0.0741076	0.0951171	0.085262	0.153423
0.322533	0.0981675	0.093289	0.240934
0.0388591	0.146386	0.288265	0.00666077
0.0651235	0.0788948	0.162507	0.199632
0.128065	0.0310196	0.0471577	0.0820391
0.0946159	0.0378431	0.0472405	0.108416
0.0267556	0.109005	0.0201685	0.11091
0.0246193	0.0545633	0.269821	0.0426653
0.176052	0.0506524	0.0435231	0.0231985
0.475622	0.163403	0.0323784	0.00522698
0.0981924	0.488704	0.0274572	0.103922
0.0294073	0.31909	0.0194982	0.151745
0.103982	0.0853009	0.104775	0.154965
0.0996862	0.0457117	0.0918124	0.243433
0.197912	0.0584257	0.2296	0.0755743
0.0627225	0.204722	0.0616666	0.743971
0.186262	0.0161725	0.0668886	0.00988575
0.127434	0.143708	0.0278757	0.138105
0.0202286	0.0911906	0.126569	0.363393
0.13829	0.105628	0.118653	0
0.0688491	0.153065	0.0447556	0.0754721
0.110671	0.0722617	0.146373	0.020744
0.0697438	0.026912	0.0468712	0.105242
0.104525	0.0298259	0.0463238	0.445572
0.0852939	0.220248	0.0675078	0.0917022
0.161398	0.0330462	0.0549711	0.341367
0.402601	0.325622	0.0772585	0.311322
0.0410479	0.125394	0.0242878	0.0206733
0.116004	0.16071	0.0896713	0.138911
0.0536986	0.0344771	0.00657745	0.22554
0.228815	0.0163409	0.0746957	0.148151
0.322571	0.110618	0.399182	0.202137
0.0291038	0.0876192	0.0422522	0.067695
0.0603993	0.034641	0.0722365	0.332271
0.149115	0.121804	0.0668738	0.0120681
0.10667	0.0345578	0.0357484	0.134579
0.144928	0.0342274	0.0172778	0.114732
0.0987104	0.0698786	0.0716696	0.0103481
0.108855	0.153472	0.0194225	0
0.318393	0.0715141	0.113355	0.0277027
0.0942101	0.0117825	0.0919925	0.0615253
0.274101	0.0100113	0.0121867	0.117763
0.0978712	0.127247	0.669878	0.509722
0.102826	0.0721484	0.561546	0
0.080183	0.13646	0.41	0.139798
0.222932	0.0498555	0.0313805	0.107245
0.150447	0.239977	0.505625	0.0704242
0.112352	0.084383	0.764081	0.219872
0.407136	0.106863	0.543247	0.250285
0.426408	0.0452595	0.261401	0.0345964
0.130625	0.0165735	0.144433	0.0387481
0.0660947	0.344027	0.584	0.00680843
0.147959	0.174356	0.137635	0.31695
0.233305	0.0304276	0.186052	0.0787492
0.0854652	0.166172	0.019778	0.0846768
0.0759609	0.043283	0.216248	0
0.113596	0.0409529	0.0236823	0.116938
0.277117	0.043644	0.0516293	0.0327482
0.148155	0.283898	0.0713769	0.0168578
0.147206	0.0832409	0.0148769	0.0360247
0.283244	0.0684296	0.0358996	0.101628
0.193704	0.131981	0.041343	0.0105097
0.0370009	0.0300672	0.00593112	0.0768008
0.067163	0.0900063	0.0350592	0.0692552
0.156004	0.0288581	0.0576182	0.135324
0.0729338	0.043196	0.0253702	0.00487562
0.249675	0.0540623	0.016403	0.0208613
0.16226	0.0602105	0.0510761	0.103365
0.0674132	0.0765457	0.0702954	0.044881
0.179787	0	0.0413052	0.0170522
0.287276	0.018963	0.0210941	0.139807
0.480144	0.0446524	0.0484852	0.205899
0.298046	0.0104357	0.0417922	0.077557
0.145606	0.118916	0.0797198	0.0192356
0.101693	0.111621	0.1519	0.039599
0.327376	0.0790484	0.0999593	0.0873715
0.164929	0	0.0108937	0.214836
0.09332	0.0582662	0.100994	0.0230892
0.21193	0.0231629	0.0903284	0.142369
0.100294	0.0448936	0.0936809	0.173372
0.0878686	0.0760244	0.0438546	0.118677
0.204721	0.0140854	0.0680193	0.13759
0.0451454	0.0602737	0.377994	0.123677
0.174817	0.446991	0.125734	0.0676298
0.0414592	0.138824	0.139162	0.0104089
0.094562	0.0323424	0.319236	0.0240061
0.127684	0.0354779	0.13431	0.168783
0.0612483	0.0611347	0.195013	0.0976363
0.152633	0.0216764	0.0370523	0.0173948
0.160475	0.0867168	0	0.043339
0.173948	0.0371787	0.25599	0.00234449
0.121385	0.0319344	0.156232	0.0179096
0.155799	0.084791	0.103379	0.0113275
0.14722	0.0625772	0.0446389	0.0870148
0.122677	0.173083	0.325169	0.124265
0.195186	0.134414	0.581281	0
0.314013	0.119588	0.504899	0.011602
0.0617344	0.0476901	0.0380484	0.0168876
0.1189	0.22664	0.0928079	0.102861
0.30323	0.129538	0.0433742	0.10056
0.0626193	0.0800824	0.0887014	0
0.259803	0.00629935	0.142004	0.146417
0.153455	0.0303988	0.0181733	0.0195016
0.2222	0.419292	0.26925	0.222833
0.313671	0.235395	0.117196	0.035122
0.178421	0.532095	0.0928113	0.0574581
0.266815	0.0109774	0.36613	0.0452089
0.108679	0.1274	0.282506	0.099581
0.0184326	0.220798	0.151385	0.0467363
0.0264418	0.0128498	0.142424	0.121807
0.0851475	0.161758	0.16983	0.0219446
0.10468	0.172533	0.00982512	0.0533399
0.131601	0.274868	0.153307	0.0267012
0.252373	0.032092	0.107506	0.0775404
0.0420646	0.0375963	0.0246181	0.0597842
0.208088	0.0634884	0.0288553	0.264929
0.178349	0.230257	0.0559993	0.103471
0.12967	0.10378	0.157054	0.180656
0.101391	0.236466	0.185053	0.0244929
0.38791	0.0689388	0.0053087	0.113423
0.133044	0.0885251	0.0845075	0.0433807
0.0660374	0.0811758	0.139901	0.0294181
0.181654	0.126397	0.037348	0.0699338
0.218213	0.0837003	0.119271	0.101059
0.335326	0.3451	0.0176731	0.0223331
0.0594646	0.0097663	0.0512391	0.149103
0.286651	0.0200347	0.0287837	0.0433899
0.212633	0.088819	0.052486	0.0430093
0.296729	0.0356803	0.0151044	0.272284
0.0572925	0.0370597	0.0243333	0.141545
0.302786	0.0577674	0.113756	0.0796448
0.235946	0.0936618	0.0822802	0.0224985
0.0596515	0.014091	0.00975151	0.0778192
0.0673835	0.130526	0.0188751	0.0244196
0.0723358	0.313393	0.0400196	0.0623357
0.358826	0	0.0516065	0.0338521
0.0504214	0.0901655	0.0175224	0.255972
0.0969872	0.0176881	0.0101579	0.0432252
0.318509	0.0253054	0.201308	0.12397
0.181165	0.0585276	0.0556843	0.14689
0.64167	0.0620815	0.0230621	0.021725
0.538688	0.0798664	0.00453159	0.0924408
0.16988	0.0273963	0.0580372	0.0251254
0.101422	0.145319	0.0267031	0
0.41427	0.0198963	0.0209397	0
0.113935	0.0930243	0.0196622	0.192319
0.153779	0.1636	0.151396	0.0156205
0.260005	0.0750014	0.133616	0.0116011
0.0736773	0.0684532	0.175302	0.248365
0.290298	0.019049	0.14199	0.00867391
0.0512504	0.0976036	0.0986764	0.0319692
0.149822	0.0253908	0.255899	0.0315167
0.108442	0.0261549	0.0849311	0.111575
0.212475	0.0478583	0.359455	0.191955
0.0766194	0.0369973	0.306514	0.0765377
0.154283	0.0357512	0.0148684	0.449653
0.0689706	0	0.118962	0.0435854
0.543694	0.123632	0.031935	0.0665015
0.211309	0.0745242	0.0996611	0.0176042
0.194321	0.0386502	0.168764	0.138243
0.0260492	0.102247	0.100879	0.146682
0.536152	0.0200416	0.0498159	0.0713192
0.0970176	0.0897458	0.0306041	0.235591
0.128526	0.205669	0.30455	0.03299
0.0552102	0.0866532	0.324624	0.0148897
0.178808	0.05301	0.0955744	0.0219974
0.0784835	0.012528	0.130548	0.0843825
0.0693094	0.0319647	0.0981153	0.0565549
0.197594	0.124549	0.231952	0.0192781
0.258498	0.0652059	0.14952	0.0608661
0.288513	0.154682	0.189576	0.0449955
0.178805	0.101803	0.262691	0.0814032
0.0998634	0.0184014	0.709927	0.31503
0.0669921	0.109203	0.59948	0.00839537
0.0643716	0.143172	0.552751	0.0532117
0.426257	0.057866	0.865179	0.0180218
0.100213	0.0355482	0.372542	0.0178356
0.159803	0.0992842	0.431842	0.0932941
0.141499	0.0395269	0.180249	0.0986757
0.148502	0.0243154	0.623816	0.0401139
0.175064	0.0195459	0.38149	0.0643676
0.0299212	0.00962442	0.392994	0.0378852
0.0538718	0.256802	0.0849927	0.104389
0.393423	0.25279	0.17884	0.203493
0.194613	0.0213441	0.0829494	0.0820861
0.311226	0.105935	0.252059	0.0418434
0.185301	0.301418	0.232109	0.0517381
0.146338	0.0529499	0.140151	0.101285
0.112964	0.0267515	0.206526	0.0567978
0.0555089	0.196394	0.188298	0.0427821
0.0511517	0.194474	0.177252	0.0407395
0.0821314	0.0427516	0.283511	0.078294
0.23655	0.0705057	0.085861	0.0339869
0.423257	0.0387111	0.176032	0.0593524
0.0851871	0.099246	0.117837	0.22938
0.0944082	0.0347904	0.0370016	0.0107818
0.132655	0.120806	0.14653	0.0969806
0.114968	0.0795123	0.0749043	0.377913
0.0827572	0.00764568	0.219742	0.0604762
0.425218	0.136303	0.487286	0.00350333
0.436953	0.0977005	0.27715	0.105175
0.112091	0.153755	0.0977523	0.00790441
0.228686	0.165746	0.185892	0.0537973
0.300234	0.411878	0.225901	0.0324946
0.267637	0.0262589	0.132235	0.0331187
0.116019	0.249521	0.0920063	0.240018
0.234847	0.25346	0.188974	0.0177497
0.298189	0.218362	0.214769	0.155211
0.142719	0.258607	0.0314661	0.10553
0.351923	0.320003	0.0406448	0.0677074
0.528015	0.0301693	0.429274	0.575679
0.117232	0.0463562	0.298562	0.0285885
0.159751	0.0823025	0.0878351	0.0769359
0.0605543	0.0394726	0.460234	0.151713
0.292864	0.0518226	0.6958	0.0850802
0.101961	0.0787857	0.466507	0.0592647
0.409165	0.0639083	0.574638	0.245299
0.219762	0.0972632	0.0305472	0.0945032
0.564184	0.0337295	0.256668	0.0753079
0.109435	0	0.732585	0.0184505
0.0304765	0.00930035	0.699679	0.133732
0.215953	0.117046	0.484992	0.108032
0.176475	0.232081	0.57551	0.019449
0.158565	0.0187514	0.436312	0.0959006
0.0938257	0.258325	0.221347	0.0478639
0.0232284	0.0160397	0.105163	0.0156808
0.257141	0.127031	0.0622704	0.052104
0.123185	0.101716	0.231648	0.24147
0.024188	0.121242	0.288152	0
0.0607523	0.0535247	0.0218559	0
0.205645	0.170241	0.0651997	0
0.0746902	0.0097216	0.128066	0.129082
0.33319	0.0929637	0.150467	0.283642
0.0313753	0.17229	0.166643	0.034521
0.09637	0.0240326	0.163921	0.0196368
0.234862	0.0617898	0.183727	0.010001
0.0959512	0.120954	0.0889065	0.0232035
0.0519115	0.0444344	0.0561972	0.247986
0.111029	0.0308406	0.444523	0.155362
0.174063	0.00589603	0.220146	0.0801284
0.162662	0.0869561	0.0707178	0.0578363
0.0195962	0.0737033	0.215692	0.0465293
0.0714626	0.0169562	0.222493	0.119964
0.149017	0.044739	0.151	0.0557331
0.0599158	0.119564	0.0644023	0.0418916
0.12416	0.0781679	0.198093	0.107665
0.10752	0.026906	0.104151	0.0992764
0.0467861	0.0508529	0.060765	0.0382599
0.177934	0.222476	0.109695	0.120273
0.0504566	0.0671915	0.295637	0.349963
0.168212	0.0943948	0.253603	0.120907
0.165308	0.0365297	0.160536	0.212161
0.104746	0.0986263	0.170576	0.164105
0.142802	0.103973	0.0459224	0.010498
0.129496	0.0765402	0.0197235	0.202608
0.139484	0.0934979	0.140017	0.0796795
0.223522	0.0637131	0.0264287	0.135386
0.0800722	0.102207	0.0585008	0.12535
0.141948	0.129157	0.0946256	0.210174
0.200284	0.0243535	0.192849	0.0286815
0.161953	0.181649	0.357448	0
0.139623	0.0257459	0.229164	0.184191
0.0739637	0.0648467	0.145771	0.0577834
0.0356002	0.0356374	0.174848	0.120042
0.0657311	0.00840473	0.0905396	0.0483323
0.105071	0.0990875	0.14674	0.0496384
0.264935	0.0726023	0.260936	0.0151536
0.414856	0.102765	0.16607	0.0408966
0.170381	0.0992932	0.151021	0.00744643
0.0647633	0.0206363	0.125764	0.0218537
0.0698368	0.0400854	0.103831	0.0786901
0.131393	0.0271772	0.0461182	0.0944936
0.249575	0.0559344	0.294478	0.0201922
0.188837	0	0.383363	0.155614
0.102867	0.140659	0.0465231	0.0267882
0.214897	0.0538939	0.0941777	0.165599
0.151335	0.208628	0.132877	0.0419629
0.54198	0.077377	0.0565648	0.0989902
0.305354	0.00462819	0.173591	0.0149055
0.145375	0.0300101	0.198339	0.0447971
0.182105	0.0792976	0.102431	0.0462171
0.278903	0.013839	0.0345155	0.108472
0.436703	0.237894	0.0317229	0.0584442
0.133275	0.0744546	0.220214	0.0736594
0.217083	0.0122152	0.13057	0.00760632
0.109966	0	0.0744602	0.278288
0.195666	0.0156847	0.321727	0.0836495
0.150565	0.0468135	0.494586	0.0805195
0.135825	0.0636989	0.373559	0.125341
0.0511994	0.37847	0.239248	0.0433936
0.0830096	0.0177525	0.136491	0
0.29304	0.0963661	0.463412	0.0989902
0.636981	0.210996	0.0968292	0.124354
0.0871708	0.0448705	0.042291	0.0528353
0.0706649	0.0847375	0.148904	0.0471286
0.0321398	0.532435	0.0563698	0.0507702
0.183741	0.0444734	0.0457907	0.0219549
0.254346	0.095264	0.144304	0.0866625
0.320682	0.248912	0.152305	0.0438587
0.0226206	0.314742	0.131631	0.0172439
0.0524296	0.0386397	0.143563	0.0423085
0.0777025	0.108516	0.109126	0.0122232
0.176315	0.30722	0.239017	0.230109
0.107538	0.0598935	0.2529	0.106119
0.102112	0.249764	0.305867	0.0502043
0.150312	0.101878	0.327112	0.113515
0.166995	0.193982	0.21888	0.0448571
0.134337	0.176602	0.0665382	0.0906802
0.139776	0.100177	0.180266	0.193376
0.325406	0.0429493	0.278124	0.217295
0.0868966	0.168288	0.0213972	0.0646558
0.0740219	0.0951515	0.086867	0.0312338
0.122392	0.0376579	0.156024	0.0962735
0.0573447	0.223478	0.342562	0.318468
0.129377	0.0396607	0.214147	0.276812
0.287653	0.0642714	0.392264	0.0649529
0.0831201	0.102169	0.0835376	0.214442
0.16608	0.107657	0.131639	0.10894
0.154816	0.0221967	0.271297	0.0685455
0.247469	0.0915363	0.15613	0.0350204
0.458952	0.123406	0.100839	0.0523071
0.425388	0.0855815	0.0393808	0.101513
0.0307836	0.119437	0.211812	0.0588765
0.174203	0.0466399	0.245211	0.0675594
0.007482	0.13683	0.256342	0.0947523
0.131311	0.0314638	0.196003	0.321935
0.148775	0.467986	0.37847	0.0915584
0.0514086	0.0367285	0.394945	0.32968
0.597175	0.6109	0.190112	0.173718
0.0340071	0.0910438	0.31655	0.076265
0.0643882	0.153067	0.15979	0.0159493
0.0485368	0.0395246	0.140377	0.0749814
0.020462	0.0488021	0.151748	0.0236241
0.0605382	0.109589	0.202776	0.0619213
0.0515586	0.0621044	0.506794	0.37006
0.048203	0.0488435	0.0370623	0.00894089
0.151031	0.0501341	0.355286	0.0898449
0.0121241	0.115906	0.101751	0.532493
0.252019	0.0624233	0.124338	0.0167463
0.0311918	0.244732	0.200534	0
0.0235078	0.0918448	0.167035	0.033736
0.307325	0.15556	0.193457	0.286153
0.243669	0.209097	0.117286	0.199342
0.136247	0.0688308	0.262049	0.121441
0.272212	0.0773233	0.235464	0.0340885
0.128561	0.037162	0.292408	0.0256637
0.0165502	0.0857926	0.0404072	0.0160172
0.241951	0.0894709	0.279069	0.107988
0.0445925	0.0771764	0.161383	0.158428
0.121371	0.0555644	0.258115	0.0742059
0.142426	0.041193	0.226329	0.00830547
0.154321	0.154934	0.037873	0.311448
0.336129	0.0606	0.187393	0.0315052
0.195133	0.0729445	0.0171877	0.0293719
0.0274029	0.15675	0.133072	0.202824
0.136742	0.128674	0.0314404	0.181332
0.16231	0.0349864	0.0343161	0.0535002
0.0566452	0.0255612	0.167678	0.105047
0.015461	0.0131592	0.104413	0.0465782
0.12257	0.0314152	0.0338381	0.0543593
0.109755	0.0294979	0.0973018	0.0622835
0.235765	0.0370741	0.0782501	0.0319039
0.0359637	0.0405334	0.144412	0.0165434
0.0533238	0.0341922	0.199984	0.160841
0.111435	0.0163339	0.164641	0.0346536
0.0915773	0.112741	0.144478	0.0398335
0.0511726	0.183422	0.0715077	0.515903
0.0718485	0.142185	0.0995403	0.075581
0.136136	0.0247841	0.129623	0.0366959
0.0267025	0.151617	0.102801	0.0664955
0.075336	0.0246632	0.126436	0.211914
0.12034	0.0223566	0.0502684	0.165836
0.0735201	0.0606544	0.0146442	0.0162198
0.25859	0.218927	0.125994	0.0684753
0.0627926	0.020204	0.0677946	0.0749883
0.0847602	0.023951	0.0818994	0.0702301
0.0331845	0.0382954	0.0772553	0.221327
0.179619	0.126682	0.154482	0.0239157
0.0771203	0.115684	0.0793591	0.0265317
0.0698489	0.0646014	0.474205	0.131662
0.230509	0.0734924	0.143723	0.0330448
0.141371	0.0458134	0.0792168	0.0949978
0.151582	0.0920451	0.376908	0.0145396
0.0447853	0.0650697	0.0286697	0.0364792
0.20116	0.372549	0.104406	0.0477008
0.0182762	0.143366	0.252408	0.0203086
0.0148271	0.0752873	0.261048	0.132969
0.0161949	0.0863093	0.052224	0.0803709
0.152078	0.100216	0.109971	0.0598081
0.048229	0.0534678	0.191098	0.0746307
0.202664	0.145884	0.175955	0.0728497
0.0353231	0.0250537	0.0458893	0.153211
0.125332	0.0974527	0.0178889	0.016572
0.0248631	0.0633053	0.065942	0
0.0914048	0.0695275	0.0444418	0.183249
0.0108102	0.167634	0.122343	0.0249868
0.131866	0.112834	0.177874	0
0.128659	0.134539	0.103314	0.0599329
0.0855972	0.0546105	0.094552	0.185945
0.0340536	0.124665	0.262505	0.0177861
0.0507696	0.098197	0.0776423	0.102597
0.038808	0.0224628	0.0236902	0.0151183
0.0850362	0.0335617	0.0465839	0.110797
0.03797	0.0704891	0.342758	0.321745
0.196405	0.104353	0.257013	0.0225236
0.0633768	0.0612307	0.123079	0.0842462
0.258407	0.118211	0.112357	0.0829868
0.215381	0.280507	0.103156	0.0373878
0.253048	0.0754318	0.042054	0.0247762
0.0472464	0.0652968	0.0142452	0.110454
0.113221	0.0167272	0.0270949	0.0332028
0.242847	0.15328	0.0793099	0.0462305
0.101536	0.16582	0.0188208	0.128911
0.313914	0.0849794	0.0541471	0.0438712
0.0434629	0.0457718	0.0798306	0.0195491
0.118051	0.0951216	0.0231016	0.136108
0.0183005	0.175213	0.176664	0.00797708
0.0379167	0.0739219	0.0920563	0.19462
0.0382528	0.0929624	0.119709	0.0697839
0.0508997	0.0945318	0.0264993	0.155137
0.386045	0.20289	0.0124958	0.0502255
0.104286	0.0513651	0.0537482	0.264236
0.109607	0.221704	0.0708262	0.0448438
0.080113	0.0796381	0.0182467	0.0587787
0.0373243	0.170612	0.0176704	0.141854
0.257324	0.15448	0.164299	0.0912575
0.0366119	0.0344174	0.0439247	0.057965
0.0397521	0.0875578	0.130795	0.0892058
0.233596	0.0345401	0.0437889	0.0489746
0.0910914	0.714889	0.0306684	0.109875
0.179398	0.0465093	0.0547695	0.099037
0.0524838	0.0353115	0.0735458	0.0692835
0.0863255	0.207895	0.0330713	0.171814
0.0716477	0.0953812	0.116552	0.00328926
0.263533	0.0288107	0.0834965	0.080734
0.177182	0.150293	0.0407329	0.0114958
0.0565098	0.0873443	0.0700554	0.0286278
0.0588244	0.0709536	0.0505981	0.0477472
0.136419	0.0719982	0.0630192	0.10641
0.15272	0.134841	0.0282186	0.0156752
0.0801379	0.00941732	0.0642048	0.0574158
0.042523	0.139573	0.0178089	0.0471877
0.0753684	0.0359503	0.0754168	0.0206645
0.021973	0.0803153	0.0361734	0.056216
0.0338169	0.0799996	0.00348951	0.0259703
0.0534418	0.0428441	0.00574102	0.0969079
0.191155	0.163474	0.014847	0.2247
0.0591962	0.0662328	0.00705739	0.0556711
0.291499	0.228984	0.0215251	0.0118661
0.117663	0.0321008	0.00251664	0.0486697
0.275469	0.0600184	0.054425	0.11689
0.11072	0.0836787	0.00755599	0.0665188
0.121539	0.200829	0.0399979	0.227725
0.113956	0.176221	0.0344092	0.13437
0.224123	0.0439673	0.042312	0.0167939
0.0941748	0.070017	0.0261395	0.0235044
0.0545476	0.116719	0.00770411	0.0541963
0.0593948	0.0442738	0.0619917	0.21433
0.0421425	0.0160392	0.0345358	0.0977409
0.146155	0.111985	0.0370886	0.066997
0.121901	0.0832204	0.315966	0.278961
0.0756719	0.0299177	0.011213	0.106146
0.0641206	0.0356618	0.050444	0.0697085
0.0775313	0.0258368	0.0212517	0.038122
0.0422623	0.0484897	0.0903659	0.0137712
0.174907	0.236478	0.0472829	0.0838957
0.101876	0.587073	0.00750802	0.154398
0.0667762	0.0206563	0.00513064	0.0661766
0.220359	0.166422	0.011458	0.0199493
0.152826	0.0213368	0.0188931	0.128461
0.12569	0.0166012	0.0182476	0.00748655
0.24387	0.0533348	0.0706569	0.143261
0.0286037	0.0600355	0.0236144	0.149765
0.0751183	0.369381	0.0478727	0.217852
0.122534	0.00474313	0.252178	0.123369
0.119161	0.440489	0.0344958	0.193438
0.021534	0.102536	0.015481	0.481565
0.134025	0.0413955	0.0523603	0.0197466
0.168012	0.141938	0.0438035	0.108894
0.0365313	0.104856	0.0368423	0.0298959
0.0133874	0.0721183	0.0506312	0.0708149
0.0558018	0.0651956	0.00918536	0.10122
0.0715996	0.0879704	0.0271962	0.307201
0.0241719	0.147253	0.00294331	0.263167
0.0254333	0.119593	0.050879	0.0283661
0.560506	0.105114	0.0272452	0.00618247
0.524692	0.0504314	0.0341594	0.263121
0.144919	0.421235	0.0397032	0.0212916
0.0793502	0.0693504	0.0642181	0.0705538
0.221941	0.0303101	0.00378874	0.0362008
0.0712634	0.142607	0.059462	0.0236382
0.0475667	0.0955807	0.110255	0.0137465
0.273209	0.0653496	0.00468496	0.0190686
0.224693	0.120837	0.00486284	0.0344857
0.218753	0.0260384	0.0173198	0.0209686
0.170319	0.0946816	0.043046	0.0406882
0.124063	0.121391	0.0177108	0.0493788
0.182778	0.010171	0.0123754	0.152434
0.080031	0.0357736	0.0466024	0.107171
0.28741	0.077168	0.0054265	0.0959521
0.123826	0.0926259	0.0220079	0.0872226
0.0904883	0.0297229	0.0300774	0.063167
0.077604	0.0333369	0.00802929	0.161581
0.228735	0.0146371	0.0747496	0.0843518
0.238332	0.0841179	0.00875233	0.0851757
0.224663	0.0717476	0.0335808	0.0658507
0.114104	0.0348193	0.0412799	0.269494
0.166346	0.0341824	0.0105829	0.013621
0.0621666	0.0551139	0.048121	0.0208024
0.52549	0.02499	0.00473557	0.385922
0.505816	0.208956	0.0299804	0.107545
0.522878	0.105694	0.0529782	0.127388
0.409624	0.11988	0.341471	0.015153
0.19449	0.0501466	0.199688	0.0559885
0.0395712	0.0372123	0.0257762	0.0313975
0.0256194	0.197443	0.0162569	0.0542371
0.154884	0.0246616	0.0783664	0.11623
0.0389729	0.234334	0.0271011	0.112362
0.226277	0.178935	0.0310309	0.0143828
0.263426	0.207023	0.189796	0.0542318
0.073472	0.137358	0.137017	0.0321316
0.139339	0.0523128	0.129644	0.162373
0.221118	0.220632	0.0377237	0.015356
0.444345	0.0522149	0.161844	0.0185705
0.281726	0.0273228	0.0855609	0.0664161
0.0692456	0.0412835	0.128188	0.00905857
0.296463	0.096419	0.244566	0.150064
0.215718	0.0138731	0.199675	0.0316965
0.316054	0.0228006	0.216605	0.1569
0.235731	0.0983067	0.0579453	0.0726716
0.462533	0.105654	0.137562	0.0407959
0.255671	0.0256246	0.00652294	0.115576
0.297838	0.049205	0.0838679	0.0882725
0.136608	0.0364771	0.0332698	0.0377847
0.164383	0.0872349	0.0256804	0.142537
0.368901	0.0231014	0.0788984	0.119261
0.347984	0.292532	0.0379749	0.12111
0.301649	0.0335439	0.0677542	0.0496583
0.0315627	0.0884868	0.0393973	0.0402975
0.437375	0.0519058	0.0635935	0.0664502
0.148783	0.0710515	0.0525494	0.0918307
0.102443	0.0714595	0.0760643	0.173394
0.0505731	0.132332	0.0681148	0.0965985
0.0824798	0.0913325	0.0736468	0.0287416
0.0800645	0.326008	0.0946321	0.0643579
0.235657	0.335052	0.171961	0.0229102
0.515533	0.0776215	0.148072	0.0177654
0.0931254	0.0650345	0.240149	0.0251623
0.0801174	0.043375	0.217051	0.0232001
0.18252	0.02932	0.0984554	0.0494901
0.0751856	0.011602	0.0151753	0.0517543
0.215335	0.0108621	0.0544166	0.0962179
0.0595549	0.00569165	0.0542978	0.0460304
0.529255	0.028979	0.0205265	0.284235
0.810912	0.0615003	0.0280148	0.0718316
0.345686	0.0412798	0.0613627	0.141862
0.260804	0.0303254	0.0884367	0.0268074
0.261826	0.0215115	0.0357977	0.0640415
0.395683	0.0558655	0.085954	0.0316073
0.283518	0.102404	0.0275508	0.0610446
0.0538071	0.059008	0.139783	0.399386
0.075427	0.567129	0.0602903	0.185218
0.0821194	0.0790607	0.0575482	0.105973
0.324311	0.0861036	0.00687986	0.0742869
0.290507	0.0209914	0.0206369	0.0342576
0.199536	0.244022	0.031208	0.0225931
0.107195	0.0582507	0.0912796	0.0776412
0.101637	0.234419	0.0616425	0.107984
0.17366	0.0142302	0.253732	0.176016
0.134014	0.0331104	0.13364	0.0760656
0.109469	0.208108	0.219229	0.158735
0.162884	0.0427929	0.119409	0.138306
0.0777348	0.0284863	0.200145	0.0754054
0.376378	0.0438706	0.0812677	0.0959231
0.0516394	0.125009	0.0369173	0.0569847
0.0745122	0.0490854	0.120693	0.0284784
0.381896	0.0905246	0.293906	0.178273
0.357911	0.0564495	0.210984	0.0148544
0.0487114	0.0921268	0.143757	0.0311692
0.0990734	0.0333295	0.0572657	0.0377094
0.583585	0.0179585	0.165439	0.336557
0.196883	0.160934	0.0888293	0.223989
0.143609	0.0712909	0.00972368	0.039902
0.0979421	0.0149321	0.00931067	0.0678444
0.256271	0.149931	0.101022	0.0630162
0.128879	0.089058	0.0109423	0
0.177812	0.023852	0.0897327	0.101297
0.657949	0.104126	0.0807729	0.0679518
0.361522	0.132769	0.142759	0.183255
0.220375	0.0535631	0.0527792	0.188477
0.1688	0.360331	0.00689695	0.194317
0.217151	0.109912	0.0463552	0.0335902
0.12198	0.157279	0.181608	0.280296
0.079021	0.319047	0.102722	0.123189
0.402591	0.0305096	0.0530191	0.0531195
0.00956172	0.192223	0.129167	0.9664
0.134615	0.120045	0.0730799	0.0568319
0.0740233	0.179905	0.07612	0.0764385
0.0955815	0.0717626	0.0740961	0.0604924
0.101564	0.0499285	0.0338274	0.128978
0.315947	0.0126733	0.146153	0.211512
0.25982	0.065371	0.138788	0.0540301
0.219045	0.0521993	0.144679	0.0262468
0.117313	0.0542223	0.0912504	0.083228
0.26684	0.139552	0.103417	0.066655
0.255845	0.0111159	0.0154931	0.0228658
0.105791	0.0340724	0.0253108	0.168943
0.340897	0.0402586	0.0736889	0.256663
0.258641	0.0397295	0.184131	0.0561005
0.225615	0.11523	0.0889031	0.206039
0.348676	0.131052	0.0436818	0.0719753
0.324352	0.102391	0.290478	0.109256
0.389078	0.0763182	0.45297	0.294235
0.166119	0.106728	0.0401221	0.432797
[truncated: 11,287 more rows]

## Sheet: D
ID	H3K4me3 coverage, log10, normalized	Counts on transcript	quintile		ID	H3K27ac coverage, log10, normalized	Counts on transcript	quintile
ENST00000496771	1.01095	57	0.6		ENST00000612152	0.576381	157	0.8
ENST00000373031	0.191911	0	0.2		ENST00000485971	0.236338	0	0.2
ENST00000371582	1.68662	233	0.8		ENST00000371584	1.31369	279	0.8
ENST00000470238	1.65303	23	0.4		ENST00000367772	1.33231	89	0.6
ENST00000496973	1.28067	8	0.4		ENST00000472795	0.846717	32	0.6
ENST00000475472	1.16122	35	0.6		ENST00000475472	0.834011	127	0.8
ENST00000470918	0.0581048	0	0.2		ENST00000496761	0.379931	6	0.4
ENST00000002165	1.31291	297	0.8		ENST00000367585	0.933764	297	0.8
ENST00000513939	1.68298	83	0.6		ENST00000513939	0.861459	126	0.8
ENST00000353205	1.80452	29	0.4		ENST00000353205	1.3958	158	0.8
ENST00000498488	1.11411	11	0.4		ENST00000483261	0.770866	3	0.4
ENST00000488155	1.10967	83	0.6		ENST00000475663	0.488541	43	0.6
ENST00000374811	1.19372	766	1		ENST00000374811	0.709594	345	1
ENST00000321037	1.08217	28	0.4		ENST00000321037	0.535091	448	1
ENST00000450338	1.54674	24	0.4		ENST00000493743	0.360911	1	0.2
ENST00000426809	1.2124	3	0.4		ENST00000003084	0.398059	0	0.2
ENST00000265742	1.90108	265	0.8		ENST00000265742	1.36021	1139	1
ENST00000003100	1.8719	68	0.6		ENST00000003100	1.12308	235	0.8
ENST00000458177	1.90194	43	0.6		ENST00000466166	1.36652	43	0.6
ENST00000397230	1.53121	4	0.4		ENST00000430095	1.12183	52	0.6
ENST00000544271	1.79196	572	1		ENST00000544271	1.19985	151	0.8
ENST00000606142	1.5908	805	1		ENST00000606142	1.17767	2612	1
ENST00000449611	1.22339	411	1		ENST00000449611	0.719451	1126	1
ENST00000514690	1.6352	26	0.4		ENST00000510712	0.860412	36	0.6
ENST00000467291	0.289644	1	0.2		ENST00000467291	0.419866	0	0.2
ENST00000222462	1.18204	2	0.2		ENST00000222462	0.423711	14	0.4
ENST00000492310	1.82527	25	0.4		ENST00000492310	0.468362	8	0.4
ENST00000399654	1.83189	269	0.8		ENST00000444373	1.09071	41	0.6
ENST00000435347	1.98742	242	0.8		ENST00000435347	1.29603	1782	1
ENST00000582104	1.62599	222	0.8		ENST00000584335	0.95331	133	0.8
ENST00000004103	1.61326	289	0.8		ENST00000484928	1.03887	1021	1
ENST00000536844	1.53648	465	1		ENST00000543845	1.22845	356	1
ENST00000371882	1.36287	109	0.8		ENST00000540167	0.617814	39	0.6
ENST00000001146	1.60179	22	0.4		ENST00000546307	0.420732	9	0.4
ENST00000396675	1.86401	383	1		ENST00000396675	0.751819	137	0.8
ENST00000002501	1.8027	144	0.8		ENST00000568838	0.908707	51	0.6
ENST00000409632	1.66958	12	0.4		ENST00000496244	1.05814	52	0.6
ENST00000484926	0.53626	8	0.4		ENST00000460140	0.669807	57	0.6
ENST00000433445	1.62369	18	0.4		ENST00000441224	1.54691	133	0.8
ENST00000437725	0.373409	6	0.4		ENST00000426055	0.612695	39	0.6
ENST00000455230	1.56424	64	0.6		ENST00000431821	1.1002	46	0.6
ENST00000492472	1.57546	83	0.6		ENST00000492472	1.16232	176	0.8
ENST00000521177	0.95231	0	0.2		ENST00000519590	0.356566	6	0.4
ENST00000522656	1.54442	1	0.2		ENST00000470360	0.37171	20	0.4
ENST00000415666	1.80492	1423	1		ENST00000489673	1.02701	745	1
ENST00000585482	1.74622	215	0.8		ENST00000585482	0.755828	292	0.8
ENST00000540200	1.75867	1008	1		ENST00000618887	1.00766	552	1
ENST00000324093	1.701	403	1		ENST00000324093	1.1576	2146	1
ENST00000626911	1.40999	283	0.8		ENST00000354858	0.929606	553	1
ENST00000511430	1.24774	7	0.4		ENST00000502843	0.482641	16	0.4
ENST00000630279	1.92191	92	0.6		ENST00000001008	1.25433	934	1
ENST00000400181	1.69552	393	1		ENST00000400181	0.990154	472	1
ENST00000488807	1.55355	150	0.8		ENST00000433811	1.00964	68	0.6
ENST00000158166	1.83874	35	0.6		ENST00000348335	0.735404	115	0.8
ENST00000314748	1.54048	14	0.4		ENST00000536964	1.0609	80	0.6
ENST00000436177	1.44733	18	0.4		ENST00000477935	0.794164	30	0.6
ENST00000592984	1.57794	48	0.6		ENST00000592984	1.04129	408	1
ENST00000590893	1.76981	9	0.4		ENST00000007510	0.676183	155	0.8
ENST00000562133	1.57186	1155	1		ENST00000570319	0.81714	380	1
ENST00000473301	1.4631	9	0.4		ENST00000473301	0.934328	122	0.8
ENST00000434949	0.739597	1	0.2		ENST00000437378	0.313591	0	0.2
ENST00000443080	0.870623	14	0.4		ENST00000231749	0.345929	5	0.4
ENST00000441315	0.214284	0	0.2		ENST00000477094	0.375625	0	0.2
ENST00000379044	0.845412	95	0.6		ENST00000379044	0.271494	21	0.4
ENST00000472162	1.76234	55	0.6		ENST00000265631	1.29428	258	0.8
ENST00000446490	1.83391	213	0.8		ENST00000446490	1.49276	108	0.8
ENST00000531206	1.4577	157	0.8		ENST00000528748	1.13295	124	0.8
ENST00000471005	0.338705	2	0.2		ENST00000631130	0.281856	2	0.2
ENST00000359558	1.13415	0	0.2		ENST00000394441	0.666805	7	0.4
ENST00000380762	1.26117	151	0.8		ENST00000321143	0.736377	165	0.8
ENST00000574143	1.74929	83	0.6		ENST00000574143	1.04232	138	0.8
ENST00000570950	0.396988	0	0.2		ENST00000572061	0.191581	0	0.2
ENST00000599848	1.84982	296	0.8		ENST00000600310	1.09587	155	0.8
ENST00000345317	1.39885	154	0.8		ENST00000345317	1.21076	1428	1
ENST00000475354	1.36723	1867	1		ENST00000460013	0.796067	1560	1
ENST00000515114	1.65762	94	0.6		ENST00000515114	1.15754	119	0.8
ENST00000006015	0.671219	1	0.2		ENST00000517402	0.362177	1	0.2
ENST00000393794	1.69924	479	1		ENST00000292614	1.09529	315	1
ENST00000572490	1.73968	71	0.6		ENST00000572490	0.790729	152	0.8
ENST00000549132	0.293728	0	0.2		ENST00000318579	0.485549	0	0.2
ENST00000423059	1.48898	504	1		ENST00000617773	0.773662	93	0.6
ENST00000586407	1.74413	9	0.4		ENST00000586407	1.2765	17	0.4
ENST00000005386	1.61061	119	0.8		ENST00000005386	0.994563	207	0.8
ENST00000568235	0.302575	1	0.2		ENST00000289416	0.563145	4	0.4
ENST00000567297	1.61025	10	0.4		ENST00000568046	1.10559	9	0.4
ENST00000563341	1.69353	176	0.8		ENST00000565368	1.04235	164	0.8
ENST00000585725	1.85983	8	0.4		ENST00000585725	1.06999	22	0.4
ENST00000322813	1.48942	222	0.8		ENST00000378561	1.17143	505	1
ENST00000612370	1.46674	183	0.8		ENST00000612370	0.664577	107	0.8
ENST00000265717	1.81622	56	0.6		ENST00000265717	0.583262	47	0.6
ENST00000398527	1.52226	323	1		ENST00000398527	1.06377	298	0.8
ENST00000382070	1.94092	826	1		ENST00000382070	1.33581	840	1
ENST00000268893	1.25259	249	0.8		ENST00000268893	0.560266	265	0.8
ENST00000581022	0.461075	2	0.2		ENST00000578493	0.334247	0	0.2
ENST00000470502	0.242364	0	0.2		ENST00000433729	0.337725	0	0.2
ENST00000321027	1.41415	66	0.6		ENST00000541687	0.881302	92	0.6
ENST00000461531	1.44685	296	0.8		ENST00000461531	0.704107	123	0.8
ENST00000419147	1.44839	91	0.6		ENST00000419147	0.995186	254	0.8
ENST00000453593	1.12927	11	0.4		ENST00000359206	0.710806	31	0.6
ENST00000495267	1.83273	521	1		ENST00000476671	1.8597	258	0.8
ENST00000468304	1.52364	305	1		ENST00000454791	1.2473	1162	1
ENST00000293894	1.92779	1584	1		ENST00000566034	0.704264	665	1
ENST00000610980	1.51845	88	0.6		ENST00000369751	1.25728	343	1
ENST00000438262	1.49836	84	0.6		ENST00000526601	0.81005	151	0.8
ENST00000544440	1.80117	2043	1		ENST00000544440	1.07589	1345	1
ENST00000472949	1.8151	43	0.6		ENST00000355619	1.01641	392	1
ENST00000569725	0.69213	0	0.2		ENST00000562652	0.626568	18	0.4
ENST00000505897	1.64026	150	0.8		ENST00000505440	0.709735	119	0.8
ENST00000506401	1.78287	23	0.4		ENST00000505306	1.00997	535	1
ENST00000459724	1.8903	35	0.6		ENST00000459724	1.632	57	0.6
ENST00000200639	1.25643	272	0.8		ENST00000434600	0.852486	980	1
ENST00000589645	1.3742	0	0.2		ENST00000589645	0.356719	0	0.2
ENST00000257621	0.487036	0	0.2		ENST00000257621	0.828198	0	0.2
ENST00000569773	1.46417	146	0.8		ENST00000569773	0.867647	114	0.8
ENST00000595490	1.7539	780	1		ENST00000601736	0.916627	317	1
ENST00000392386	1.42913	104	0.8		ENST00000594325	0.521241	0	0.2
ENST00000580140	1.44543	26	0.4		ENST00000585051	0.739054	34	0.6
ENST00000582227	1.74124	272	0.8		ENST00000394642	0.572078	74	0.6
ENST00000571485	1.23541	6	0.4		ENST00000571834	0.322079	2	0.2
ENST00000007735	0.0682826	0	0.2		ENST00000007735	0.0473123	0	0.2
ENST00000344686	1.3955	174	0.8		ENST00000617331	0.782176	46	0.6
ENST00000612903	1.51429	14	0.4		ENST00000531137	0.668863	6	0.4
ENST00000005284	0.587121	37	0.6		ENST00000005284	0.215731	8	0.4
ENST00000005286	1.6629	259	0.8		ENST00000540276	0.813796	128	0.8
ENST00000592167	1.56945	555	1		ENST00000593014	0.877444	137	0.8
ENST00000491437	0.743455	5	0.4		ENST00000319273	0.332312	4	0.4
ENST00000572748	1.75235	31	0.6		ENST00000573578	1.28622	72	0.6
ENST00000564948	1.13485	7	0.4		ENST00000563383	0.808534	109	0.8
ENST00000515526	1.1651	42	0.6		ENST00000502911	0.635648	241	0.8
ENST00000352832	1.83604	127	0.8		ENST00000513689	0.376452	31	0.6
ENST00000571351	1.57641	206	0.8		ENST00000571351	1.3204	534	1
ENST00000493273	1.26764	2	0.2		ENST00000493273	0.355838	1	0.2
ENST00000554752	1.84945	383	1		ENST00000381250	0.481664	21	0.4
ENST00000436179	1.92741	124	0.8		ENST00000436179	1.23893	156	0.8
ENST00000005260	0.866938	7	0.4		ENST00000462558	0.559964	0	0.2
ENST00000397560	2.00193	274	0.8		ENST00000397560	1.4791	340	1
ENST00000485475	1.48538	0	0.2		ENST00000430479	1.44965	762	1
ENST00000355413	1.62238	141	0.8		ENST00000473247	1.08652	173	0.8
ENST00000342456	0.856033	205	0.8		ENST00000615463	1.22318	226	0.8
ENST00000371274	0.670417	10	0.4		ENST00000371276	0.420178	5	0.4
ENST00000307305	1.8728	64	0.6		ENST00000422959	1.21625	184	0.8
ENST00000394905	0.308841	16	0.4		ENST00000005180	0.604608	1	0.2
ENST00000479427	1.65412	1	0.2		ENST00000373287	0.841981	82	0.6
ENST00000005226	0.366934	147	0.8		ENST00000005226	0.290851	6	0.4
ENST00000409144	1.65513	295	0.8		ENST00000005374	0.899011	278	0.8
ENST00000430279	1.81679	35	0.6		ENST00000430279	1.16882	49	0.6
ENST00000375190	1.53869	38	0.6		ENST00000375190	0.609225	10	0.4
ENST00000476927	1.83124	145	0.8		ENST00000476927	1.34444	163	0.8
ENST00000601802	0.144529	0	0.2		ENST00000360675	0.27956	0	0.2
ENST00000581931	1.72634	57	0.6		ENST00000580561	0.744547	54	0.6
ENST00000424337	1.97042	225	0.8		ENST00000424337	1.27227	220	0.8
ENST00000595564	1.76632	454	1		ENST00000595564	1.11177	508	1
ENST00000310301	1.43435	630	1		ENST00000395969	0.632176	879	1
ENST00000544416	1.11252	3	0.4		ENST00000584974	0.337074	0	0.2
ENST00000578071	1.65052	52	0.6		ENST00000578071	0.809103	139	0.8
ENST00000417018	1.14598	39	0.6		ENST00000417018	0.722383	634	1
ENST00000217890	1.44336	62	0.6		ENST00000494870	0.930915	32	0.6
ENST00000381042	1.0931	265	0.8		ENST00000381042	0.575976	100	0.6
ENST00000252172	0.204914	1	0.2		ENST00000252172	0.223365	1	0.2
ENST00000540974	1.63864	23	0.4		ENST00000540974	1.0736	10	0.4
ENST00000519312	1.59871	115	0.8		ENST00000520693	1.31386	14	0.4
ENST00000605860	1.82304	23	0.4		ENST00000605860	1.07273	8	0.4
ENST00000577043	0.38663	1	0.2		ENST00000575739	0.336558	0	0.2
ENST00000592762	1.98981	49	0.6		ENST00000620044	1.02214	219	0.8
ENST00000508322	1.62192	2	0.2		ENST00000514967	0.452477	1	0.2
ENST00000602080	1.63114	946	1		ENST00000445755	0.998381	713	1
ENST00000482870	0.328684	80	0.6		ENST00000618577	0.480693	23	0.4
ENST00000570400	2.01233	52	0.6		ENST00000397195	1.50486	1509	1
ENST00000621962	0.265638	6	0.4		ENST00000313735	0.260382	31	0.6
ENST00000579406	1.52599	151	0.8		ENST00000579703	1.09626	20	0.4
ENST00000528896	1.75922	693	1		ENST00000577417	1.06078	259	0.8
ENST00000459818	0.335296	0	0.2		ENST00000579281	0.268794	0	0.2
ENST00000432992	1.89916	349	1		ENST00000584146	1.14562	189	0.8
ENST00000585934	1.65517	388	1		ENST00000006275	0.82916	115	0.8
ENST00000590980	0.985077	13	0.4		ENST00000592612	0.35531	1	0.2
ENST00000349817	0.312377	8	0.4		ENST00000392795	0.408585	1	0.2
ENST00000584310	0.331725	1	0.2		ENST00000584310	0.269771	0	0.2
ENST00000358039	1.69403	128	0.8		ENST00000358039	1.47281	78	0.6
ENST00000369915	0.31875	2	0.2		ENST00000426989	0.412424	11	0.4
ENST00000379111	1.58323	251	0.8		ENST00000525535	1.32747	25	0.4
ENST00000565809	1.77414	305	1		ENST00000569601	0.761103	100	0.6
ENST00000487201	1.49255	3	0.4		ENST00000262316	0.829096	154	0.8
ENST00000494366	1.48851	74	0.6		ENST00000467552	1.03125	78	0.6
ENST00000423994	1.61342	29	0.4		ENST00000487413	0.232818	0	0.2
ENST00000568887	1.22505	22	0.4		ENST00000421665	0.534152	58	0.6
ENST00000007390	1.85266	1248	1		ENST00000007390	0.902348	478	1
ENST00000470411	1.70881	62	0.6		ENST00000470411	0.868213	87	0.6
ENST00000293925	1.80964	205	0.8		ENST00000293925	1.01211	330	1
ENST00000338863	1.82279	24	0.4		ENST00000402886	0.997592	99	0.6
ENST00000609271	0.0904428	0	0.2		ENST00000609271	0.217398	0	0.2
ENST00000426784	1.67799	108	0.8		ENST00000473993	0.742196	103	0.6
ENST00000472784	0.227409	3	0.4		ENST00000367755	0.305094	1	0.2
ENST00000349606	1.73789	184	0.8		ENST00000349606	0.895602	244	0.8
ENST00000427768	0.132302	1	0.2		ENST00000217885	0.225621	1	0.2
ENST00000361729	1.47871	79	0.6		ENST00000361729	0.569994	44	0.6
ENST00000262193	1.44472	1695	1		ENST00000262193	1.12337	1194	1
ENST00000340666	1.17076	124	0.8		ENST00000340666	0.379726	102	0.6
ENST00000397311	1.76448	166	0.8		ENST00000397311	1.03424	251	0.8
ENST00000379996	1.62742	45	0.6		ENST00000379996	0.650974	23	0.4
ENST00000009105	0.481984	20	0.4		ENST00000494990	0.474444	1	0.2
ENST00000479362	1.63765	1374	1		ENST00000378633	1.1081	221	0.8
ENST00000341426	1.77914	510	1		ENST00000341991	1.22907	779	1
ENST00000489228	0.879004	1	0.2		ENST00000393655	0.171736	1	0.2
ENST00000008391	0.297883	1	0.2		ENST00000492804	0.349626	0	0.2
ENST00000346219	0.668978	38	0.6		ENST00000308059	0.551827	27	0.4
ENST00000396741	1.87079	114	0.8		ENST00000396741	0.902945	532	1
ENST00000398203	1.77054	75	0.6		ENST00000398203	0.592835	26	0.4
ENST00000470347	1.74196	83	0.6		ENST00000634737	1.33944	271	0.8
ENST00000578016	1.78067	2	0.2		ENST00000582297	0.820812	30	0.6
ENST00000505279	1.84993	659	1		ENST00000262013	1.38102	1639	1
ENST00000164024	1.6947	431	1		ENST00000164024	0.967495	95	0.6
ENST00000473553	1.67098	55	0.6		ENST00000473553	1.19073	127	0.8
ENST00000011684	0.980851	5	0.4		ENST00000544743	0.350588	0	0.2
ENST00000447630	1.62538	386	1		ENST00000011691	0.813065	163	0.8
ENST00000262966	1.76224	400	1		ENST00000262966	0.899685	145	0.8
ENST00000396209	0.947587	168	0.8		ENST00000540126	0.478035	30	0.6
ENST00000550633	1.69615	14	0.4		ENST00000550633	1.08299	49	0.6
ENST00000008938	0.603537	0	0.2		ENST00000008938	0.278512	0	0.2
ENST00000592199	1.99853	125	0.8		ENST00000585575	1.06102	409	1
ENST00000522285	1.91096	17	0.4		ENST00000522285	1.28951	20	0.4
ENST00000336577	1.45426	26	0.4		ENST00000612971	0.560929	24	0.4
ENST00000382213	0.787959	202	0.8		ENST00000551513	0.713051	223	0.8
ENST00000423118	1.72443	631	1		ENST00000423118	0.959621	964	1
ENST00000329492	1.80212	461	1		ENST00000329492	0.616392	303	0.8
ENST00000543759	1.43861	80	0.6		ENST00000470126	0.805352	74	0.6
ENST00000517528	1.75252	21	0.4		ENST00000517528	0.881072	23	0.4
ENST00000233099	1.50609	115	0.8		ENST00000233099	0.815196	488	1
ENST00000487736	1.801	824	1		ENST00000481435	1.16609	362	1
ENST00000523936	1.50399	9652	1		ENST00000523936	0.938213	5154	1
ENST00000358528	1.45655	990	1		ENST00000369530	1.16832	3626	1
ENST00000430750	1.90029	72	0.6		ENST00000389103	1.28897	197	0.8
ENST00000368802	2.0092	470	1		ENST00000368805	1.52708	381	1
ENST00000422452	0.0730027	170	0.8		ENST00000371130	0.331487	99	0.6
ENST00000375375	0.835166	0	0.2		ENST00000400661	0.243649	0	0.2
ENST00000400898	0.17817	13	0.4		ENST00000480221	0.300491	1	0.2
ENST00000425615	0.185251	0	0.2		ENST00000422583	0.250544	0	0.2
ENST00000373949	1.60509	149	0.8		ENST00000010299	0.933166	38	0.6
ENST00000367026	0.344079	146	0.8		ENST00000477431	0.901021	111	0.8
ENST00000261534	1.73363	286	0.8		ENST00000261534	1.18072	189	0.8
ENST00000452973	1.28285	226	0.8		ENST00000367621	0.671652	247	0.8
ENST00000414749	1.0468	194	0.8		ENST00000313375	0.437598	599	1
ENST00000404251	1.90554	2740	1		ENST00000339594	1.35156	1094	1
ENST00000011619	1.9337	162	0.8		ENST00000011619	1.4495	1222	1
ENST00000339796	1.27391	2	0.2		ENST00000627426	0.369983	19	0.4
ENST00000295050	1.77217	87	0.6		ENST00000295050	1.01989	103	0.6
ENST00000485629	1.38537	79	0.6		ENST00000362019	0.892513	215	0.8
ENST00000545571	1.12236	518	1		ENST00000545571	0.746694	187	0.8
ENST00000579634	1.65002	133	0.8		ENST00000394673	1.21118	1280	1
ENST00000415995	1.63423	1509	1		ENST00000463708	0.913337	388	1
ENST00000396013	1.59315	592	1		ENST00000429075	1.24811	344	1
ENST00000382515	1.67443	775	1		ENST00000540891	1.0098	747	1
ENST00000417472	0.785185	133	0.8		ENST00000457462	0.554188	39	0.6
ENST00000539714	1.39295	0	0.2		ENST00000382457	0.953626	323	1
ENST00000488007	1.65857	361	1		ENST00000465801	1.30489	501	1
ENST00000304207	1.38221	2	0.2		ENST00000593127	0.407693	2	0.2
ENST00000620464	1.76698	68	0.6		ENST00000620464	1.21401	44	0.6
ENST00000465657	0.498067	0	0.2		ENST00000465657	0.283025	1	0.2
ENST00000488380	1.69104	123	0.8		ENST00000420808	0.922525	476	1
ENST00000479355	0.756327	11	0.4		ENST00000479355	1.05263	244	0.8
ENST00000529302	1.59003	204	0.8		ENST00000529302	1.0865	49	0.6
ENST00000542947	0.252274	0	0.2		ENST00000539668	0.314644	2	0.2
ENST00000370441	1.16452	284	0.8		ENST00000464251	0.944871	810	1
ENST00000429677	0.978456	137	0.8		ENST00000361005	0.355676	2	0.2
ENST00000575948	1.56861	52	0.6		ENST00000396868	1.0802	122	0.8
ENST00000539492	0.506152	16	0.4		ENST00000539492	0.774693	200	0.8
ENST00000433346	1.55302	288	0.8		ENST00000433346	1.01071	84	0.6
ENST00000621635	0.926863	179	0.8		ENST00000488970	0.514584	98	0.6
ENST00000353147	1.05858	2	0.2		ENST00000317896	0.881035	76	0.6
ENST00000372597	1.8549	125	0.8		ENST00000337495	1.14309	242	0.8
ENST00000520518	1.8978	247	0.8		ENST00000520518	1.31082	372	1
ENST00000367603	1.99648	171	0.8		ENST00000367603	1.39498	466	1
ENST00000459868	0.245302	0	0.2		ENST00000367750	0.282393	0	0.2
ENST00000487554	1.81721	2	0.2		ENST00000487554	1.04846	49	0.6
ENST00000374503	1.56836	234	0.8		ENST00000420982	0.900834	217	0.8
ENST00000312413	1.77027	184	0.8		ENST00000312413	1.26091	443	1
ENST00000584265	1.85595	17	0.4		ENST00000584265	0.972551	189	0.8
ENST00000376392	1.45079	6392	1		ENST00000376392	1.05929	2497	1
ENST00000524041	0.606287	4	0.4		ENST00000513403	0.300222	0	0.2
ENST00000537971	1.73442	64	0.6		ENST00000537971	0.878133	142	0.8
ENST00000334746	1.58935	347	1		ENST00000554565	0.908475	102	0.6
ENST00000316757	1.517	251	0.8		ENST00000316757	0.943106	137	0.8
ENST00000581180	1.40312	12	0.4		ENST00000580127	0.787116	25	0.4
ENST00000013894	1.70642	112	0.8		ENST00000486764	1.00036	26	0.4
ENST00000619786	1.40086	28	0.4		ENST00000262648	0.449375	523	1
ENST00000594893	1.7266	633	1		ENST00000594893	0.982995	291	0.8
ENST00000591270	2.00529	38	0.6		ENST00000591270	1.2638	52	0.6
ENST00000225298	1.99728	450	1		ENST00000225298	1.26865	359	1
ENST00000416985	1.78365	6	0.4		ENST00000416985	1.2511	42	0.6
ENST00000475723	1.86441	409	1		ENST00000261647	1.19941	319	1
ENST00000587094	1.98705	65	0.6		ENST00000587191	1.25743	439	1
ENST00000586624	1.88911	72	0.6		ENST00000488378	0.61318	23	0.4
ENST00000542836	1.7262	37	0.6		ENST00000263846	0.464509	55	0.6
ENST00000431023	1.30198	15	0.4		ENST00000430399	0.738163	27	0.4
ENST00000533645	1.75124	223	0.8		ENST00000533645	1.15598	137	0.8
ENST00000599892	1.34507	200	0.8		ENST00000597107	0.929574	755	1
ENST00000424865	1.5597	4	0.4		ENST00000418118	1.01248	5	0.4
ENST00000599686	1.88385	181	0.8		ENST00000599686	0.977857	557	1
ENST00000426918	1.46878	5	0.4		ENST00000317419	0.942631	105	0.6
ENST00000548768	0.433949	11	0.4		ENST00000552145	0.57296	96	0.6
ENST00000012049	1.78099	259	0.8		ENST00000012049	1.0841	93	0.6
ENST00000012443	1.69727	491	1		ENST00000012443	0.913514	521	1
ENST00000260569	1.74191	189	0.8		ENST00000260569	0.883252	299	0.8
ENST00000437968	1.75801	62	0.6		ENST00000341681	1.22427	255	0.8
ENST00000392197	0.392656	0	0.2		ENST00000481182	0.405891	0	0.2
ENST00000588439	0.833839	3166	1		ENST00000424586	1.11675	2728	1
ENST00000577162	1.48451	41	0.6		ENST00000261388	0.564877	59	0.6
ENST00000370314	0.859825	4	0.4		ENST00000535043	0.344004	6	0.4
ENST00000491747	1.51373	64	0.6		ENST00000634433	1.02751	49	0.6
ENST00000013807	1.56686	1150	1		ENST00000300853	1.16066	830	1
ENST00000598537	0.436139	45	0.6		ENST00000601414	0.828751	16	0.4
ENST00000419007	1.02139	787	1		ENST00000621029	1.02207	79	0.6
ENST00000365779	1.23896	61	0.6		ENST00000379484	0.882472	139	0.8
ENST00000611313	0.961807	12	0.4		ENST00000611313	0.631489	13	0.4
ENST00000417439	0.350343	44	0.6		ENST00000443496	0.327562	1246	1
ENST00000519886	1.94858	36	0.6		ENST00000519886	1.3099	132	0.8
ENST00000548621	0.184971	0	0.2		ENST00000321046	0.258536	3	0.4
ENST00000370913	1.74448	49	0.6		ENST00000370913	1.27797	57	0.6
ENST00000542434	0.854261	234	0.8		ENST00000612635	0.574857	1714	1
ENST00000485154	0.0966561	0	0.2		ENST00000478891	0.0712362	2	0.2
ENST00000547988	1.18316	105	0.8		ENST00000546619	0.717077	128	0.8
ENST00000553674	1.42848	115	0.8		ENST00000555113	0.742261	86	0.6
ENST00000554091	1.68399	32	0.6		ENST00000554273	1.1659	22	0.4
ENST00000541626	1.40941	31	0.6		ENST00000541626	0.477809	38	0.6
ENST00000157812	1.68001	1136	1		ENST00000157812	1.13807	1203	1
ENST00000285599	1.50741	220	0.8		ENST00000504248	0.590023	447	1
ENST00000466168	1.01594	4	0.4		ENST00000466168	0.28044	11	0.4
ENST00000486429	1.6158	381	1		ENST00000471373	0.603369	73	0.6
ENST00000592857	1.80793	487	1		ENST00000585523	0.881502	154	0.8
ENST00000565164	0.911657	25	0.4		ENST00000570234	1.10722	272	0.8
ENST00000470229	1.55905	43	0.6		ENST00000413040	0.789921	711	1
ENST00000503094	1.80363	69	0.6		ENST00000508748	0.935098	86	0.6
ENST00000369724	1.80566	92	0.6		ENST00000369724	0.943787	75	0.6
ENST00000481641	1.77216	122	0.8		ENST00000481641	1.57645	302	0.8
ENST00000539066	1.26431	54	0.6		ENST00000539066	0.974046	72	0.6
ENST00000554941	1.55191	17	0.4		ENST00000554941	0.953889	45	0.6
ENST00000507291	1.42018	76	0.6		ENST00000507291	1.11292	105	0.6
ENST00000393638	1.45024	190	0.8		ENST00000393638	0.961642	316	1
ENST00000543756	1.41392	99	0.6		ENST00000535158	0.900897	56	0.6
ENST00000014930	1.56049	210	0.8		ENST00000014930	0.943349	165	0.8
ENST00000542056	1.28663	2	0.2		ENST00000537783	0.808766	35	0.6
ENST00000432680	1.53573	28	0.4		ENST00000370401	0.808942	127	0.8
ENST00000541964	0.738981	1	0.2		ENST00000433107	0.544412	28	0.4
ENST00000485989	1.8395	50	0.6		ENST00000612220	1.09179	271	0.8
ENST00000369278	1.52452	342	1		ENST00000369278	1.194	405	1
ENST00000527850	1.39285	101	0.6		ENST00000527850	0.913312	119	0.8
ENST00000262577	1.62888	135	0.8		ENST00000262577	0.756714	262	0.8
ENST00000526966	1.79066	71	0.6		ENST00000530442	1.02656	216	0.8
ENST00000336375	0.434457	26	0.4		ENST00000475741	0.620123	65	0.6
ENST00000485781	1.60483	621	1		ENST00000454035	0.896053	344	1
ENST00000510460	1.56257	71	0.6		ENST00000513699	0.932245	381	1
ENST00000369140	0.925252	98	0.6		ENST00000439741	0.765932	133	0.8
ENST00000016171	1.40239	58	0.6		ENST00000370483	0.981857	229	0.8
ENST00000553403	1.66124	17	0.4		ENST00000389856	0.460821	2	0.2
ENST00000380790	1.83213	513	1		ENST00000546726	1.07762	52	0.6
ENST00000402736	1.83887	188	0.8		ENST00000381607	1.21876	612	1
ENST00000450772	1.39935	45	0.6		ENST00000450772	1.00418	477	1
ENST00000393092	0.4003	44	0.6		ENST00000568281	0.366928	3	0.4
ENST00000615414	1.67631	472	1		ENST00000615414	0.995646	294	0.8
ENST00000514488	1.65624	50	0.6		ENST00000508689	1.40463	214	0.8
ENST00000381160	0.289543	0	0.2		ENST00000423141	0.414806	2	0.2
ENST00000509778	1.8415	5	0.4		ENST00000507602	0.758383	50	0.6
ENST00000432606	1.47888	1	0.2		ENST00000432606	0.932236	0	0.2
ENST00000350889	1.33631	1201	1		ENST00000519997	0.61893	116	0.8
ENST00000464812	1.68817	405	1		ENST00000464812	1.30188	155	0.8
ENST00000511384	0.597694	0	0.2		ENST00000230658	0.357562	1	0.2
ENST00000315251	1.56236	300	0.8		ENST00000315251	0.661028	153	0.8
ENST00000635289	1.40474	0	0.2		ENST00000541547	0.226138	0	0.2
ENST00000394711	0.226526	1	0.2		ENST00000394711	0.259078	0	0.2
ENST00000370563	0.245427	56	0.6		ENST00000370563	0.312608	0	0.2
ENST00000497436	1.76468	92	0.6		ENST00000497436	1.22218	128	0.8
ENST00000504948	1.80187	185	0.8		ENST00000513801	1.37875	743	1
ENST00000424202	0.500527	38	0.6		ENST00000456098	0.533879	181	0.8
ENST00000441948	1.07939	162	0.8		ENST00000619100	0.397779	64	0.6
ENST00000585015	1.7608	676	1		ENST00000585015	1.08867	120	0.8
ENST00000417478	1.88672	168	0.8		ENST00000417478	1.29333	234	0.8
ENST00000551295	1.64505	123	0.8		ENST00000551424	0.476717	8	0.4
ENST00000483487	0.846218	145	0.8		ENST00000469449	1.09181	2161	1
ENST00000485352	1.32906	5	0.4		ENST00000360632	1.27813	782	1
ENST00000409888	1.59579	26	0.4		ENST00000409888	0.708782	75	0.6
ENST00000320339	0.847425	331	1		ENST00000536133	0.607059	96	0.6
ENST00000361216	0.59589	642	1		ENST00000392233	0.777371	857	1
ENST00000454690	1.3104	4	0.4		ENST00000454690	0.503955	26	0.4
ENST00000586929	1.50407	99	0.6		ENST00000593145	0.944657	20	0.4
ENST00000403470	0.269933	5	0.4		ENST00000326621	0.281965	0	0.2
ENST00000356063	1.5984	1296	1		ENST00000526374	1.17938	46	0.6
ENST00000412481	0.134685	13	0.4		ENST00000327097	0.310569	109	0.8
ENST00000395955	1.21671	0	0.2		ENST00000487593	0.501396	0	0.2
ENST00000526442	1.73376	4	0.4		ENST00000526442	1.24121	4	0.4
ENST00000528101	1.13896	6	0.4		ENST00000533332	0.291	0	0.2
ENST00000020945	1.45427	17	0.4		ENST00000020945	0.417355	9	0.4
ENST00000518797	0.733112	4033	1		ENST00000524315	1.0715	26946	1
ENST00000444829	0.893241	44	0.6		ENST00000412881	0.59384	16	0.4
ENST00000359653	0.178077	235	0.8		ENST00000359653	0.283065	297	0.8
ENST00000356090	1.81553	254	0.8		ENST00000373253	1.23809	464	1
ENST00000412232	1.74261	197	0.8		ENST00000412232	0.572858	46	0.6
ENST00000371515	1.79843	51	0.6		ENST00000361387	1.09299	50	0.6
ENST00000261245	1.18732	291	0.8		ENST00000556764	0.852702	43	0.6
ENST00000554335	1.96514	168	0.8		ENST00000554335	1.34104	345	1
ENST00000308873	1.0641	20	0.4		ENST00000308873	0.854508	209	0.8
ENST00000540013	1.47476	20	0.4		ENST00000323929	0.700642	219	0.8
ENST00000541597	0.881693	1667	1		ENST00000426191	0.877193	1555	1
ENST00000476896	1.00098	261	0.8		ENST00000476896	1.01056	684	1
ENST00000472352	0.268958	1	0.2		ENST00000472352	0.340521	0	0.2
ENST00000589659	0.415544	7	0.4		ENST00000590465	0.249703	5	0.4
ENST00000345662	1.71978	71	0.6		ENST00000615843	1.06412	217	0.8
ENST00000281127	1.41937	254	0.8		ENST00000553631	0.485509	7	0.4
ENST00000465323	1.724	12	0.4		ENST00000533721	0.752939	22	0.4
ENST00000543879	1.41332	67	0.6		ENST00000543879	0.750102	448	1
ENST00000417946	0.737566	0	0.2		ENST00000417946	0.523065	5	0.4
ENST00000494324	0.208855	0	0.2		ENST00000465658	0.313002	0	0.2
ENST00000420362	1.65418	204	0.8		ENST00000618438	0.803184	974	1
ENST00000023939	1.31935	1374	1		ENST00000357348	1.01627	1364	1
ENST00000437025	0.736394	192	0.8		ENST00000519621	0.35601	0	0.2
ENST00000588619	0.246546	2	0.2		ENST00000543010	0.13311	113	0.8
ENST00000520137	1.79161	12	0.4		ENST00000521804	0.585449	16	0.4
ENST00000551139	1.71305	74	0.6		ENST00000413266	1.14842	1293	1
ENST00000442396	1.6662	131	0.8		ENST00000559098	1.10286	100	0.6
ENST00000369405	1.51243	138	0.8		ENST00000369404	0.917204	264	0.8
ENST00000532581	1.16167	40	0.6		ENST00000534764	0.753031	76	0.6
ENST00000397614	1.5305	982	1		ENST00000528713	0.924068	535	1
ENST00000440274	1.61783	197	0.8		ENST00000457011	1.16303	558	1
ENST00000025008	1.94505	351	1		ENST00000435644	1.17621	614	1
ENST00000262455	1.65099	328	1		ENST00000262455	1.13368	751	1
ENST00000484952	1.53637	168	0.8		ENST00000484952	0.973662	688	1
ENST00000532808	1.05847	66	0.6		ENST00000532808	0.52628	153	0.8
ENST00000025301	1.67444	91	0.6		ENST00000025301	1.07174	936	1
ENST00000367439	1.46013	115	0.8		ENST00000367439	1.07304	44	0.6
ENST00000216294	1.38946	191	0.8		ENST00000216294	0.986927	110	0.8
ENST00000532964	1.27699	247	0.8		ENST00000428559	0.845708	250	0.8
ENST00000541731	1.58503	555	1		ENST00000541731	1.23962	856	1
ENST00000370449	0.142747	12	0.4		ENST00000370434	0.186871	0	0.2
ENST00000468102	1.16322	14	0.4		ENST00000316637	0.912715	617	1
ENST00000369124	1.91686	1276	1		ENST00000479194	1.31043	454	1
ENST00000370238	1.68646	287	0.8		ENST00000615724	0.850614	217	0.8
ENST00000372903	1.58287	52	0.6		ENST00000372903	1.26851	62	0.6
ENST00000263277	1.39215	202	0.8		ENST00000538399	0.8206	297	0.8
ENST00000525124	1.29797	0	0.2		ENST00000370966	0.374866	38	0.6
ENST00000611852	1.29298	156	0.8		ENST00000617445	1.03624	170	0.8
ENST00000359203	1.98213	262	0.8		ENST00000369415	1.04333	560	1
ENST00000452194	1.57611	98	0.6		ENST00000368455	0.830009	85	0.6
ENST00000452270	1.44844	54	0.6		ENST00000339089	1.2572	188	0.8
ENST00000555805	1.38629	77	0.6		ENST00000555805	0.594639	10	0.4
ENST00000487913	1.46267	124	0.8		ENST00000481889	1.01633	100	0.6
ENST00000252029	1.12844	861	1		ENST00000252029	1.11505	3107	1
ENST00000420993	1.67072	547	1		ENST00000420993	1.00831	322	1
ENST00000372813	1.45524	148	0.8		ENST00000372813	0.910518	210	0.8
ENST00000446496	1.66809	13	0.4		ENST00000429168	0.965547	144	0.8
ENST00000471599	1.64966	242	0.8		ENST00000471599	1.08619	369	1
ENST00000485947	1.60504	1277	1		ENST00000487938	1.40162	21146	1
ENST00000492259	1.38391	329	1		ENST00000492259	1.00456	380	1
ENST00000371857	1.42024	7	0.4		ENST00000494799	1.14507	43	0.6
ENST00000028008	1.73701	1740	1		ENST00000421787	1.16282	4196	1
ENST00000352818	1.42004	175	0.8		ENST00000442151	1.20538	1195	1
ENST00000439216	1.14625	13	0.4		ENST00000506387	0.352087	3	0.4
ENST00000320285	1.44604	453	1		ENST00000366905	0.777617	21	0.4
ENST00000484221	0.205083	86	0.6		ENST00000488819	0.354617	3	0.4
ENST00000506698	0.939113	12	0.4		ENST00000082468	0.871793	427	1
ENST00000469167	1.48133	16	0.4		ENST00000382172	0.89438	97	0.6
ENST00000332981	1.08272	55	0.6		ENST00000536400	1.20693	111	0.8
ENST00000368195	0.933134	0	0.2		ENST00000368195	0.278345	16	0.4
ENST00000543628	1.4778	455	1		ENST00000543628	1.25926	2377	1
ENST00000505468	1.62917	137	0.8		ENST00000505433	1.03507	179	0.8
ENST00000468744	1.08017	1	0.2		ENST00000486350	0.664699	19	0.4
ENST00000340157	1.41875	105	0.8		ENST00000440705	0.863067	164	0.8
ENST00000492361	1.33235	348	1		ENST00000536782	0.92313	336	1
ENST00000548371	1.65092	117	0.8		ENST00000550106	1.196	382	1
ENST00000524801	1.68379	0	0.2		ENST00000528894	0.809249	105	0.6
ENST00000487688	1.75175	1735	1		ENST00000495265	0.986813	471	1
ENST00000559389	1.50744	237	0.8		ENST00000560829	1.14587	812	1
ENST00000237264	1.72269	154	0.8		ENST00000457715	1.08256	39	0.6
ENST00000311001	1.72023	21	0.4		ENST00000544915	0.568664	67	0.6
ENST00000530767	1.52097	1644	1		ENST00000532384	1.46283	475	1
ENST00000555245	1.68142	20	0.4		ENST00000556125	1.12197	47	0.6
ENST00000265709	1.12483	19	0.4		ENST00000521407	0.49211	0	0.2
ENST00000226284	0.125938	337	1		ENST00000226284	0.298555	2764	1
ENST00000466349	1.45809	73	0.6		ENST00000367166	0.917467	86	0.6
ENST00000341923	1.784	514	1		ENST00000341923	0.91764	495	1
ENST00000448905	1.6979	302	0.8		ENST00000448905	0.636467	81	0.6
ENST00000530326	1.58015	136	0.8		ENST00000528071	1.08437	397	1
ENST00000374467	1.45528	233	0.8		ENST00000374467	0.910704	231	0.8
ENST00000634612	0.21512	0	0.2		ENST00000374438	0.331934	0	0.2
ENST00000451136	1.59115	6	0.4		ENST00000451136	1.11103	98	0.6
ENST00000588237	1.51282	188	0.8		ENST00000587109	0.877019	409	1
ENST00000033079	1.73681	129	0.8		ENST00000510804	1.22612	31	0.6
ENST00000264245	1.55532	120	0.8		ENST00000264245	1.28322	614	1
ENST00000335783	1.33773	44	0.6		ENST00000335783	0.758871	60	0.6
ENST00000477544	1.4606	562	1		ENST00000369923	1.12534	1127	1
ENST00000034275	1.90529	336	1		ENST00000340578	0.944489	495	1
ENST00000424658	1.92035	6	0.4		ENST00000445108	1.28564	54	0.6
ENST00000382125	1.37774	533	1		ENST00000406835	0.98419	109	0.8
ENST00000593924	1.91111	55	0.6		ENST00000414982	1.12808	848	1
ENST00000319980	1.51397	265	0.8		ENST00000389373	1.26792	12	0.4
ENST00000588623	1.63081	159	0.8		ENST00000586840	0.755788	48	0.6
ENST00000540586	1.5564	6	0.4		ENST00000633063	1.24038	177	0.8
ENST00000287844	1.64245	515	1		ENST00000287844	1.12041	820	1
ENST00000495645	1.74752	271	0.8		ENST00000035307	1.33899	725	1
ENST00000310961	1.29928	31	0.6		ENST00000035383	0.333294	2	0.2
ENST00000358307	1.85133	173	0.8		ENST00000553924	1.09203	38	0.6
ENST00000506571	1.49261	2	0.2		ENST00000322244	1.06708	579	1
ENST00000534823	1.83877	0	0.2		ENST00000530915	1.34985	79	0.6
ENST00000544137	1.50837	275	0.8		ENST00000587797	1.40489	361	1
ENST00000545237	1.77256	87	0.6		ENST00000545237	1.06714	281	0.8
ENST00000457377	1.78943	952	1		ENST00000455077	1.16309	367	1
ENST00000559709	1.84786	45	0.6		ENST00000559814	0.906003	381	1
ENST00000496046	1.67942	158	0.8		ENST00000361818	1.07046	298	0.8
ENST00000262103	0.528336	0	0.2		ENST00000521721	0.298054	3	0.4
ENST00000233143	1.8216	7794	1		ENST00000233143	1.28499	10195	1
ENST00000507978	1.30013	86	0.6		ENST00000504725	0.87365	15	0.4
ENST00000523481	1.88907	6	0.4		ENST00000523167	1.3779	58	0.6
ENST00000367592	1.32719	29	0.4		ENST00000367592	0.901366	57	0.6
ENST00000565057	1.78326	1119	1		ENST00000037243	0.919043	1051	1
ENST00000614688	0.240221	0	0.2		ENST00000037502	0.166205	0	0.2
ENST00000468321	1.79491	113	0.8		ENST00000468321	0.970517	197	0.8
ENST00000498665	1.52623	121	0.8		ENST00000438759	0.661563	86	0.6
ENST00000478896	1.51449	2	0.2		ENST00000372755	0.883632	387	1
ENST00000512078	1.57234	48	0.6		ENST00000512452	0.748664	8	0.4
ENST00000612884	1.43301	147	0.8		ENST00000559306	0.639045	0	0.2
ENST00000427130	1.70833	239	0.8		ENST00000522645	1.41107	53	0.6
ENST00000366535	1.62726	95	0.6		ENST00000366535	1.09444	256	0.8
ENST00000265404	0.078746	0	0.2		ENST00000396225	0.169207	0	0.2
ENST00000262768	1.92215	735	1		ENST00000262768	1.11119	3014	1
ENST00000381897	1.55662	301	0.8		ENST00000381897	0.824162	484	1
ENST00000394144	1.42108	51	0.6		ENST00000486274	1.03168	362	1
ENST00000264414	1.8783	189	0.8		ENST00000264414	1.22674	567	1
ENST00000612167	0.864295	130	0.8		ENST00000621894	0.461062	13	0.4
ENST00000039007	0.235646	0	0.2		ENST00000488812	0.199862	2	0.2
ENST00000261835	1.64568	124	0.8		ENST00000554611	0.667741	34	0.6
ENST00000433749	1.63922	14	0.4		ENST00000414381	1.30732	28	0.4
ENST00000519171	0.243788	0	0.2		ENST00000524272	0.487879	1	0.2
ENST00000532613	1.31734	11	0.4		ENST00000531070	0.946772	15	0.4
ENST00000498619	0.609851	1	0.2		ENST00000490131	0.317627	1	0.2
ENST00000588870	1.51875	530	1		ENST00000251412	0.767105	397	1
ENST00000519522	1.495	426	1		ENST00000265100	0.980274	205	0.8
ENST00000424276	1.06001	2	0.2		ENST00000261937	0.301737	28	0.4
ENST00000504374	1.88208	321	1		ENST00000504374	1.23083	558	1
ENST00000375592	1.58582	321	1		ENST00000375592	1.22353	334	1
ENST00000522782	1.47943	0	0.2		ENST00000520327	0.752093	6	0.4
ENST00000319545	1.74046	305	1		ENST00000589290	0.83081	71	0.6
ENST00000324871	2.27168	1421	1		ENST00000553125	1.10752	77	0.6
ENST00000040584	1.12584	63	0.6		ENST00000040584	0.39251	21	0.4
ENST00000264595	1.31793	112	0.8		ENST00000264595	1.05339	99	0.6
ENST00000264864	1.68803	35	0.6		ENST00000264864	1.09061	206	0.8
ENST00000040738	1.67629	1957	1		ENST00000040738	1.13603	724	1
ENST00000321757	1.47044	180	0.8		ENST00000321757	1.22398	597	1
ENST00000507499	1.34925	0	0.2		ENST00000506144	0.181782	1	0.2
ENST00000536072	1.62112	45	0.6		ENST00000358933	0.932442	572	1
ENST00000512070	2.00268	669	1		ENST00000512070	1.38738	1376	1
ENST00000502527	1.57059	168	0.8		ENST00000502527	1.00069	644	1
ENST00000409552	1.46308	211	0.8		ENST00000409790	0.696276	259	0.8
ENST00000262101	0.482354	220	0.8		ENST00000445506	0.838473	1833	1
ENST00000566510	1.32775	110	0.8		ENST00000562836	0.439739	12	0.4
ENST00000230640	1.59547	847	1		ENST00000230640	1.2234	387	1
ENST00000512443	0.222675	1	0.2		ENST00000265104	0.389044	5	0.4
ENST00000510158	1.63907	138	0.8		ENST00000509562	1.32468	50	0.6
ENST00000422602	1.77874	229	0.8		ENST00000566920	1.1209	37	0.6
ENST00000263413	0.226151	0	0.2		ENST00000475349	0.318672	0	0.2
ENST00000514873	1.89754	27	0.4		ENST00000514873	1.14467	43	0.6
ENST00000519442	0.984775	1	0.2		ENST00000311371	0.386981	3	0.4
ENST00000627232	1.69187	406	1		ENST00000599543	1.06945	175	0.8
ENST00000553030	0.441984	2	0.2		ENST00000552539	0.288571	0	0.2
ENST00000538126	1.74134	83	0.6		ENST00000538126	0.826948	32	0.6
ENST00000513795	1.33261	44	0.6		ENST00000509785	0.788412	10	0.4
ENST00000519818	2.02533	229	0.8		ENST00000521736	0.93966	46	0.6
ENST00000375153	1.72811	228	0.8		ENST00000400548	0.960609	105	0.6
ENST00000381870	1.91605	225	0.8		ENST00000574218	1.08274	73	0.6
ENST00000416372	1.59398	59	0.6		ENST00000425986	0.421884	13	0.4
ENST00000574323	2.12781	103	0.6		ENST00000574407	1.35487	78	0.6
ENST00000510477	0.916514	118	0.8		ENST00000510477	0.635266	38	0.6
ENST00000409540	1.66046	13	0.4		ENST00000409540	0.853845	292	0.8
ENST00000586594	1.06303	2	0.2		ENST00000262094	0.428549	22	0.4
ENST00000559365	1.56216	858	1		ENST00000559437	1.18489	459	1
ENST00000356711	0.383394	87	0.6		ENST00000482793	0.344562	0	0.2
ENST00000265245	1.25429	340	1		ENST00000427461	1.12233	77	0.6
ENST00000417220	1.45239	131	0.8		ENST00000398755	1.09543	351	1
ENST00000534839	1.08054	14	0.4		ENST00000534839	1.1251	69	0.6
ENST00000377627	1.65686	182	0.8		ENST00000472925	0.733153	39	0.6
ENST00000327979	0.937931	58	0.6		ENST00000327979	0.722954	52	0.6
ENST00000553527	1.56498	41	0.6		ENST00000554180	1.10418	62	0.6
ENST00000613322	1.11523	96	0.6		ENST00000307864	0.54782	115	0.8
ENST00000409066	0.0998658	0	0.2		ENST00000264387	0.310107	2	0.2
ENST00000555715	1.40424	23	0.4		ENST00000557248	0.977566	63	0.6
ENST00000533133	1.62562	69	0.6		ENST00000533359	1.06224	69	0.6
ENST00000295802	1.43401	279	0.8		ENST00000295802	0.944447	381	1
ENST00000409275	1.45005	1216	1		ENST00000409275	1.1472	1425	1
ENST00000601498	1.57556	1820	1		ENST00000601498	0.994791	976	1
ENST00000366942	0.129909	0	0.2		ENST00000307340	0.310286	0	0.2
ENST00000419417	0.546903	1	0.2		ENST00000465922	0.336135	1	0.2
ENST00000521107	0.2937	8	0.4		ENST00000523756	0.511128	12	0.4
ENST00000523440	0.262622	23	0.4		ENST00000437154	0.69232	466	1
ENST00000281437	0.954706	0	0.2		ENST00000605151	0.235493	12	0.4
ENST00000497606	2.02758	90	0.6		ENST00000497606	0.968253	64	0.6
ENST00000395003	1.99426	105	0.8		ENST00000395003	1.20728	460	1
ENST00000376335	1.82473	17	0.4		ENST00000376335	1.24794	48	0.6
ENST00000522760	0.626217	29	0.4		ENST00000519594	1.07197	445	1
ENST00000486825	1.40962	68	0.6		ENST00000486825	0.738663	60	0.6
ENST00000369295	1.58148	30	0.6		ENST00000369295	0.353636	3	0.4
ENST00000372581	0.247654	0	0.2		ENST00000372581	0.281939	1	0.2
ENST00000535468	1.32828	95	0.6		ENST00000265348	0.961568	376	1
ENST00000519113	1.80758	44	0.6		ENST00000519113	1.19165	349	1
ENST00000379942	1.59723	338	1		ENST00000379942	0.85426	300	0.8
ENST00000380647	1.61978	393	1		ENST00000484374	0.664404	12	0.4
ENST00000452448	1.13811	2	0.2		ENST00000336596	0.255855	16	0.4
ENST00000324460	1.6258	1054	1		ENST00000324460	1.27034	6592	1
ENST00000585206	1.30321	1	0.2		ENST00000585206	0.240711	0	0.2
ENST00000332885	1.2	120	0.8		ENST00000332885	0.979609	98	0.6
ENST00000485052	1.51069	4	0.4		ENST00000490265	0.903895	333	1
ENST00000398361	1.58953	530	1		ENST00000398361	1.01217	1130	1
ENST00000247452	0.1263	0	0.2		ENST00000247452	0.115211	0	0.2
ENST00000517617	1.67744	7	0.4		ENST00000517617	0.985848	83	0.6
ENST00000263150	1.7768	90	0.6		ENST00000263150	1.2437	223	0.8
ENST00000514720	1.51687	80	0.6		ENST00000514720	1.04398	27	0.4
ENST00000359276	1.49778	95	0.6		ENST00000443824	0.786654	96	0.6
ENST00000524164	1.75906	311	1		ENST00000524164	1.10772	365	1
ENST00000450656	1.87725	7	0.4		ENST00000495311	1.0014	9	0.4
ENST00000566768	1.87211	23	0.4		ENST00000562135	1.29337	32	0.6
ENST00000506189	1.60042	3	0.4		ENST00000508066	1.25723	152	0.8
ENST00000367478	1.59654	695	1		ENST00000367478	1.15592	1378	1
ENST00000455472	0.176762	3	0.4		ENST00000460674	0.941192	208	0.8
ENST00000566023	1.64947	19	0.4		ENST00000566023	0.92684	8	0.4
ENST00000506844	1.71404	250	0.8		ENST00000515875	0.724575	205	0.8
ENST00000378616	1.09488	6	0.4		ENST00000378616	0.300629	9	0.4
ENST00000546188	1.11471	0	0.2		ENST00000612575	0.344132	0	0.2
ENST00000535030	1.24769	20	0.4		ENST00000544697	1.04988	70	0.6
ENST00000419185	1.2829	9	0.4		ENST00000380043	0.699152	154	0.8
ENST00000380861	1.71158	218	0.8		ENST00000380861	0.828421	217	0.8
ENST00000380736	1.11337	48	0.6		ENST00000380736	0.654003	206	0.8
ENST00000265018	1.41566	109	0.8		ENST00000265018	0.438471	26	0.4
ENST00000423088	1.75105	44	0.6		ENST00000423088	1.1977	635	1
ENST00000368498	1.59368	343	1		ENST00000052569	0.987926	380	1
ENST00000368507	0.200848	0	0.2		ENST00000368507	0.292336	6	0.4
ENST00000540438	1.52555	62	0.6		ENST00000545540	0.936117	168	0.8
ENST00000417496	1.24477	33	0.6		ENST00000456174	1.18346	125	0.8
ENST00000503045	1.45573	160	0.8		ENST00000507471	0.706436	117	0.8
ENST00000619979	1.55269	345	1		ENST00000614830	1.19361	141	0.8
ENST00000634028	1.09283	172	0.8		ENST00000634028	0.709192	84	0.6
ENST00000523957	1.75859	0	0.2		ENST00000517517	1.14159	90	0.6
ENST00000393312	1.94282	3	0.4		ENST00000619291	1.41129	138	0.8
ENST00000053243	0.17403	0	0.2		ENST00000396495	0.283264	0	0.2
ENST00000569801	1.70824	3	0.4		ENST00000564111	0.856455	81	0.6
ENST00000539232	1.23053	24	0.4		ENST00000453727	0.745881	45	0.6
ENST00000053468	1.0485	258	0.8		ENST00000053468	0.84844	282	0.8
ENST00000372958	0.205849	53	0.6		ENST00000372958	0.16983	1	0.2
ENST00000440064	1.91415	519	1		ENST00000528095	1.17394	133	0.8
ENST00000620676	1.7695	318	1		ENST00000476045	0.91813	39	0.6
ENST00000632065	1.65769	49	0.6		ENST00000608830	1.18117	720	1
ENST00000375389	1.90711	62	0.6		ENST00000446420	1.38152	537	1
ENST00000483021	1.67152	67	0.6		ENST00000463230	1.04396	57	0.6
ENST00000417105	1.39398	176	0.8		ENST00000488463	0.670729	58	0.6
ENST00000228280	1.52817	0	0.2		ENST00000228280	0.771381	61	0.6
ENST00000439176	1.57818	81	0.6		ENST00000439176	0.866023	43	0.6
ENST00000381055	1.10737	241	0.8		ENST00000381055	0.945912	25	0.4
ENST00000377403	1.51932	509	1		ENST00000377403	1.12728	466	1
ENST00000054666	1.69884	528	1		ENST00000054666	0.889472	1323	1
ENST00000377541	1.65166	11	0.4		ENST00000614998	0.585258	124	0.8
ENST00000377516	0.173839	0	0.2		ENST00000054668	0.225448	25	0.4
ENST00000615230	0.721564	155	0.8		ENST00000615230	0.632538	10	0.4
ENST00000507467	0.575273	2	0.2		ENST00000507467	0.331863	2	0.2
ENST00000404816	1.80061	51	0.6		ENST00000402934	0.809987	113	0.8
ENST00000532721	1.68575	71	0.6		ENST00000530348	1.30922	183	0.8
ENST00000473323	1.41658	44	0.6		ENST00000445912	0.975068	187	0.8
ENST00000352131	1.67135	755	1		ENST00000480432	1.22287	332	1
ENST00000414678	1.99482	182	0.8		ENST00000350026	1.51425	456	1
ENST00000320895	1.60922	540	1		ENST00000630539	0.687767	599	1
ENST00000256830	1.921	174	0.8		ENST00000256830	1.17078	184	0.8
ENST00000557224	0.241519	0	0.2		ENST00000557224	0.248985	7	0.4
ENST00000055335	1.56419	270	0.8		ENST00000466508	1.14502	75	0.6
ENST00000511181	1.67767	293	0.8		ENST00000511181	1.08677	864	1
ENST00000308077	1.59455	50	0.6		ENST00000503315	0.875334	39	0.6
ENST00000055682	1.19807	77	0.6		ENST00000055682	0.33726	2	0.2
ENST00000554754	1.70639	94	0.6		ENST00000556985	1.18196	123	0.8
ENST00000532873	1.71196	169	0.8		ENST00000525927	0.691742	72	0.6
ENST00000498580	1.13496	0	0.2		ENST00000498580	0.585559	4	0.4
ENST00000056233	1.43068	22	0.4		ENST00000606261	0.440685	31	0.6
ENST00000379170	1.71608	418	1		ENST00000379170	1.10362	441	1
ENST00000551691	1.43264	29	0.4		ENST00000551486	1.12256	78	0.6
ENST00000551477	1.33799	195	0.8		ENST00000552430	0.997199	124	0.8
ENST00000548811	1.49981	20	0.4		ENST00000551071	0.991284	74	0.6
ENST00000480883	1.0284	68	0.6		ENST00000361069	0.345334	54	0.6
ENST00000361210	1.14797	3	0.4		ENST00000370932	0.338797	1	0.2
ENST00000515605	0.894252	5	0.4		ENST00000515605	0.392676	2	0.2
ENST00000452135	1.95404	262	0.8		ENST00000452135	1.00784	413	1
ENST00000390654	1.20386	40	0.6		ENST00000390654	0.455976	112	0.8
ENST00000535626	1.82282	701	1		ENST00000546196	1.29656	4	0.4
ENST00000265978	1.48978	220	0.8		ENST00000265978	0.852712	295	0.8
ENST00000568676	1.75422	157	0.8		ENST00000570273	1.30893	1501	1
ENST00000599097	1.83197	372	1		ENST00000542541	1.14017	530	1
ENST00000382643	1.63368	90	0.6		ENST00000423169	0.996737	35	0.6
ENST00000264233	1.32046	41	0.6		ENST00000621776	0.775868	56	0.6
ENST00000461451	1.70748	26	0.4		ENST00000461451	1.09618	40	0.6
ENST00000566229	1.08814	2101	1		ENST00000568278	0.90946	1832	1
ENST00000628318	1.50107	109	0.8		ENST00000628318	0.444637	79	0.6
ENST00000607197	1.74528	457	1		ENST00000607197	1.10801	387	1
ENST00000539639	1.60431	0	0.2		ENST00000538169	1.01418	21	0.4
ENST00000535357	1.80653	0	0.2		ENST00000535357	0.702929	3	0.4
ENST00000567531	0.339353	0	0.2		ENST00000567531	0.467526	0	0.2
ENST00000466657	1.40175	110	0.8		ENST00000369524	0.904606	92	0.6
ENST00000622320	1.57067	0	0.2		ENST00000439965	1.01977	6	0.4
ENST00000504704	1.69168	96	0.6		ENST00000504704	1.02361	93	0.6
ENST00000261507	1.49753	76	0.6		ENST00000261507	0.765325	161	0.8
ENST00000534347	1.62308	26	0.4		ENST00000534347	1.05139	77	0.6
ENST00000329255	0.996602	0	0.2		ENST00000329255	0.168605	0	0.2
ENST00000265342	1.53968	73	0.6		ENST00000507112	0.405039	0	0.2
ENST00000557258	1.92109	141	0.8		ENST00000557258	1.12861	421	1
ENST00000490043	0.993224	0	0.2		ENST00000490043	0.489744	0	0.2
ENST00000235835	1.73227	670	1		ENST00000330072	0.970271	374	1
ENST00000493700	1.74212	132	0.8		ENST00000330263	1.06488	239	0.8
ENST00000346199	1.13773	1267	1		ENST00000062104	0.358653	11	0.4
ENST00000445667	1.46791	822	1		ENST00000596136	0.984506	197	0.8
ENST00000328913	1.86796	48	0.6		ENST00000475664	0.703128	12	0.4
ENST00000337508	0.460477	109	0.8		ENST00000337508	0.303238	7	0.4
ENST00000585600	1.09734	1	0.2		ENST00000591749	0.641935	1	0.2
ENST00000554213	1.69662	7	0.4		ENST00000555448	1.17726	106	0.8
ENST00000315368	1.65718	372	1		ENST00000505080	0.634754	53	0.6
ENST00000155840	1.25853	104	0.8		ENST00000345015	0.445885	14	0.4
ENST00000617904	1.92046	520	1		ENST00000617904	1.59761	472	1
ENST00000478853	1.52524	2	0.2		ENST00000469141	1.24342	1004	1
ENST00000247665	1.74016	1951	1		ENST00000247665	1.18861	884	1
ENST00000460614	0.771348	46	0.6		ENST00000355097	0.498676	24	0.4
ENST00000471164	1.15518	1	0.2		ENST00000471164	0.720346	16	0.4
ENST00000462969	1.92947	2	0.2		ENST00000462969	1.38812	22	0.4
ENST00000478849	1.68697	49	0.6		ENST00000490673	0.782771	123	0.8
ENST00000490065	1.20899	94	0.6		ENST00000490065	1.05452	99	0.6
ENST00000440552	1.40778	8	0.4		ENST00000423636	0.767964	475	1
ENST00000367010	1.45978	50	0.6		ENST00000367010	0.912277	42	0.6
ENST00000377093	1.87873	1048	1		ENST00000377093	1.44276	367	1
ENST00000380874	1.71476	150	0.8		ENST00000380874	0.879423	31	0.6
ENST00000337137	1.6703	259	0.8		ENST00000380995	1.23901	375	1
ENST00000344113	1.81251	570	1		ENST00000357395	0.932413	359	1
ENST00000329153	1.63641	406	1		ENST00000329153	0.775358	566	1
ENST00000311637	1.8254	132	0.8		ENST00000311637	0.741001	545	1
ENST00000371260	0.115496	2	0.2		ENST00000371263	0.409468	0	0.2
ENST00000064571	0.971939	8	0.4		ENST00000064571	0.297594	0	0.2
ENST00000376332	1.14477	13	0.4		ENST00000529912	0.375659	4	0.4
ENST00000632101	1.724	26	0.4		ENST00000450446	1.15721	413	1
ENST00000393580	1.74138	145	0.8		ENST00000393580	1.14294	369	1
ENST00000393568	1.28517	28	0.4		ENST00000474294	1.16162	289	0.8
ENST00000492740	1.663	41	0.6		ENST00000426814	1.27334	87	0.6
ENST00000475078	1.58059	177	0.8		ENST00000492354	1.26903	1270	1
ENST00000262186	1.71638	145	0.8		ENST00000461280	0.934033	149	0.8
ENST00000325222	2.09705	400	1		ENST00000325222	1.64992	876	1
ENST00000521031	1.48552	38	0.6		ENST00000522858	0.754299	161	0.8
ENST00000620969	1.73488	183	0.8		ENST00000611075	0.811575	64	0.6
ENST00000461481	1.86176	0	0.2		ENST00000461481	1.41165	18	0.4
ENST00000367419	1.74201	260	0.8		ENST00000367419	0.824235	336	1
ENST00000411537	1.57264	13	0.4		ENST00000411537	0.971026	101	0.6
ENST00000587783	1.99078	0	0.2		ENST00000588086	1.32429	364	1
ENST00000355193	2.08822	1412	1		ENST00000262189	1.61042	1451	1
ENST00000341115	0.903757	0	0.2		ENST00000474447	0.239315	1	0.2
ENST00000407595	1.73175	30	0.6		ENST00000407595	0.314239	16	0.4
ENST00000403432	1.69109	102	0.6		ENST00000361078	1.19855	932	1
ENST00000370242	1.50298	626	1		ENST00000342071	0.647522	239	0.8
ENST00000537897	0.332381	34	0.6		ENST00000473904	0.529246	17	0.4
ENST00000405128	0.421041	0	0.2		ENST00000273283	0.314127	1	0.2
ENST00000393381	1.34352	237	0.8		ENST00000506125	0.635044	38	0.6
ENST00000505204	1.82882	30	0.6		ENST00000505204	1.32096	94	0.6
ENST00000447817	1.19607	0	0.2		ENST00000370978	0.575233	59	0.6
ENST00000344413	0.293583	0	0.2		ENST00000395999	0.188482	0	0.2
ENST00000490679	1.9399	8	0.4		ENST00000396103	1.01921	52	0.6
ENST00000540010	1.33384	176	0.8		ENST00000373887	1.03762	295	0.8
ENST00000498479	1.62154	86	0.6		ENST00000335387	1.17522	110	0.8
ENST00000288167	1.56203	128	0.8		ENST00000494338	0.627285	46	0.6
ENST00000359831	0.975436	125	0.8		ENST00000532708	1.26588	107	0.8
ENST00000520904	1.41956	3	0.4		ENST00000520904	0.363019	15	0.4
ENST00000326857	1.69761	72	0.6		ENST00000326840	0.986883	324	1
ENST00000356424	0.0904201	3	0.4		ENST00000356424	0.190285	0	0.2
ENST00000426956	1.42657	17	0.4		ENST00000426956	0.991687	246	0.8
ENST00000340811	1.3711	25	0.4		ENST00000546769	0.224631	5	0.4
ENST00000263187	0.280376	0	0.2		ENST00000263187	0.161289	0	0.2
ENST00000479674	0.915887	0	0.2		ENST00000444337	0.273206	0	0.2
ENST00000456041	1.6886	360	1		ENST00000418688	1.26151	588	1
ENST00000369091	0.982575	1	0.2		ENST00000424894	0.989214	35	0.6
ENST00000369076	1.54133	176	0.8		ENST00000343245	1.02301	265	0.8
ENST00000261226	1.64678	118	0.8		ENST00000261226	0.825881	408	1
ENST00000246151	1.63804	441	1		ENST00000246151	0.859217	401	1
ENST00000409019	1.69836	69	0.6		ENST00000409019	0.904188	133	0.8
ENST00000497380	1.9543	11	0.4		ENST00000497380	0.971059	29	0.4
ENST00000493826	1.9861	50	0.6		ENST00000493826	1.25797	52	0.6
ENST00000493293	0.244623	27	0.4		ENST00000493293	0.384303	8	0.4
ENST00000380050	1.93258	152	0.8		ENST00000380050	1.44868	381	1
ENST00000481210	1.6716	62	0.6		ENST00000481210	1.14093	372	1
ENST00000550107	1.7589	2490	1		ENST00000550510	1.39061	86	0.6
ENST00000419573	1.16644	71	0.6		ENST00000394745	0.383659	21	0.4
ENST00000495819	1.64336	6	0.4		ENST00000497127	1.34439	19	0.4
ENST00000466256	0.980958	50	0.6		ENST00000466256	1.34201	35	0.6
ENST00000563024	1.61456	10	0.4		ENST00000564061	0.981551	238	0.8
ENST00000367218	1.22215	636	1		ENST00000357681	0.988468	685	1
ENST00000492823	1.48699	23	0.4		ENST00000492823	1.19151	69	0.6
ENST00000283109	1.24905	136	0.8		ENST00000511920	0.979425	33	0.6
ENST00000072644	1.41838	397	1		ENST00000412288	0.997467	184	0.8
ENST00000480952	1.51988	2	0.2		ENST00000480952	0.99038	21	0.4
ENST00000382164	1.81517	101	0.6		ENST00000382164	0.786096	100	0.6
ENST00000253928	1.67414	314	1		ENST00000570425	0.789995	44	0.6
ENST00000566707	1.70558	6	0.4		ENST00000503648	0.896841	20	0.4
ENST00000473948	2.0796	14	0.4		ENST00000462053	1.44308	6	0.4
ENST00000473341	1.65094	226	0.8		ENST00000467638	1.03118	16	0.4
ENST00000483788	1.48372	19	0.4		ENST00000483788	0.62164	75	0.6
ENST00000040877	1.73093	228	0.8		ENST00000040877	0.829237	239	0.8
ENST00000515812	1.10312	319	1		ENST00000503160	0.662041	134	0.8
ENST00000540449	1.81079	46	0.6		ENST00000540449	1.2804	1012	1
ENST00000542666	1.91948	142	0.8		ENST00000542666	1.47605	174	0.8
ENST00000463589	1.66457	165	0.8		ENST00000463589	0.959489	100	0.6
ENST00000486749	1.25761	398	1		ENST00000486749	0.958281	2702	1
ENST00000492902	1.5839	10	0.4		ENST00000492902	0.961383	9	0.4
ENST00000613122	1.70441	114	0.8		ENST00000613122	1.15888	253	0.8
ENST00000536107	1.79751	97	0.6		ENST00000540747	1.34014	87	0.6
ENST00000538867	0.650623	3	0.4		ENST00000541561	0.355405	3	0.4
ENST00000447667	1.90759	13	0.4		ENST00000340908	1.35696	3974	1
ENST00000536012	1.51288	1953	1		ENST00000494903	1.00783	40	0.6
ENST00000621591	1.84416	280	0.8		ENST00000370461	1.20328	875	1
ENST00000592455	0.884141	123	0.8		ENST00000592455	1.00972	203	0.8
ENST00000598894	0.483064	0	0.2		ENST00000602257	0.27615	1	0.2
ENST00000374145	1.55428	57	0.6		ENST00000431541	1.59375	17	0.4
ENST00000460170	1.54559	58	0.6		ENST00000428026	0.382022	60	0.6
ENST00000263694	1.57027	495	1		ENST00000263694	1.01677	232	0.8
ENST00000536002	1.24686	4	0.4		ENST00000536002	0.412261	11	0.4
ENST00000427239	1.47638	203	0.8		ENST00000370096	0.533778	13	0.4
ENST00000527250	1.9737	0	0.2		ENST00000399302	1.41353	434	1
ENST00000475708	1.92914	940	1		ENST00000621630	1.11621	645	1
ENST00000411549	1.5946	1117	1		ENST00000625927	1.06871	849	1
ENST00000544418	1.6168	80	0.6		ENST00000538118	1.25968	577	1
ENST00000080059	1.81756	292	0.8		ENST00000080059	1.42483	582	1
ENST00000381569	1.55157	99	0.6		ENST00000381569	0.563392	164	0.8
ENST00000407847	1.5769	3	0.4		ENST00000407847	0.2123	6	0.4
ENST00000506684	0.365755	1	0.2		ENST00000398754	0.297659	2	0.2
ENST00000463973	1.42569	7	0.4		ENST00000463973	1.06091	95	0.6
ENST00000361354	1.77832	379	1		ENST00000361354	1.29881	935	1
ENST00000538315	1.54264	258	0.8		ENST00000081029	0.963131	360	1
ENST00000513437	1.72989	68	0.6		ENST00000513437	0.5333	27	0.4
ENST00000538548	1.79666	1364	1		ENST00000535236	1.11073	429	1
ENST00000333602	1.92323	1059	1		ENST00000486523	1.1642	73	0.6
ENST00000549286	1.36477	17	0.4		ENST00000547095	1.03356	479	1
ENST00000566808	1.29364	19	0.4		ENST00000565453	0.319246	0	0.2
ENST00000359361	0.305453	40	0.6		ENST00000359361	0.372973	7	0.4
ENST00000514387	1.74271	386	1		ENST00000506184	1.45256	689	1
ENST00000228027	1.2535	70	0.6		ENST00000228027	0.57135	29	0.4
ENST00000354340	1.13903	100	0.6		ENST00000354340	0.551143	49	0.6
ENST00000551936	1.52547	142	0.8		ENST00000547283	1.13026	204	0.8
ENST00000561619	1.12622	29	0.4		ENST00000263800	0.311691	10	0.4
ENST00000317534	1.67245	1767	1		ENST00000467084	1.05595	357	1
ENST00000290246	1.71036	253	0.8		ENST00000372176	1.23951	658	1
ENST00000263070	1.74219	113	0.8		ENST00000263070	1.10551	607	1
ENST00000262291	1.65769	502	1		ENST00000587470	1.50057	534	1
ENST00000588668	1.7254	31	0.6		ENST00000588668	1.10935	50	0.6
ENST00000593887	1.55536	16	0.4		ENST00000600859	0.918951	257	0.8
ENST00000442608	1.6444	84	0.6		ENST00000540419	0.649313	81	0.6
ENST00000549077	1.71758	191	0.8		ENST00000549481	1.04561	956	1
ENST00000594180	0.253406	2	0.2		ENST00000594180	0.255944	0	0.2
ENST00000594866	2.16037	5	0.4		ENST00000594866	1.27472	37	0.6
ENST00000340932	1.6013	167	0.8		ENST00000340932	1.0275	150	0.8
ENST00000552347	1.6058	10280	1		ENST00000552347	1.03326	4419	1
ENST00000084798	1.64537	2032	1		ENST00000594088	1.13046	46	0.6
ENST00000589108	1.5537	478	1		ENST00000591718	0.605933	111	0.8
ENST00000308924	1.82762	608	1		ENST00000308924	1.37192	1241	1
ENST00000085079	1.79916	677	1		ENST00000085079	1.08367	1359	1
ENST00000600973	1.76683	181	0.8		ENST00000594368	1.09811	468	1
ENST00000514523	1.29912	2	0.2		ENST00000507048	0.293582	5	0.4
ENST00000086933	0.48788	0	0.2		ENST00000086933	0.21942	0	0.2
ENST00000370251	1.42244	64	0.6		ENST00000370251	0.605618	297	0.8
ENST00000490316	1.57073	10	0.4		ENST00000445323	0.927041	301	0.8
ENST00000264039	1.9314	772	1		ENST00000264039	1.26437	1583	1
ENST00000556048	1.43748	13	0.4		ENST00000393639	0.922953	51	0.6
ENST00000565097	1.90993	416	1		ENST00000566709	1.13239	433	1
ENST00000511859	1.82948	115	0.8		ENST00000513643	1.25645	168	0.8
ENST00000447616	0.930651	12	0.4		ENST00000339403	1.16947	155	0.8
ENST00000512228	1.76187	4	0.4		ENST00000396595	0.787548	472	1
ENST00000537336	1.64711	30	0.6		ENST00000261191	1.19275	199	0.8
ENST00000543088	1.47013	93	0.6		ENST00000539399	1.03926	59	0.6
ENST00000512495	1.20323	0	0.2		ENST00000512495	0.348974	0	0.2
ENST00000529498	1.42431	89	0.6		ENST00000532692	0.89347	72	0.6
ENST00000381117	0.584405	14	0.4		ENST00000381117	0.548953	11	0.4
ENST00000190983	0.345197	3	0.4		ENST00000465000	0.645276	2	0.2
ENST00000190165	0.827853	1	0.2		ENST00000190165	0.307991	1	0.2
ENST00000497621	1.74063	84	0.6		ENST00000480133	0.827195	10	0.4
ENST00000416219	0.80591	41	0.6		ENST00000569207	0.317669	0	0.2
ENST00000172229	1.58359	94	0.6		ENST00000172229	0.387678	267	0.8
ENST00000527967	1.74283	0	0.2		ENST00000527967	0.437861	4	0.4
ENST00000521007	1.58211	27	0.4		ENST00000521007	0.902868	29	0.4
ENST00000428878	2.10465	190	0.8		ENST00000406875	1.39919	3449	1
ENST00000471166	1.63552	94	0.6		ENST00000471166	1.44514	497	1
ENST00000602804	1.84683	277	0.8		ENST00000354191	1.15244	124	0.8
ENST00000421262	1.84991	410	1		ENST00000593273	1.16477	166	0.8
ENST00000590216	1.42734	91	0.6		ENST00000587583	0.54158	124	0.8
ENST00000588461	1.61878	8	0.4		ENST00000592061	0.515626	29	0.4
ENST00000372484	1.80142	485	1		ENST00000607814	1.20723	228	0.8
ENST00000337018	1.90973	452	1		ENST00000594445	1.16177	92	0.6
ENST00000343225	1.95876	45	0.6		ENST00000509205	1.18448	134	0.8
ENST00000513881	1.65745	207	0.8		ENST00000261369	0.992943	213	0.8
ENST00000497062	1.32017	59	0.6		ENST00000497062	0.821432	189	0.8
ENST00000607102	1.46319	22	0.4		ENST00000606983	0.855848	113	0.8
ENST00000525238	1.37583	0	0.2		ENST00000611490	0.522589	6	0.4
ENST00000508017	1.75799	39	0.6		ENST00000261368	0.721727	45	0.6
ENST00000369702	1.58553	117	0.8		ENST00000369702	1.04535	106	0.8
ENST00000379403	1.71319	226	0.8		ENST00000379403	1.21919	568	1
ENST00000536681	1.57311	57	0.6		ENST00000550541	1.02546	16	0.4
ENST00000448484	0.652648	1884	1		ENST00000448484	0.6838	920	1
ENST00000560656	0.0688905	0	0.2		ENST00000350375	0.284121	1	0.2
ENST00000369744	0.43377	762	1		ENST00000474304	0.955204	523	1
ENST00000590176	1.85174	20	0.4		ENST00000592222	1.28338	517	1
ENST00000624204	1.58092	99	0.6		ENST00000618056	1.2158	65	0.6
ENST00000417382	1.83174	360	1		ENST00000470356	0.826542	91	0.6
ENST00000479784	0.690218	39	0.6		ENST00000479784	0.49298	9	0.4
ENST00000361288	1.40516	365	1		ENST00000361288	0.856134	265	0.8
ENST00000360359	1.79975	142	0.8		ENST00000360359	1.02369	593	1
ENST00000591284	1.97891	20	0.4		ENST00000591284	1.35186	153	0.8
ENST00000469195	1.75116	108	0.8		ENST00000373953	1.06636	372	1
ENST00000432365	1.46582	605	1		ENST00000566198	0.996934	173	0.8
ENST00000219066	1.74611	434	1		ENST00000566380	0.740254	70	0.6
ENST00000452449	1.73256	4	0.4		ENST00000192788	1.06208	365	1
ENST00000369851	1.59904	675	1		ENST00000369851	1.17994	916	1
ENST00000480641	1.90823	54	0.6		ENST00000480641	1.29969	126	0.8
ENST00000476917	1.56304	157	0.8		ENST00000368845	0.709792	573	1
ENST00000369441	1.72271	71	0.6		ENST00000369441	0.919735	76	0.6
ENST00000370513	1.76727	82	0.6		ENST00000316005	1.18845	197	0.8
ENST00000591997	1.61509	311	1		ENST00000585809	0.900153	180	0.8
ENST00000182527	1.64623	79	0.6		ENST00000182527	1.09327	154	0.8
ENST00000173229	1.95069	120	0.8		ENST00000173229	0.788115	390	1
ENST00000574745	0.430664	1	0.2		ENST00000304773	0.581457	0	0.2
ENST00000484800	1.0743	53	0.6		ENST00000484800	0.281396	39	0.6
ENST00000546878	1.65887	37	0.6		ENST00000546878	1.36771	89	0.6
ENST00000411731	1.55203	208	0.8		ENST00000549282	0.635523	13	0.4
ENST00000460743	1.15193	1	0.2		ENST00000467907	0.317161	0	0.2
ENST00000463879	1.79174	100	0.6		ENST00000463879	1.02594	43	0.6
ENST00000566560	1.90682	510	1		ENST00000566560	1.24393	409	1
ENST00000564657	1.28292	10	0.4		ENST00000564657	1.0012	40	0.6
ENST00000484644	1.58734	4	0.4		ENST00000316218	0.626676	80	0.6
ENST00000373491	1.44989	70	0.6		ENST00000373491	0.888739	137	0.8
ENST00000492739	1.21662	2015	1		ENST00000491335	0.886196	729	1
ENST00000375759	1.83678	673	1		ENST00000375759	1.3371	976	1
ENST00000360772	0.908074	267	0.8		ENST00000504946	0.500872	26	0.4
ENST00000477672	1.54399	300	0.8		ENST00000421536	1.20246	261	0.8
ENST00000538465	1.83965	76	0.6		ENST00000602686	0.884143	79	0.6
ENST00000471937	1.6368	156	0.8		ENST00000471937	0.699391	66	0.6
ENST00000522248	1.87727	1	0.2		ENST00000523484	0.359637	9	0.4
ENST00000369755	1.56598	200	0.8		ENST00000369755	0.950346	460	1
ENST00000369679	1.46072	74	0.6		ENST00000369681	0.898422	371	1
ENST00000433822	0.214574	13	0.4		ENST00000393211	0.25535	0	0.2
ENST00000450629	1.23712	28	0.4		ENST00000450629	0.738241	10	0.4
ENST00000379051	1.58438	24	0.4		ENST00000379033	0.853327	72	0.6
ENST00000539722	1.44257	23	0.4		ENST00000397176	0.690817	26	0.4
ENST00000455444	1.62065	261	0.8		ENST00000591457	0.469412	27	0.4
ENST00000264607	1.79545	206	0.8		ENST00000409297	1.25284	113	0.8
ENST00000491458	1.64267	12	0.4		ENST00000491458	0.788354	12	0.4
ENST00000369705	1.01672	47	0.6		ENST00000369705	0.376112	41	0.6
ENST00000402522	1.80705	35	0.6		ENST00000446803	0.991808	265	0.8
ENST00000340829	2.07921	125	0.8		ENST00000181839	1.63282	596	1
ENST00000488086	1.52781	56	0.6		ENST00000477455	0.921333	289	0.8
ENST00000328306	1.48183	26	0.4		ENST00000328306	0.737524	133	0.8
ENST00000162391	1.64479	114	0.8		ENST00000162391	1.00838	328	1
ENST00000332220	1.86655	3545	1		ENST00000321358	1.29248	3172	1
ENST00000380702	1.53138	138	0.8		ENST00000440014	0.735803	238	0.8
ENST00000261461	1.86042	162	0.8		ENST00000261461	1.27618	281	0.8
ENST00000629316	1.67158	255	0.8		ENST00000467488	0.783225	0	0.2
ENST00000351593	1.90083	400	1		ENST00000351593	1.23774	654	1
ENST00000538015	0.386594	9	0.4		ENST00000372476	0.569282	36	0.6
ENST00000301180	1.59742	196	0.8		ENST00000549620	1.23287	145	0.8
ENST00000394963	1.59491	174	0.8		ENST00000551966	1.11696	143	0.8
ENST00000372396	1.50492	227	0.8		ENST00000372396	1.05571	399	1
ENST00000372653	1.6077	200	0.8		ENST00000534399	1.20726	93	0.6
ENST00000372565	1.54509	46	0.6		ENST00000372565	1.13289	27	0.4
ENST00000514375	0.717601	3	0.4		ENST00000507407	0.224376	0	0.2
ENST00000373552	1.48422	71	0.6		ENST00000416114	0.599127	14	0.4
ENST00000612785	1.39417	46	0.6		ENST00000294732	0.521769	59	0.6
ENST00000466767	0.189949	11	0.4		ENST00000368054	0.834767	1556	1
ENST00000496932	1.64264	276	0.8		ENST00000372458	1.11392	659	1
ENST00000227163	0.866207	490	1		ENST00000227163	1.2185	1817	1
ENST00000463141	0.729927	431	1		ENST00000359374	0.315361	177	0.8
ENST00000448418	1.81401	214	0.8		ENST00000448418	0.803208	33	0.6
ENST00000343735	0.208019	8	0.4		ENST00000343735	0.279787	4	0.4
ENST00000461821	1.68228	2	0.2		ENST00000461821	1.13558	49	0.6
ENST00000515746	1.54491	97	0.6		ENST00000545170	0.969613	200	0.8
ENST00000163416	1.55228	185	0.8		ENST00000163416	0.978884	541	1
ENST00000490349	1.55172	450	1		ENST00000490349	0.604038	110	0.8
ENST00000370952	1.33644	50	0.6		ENST00000370952	1.13743	135	0.8
ENST00000514194	1.64963	49	0.6		ENST00000514194	0.716544	31	0.6
ENST00000262233	1.63938	101	0.6		ENST00000555096	0.781053	18	0.4
ENST00000446681	1.43078	7	0.4		ENST00000446681	0.758774	22	0.4
ENST00000396083	1.56433	116	0.8		ENST00000396083	0.881172	184	0.8
ENST00000374886	1.72508	145	0.8		ENST00000395067	0.991568	111	0.8
ENST00000423312	1.57131	14	0.4		ENST00000423312	0.311492	32	0.6
ENST00000359933	1.8024	100	0.6		ENST00000359933	0.892538	415	1
ENST00000519436	1.9537	27	0.4		ENST00000519436	1.15959	44	0.6
ENST00000414188	0.143421	1	0.2		ENST00000414188	0.248824	0	0.2
ENST00000523399	1.63976	22	0.4		ENST00000377838	1.29758	53	0.6
ENST00000522239	1.68828	56	0.6		ENST00000424808	0.728977	53	0.6
ENST00000426455	1.45571	65	0.6		ENST00000426455	0.54621	49	0.6
ENST00000592111	1.51369	35	0.6		ENST00000585747	0.673347	96	0.6
ENST00000564571	1.8203	353	1		ENST00000569314	1.1591	11	0.4
ENST00000336079	0.0695297	1	0.2		ENST00000495478	0.0478355	4	0.4
ENST00000495715	1.7244	37	0.6		ENST00000381075	0.897346	1041	1
ENST00000491735	1.56792	127	0.8		ENST00000381344	1.02491	406	1
ENST00000264052	0.688108	426	1		ENST00000340126	1.18816	1137	1
ENST00000380946	1.63007	21	0.4		ENST00000380946	1.48778	324	1
ENST00000509667	1.69643	227	0.8		ENST00000509667	1.11134	116	0.8
ENST00000261908	1.89033	137	0.8		ENST00000261908	0.992678	290	0.8
ENST00000521425	1.85791	136	0.8		ENST00000521425	1.22921	1183	1
ENST00000373545	1.21647	107	0.8		ENST00000373545	0.691931	174	0.8
ENST00000366159	1.46058	80	0.6		ENST00000366159	1.5535	470	1
ENST00000622445	1.79454	148	0.8		ENST00000622445	0.984546	224	0.8
ENST00000466778	1.67431	2	0.2		ENST00000466778	1.01334	16	0.4
ENST00000563229	1.53445	76	0.6		ENST00000565240	1.024	25	0.4
ENST00000565154	1.85476	2123	1		ENST00000565154	1.43812	10210	1
ENST00000621106	1.59804	259	0.8		ENST00000621106	1.22112	326	1
ENST00000496672	1.3959	91	0.6		ENST00000496672	1.20367	210	0.8
ENST00000567295	1.46136	126	0.8		ENST00000561758	0.860908	132	0.8
ENST00000382039	1.46624	411	1		ENST00000263801	0.980482	506	1
ENST00000416704	1.28348	35	0.6		ENST00000416704	0.591009	49	0.6
ENST00000491428	1.4403	265	0.8		ENST00000491428	0.845159	38	0.6
ENST00000445425	1.7681	782	1		ENST00000431929	1.2427	1327	1
ENST00000605777	1.38484	2	0.2		ENST00000605777	0.880279	32	0.6
ENST00000461465	1.56391	256	0.8		ENST00000471018	0.677295	21	0.4
ENST00000625061	0.452802	0	0.2		ENST00000383052	0.162526	2	0.2
ENST00000366922	1.55567	219	0.8		ENST00000366922	0.741109	532	1
ENST00000261205	1.61542	1804	1		ENST00000549559	0.360901	3	0.4
ENST00000397909	0.302756	237	0.8		ENST00000536525	0.734159	294	0.8
ENST00000217901	1.51682	743	1		ENST00000370093	1.06551	621	1
ENST00000586336	1.74153	689	1		ENST00000591292	0.881844	314	1
ENST00000483693	1.7237	105	0.8		ENST00000468491	0.529176	48	0.6
ENST00000349466	0.862765	154	0.8		ENST00000393842	0.438476	2	0.2
ENST00000399799	1.75592	1068	1		ENST00000399799	1.26594	953	1
ENST00000565389	1.79854	40	0.6		ENST00000565389	1.37684	261	0.8
ENST00000441463	1.33263	54	0.6		ENST00000441463	0.735814	158	0.8
ENST00000395139	1.62953	541	1		ENST00000395139	1.23721	285	0.8
ENST00000544989	1.93416	3	0.4		ENST00000544989	1.35909	17	0.4
ENST00000327761	1.67764	198	0.8		ENST00000327761	1.26662	304	0.8
ENST00000352904	1.72637	432	1		ENST00000340107	0.41002	118	0.8
ENST00000246911	0.932294	180	0.8		ENST00000396722	0.91373	85	0.6
ENST00000587003	1.66908	203	0.8		ENST00000184956	0.870589	205	0.8
ENST00000393818	1.61993	431	1		ENST00000393818	1.0327	594	1
ENST00000456950	1.86531	106	0.8		ENST00000591490	0.93951	112	0.8
ENST00000449277	1.93608	139	0.8		ENST00000558812	1.42509	998	1
ENST00000610466	1.60038	314	1		ENST00000610466	1.09742	607	1
ENST00000493583	1.33047	277	0.8		ENST00000493583	1.00405	963	1
ENST00000418627	1.29653	14	0.4		ENST00000376771	0.82288	147	0.8
ENST00000504980	1.28179	4	0.4		ENST00000469857	0.97323	48	0.6
ENST00000368594	1.59256	173	0.8		ENST00000368594	0.825452	86	0.6
ENST00000156109	1.19026	329	1		ENST00000156109	0.785753	258	0.8
ENST00000593475	1.1694	354	1		ENST00000593475	0.773989	566	1
ENST00000485486	1.29921	163	0.8		ENST00000348411	0.654274	241	0.8
ENST00000262293	1.469	219	0.8		ENST00000262293	0.851238	87	0.6
ENST00000475475	1.71229	3	0.4		ENST00000475475	0.459532	0	0.2
ENST00000375630	1.88377	57	0.6		ENST00000375645	1.19596	1050	1
ENST00000409681	1.41793	99	0.6		ENST00000496892	1.24429	27	0.4
ENST00000175091	1.55189	509	1		ENST00000175091	1.27464	1603	1
ENST00000441914	1.76137	67	0.6		ENST00000409245	1.14747	653	1
ENST00000328631	1.41396	729	1		ENST00000479914	1.08925	322	1
ENST00000402114	1.67092	26	0.4		ENST00000402114	0.622622	19	0.4
ENST00000263736	1.38324	48	0.6		ENST00000263736	0.960719	188	0.8
ENST00000512541	1.81741	29	0.4		ENST00000512541	1.20565	61	0.6
ENST00000377489	1.67695	94	0.6		ENST00000377489	0.971952	35	0.6
ENST00000481518	1.77041	4	0.4		ENST00000481518	1.32879	89	0.6
ENST00000466326	1.64149	3	0.4		ENST00000466326	1.20507	11	0.4
ENST00000491960	1.75215	1432	1		ENST00000407552	1.06882	314	1
ENST00000494373	1.62534	48	0.6		ENST00000494373	1.12089	75	0.6
ENST00000532850	1.6859	134	0.8		ENST00000532850	1.12799	105	0.6
ENST00000460413	0.461523	0	0.2		ENST00000483742	0.443969	30	0.6
ENST00000376150	0.144675	0	0.2		ENST00000376150	0.327481	0	0.2
ENST00000265340	1.66972	129	0.8		ENST00000504936	0.264699	0	0.2
ENST00000352189	0.140781	0	0.2		ENST00000513104	0.303165	2	0.2
ENST00000406039	1.69477	12	0.4		ENST00000405643	0.961048	76	0.6
ENST00000283296	0.343358	609	1		ENST00000283296	0.482288	95	0.6
ENST00000392650	1.84845	27	0.4		ENST00000410094	0.466823	11	0.4
ENST00000380789	0.318314	0	0.2		ENST00000520720	0.267838	0	0.2
ENST00000261396	1.41788	167	0.8		ENST00000366678	1.07297	77	0.6
ENST00000367142	1.78007	1992	1		ENST00000367142	1.22309	1897	1
ENST00000569950	1.78565	209	0.8		ENST00000568784	1.09058	1028	1
ENST00000563158	1.69371	336	1		ENST00000563158	1.19798	604	1
ENST00000164227	1.86236	125	0.8		ENST00000164227	1.35968	417	1
ENST00000378097	1.92502	173	0.8		ENST00000378111	1.01881	209	0.8
ENST00000326684	0.573177	8	0.4		ENST00000538350	0.567619	1	0.2
ENST00000265643	0.904465	69	0.6		ENST00000265643	0.305077	26	0.4
ENST00000460309	0.217677	18	0.4		ENST00000476198	0.51573	32	0.6
ENST00000483115	1.11446	198	0.8		ENST00000378045	0.652348	102	0.6
ENST00000487544	0.932576	50	0.6		ENST00000468431	0.37183	26	0.4
ENST00000558234	1.87349	132	0.8		ENST00000558234	1.07446	2	0.2
ENST00000528733	0.638897	2	0.2		ENST00000528733	0.206922	5	0.4
ENST00000532540	1.7171	9	0.4		ENST00000532540	0.638139	26	0.4
ENST00000370378	0.0954466	73	0.6		ENST00000370378	0.253823	41	0.6
ENST00000438167	0.309623	9	0.4		ENST00000567462	0.0924889	0	0.2
ENST00000377836	1.08277	0	0.2		ENST00000377837	0.301287	17	0.4
ENST00000465172	1.84363	498	1		ENST00000465172	1.39995	1106	1
ENST00000557845	1.7189	28	0.4		ENST00000502612	1.06193	14	0.4
ENST00000164305	1.41099	58	0.6		ENST00000566072	0.98277	29	0.4
ENST00000558100	1.631	25	0.4		ENST00000558841	1.40285	48	0.6
ENST00000560116	1.71859	18	0.4		ENST00000560116	0.848855	10	0.4
ENST00000567639	1.67106	17	0.4		ENST00000565776	1.06233	36	0.6
ENST00000463033	1.71061	143	0.8		ENST00000480451	1.11917	95	0.6
ENST00000263202	1.64453	570	1		ENST00000494054	1.28073	208	0.8
ENST00000261349	1.69354	357	1		ENST00000535731	1.16833	11	0.4
ENST00000535803	0.181447	1	0.2		ENST00000261170	0.156461	0	0.2
ENST00000176195	0.207101	0	0.2		ENST00000176195	0.0831656	6	0.4
ENST00000264555	1.65425	364	1		ENST00000416188	0.821604	473	1
ENST00000374647	1.65205	226	0.8		ENST00000374647	1.05054	519	1
ENST00000528644	1.74807	62	0.6		ENST00000528644	1.17242	66	0.6
ENST00000460404	1.79765	693	1		ENST00000475518	1.06434	150	0.8
ENST00000374541	1.2279	2	0.2		ENST00000446349	0.373187	1	0.2
ENST00000556626	1.71267	101	0.6		ENST00000556227	0.447031	6	0.4
ENST00000296414	0.497721	69	0.6		ENST00000512369	0.577113	58	0.6
ENST00000513107	1.14886	0	0.2		ENST00000264664	0.29147	0	0.2
ENST00000374720	1.81579	908	1		ENST00000374724	0.880849	377	1
ENST00000557626	1.53439	0	0.2		ENST00000538838	0.926798	43	0.6
ENST00000263073	1.8375	484	1		ENST00000572369	1.03684	70	0.6
ENST00000621441	1.69131	122	0.8		ENST00000621441	1.17579	708	1
ENST00000449918	1.61488	0	0.2		ENST00000449918	0.585336	8	0.4
ENST00000591390	1.10657	65	0.6		ENST00000215530	0.457371	0	0.2
ENST00000588773	1.75874	29	0.4		ENST00000589185	0.950624	19	0.4
ENST00000389262	1.7888	234	0.8		ENST00000389262	0.881774	605	1
ENST00000592626	1.96257	62	0.6		ENST00000591394	1.18811	95	0.6
ENST00000574559	2.02134	4	0.4		ENST00000572892	1.35616	53	0.6
ENST00000336332	1.78569	11	0.4		ENST00000515545	1.16577	278	0.8
ENST00000542934	1.89374	286	0.8		ENST00000303996	1.47058	454	1
ENST00000519094	1.51074	189	0.8		ENST00000519771	0.759283	76	0.6
ENST00000589004	0.358781	5	0.4		ENST00000590784	0.355723	5	0.4
ENST00000262139	1.63355	186	0.8		ENST00000546360	0.947482	647	1
ENST00000377765	1.42238	14	0.4		ENST00000377765	0.285605	7	0.4
ENST00000489025	1.7772	33	0.6		ENST00000489025	1.08809	150	0.8
ENST00000519157	1.93791	10	0.4		ENST00000524161	1.36929	44	0.6
ENST00000437628	1.61205	726	1		ENST00000437657	0.708032	104	0.6
ENST00000520685	1.71004	9	0.4		ENST00000517865	0.77994	77	0.6
ENST00000569643	0.254462	0	0.2		ENST00000569643	0.334541	2	0.2
ENST00000585736	1.49053	10	0.4		ENST00000588120	0.682766	12	0.4
ENST00000466590	1.09287	2	0.2		ENST00000395562	0.245487	0	0.2
ENST00000522387	2.04579	1393	1		ENST00000518196	1.35257	1589	1
ENST00000372086	1.50926	101	0.6		ENST00000372086	0.664831	58	0.6
ENST00000567092	1.63817	281	0.8		ENST00000567092	0.93532	84	0.6
ENST00000262506	1.83991	131	0.8		ENST00000565188	0.747719	65	0.6
ENST00000556564	1.66649	55	0.6		ENST00000556564	0.780841	207	0.8
ENST00000620860	1.37292	322	1		ENST00000620860	0.587217	174	0.8
ENST00000398376	0.794969	124	0.8		ENST00000398376	0.524192	52	0.6
ENST00000515516	1.58864	776	1		ENST00000515516	0.628776	67	0.6
ENST00000411827	1.81042	283	0.8		ENST00000411827	1.33056	835	1
ENST00000313367	1.80242	70	0.6		ENST00000313367	1.38915	821	1
ENST00000166244	1.12461	5	0.4		ENST00000166244	0.238122	3	0.4
ENST00000569002	0.197845	0	0.2		ENST00000438926	0.257011	4	0.4
ENST00000421052	1.31865	1	0.2		ENST00000413832	1.07534	3	0.4
ENST00000551310	1.94228	26	0.4		ENST00000551310	1.35018	33	0.6
ENST00000533881	0.315131	3	0.4		ENST00000533881	0.187311	1	0.2
ENST00000451463	1.89171	244	0.8		ENST00000451463	1.26932	923	1
ENST00000634702	1.85937	1804	1		ENST00000625522	1.12051	2641	1
ENST00000460768	1.91221	43	0.6		ENST00000460768	1.3368	142	0.8
ENST00000409711	1.48438	9026	1		ENST00000456292	0.839255	3267	1
ENST00000502702	1.76861	520	1		ENST00000499869	1.33479	3146	1
ENST00000471744	1.72075	22	0.4		ENST00000482558	1.47715	146	0.8
ENST00000510379	1.69328	48	0.6		ENST00000510379	0.814778	7	0.4
ENST00000265678	1.76253	286	0.8		ENST00000265678	1.01303	1367	1
ENST00000445699	1.37843	46	0.6		ENST00000431467	1.24833	103	0.6
ENST00000167106	1.78845	479	1		ENST00000167106	1.11609	1525	1
ENST00000470776	1.06407	49	0.6		ENST00000157600	0.820767	44	0.6
ENST00000478670	1.86897	336	1		ENST00000464615	1.20202	103	0.6
ENST00000555824	1.47267	79	0.6		ENST00000557372	0.733541	133	0.8
ENST00000166345	1.74951	65	0.6		ENST00000512024	0.985828	20	0.4
ENST00000369762	1.37246	530	1		ENST00000491569	0.797617	1950	1
ENST00000262965	2.04296	250	0.8		ENST00000395423	1.29433	303	0.8
ENST00000405331	1.74383	62	0.6		ENST00000405331	1.34101	111	0.8
ENST00000592453	2.02119	436	1		ENST00000592453	1.327	558	1
ENST00000592965	1.896	195	0.8		ENST00000585967	1.2766	210	0.8
ENST00000481663	1.22538	8	0.4		ENST00000465259	0.546708	276	0.8
ENST00000481619	1.32916	595	1		ENST00000481619	0.98379	392	1
ENST00000449971	1.24974	248	0.8		ENST00000322269	0.872834	308	0.8
ENST00000531042	1.70465	30	0.6		ENST00000531042	0.920964	104	0.6
ENST00000409044	0.306809	19	0.4		ENST00000438642	0.24383	6	0.4
ENST00000445146	1.70582	47	0.6		ENST00000445146	0.940541	82	0.6
ENST00000262150	0.289821	50	0.6		ENST00000579658	0.362842	73	0.6
ENST00000614056	1.70313	442	1		ENST00000167218	0.905108	287	0.8
ENST00000549540	1.20376	0	0.2		ENST00000549540	0.474249	5	0.4
ENST00000553816	1.32892	398	1		ENST00000553816	0.88278	273	0.8
ENST00000308677	1.91769	198	0.8		ENST00000589284	1.32608	133	0.8
ENST00000340736	2.1344	771	1		ENST00000340736	0.856375	247	0.8
ENST00000168148	0.0998807	0	0.2		ENST00000373368	0.343389	2	0.2
ENST00000556203	1.95762	2	0.2		ENST00000553659	1.38797	70	0.6
ENST00000554557	1.27088	83	0.6		ENST00000557366	0.983389	123	0.8
ENST00000460730	0.880506	0	0.2		ENST00000620340	0.275326	4	0.4
ENST00000582969	1.98347	43	0.6		ENST00000582969	1.04744	42	0.6
ENST00000347849	1.69624	250	0.8		ENST00000462321	1.05489	987	1
ENST00000409808	1.47697	260	0.8		ENST00000355119	0.553956	37	0.6
ENST00000358078	1.33921	266	0.8		ENST00000461395	1.10604	200	0.8
ENST00000396698	1.62696	99	0.6		ENST00000463218	1.08328	72	0.6
ENST00000306888	0.469595	54	0.6		ENST00000306888	0.738278	45	0.6
ENST00000581518	1.74138	246	0.8		ENST00000176643	1.22244	608	1
ENST00000464011	1.68533	15	0.4		ENST00000392396	1.25849	1060	1
ENST00000355815	1.6589	323	1		ENST00000355815	1.28611	828	1
ENST00000262839	1.15796	8	0.4		ENST00000262839	0.245699	0	0.2
ENST00000491831	1.75343	9	0.4		ENST00000465484	1.32077	212	0.8
ENST00000373910	1.54868	74	0.6		ENST00000615793	0.693773	150	0.8
ENST00000555925	1.6582	520	1		ENST00000557783	1.13606	50	0.6
ENST00000337910	1.61259	140	0.8		ENST00000337910	1.22747	158	0.8
ENST00000463684	1.50883	112	0.8		ENST00000463684	0.844691	196	0.8
ENST00000495986	1.16707	825	1		ENST00000495986	0.431181	299	0.8
ENST00000502399	1.75141	163	0.8		ENST00000350490	1.18385	282	0.8
ENST00000358715	1.45997	79	0.6		ENST00000393915	1.18501	57	0.6
ENST00000536932	1.73636	80	0.6		ENST00000536932	1.14008	89	0.6
ENST00000261180	1.17554	161	0.8		ENST00000549922	0.316903	0	0.2
ENST00000401867	1.62656	100	0.6		ENST00000478055	0.860262	33	0.6
ENST00000485778	0.23492	41	0.6		ENST00000236937	0.476111	310	1
ENST00000575270	1.69623	64	0.6		ENST00000575270	1.2484	176	0.8
ENST00000420393	1.54799	74	0.6		ENST00000469632	1.02495	34	0.6
ENST00000577433	1.64038	249	0.8		ENST00000577433	1.19355	436	1
ENST00000176763	1.73595	213	0.8		ENST00000176763	1.00445	643	1
ENST00000517395	1.82177	39	0.6		ENST00000522507	1.42612	44	0.6
ENST00000575415	1.68185	100	0.6		ENST00000575415	1.11928	33	0.6
ENST00000506216	1.85267	640	1		ENST00000511535	0.863334	648	1
ENST00000509451	1.27734	30	0.6		ENST00000264956	0.811016	100	0.6
ENST00000571968	1.73416	109	0.8		ENST00000571968	1.15039	56	0.6
ENST00000393830	1.3407	1	0.2		ENST00000498152	0.520369	7	0.4
ENST00000396354	1.43516	245	0.8		ENST00000396355	0.944532	179	0.8
ENST00000529547	0.649934	2	0.2		ENST00000558540	0.708596	66	0.6
ENST00000187762	1.88805	229	0.8		ENST00000187762	0.689683	41	0.6
ENST00000590945	1.75159	61	0.6		ENST00000291439	0.969453	788	1
ENST00000406449	1.66409	32	0.6		ENST00000344956	0.716876	176	0.8
ENST00000598165	1.40405	93	0.6		ENST00000595789	0.977897	103	0.6
ENST00000546215	1.57663	132	0.8		ENST00000339570	0.756667	548	1
ENST00000340150	0.347585	31	0.6		ENST00000340150	0.404645	0	0.2
ENST00000265056	1.34959	195	0.8		ENST00000480910	0.613442	44	0.6
ENST00000540615	0.481445	52	0.6		ENST00000434497	0.576337	6	0.4
ENST00000395842	1.78541	58	0.6		ENST00000402472	0.503143	40	0.6
ENST00000380903	1.88909	597	1		ENST00000380903	0.935247	432	1
ENST00000320472	0.249238	0	0.2		ENST00000486398	0.358951	0	0.2
ENST00000514594	1.49746	2	0.2		ENST00000426472	0.834502	12	0.4
ENST00000167462	1.7796	146	0.8		ENST00000579092	0.813484	27	0.4
ENST00000394553	1.8889	283	0.8		ENST00000394553	1.15585	364	1
ENST00000380829	1.15341	43	0.6		ENST00000421085	0.545476	127	0.8
ENST00000593176	1.64791	128	0.8		ENST00000442241	0.489753	107	0.8
ENST00000502379	1.82647	68	0.6		ENST00000504824	1.1071	342	1
ENST00000578112	1.76249	544	1		ENST00000578112	1.3678	614	1
ENST00000158009	0.283458	0	0.2		ENST00000158009	0.290097	0	0.2
ENST00000464556	0.297403	25	0.4		ENST00000477054	0.397316	88	0.6
ENST00000544760	1.59078	652	1		ENST00000382815	1.21461	499	1
ENST00000355638	1.68884	153	0.8		ENST00000588363	0.349948	4	0.4
ENST00000490467	1.75033	6	0.4		ENST00000490467	0.513085	15	0.4
ENST00000557562	1.79144	44	0.6		ENST00000341590	1.34344	659	1
ENST00000263817	0.172638	2	0.2		ENST00000263817	0.31954	0	0.2
ENST00000421653	0.24428	265	0.8		ENST00000436483	0.525107	24	0.4
ENST00000368174	0.206631	19	0.4		ENST00000368174	0.4118	24	0.4
ENST00000367468	1.4002	17	0.4		ENST00000490885	0.735415	157	0.8
ENST00000466476	2.07165	3	0.4		ENST00000466476	1.08428	21	0.4
ENST00000455188	1.43056	129	0.8		ENST00000454237	0.607407	88	0.6
ENST00000430309	1.86812	51	0.6		ENST00000417392	1.07321	496	1
ENST00000581328	1.41145	0	0.2		ENST00000581328	0.456452	3	0.4
ENST00000463566	1.46143	0	0.2		ENST00000463566	0.744679	0	0.2
ENST00000534412	1.81633	69	0.6		ENST00000356360	1.32952	1720	1
ENST00000576040	1.24226	10	0.4		ENST00000576040	0.243566	9	0.4
ENST00000418323	1.60576	0	0.2		ENST00000418323	0.694946	0	0.2
ENST00000409078	1.78829	95	0.6		ENST00000455322	1.38923	372	1
ENST00000613089	1.87115	805	1		ENST00000569585	1.08836	332	1
ENST00000601011	1.67241	38	0.6		ENST00000601011	0.771318	115	0.8
ENST00000263309	1.47585	1056	1		ENST00000263309	0.888588	985	1
ENST00000506140	1.56687	185	0.8		ENST00000507028	0.364035	5	0.4
ENST00000539846	1.62406	123	0.8		ENST00000598810	0.730177	74	0.6
ENST00000525244	1.48086	83	0.6		ENST00000351625	1.25245	213	0.8
ENST00000510124	1.66575	0	0.2		ENST00000510124	0.689367	1	0.2
ENST00000310112	1.44657	271	0.8		ENST00000393693	0.373993	125	0.8
ENST00000251968	1.56157	460	1		ENST00000251968	1.19023	507	1
ENST00000389005	1.73621	864	1		ENST00000389005	0.912726	481	1
ENST00000572694	1.1336	2	0.2		ENST00000397041	0.620898	152	0.8
ENST00000344366	1.29722	262	0.8		ENST00000344366	0.657326	583	1
ENST00000453507	1.61593	487	1		ENST00000265052	0.815759	583	1
ENST00000553059	1.87058	26	0.4		ENST00000343702	0.580271	10	0.4
ENST00000456050	1.62373	165	0.8		ENST00000490188	0.787859	37	0.6
ENST00000261402	1.65117	167	0.8		ENST00000261402	1.27901	352	1
ENST00000560436	1.6123	18	0.4		ENST00000341861	1.17888	568	1
ENST00000425561	1.47851	0	0.2		ENST00000425561	1.1697	12	0.4
ENST00000588543	1.60265	13	0.4		ENST00000586085	1.40298	53	0.6
ENST00000574545	1.0388	3	0.4		ENST00000573852	0.4893	156	0.8
ENST00000587561	1.57774	12	0.4		ENST00000587561	0.920094	264	0.8
ENST00000566074	1.61236	68	0.6		ENST00000566511	0.713945	243	0.8
ENST00000517438	0.348799	37	0.6		ENST00000367220	0.767637	46	0.6
ENST00000381638	1.92385	184	0.8		ENST00000381638	1.28432	802	1
ENST00000159060	0.190412	0	0.2		ENST00000159060	0.209232	0	0.2
ENST00000497492	1.80238	2558	1		ENST00000489867	1.40998	1116	1
ENST00000561127	0.672165	11	0.4		ENST00000558805	0.404706	0	0.2
ENST00000262947	1.7704	1134	1		ENST00000599630	0.733243	598	1
ENST00000600711	1.68387	8	0.4		ENST00000630631	0.514217	113	0.8
ENST00000368657	1.36528	30	0.6		ENST00000604967	0.850564	40	0.6
ENST00000361221	1.68734	256	0.8		ENST00000361221	1.18904	417	1
ENST00000506073	0.160413	0	0.2		ENST00000264316	0.291305	17	0.4
ENST00000551638	0.834964	4	0.4		ENST00000547185	0.335804	0	0.2
ENST00000360480	1.80785	785	1		ENST00000360480	0.825281	384	1
ENST00000373307	0.822937	20	0.4		ENST00000373307	0.443613	9	0.4
ENST00000188312	1.63138	163	0.8		ENST00000546902	0.762467	235	0.8
ENST00000570251	1.70273	38	0.6		ENST00000570251	1.05492	30	0.6
ENST00000419179	1.70852	1558	1		ENST00000265729	1.5106	2533	1
ENST00000634778	1.79284	36	0.6		ENST00000634778	1.21733	33	0.6
ENST00000551744	1.30619	151	0.8		ENST00000552283	0.705161	110	0.8
ENST00000265362	1.23243	69	0.6		ENST00000436949	1.21778	52	0.6
ENST00000454366	1.53336	259	0.8		ENST00000454366	0.92254	84	0.6
ENST00000470581	0.801442	2	0.2		ENST00000265361	0.737136	201	0.8
ENST00000629918	1.30461	5	0.4		ENST00000381031	0.903888	509	1
ENST00000531813	1.39156	485	1		ENST00000299355	0.725475	207	0.8
ENST00000431155	1.79363	34	0.6		ENST00000431155	0.847974	39	0.6
ENST00000262738	0.934204	10	0.4		ENST00000468025	0.365233	7	0.4
ENST00000343737	0.0834827	0	0.2		ENST00000343737	0.255968	3	0.4
ENST00000464375	1.61288	58	0.6		ENST00000454122	1.03574	26	0.4
ENST00000341119	1.81146	76	0.6		ENST00000444363	1.15246	37	0.6
ENST00000169551	1.44937	242	0.8		ENST00000577952	1.08371	110	0.8
ENST00000425976	1.71657	41	0.6		ENST00000425976	0.533462	17	0.4
ENST00000538040	0.600041	0	0.2		ENST00000538040	0.212011	0	0.2
ENST00000367649	1.80968	423	1		ENST00000367649	1.0411	178	0.8
ENST00000389386	1.97151	315	1		ENST00000389386	1.37392	506	1
ENST00000479469	1.40021	39	0.6		ENST00000351773	0.761206	234	0.8
ENST00000303622	1.79504	594	1		ENST00000216288	1.27684	584	1
ENST00000548847	1.63427	1978	1		ENST00000549338	1.2336	2318	1
ENST00000336824	2.16864	120	0.8		ENST00000423424	1.42817	92	0.6
ENST00000264716	1.86183	251	0.8		ENST00000264716	1.59882	1453	1
ENST00000533854	1.07799	0	0.2		ENST00000533854	0.180318	0	0.2
ENST00000262138	1.94893	359	1		ENST00000262138	0.636821	299	0.8
ENST00000515684	1.84306	4	0.4		ENST00000515684	1.25715	25	0.4
ENST00000186436	1.78735	397	1		ENST00000489507	1.32737	17	0.4
ENST00000444748	2.10156	433	1		ENST00000405801	1.27197	852	1
ENST00000417101	2.00389	2022	1		ENST00000477812	1.90688	30364	1
ENST00000261326	1.42033	151	0.8		ENST00000261326	0.389583	57	0.6
ENST00000356327	1.77218	174	0.8		ENST00000498278	0.840873	46	0.6
ENST00000218548	0.962029	0	0.2		ENST00000218548	0.216411	0	0.2
ENST00000378860	1.72052	28	0.4		ENST00000378860	1.06151	22	0.4
ENST00000392381	1.86313	184	0.8		ENST00000486877	1.18339	67	0.6
ENST00000491681	1.73745	191	0.8		ENST00000491681	1.16696	710	1
ENST00000005259	1.69373	174	0.8		ENST00000473124	1.14884	45	0.6
ENST00000462434	0.952448	176	0.8		ENST00000469824	0.310267	32	0.6
ENST00000546611	1.49993	30	0.6		ENST00000546611	1.03377	44	0.6
ENST00000552641	0.207231	60	0.6		ENST00000295095	0.760248	219	0.8
ENST00000321253	0.307963	0	0.2		ENST00000409047	0.209113	1	0.2
ENST00000428433	1.26549	1	0.2		ENST00000361791	0.254535	2	0.2
ENST00000468667	1.81786	282	0.8		ENST00000265564	0.93778	169	0.8
ENST00000367767	1.24044	236	0.8		ENST00000361580	0.807071	277	0.8
ENST00000170447	1.56927	218	0.8		ENST00000170447	1.09547	320	1
ENST00000264156	1.49467	203	0.8		ENST00000264156	0.617653	360	1
ENST00000539333	1.52264	237	0.8		ENST00000542186	0.919096	115	0.8
ENST00000544313	1.46846	64	0.6		ENST00000544582	1.27695	68	0.6
ENST00000552247	0.983979	29	0.4		ENST00000552247	0.86416	114	0.8
ENST00000549884	1.65193	1960	1		ENST00000549884	1.17519	831	1
ENST00000462998	1.7548	0	0.2		ENST00000602307	1.21853	741	1
ENST00000231790	1.3896	289	0.8		ENST00000457004	1.38945	120	0.8
ENST00000446767	1.55049	253	0.8		ENST00000336865	0.747484	200	0.8
ENST00000475780	0.421869	24	0.4		ENST00000497228	0.632367	16	0.4
ENST00000493170	1.38579	20	0.4		ENST00000483154	0.942293	57	0.6
ENST00000168869	1.13572	226	0.8		ENST00000397770	0.460795	154	0.8
ENST00000618626	1.58233	53	0.6		ENST00000582590	0.692052	40	0.6
ENST00000486969	1.77473	15	0.4		ENST00000367033	0.855134	106	0.8
ENST00000321765	1.47512	302	0.8		ENST00000536674	0.989718	37	0.6
ENST00000261739	1.65564	225	0.8		ENST00000553025	0.922857	149	0.8
ENST00000519303	1.65538	117	0.8		ENST00000523319	0.943617	153	0.8
ENST00000544726	1.25263	6	0.4		ENST00000338432	0.693471	125	0.8
ENST00000475329	1.85089	489	1		ENST00000475329	1.09868	45	0.6
ENST00000220597	1.64887	268	0.8		ENST00000220597	0.946535	900	1
ENST00000170564	1.61957	349	1		ENST00000170564	0.838164	84	0.6
ENST00000592945	1.29818	178	0.8		ENST00000585439	0.575046	33	0.6
ENST00000452156	1.56154	18	0.4		ENST00000369857	1.07912	542	1
ENST00000529295	1.60618	25	0.4		ENST00000526992	0.829511	18	0.4
ENST00000370828	1.51466	3	0.4		ENST00000370828	0.587495	99	0.6
ENST00000436215	1.48867	7	0.4		ENST00000421707	0.763933	34	0.6
ENST00000446248	1.86524	168	0.8		ENST00000593434	0.252261	3	0.4
ENST00000464457	1.40414	16	0.4		ENST00000447293	0.480583	11	0.4
ENST00000358368	1.75809	499	1		ENST00000358368	0.959839	475	1
ENST00000347545	1.81045	517	1		ENST00000596957	0.901006	121	0.8
ENST00000597068	0.945822	280	0.8		ENST00000595181	0.824943	110	0.8
ENST00000397979	1.81272	482	1		ENST00000397981	1.13521	359	1
ENST00000593949	0.774532	0	0.2		ENST00000597889	0.346456	2	0.2
ENST00000442524	1.74076	12	0.4		ENST00000442524	0.835129	34	0.6
ENST00000441556	1.91915	974	1		ENST00000441556	1.09549	317	1
ENST00000487225	1.20202	101	0.6		ENST00000489904	0.425918	6	0.4
ENST00000330688	1.19214	27	0.4		ENST00000479097	0.933541	19	0.4
ENST00000264331	1.77365	252	0.8		ENST00000435706	1.29407	843	1
ENST00000475401	1.66242	11	0.4		ENST00000371142	1.30505	883	1
ENST00000369966	1.43127	99	0.6		ENST00000369966	1.07235	331	1
ENST00000487227	1.21459	309	1		ENST00000367274	0.299065	42	0.6
ENST00000480184	1.46524	38	0.6		ENST00000608999	0.814539	283	0.8
ENST00000491074	1.65808	157	0.8		ENST00000616986	0.991835	682	1
ENST00000356183	1.6726	741	1		ENST00000561623	0.917673	576	1
ENST00000561946	1.09908	9	0.4		ENST00000561946	1.15181	135	0.8
ENST00000530709	1.5808	63	0.6		ENST00000530709	0.908692	67	0.6
ENST00000446737	1.26839	225	0.8		ENST00000360648	0.354524	7	0.4
ENST00000324068	0.188215	0	0.2		ENST00000324068	0.162031	0	0.2
ENST00000338081	0.864777	161	0.8		ENST00000488120	0.304323	10	0.4
ENST00000601393	1.55216	473	1		ENST00000601253	1.2193	165	0.8
ENST00000376624	0.806779	0	0.2		ENST00000376603	0.309868	7	0.4
ENST00000221233	1.51346	727	1		ENST00000221233	0.981154	102	0.6
ENST00000435234	1.48551	2776	1		ENST00000411953	1.10526	242	0.8
ENST00000356785	0.666371	39	0.6		ENST00000356785	1.15667	631	1
ENST00000485583	1.84301	71	0.6		ENST00000497245	1.19028	727	1
ENST00000542135	1.77141	37	0.6		ENST00000542135	1.31123	56	0.6
ENST00000595670	1.68224	229	0.8		ENST00000594279	1.04509	195	0.8
ENST00000263321	0.241398	0	0.2		ENST00000528243	0.328514	0	0.2
ENST00000528481	1.56348	12	0.4		ENST00000263681	0.907144	180	0.8
ENST00000492634	1.53689	58	0.6		ENST00000366578	0.404849	228	0.8
ENST00000264202	1.93971	1199	1		ENST00000482808	1.39296	1324	1
ENST00000366591	1.85442	86	0.6		ENST00000366591	0.855589	166	0.8
ENST00000526637	1.11272	1	0.2		ENST00000525497	0.310429	0	0.2
ENST00000611140	1.93309	162	0.8		ENST00000611140	1.28074	180	0.8
ENST00000488158	1.2579	9	0.4		ENST00000493093	0.694934	63	0.6
ENST00000469205	1.50144	109	0.8		ENST00000628549	0.971917	321	1
ENST00000533668	1.95694	13	0.4		ENST00000434187	1.17262	56	0.6
ENST00000252037	0.351805	4	0.4		ENST00000252037	0.357988	0	0.2
ENST00000357450	0.682735	2	0.2		ENST00000357450	0.329822	8	0.4
ENST00000439835	1.31847	5	0.4		ENST00000437711	0.39859	27	0.4
ENST00000378076	0.779317	136	0.8		ENST00000378076	0.240804	12	0.4
ENST00000480798	0.434864	31	0.6		ENST00000480798	0.484879	55	0.6
ENST00000199940	1.46358	227	0.8		ENST00000360351	0.871466	893	1
ENST00000586634	1.68889	13	0.4		ENST00000586170	1.06144	21	0.4
ENST00000325590	1.69363	148	0.8		ENST00000325590	0.604542	45	0.6
ENST00000377039	1.15802	126	0.8		ENST00000377039	0.926053	187	0.8
ENST00000497830	1.70615	418	1		ENST00000495767	0.965538	306	0.8
ENST00000265598	0.895999	4	0.4		ENST00000466939	0.222097	21	0.4
ENST00000188790	0.243431	14	0.4		ENST00000450031	0.725212	4	0.4
ENST00000464278	1.66488	2	0.2		ENST00000417816	0.602928	83	0.6
ENST00000530334	1.52714	77	0.6		ENST00000278544	0.941937	422	1
ENST00000438068	1.66086	191	0.8		ENST00000510719	1.16498	233	0.8
ENST00000585528	1.28201	49	0.6		ENST00000585528	0.776463	82	0.6
ENST00000261435	1.79214	153	0.8		ENST00000261435	1.58748	189	0.8
ENST00000179259	1.4726	225	0.8		ENST00000179259	1.04141	249	0.8
ENST00000540184	1.68786	58	0.6		ENST00000448120	1.10194	260	0.8
ENST00000355585	1.66531	376	1		ENST00000355585	0.72292	299	0.8
ENST00000537121	1.69598	268	0.8		ENST00000489501	0.821698	41	0.6
ENST00000422945	1.89722	397	1		ENST00000334743	1.10157	874	1
ENST00000422070	0.900835	12	0.4		ENST00000564850	0.378785	0	0.2
ENST00000439272	2.07273	757	1		ENST00000439272	1.4885	1747	1
ENST00000465941	0.872161	0	0.2		ENST00000487384	0.491167	4	0.4
ENST00000379375	0.919705	92	0.6		ENST00000379375	0.460917	30	0.6
ENST00000495130	1.76116	32	0.6		ENST00000307729	1.23272	240	0.8
ENST00000464510	1.70222	351	1		ENST00000464510	1.56949	20	0.4
ENST00000409363	1.78485	44	0.6		ENST00000304166	0.742697	900	1
ENST00000519941	1.44351	0	0.2		ENST00000519941	0.654825	5	0.4
ENST00000171757	0.135406	0	0.2		ENST00000475374	0.273536	9	0.4
ENST00000482194	0.578721	596	1		ENST00000462038	0.387426	30	0.6
ENST00000615102	1.5088	1223	1		ENST00000615102	1.31642	1438	1
ENST00000519072	1.68107	391	1		ENST00000022615	0.921538	597	1
ENST00000519253	1.79001	653	1		ENST00000519253	1.33557	1367	1
ENST00000588549	1.09083	43	0.6		ENST00000588549	1.06659	15	0.4
ENST00000375279	1.6453	390	1		ENST00000471007	1.13359	19	0.4
ENST00000373964	1.51821	54	0.6		ENST00000373964	0.333744	5	0.4
ENST00000262650	1.69734	75	0.6		ENST00000262650	1.16217	483	1
ENST00000508638	0.783614	3	0.4		ENST00000414094	0.570428	0	0.2
ENST00000451665	1.74711	32	0.6		ENST00000414082	1.30199	197	0.8
ENST00000263741	1.72892	623	1		ENST00000465727	1.13239	1187	1
ENST00000435272	0.292577	81	0.6		ENST00000453028	0.414439	7	0.4
ENST00000170150	0.205944	2	0.2		ENST00000170150	0.254511	0	0.2
ENST00000604074	1.47048	31	0.6		ENST00000378280	0.371673	14	0.4
ENST00000525159	1.77761	519	1		ENST00000527746	1.0581	175	0.8
ENST00000450743	1.58486	255	0.8		ENST00000222402	1.09564	434	1
ENST00000400606	0.724752	11	0.4		ENST00000581619	0.323927	2	0.2
ENST00000519577	1.8662	2	0.2		ENST00000519577	1.00247	3	0.4
ENST00000450165	0.216172	0	0.2		ENST00000450165	0.347561	0	0.2
ENST00000581116	1.59955	24	0.4		ENST00000261600	1.11265	236	0.8
ENST00000435079	1.16821	63	0.6		ENST00000470945	0.927959	10	0.4
ENST00000190611	1.83297	391	1		ENST00000190611	1.00246	219	0.8
ENST00000505202	1.07618	200	0.8		ENST00000506725	1.32614	560	1
ENST00000429133	1.39257	211	0.8		ENST00000392132	1.01028	1637	1
ENST00000264265	0.530573	86	0.6		ENST00000264265	0.496308	19	0.4
ENST00000479539	0.268154	0	0.2		ENST00000417495	0.774235	99	0.6
ENST00000531769	1.49283	273	0.8		ENST00000531769	0.931336	199	0.8
ENST00000446903	1.15866	29	0.4		ENST00000446903	1.07502	118	0.8
ENST00000587524	1.8721	5	0.4		ENST00000587524	1.28106	83	0.6
ENST00000373242	1.53901	379	1		ENST00000373241	0.871835	548	1
ENST00000370124	1.81499	0	0.2		ENST00000361544	1.00427	16	0.4
ENST00000482843	1.4641	544	1		ENST00000482843	0.69826	95	0.6
ENST00000471298	0.300354	0	0.2		ENST00000344391	0.318659	6	0.4
ENST00000547181	1.60271	0	0.2		ENST00000549518	1.30496	85	0.6
ENST00000607487	0.311993	0	0.2		ENST00000372702	0.416483	0	0.2
ENST00000160740	1.79732	219	0.8		ENST00000571942	1.33998	56	0.6
ENST00000602000	1.58554	54	0.6		ENST00000597001	0.521998	15	0.4
ENST00000443614	1.77625	777	1		ENST00000528812	0.877687	347	1
ENST00000597333	1.57602	925	1		ENST00000596265	0.745871	119	0.8
ENST00000355520	1.2793	96	0.6		ENST00000484842	0.72482	14	0.4
ENST00000226355	0.114665	0	0.2		ENST00000226355	0.293255	0	0.2
ENST00000569636	1.58347	123	0.8		ENST00000400751	0.805813	277	0.8
ENST00000334979	0.690429	168	0.8		ENST00000377961	0.21874	12	0.4
ENST00000329474	1.61556	143	0.8		ENST00000329474	0.895106	119	0.8
ENST00000540265	1.75322	637	1		ENST00000540265	1.19222	386	1
ENST00000617198	1.51989	473	1		ENST00000617198	0.998788	700	1
ENST00000586939	1.82712	76	0.6		ENST00000586939	1.10106	465	1
ENST00000530707	1.84751	280	0.8		ENST00000528179	1.05022	771	1
ENST00000521978	1.71992	210	0.8		ENST00000431478	0.37226	14	0.4
ENST00000392401	1.66428	27	0.4		ENST00000392401	0.381066	19	0.4
ENST00000475879	1.58253	92	0.6		ENST00000367941	0.878326	927	1
ENST00000395593	1.61296	67	0.6		ENST00000436958	0.866261	138	0.8
ENST00000591419	1.96596	265	0.8		ENST00000591419	1.35825	154	0.8
ENST00000370336	0.295245	0	0.2		ENST00000370336	0.435565	27	0.4
ENST00000586852	0.710316	2	0.2		ENST00000586852	0.753746	18	0.4
ENST00000377028	0.284629	240	0.8		ENST00000446125	0.375173	12	0.4
ENST00000543605	1.62527	421	1		ENST00000317734	1.1052	392	1
ENST00000389622	1.65595	130	0.8		ENST00000389622	0.860458	334	1
ENST00000470610	1.07761	0	0.2		ENST00000506349	0.31239	3	0.4
ENST00000019103	0.295464	0	0.2		ENST00000630739	0.38203	0	0.2
ENST00000617270	1.82441	64	0.6		ENST00000449190	1.54673	13	0.4
ENST00000430328	1.6599	304	1		ENST00000430328	1.04101	285	0.8
ENST00000261263	1.64918	439	1		ENST00000261263	1.25266	629	1
ENST00000264485	1.76922	659	1		ENST00000351898	0.988019	199	0.8
ENST00000457226	1.99357	14	0.4		ENST00000457226	1.33032	90	0.6
ENST00000589570	0.43324	0	0.2		ENST00000591589	0.322263	0	0.2
ENST00000436639	1.57268	134	0.8		ENST00000356644	1.14137	553	1
ENST00000443968	1.26361	2	0.2		ENST00000443968	0.725112	25	0.4
ENST00000372453	0.906324	49	0.6		ENST00000372453	0.280011	0	0.2
ENST00000264828	1.32538	778	1		ENST00000264828	0.367551	151	0.8
ENST00000262518	1.72965	194	0.8		ENST00000262518	1.35713	1420	1
ENST00000397885	1.49946	672	1		ENST00000397885	0.929719	245	0.8
ENST00000439329	0.181039	0	0.2		ENST00000439329	0.296597	0	0.2
ENST00000561128	1.17768	0	0.2		ENST00000559941	0.235306	0	0.2
ENST00000264773	1.96095	23	0.4		ENST00000610748	0.510397	14	0.4
ENST00000465721	1.67738	158	0.8		ENST00000491203	1.21457	61	0.6
ENST00000394164	1.62161	397	1		ENST00000394164	1.00492	580	1
ENST00000515041	1.67317	35	0.6		ENST00000264193	0.815724	169	0.8
ENST00000503004	1.50787	963	1		ENST00000503004	1.0614	1335	1
ENST00000524214	1.47549	81	0.6		ENST00000361847	0.777091	63	0.6
ENST00000334701	1.82081	9393	1		ENST00000216281	1.61276	14329	1
ENST00000373664	1.50028	151	0.8		ENST00000527999	0.88058	18	0.4
ENST00000340491	1.77403	219	0.8		ENST00000340491	1.39327	640	1
ENST00000321016	1.87701	66	0.6		ENST00000321016	0.923358	50	0.6
ENST00000575515	1.39899	10	0.4		ENST00000261597	1.21	50	0.6
ENST00000561393	1.74556	20	0.4		ENST00000561441	1.06257	41	0.6
ENST00000616024	1.59178	500	1		ENST00000616024	1.18458	124	0.8
ENST00000369617	1.90982	13	0.4		ENST00000369617	0.865991	34	0.6
ENST00000510048	1.31933	3	0.4		ENST00000296031	0.767839	55	0.6
ENST00000508838	0.133374	1	0.2		ENST00000508838	0.422441	1	0.2
ENST00000396625	1.68213	53	0.6		ENST00000396625	0.429769	13	0.4
ENST00000342854	1.54977	80	0.6		ENST00000522561	0.649275	6	0.4
ENST00000193322	1.63703	104	0.8		ENST00000467960	0.944377	118	0.8
ENST00000397968	1.45363	15	0.4		ENST00000323011	0.272833	0	0.2
ENST00000193391	0.135697	17	0.4		ENST00000193391	0.294839	4	0.4
ENST00000460231	1.61475	314	1		ENST00000469941	1.27514	897	1
ENST00000409675	1.54669	85	0.6		ENST00000413191	0.548851	50	0.6
ENST00000556491	1.44555	79	0.6		ENST00000556491	0.77488	77	0.6
ENST00000504921	1.53431	849	1		ENST00000503075	1.16195	228	0.8
ENST00000530727	0.247702	6	0.4		ENST00000427110	0.53004	194	0.8
ENST00000362061	0.246807	0	0.2		ENST00000367338	0.335918	0	0.2
ENST00000352845	0.610779	0	0.2		ENST00000352845	0.388681	0	0.2
ENST00000468022	1.65533	45	0.6		ENST00000493720	1.2567	296	0.8
ENST00000449152	1.73835	35	0.6		ENST00000449152	0.949324	19	0.4
ENST00000496750	1.82486	9	0.4		ENST00000496750	0.934361	26	0.4
ENST00000223428	1.5182	80	0.6		ENST00000223428	0.689895	118	0.8
ENST00000443831	1.59439	32	0.6		ENST00000443831	0.332761	76	0.6
ENST00000590766	1.66788	61	0.6		ENST00000587461	0.849143	36	0.6
ENST00000438896	1.85065	225	0.8		ENST00000438896	0.923104	139	0.8
ENST00000490591	1.48989	209	0.8		ENST00000490591	0.96507	85	0.6
ENST00000418937	1.62344	83	0.6		ENST00000316519	0.507116	176	0.8
ENST00000508751	1.40833	245	0.8		ENST00000432126	1.12802	857	1
ENST00000539873	0.0800801	0	0.2		ENST00000427975	0.370709	0	0.2
ENST00000449022	1.86284	74	0.6		ENST00000615869	0.791441	73	0.6
ENST00000623478	0.269949	0	0.2		ENST00000623478	0.248635	5	0.4
ENST00000378126	0.350633	0	0.2		ENST00000527624	0.11828	14	0.4
ENST00000528330	0.287007	2	0.2		ENST00000394576	0.26844	2873	1
ENST00000194214	1.918	269	0.8		ENST00000194214	1.02117	150	0.8
ENST00000262719	1.80209	213	0.8		ENST00000262719	1.17422	347	1
ENST00000536015	1.56029	90	0.6		ENST00000591728	0.373773	0	0.2
ENST00000371000	0.896085	0	0.2		ENST00000541374	0.355491	3	0.4
ENST00000472988	1.63051	980	1		ENST00000472988	1.24113	504	1
ENST00000265107	1.39352	807	1		ENST00000507136	0.635317	59	0.6
ENST00000503065	0.285439	3	0.4		ENST00000510188	0.97717	477	1
ENST00000447335	0.150331	0	0.2		ENST00000428900	0.600586	5	0.4
ENST00000194530	1.76247	227	0.8		ENST00000392249	1.01443	401	1
ENST00000464483	1.80883	172	0.8		ENST00000460660	1.35452	203	0.8
ENST00000632634	0.846911	1	0.2		ENST00000325455	0.437759	3	0.4
ENST00000508434	0.350662	9	0.4		ENST00000231338	0.768748	80	0.6
ENST00000382927	1.7268	234	0.8		ENST00000382927	1.2409	870	1
ENST00000507818	1.52707	2	0.2		ENST00000504464	0.799891	89	0.6
ENST00000452839	1.70085	65	0.6		ENST00000295238	1.28982	335	1
ENST00000361499	1.81427	48	0.6		ENST00000457062	1.09742	291	0.8
ENST00000478620	1.48025	0	0.2		ENST00000620364	0.496841	0	0.2
ENST00000584015	1.65561	2	0.2		ENST00000400111	0.872004	1528	1
ENST00000375458	1.79659	43	0.6		ENST00000342193	1.01365	53	0.6
ENST00000463252	1.54186	149	0.8		ENST00000466140	0.494265	24	0.4
ENST00000391894	1.69274	20	0.4		ENST00000470177	0.409683	4	0.4
ENST00000367012	1.66263	23	0.4		ENST00000490620	0.525808	0	0.2
ENST00000494355	1.47786	0	0.2		ENST00000261464	0.891567	156	0.8
ENST00000519059	1.15885	560	1		ENST00000519059	0.728269	124	0.8
ENST00000285873	1.50764	137	0.8		ENST00000285873	0.752696	230	0.8
ENST00000613482	0.782498	0	0.2		ENST00000524278	0.248999	0	0.2
ENST00000585299	1.79512	233	0.8		ENST00000362042	1.29522	1715	1
ENST00000421053	1.78007	39	0.6		ENST00000421053	0.64261	8	0.4
ENST00000264235	1.69931	240	0.8		ENST00000264235	1.3475	611	1
ENST00000296181	1.72944	235	0.8		ENST00000296181	0.909963	529	1
ENST00000542302	1.83757	193	0.8		ENST00000545318	1.23049	26	0.4
ENST00000457483	1.85421	46	0.6		ENST00000428210	1.51193	1439	1
ENST00000467996	1.34432	72	0.6		ENST00000491086	1.28266	456	1
ENST00000354500	0.991397	97	0.6		ENST00000361823	0.774259	24	0.4
ENST00000261584	1.67839	63	0.6		ENST00000567003	0.917722	19	0.4
ENST00000349129	1.54503	157	0.8		ENST00000349129	0.833545	351	1
ENST00000626778	1.3096	84	0.6		ENST00000520441	0.991772	53	0.6
ENST00000320393	1.44459	51	0.6		ENST00000356489	0.732011	134	0.8
ENST00000406337	1.95426	377	1		ENST00000426524	1.30088	31	0.6
ENST00000277141	1.62021	405	1		ENST00000375960	1.1523	627	1
ENST00000361658	1.77254	112	0.8		ENST00000395544	0.798736	283	0.8
ENST00000395927	0.441815	0	0.2		ENST00000517674	0.398222	0	0.2
ENST00000509030	1.72478	12	0.4		ENST00000518279	1.30216	123	0.8
ENST00000449038	1.33673	59	0.6		ENST00000485046	1.03232	384	1
ENST00000551178	0.921348	31	0.6		ENST00000547178	0.545182	47	0.6
ENST00000572179	1.74538	804	1		ENST00000572179	0.856952	129	0.8
ENST00000475871	1.59441	3	0.4		ENST00000545453	0.86992	408	1
ENST00000617689	1.59625	56	0.6		ENST00000617689	0.873559	84	0.6
ENST00000377894	1.76975	176	0.8		ENST00000377894	1.40608	111	0.8
ENST00000379161	1.67188	86	0.6		ENST00000379161	0.934542	55	0.6
ENST00000466078	1.7995	5	0.4		ENST00000450460	1.21745	184	0.8
ENST00000196371	1.62782	303	1		ENST00000196371	0.798159	236	0.8
ENST00000262850	1.07	154	0.8		ENST00000262850	0.750343	104	0.6
ENST00000550203	0.160743	0	0.2		ENST00000550203	0.286562	0	0.2
ENST00000398568	1.71228	118	0.8		ENST00000427738	1.16722	805	1
ENST00000594786	1.39799	554	1		ENST00000601997	0.795717	38	0.6
ENST00000536459	1.7484	652	1		ENST00000535298	0.780124	28	0.4
ENST00000335820	1.62807	190	0.8		ENST00000600125	0.850352	85	0.6
ENST00000196489	1.60107	150	0.8		ENST00000196489	0.759292	32	0.6
ENST00000396150	1.67679	63	0.6		ENST00000396150	0.834581	62	0.6
ENST00000594369	1.56446	189	0.8		ENST00000391694	1.07204	82	0.6
ENST00000536056	1.82605	29	0.4		ENST00000536056	0.909911	64	0.6
ENST00000598098	1.68235	8735	1		ENST00000596314	1.25427	3865	1
ENST00000441802	1.8152	142	0.8		ENST00000614102	0.982366	196	0.8
ENST00000579690	1.30126	1375	1		ENST00000579690	0.973829	522	1
ENST00000263780	1.65643	84	0.6		ENST00000472024	0.854894	139	0.8
ENST00000372708	1.77507	327	1		ENST00000372708	1.12938	1984	1
ENST00000470018	1.33304	265	0.8		ENST00000480169	0.660081	139	0.8
ENST00000372759	1.51845	170	0.8		ENST00000372759	1.24743	272	0.8
ENST00000337288	1.7248	588	1		ENST00000337288	1.13809	1653	1
ENST00000264230	1.6578	200	0.8		ENST00000264230	1.00919	152	0.8
ENST00000511065	1.94627	0	0.2		ENST00000619101	1.18722	341	1
ENST00000552509	0.369678	0	0.2		ENST00000544080	0.349901	23	0.4
ENST00000326495	1.73012	227	0.8		ENST00000548522	1.23474	100	0.6
ENST00000398603	1.54956	3084	1		ENST00000398603	0.947642	1373	1
ENST00000338167	1.91778	1106	1		ENST00000526330	1.32675	1187	1
ENST00000197268	1.58714	56	0.6		ENST00000197268	0.620194	81	0.6
ENST00000544290	0.241136	91	0.6		ENST00000463718	0.500051	42	0.6
ENST00000543316	1.50002	18	0.4		ENST00000535328	0.961011	127	0.8
ENST00000474371	1.60635	1468	1		ENST00000373586	1.1852	1228	1
ENST00000373736	1.60042	240	0.8		ENST00000528449	0.437392	6	0.4
ENST00000532877	0.935339	0	0.2		ENST00000373668	0.727207	144	0.8
ENST00000373609	1.55625	250	0.8		ENST00000373609	1.27848	758	1
ENST00000399256	0.453841	4	0.4		ENST00000233242	0.240019	2	0.2
ENST00000496333	1.87704	6	0.4		ENST00000496333	1.22893	36	0.6
ENST00000453161	1.76611	82	0.6		ENST00000487078	0.949465	128	0.8
ENST00000402191	1.67545	38	0.6		ENST00000402191	0.810403	58	0.6
ENST00000614152	1.72246	102	0.6		ENST00000405914	0.792408	245	0.8
ENST00000264710	1.69908	263	0.8		ENST00000495146	1.24125	570	1
ENST00000478147	0.246267	13	0.4		ENST00000478147	0.343021	3	0.4
ENST00000380649	1.72213	899	1		ENST00000380649	1.34769	1669	1
ENST00000475633	1.7126	108	0.8		ENST00000475633	0.95052	102	0.6
ENST00000264705	1.28813	332	1		ENST00000264705	0.798411	566	1
ENST00000528700	1.65405	900	1		ENST00000533403	0.954116	1682	1
ENST00000342935	1.28611	112	0.8		ENST00000526958	1.0009	97	0.6
ENST00000218147	1.46855	71	0.6		ENST00000218147	0.461837	105	0.6
ENST00000624668	1.12142	0	0.2		ENST00000624668	0.819012	56	0.6
ENST00000380818	1.44599	452	1		ENST00000512561	0.92532	186	0.8
ENST00000371806	0.312859	127	0.8		ENST00000371806	0.350064	55	0.6
ENST00000349841	1.88772	225	0.8		ENST00000349841	1.32458	124	0.8
ENST00000486748	1.98935	49	0.6		ENST00000468789	1.0354	43	0.6
ENST00000618166	1.81442	16	0.4		ENST00000621999	0.993956	208	0.8
ENST00000369110	1.6916	180	0.8		ENST00000369110	1.02119	312	1
ENST00000524020	1.63677	0	0.2		ENST00000369125	0.623797	121	0.8
ENST00000585730	1.62268	34	0.6		ENST00000262124	1.14656	266	0.8
ENST00000530772	1.78595	4	0.4		ENST00000530772	0.987615	39	0.6
ENST00000483061	1.80432	9	0.4		ENST00000483061	0.95173	71	0.6
ENST00000369732	0.270361	110	0.8		ENST00000494622	0.375155	8	0.4
ENST00000264128	1.62182	30	0.6		ENST00000565488	0.706541	219	0.8
ENST00000348824	1.8098	221	0.8		ENST00000366919	1.16279	211	0.8
ENST00000474013	0.7885	111	0.8		ENST00000453419	1.03687	400	1
ENST00000368094	1.25085	19	0.4		ENST00000368094	0.368346	5	0.4
ENST00000622132	0.928974	116	0.8		ENST00000491360	0.48026	6	0.4
ENST00000574928	1.71011	82	0.6		ENST00000574902	1.15174	142	0.8
ENST00000462784	1.7196	681	1		ENST00000434222	0.983525	1805	1
ENST00000621526	1.60603	0	0.2		ENST00000517490	0.574843	795	1
ENST00000327307	1.10791	34	0.6		ENST00000327307	0.725689	126	0.8
ENST00000376561	1.87232	530	1		ENST00000376561	1.06241	721	1
ENST00000532150	1.57714	0	0.2		ENST00000322563	0.27019	1	0.2
ENST00000446660	1.28653	95	0.6		ENST00000403721	0.979268	262	0.8
ENST00000533100	1.92402	121	0.8		ENST00000532222	1.00498	110	0.8
ENST00000380849	1.3718	0	0.2		ENST00000439482	0.675146	13	0.4
ENST00000465467	1.69766	22	0.4		ENST00000371727	1.02955	212	0.8
ENST00000371568	1.3961	48	0.6		ENST00000371566	0.876776	54	0.6
ENST00000265498	0.992651	362	1		ENST00000515067	0.998349	155	0.8
ENST00000198939	1.89388	201	0.8		ENST00000546361	1.19044	479	1
ENST00000485623	1.55855	22	0.4		ENST00000392021	0.896039	238	0.8
ENST00000484528	1.32875	23	0.4		ENST00000427947	0.947304	72	0.6
ENST00000371984	1.51601	653	1		ENST00000371984	0.754372	605	1
ENST00000469835	1.38855	7	0.4		ENST00000469835	0.344373	12	0.4
ENST00000361297	1.44545	342	1		ENST00000361297	1.01644	426	1
ENST00000330899	1.72021	1458	1		ENST00000495015	1.58881	1030	1
ENST00000379731	1.67318	40	0.6		ENST00000535206	1.14904	129	0.8
ENST00000419016	1.78205	744	1		ENST00000419016	1.04015	548	1
ENST00000379540	1.57595	124	0.8		ENST00000379521	1.32572	359	1
ENST00000489786	0.88529	37	0.6		ENST00000551733	0.314091	2	0.2
ENST00000514911	1.55192	116	0.8		ENST00000514911	0.955171	110	0.8
ENST00000514647	1.55066	14	0.4		ENST00000514647	0.954821	29	0.4
ENST00000529117	0.64989	0	0.2		ENST00000533034	0.474656	43	0.6
ENST00000463213	1.68146	43	0.6		ENST00000463213	1.00693	210	0.8
ENST00000455500	0.338285	0	0.2		ENST00000440017	0.48493	5	0.4
ENST00000425345	1.68006	21	0.4		ENST00000423717	0.999122	52	0.6
ENST00000412416	1.37514	20	0.4		ENST00000396376	0.762426	502	1
ENST00000378614	1.80846	357	1		ENST00000413411	1.20879	94	0.6
ENST00000481453	1.40617	1142	1		ENST00000481453	0.885776	455	1
ENST00000199708	0.838886	8	0.4		ENST00000199708	0.257837	1	0.2
ENST00000263370	1.74639	200	0.8		ENST00000263370	1.4112	418	1
ENST00000595740	0.211406	0	0.2		ENST00000595740	0.233642	0	0.2
ENST00000520200	0.264679	0	0.2		ENST00000520200	0.266908	0	0.2
ENST00000521594	1.56511	66	0.6		ENST00000518917	1.1069	186	0.8
ENST00000262225	1.81136	307	1		ENST00000262225	1.08656	1126	1
ENST00000366589	1.72815	9	0.4		ENST00000354619	0.754388	123	0.8
ENST00000618205	1.73071	197	0.8		ENST00000560470	1.1705	90	0.6
ENST00000563491	0.30028	0	0.2		ENST00000566838	0.328279	1	0.2
ENST00000380122	1.77891	208	0.8		ENST00000380122	0.700938	174	0.8
ENST00000486029	1.20356	0	0.2		ENST00000486029	0.512982	0	0.2
ENST00000275635	0.88043	508	1		ENST00000470709	1.09701	325	1
ENST00000262854	1.30271	553	1		ENST00000342160	0.976533	2179	1
ENST00000535142	1.49188	68	0.6		ENST00000538209	0.759132	53	0.6
ENST00000398006	1.4398	129	0.8		ENST00000616540	0.992043	108	0.8
ENST00000357701	1.53859	2	0.2		ENST00000357701	0.7299	3	0.4
ENST00000375979	1.20248	23	0.4		ENST00000343727	0.49902	16	0.4
ENST00000413009	1.67305	114	0.8		ENST00000413009	1.01841	148	0.8
ENST00000484818	1.54051	57	0.6		ENST00000346299	1.20198	400	1
ENST00000200453	1.54697	246	0.8		ENST00000200453	1.35939	1427	1
ENST00000263278	1.49833	459	1		ENST00000599157	1.03563	365	1
ENST00000200457	1.59747	535	1		ENST00000200457	1.44504	982	1
ENST00000441605	1.79998	7	0.4		ENST00000302913	0.831366	136	0.8
ENST00000622577	1.52465	77139	1		ENST00000622577	1.26799	53899	1
ENST00000431645	1.75644	11	0.4		ENST00000614484	1.28819	1058	1
ENST00000354470	1.56336	595	1		ENST00000503726	1.10409	546	1
ENST00000583517	1.65108	25	0.4		ENST00000407008	0.954023	189	0.8
ENST00000583631	1.67282	37	0.6		ENST00000583631	0.871483	47	0.6
ENST00000251582	1.51797	24	0.4		ENST00000251582	0.408496	58	0.6
ENST00000510647	0.154742	2	0.2		ENST00000510647	0.191408	0	0.2
ENST00000587097	2.05307	169	0.8		ENST00000587097	1.39349	199	0.8
ENST00000592043	1.79096	131	0.8		ENST00000585521	1.23645	192	0.8
ENST00000310144	1.71386	1504	1		ENST00000582420	1.2485	105	0.6
ENST00000428382	1.78562	57	0.6		ENST00000428382	1.08452	30	0.6
ENST00000566128	0.151867	8	0.4		ENST00000200676	0.33619	6	0.4
ENST00000564864	1.47392	52	0.6		ENST00000564864	0.618179	367	1
ENST00000566451	1.45386	5096	1		ENST00000566576	1.05727	3857	1
ENST00000566911	1.12229	7	0.4		ENST00000566911	0.927281	141	0.8
ENST00000262494	1.85427	153	0.8		ENST00000262493	1.05178	169	0.8
ENST00000562150	1.59689	50	0.6		ENST00000568172	0.995602	81	0.6
ENST00000510193	1.55663	0	0.2		ENST00000508385	1.32649	266	0.8
ENST00000416614	1.84622	159	0.8		ENST00000502735	0.999914	173	0.8
ENST00000508277	1.80685	50	0.6		ENST00000508684	1.2595	804	1
ENST00000556393	1.62874	35	0.6		ENST00000267436	1.03653	75	0.6
ENST00000554399	1.77582	0	0.2		ENST00000554399	0.808725	15	0.4
ENST00000261700	1.49081	1315	1		ENST00000261700	0.90673	614	1
ENST00000541773	1.48369	59	0.6		ENST00000541773	0.509677	37	0.6
ENST00000468386	1.72329	27	0.4		ENST00000468386	1.04084	28	0.4
ENST00000524627	1.60175	306	1		ENST00000322535	1.1802	1700	1
ENST00000539176	1.7348	91	0.6		ENST00000539176	1.14487	91	0.6
ENST00000338783	1.99998	904	1		ENST00000338783	1.62933	1453	1
ENST00000549926	1.59655	112	0.8		ENST00000549926	1.04104	79	0.6
ENST00000395868	1.55215	48	0.6		ENST00000395868	0.7918	18	0.4
ENST00000371015	1.6249	431	1		ENST00000355648	0.405092	80	0.6
ENST00000548441	1.36547	88	0.6		ENST00000548441	0.862163	68	0.6
ENST00000416606	0.912645	0	0.2		ENST00000416606	0.333255	0	0.2
ENST00000395913	1.53935	129	0.8		ENST00000395913	1.03851	95	0.6
ENST00000434344	0.439168	3	0.4		ENST00000360314	0.873571	157	0.8
ENST00000380421	0.858889	176	0.8		ENST00000471725	0.440728	21	0.4
ENST00000532481	1.83179	451	1		ENST00000532481	1.09514	101	0.6
ENST00000586302	1.62669	14	0.4		ENST00000592281	1.32772	15	0.4
ENST00000333483	1.5857	190	0.8		ENST00000311506	0.526598	71	0.6
ENST00000201586	0.41523	36	0.6		ENST00000323090	0.256666	9	0.4
ENST00000487136	1.45684	17	0.4		ENST00000487136	0.883949	24	0.4
ENST00000618939	1.20059	221	0.8		ENST00000221232	0.300746	394	1
ENST00000333884	0.194462	208	0.8		ENST00000417454	0.0589492	4	0.4
ENST00000488279	1.6509	6	0.4		ENST00000488279	0.940326	19	0.4
ENST00000474694	1.37819	863	1		ENST00000474694	0.876308	307	0.8
ENST00000595548	1.8695	52	0.6		ENST00000398148	1.0604	1245	1
ENST00000586763	1.89847	57	0.6		ENST00000078429	0.834413	638	1
ENST00000336689	1.6793	267	0.8		ENST00000608765	0.734072	14	0.4
ENST00000374492	1.40772	302	0.8		ENST00000374492	1.04689	341	1
ENST00000456297	1.76009	0	0.2		ENST00000353855	0.701306	34	0.6
ENST00000201979	0.788119	4	0.4		ENST00000201979	0.216022	3	0.4
ENST00000300403	1.29949	159	0.8		ENST00000300403	0.946367	193	0.8
ENST00000202017	1.46248	304	1		ENST00000202017	0.808792	314	1
ENST00000447825	1.85097	4	0.4		ENST00000338074	0.80066	577	1
ENST00000618992	0.498742	0	0.2		ENST00000376503	0.308449	0	0.2
ENST00000427887	1.8598	17	0.4		ENST00000427887	0.738441	81	0.6
ENST00000310847	1.89568	328	1		ENST00000310847	1.50914	419	1
ENST00000261296	1.27142	110	0.8		ENST00000498294	0.782837	55	0.6
ENST00000266037	1.69566	153	0.8		ENST00000266037	0.472129	130	0.8
ENST00000357203	1.34304	233	0.8		ENST00000486175	0.604577	55	0.6
ENST00000566388	1.69294	108	0.8		ENST00000568790	1.04155	141	0.8
ENST00000476331	0.356032	7	0.4		ENST00000435218	0.455018	0	0.2
ENST00000335044	1.65763	179	0.8		ENST00000487440	1.12636	53	0.6
ENST00000584387	1.26411	0	0.2		ENST00000583410	0.411861	0	0.2
ENST00000378863	1.68084	447	1		ENST00000452938	1.09327	466	1
ENST00000382388	0.13146	0	0.2		ENST00000382388	0.256473	0	0.2
ENST00000556325	1.88182	48	0.6		ENST00000556325	0.80246	15	0.4
ENST00000446916	1.76175	99	0.6		ENST00000446916	1.09256	399	1
ENST00000346595	1.83944	211	0.8		ENST00000379460	1.28812	895	1
ENST00000344754	0.291831	133	0.8		ENST00000344754	0.480089	399	1
ENST00000381715	1.65249	280	0.8		ENST00000612074	1.02837	521	1
ENST00000381653	1.61463	651	1		ENST00000476071	1.14253	750	1
ENST00000539553	1.75046	14	0.4		ENST00000488544	0.318951	10	0.4
ENST00000252032	1.83269	368	1		ENST00000252032	1.21099	735	1
ENST00000445484	1.52692	18	0.4		ENST00000445484	1.07328	35	0.6
ENST00000342725	1.78967	220	0.8		ENST00000342725	0.859035	182	0.8
ENST00000380605	1.57133	407	1		ENST00000380605	0.390769	352	1
ENST00000416600	1.72537	738	1		ENST00000428216	1.22636	1267	1
ENST00000337576	1.73598	518	1		ENST00000360342	0.795619	217	0.8
ENST00000503841	0.28919	0	0.2		ENST00000514715	0.337275	0	0.2
ENST00000377191	1.6903	342	1		ENST00000377191	1.35345	1221	1
ENST00000622184	1.54906	32	0.6		ENST00000620891	0.84935	148	0.8
ENST00000392509	1.83083	3151	1		ENST00000549649	1.27986	644	1
ENST00000462502	1.29698	122	0.8		ENST00000462502	0.510667	178	0.8
ENST00000474883	1.71042	205	0.8		ENST00000474883	1.44815	308	0.8
ENST00000551291	1.82747	3075	1		ENST00000551291	1.18177	1556	1
ENST00000216927	0.201769	1	0.2		ENST00000344103	0.463995	5	0.4
ENST00000550735	1.81985	862	1		ENST00000547305	1.28215	36	0.6
ENST00000541022	1.10595	322	1		ENST00000261826	0.894359	344	1
ENST00000202816	1.59902	1233	1		ENST00000202816	1.04376	350	1
ENST00000622282	1.20826	20	0.4		ENST00000337227	0.720857	253	0.8
ENST00000536837	1.66353	106	0.8		ENST00000536837	0.933975	90	0.6
ENST00000338244	1.82407	101	0.6		ENST00000338244	0.839144	829	1
ENST00000548518	1.54588	6	0.4		ENST00000548518	0.879861	37	0.6
ENST00000379276	1.48902	255	0.8		ENST00000612323	1.10451	293	0.8
ENST00000609267	1.60081	149	0.8		ENST00000609267	0.974073	49	0.6
ENST00000543852	1.75197	37	0.6		ENST00000611216	0.989328	225	0.8
ENST00000340348	1.58927	12	0.4		ENST00000472660	0.963754	8	0.4
ENST00000261731	0.986204	37	0.6		ENST00000557836	0.162596	0	0.2
ENST00000480436	1.49934	49	0.6		ENST00000480436	0.903824	67	0.6
ENST00000549820	0.546381	236	0.8		ENST00000550883	0.821372	129	0.8
ENST00000300648	1.60231	417	1		ENST00000300648	0.981262	786	1
ENST00000549242	1.66849	10078	1		ENST00000549242	0.97892	5548	1
ENST00000547746	1.61615	4	0.4		ENST00000547746	0.914238	112	0.8
ENST00000202967	1.21945	84	0.6		ENST00000536460	0.596513	5	0.4
ENST00000547686	0.808804	11	0.4		ENST00000547222	0.601115	15	0.4
ENST00000354981	1.27811	270	0.8		ENST00000354981	0.736891	276	0.8
ENST00000466974	1.45916	199	0.8		ENST00000453074	0.841156	158	0.8
ENST00000455042	1.28858	75	0.6		ENST00000378961	0.532764	134	0.8
ENST00000261313	1.62806	3029	1		ENST00000542939	0.864208	1561	1
ENST00000405440	1.28825	11	0.4		ENST00000526441	0.304703	0	0.2
ENST00000419234	1.69482	165	0.8		ENST00000327551	1.01349	133	0.8
ENST00000261735	1.71186	1025	1		ENST00000553161	1.04788	178	0.8
ENST00000477584	0.724635	34	0.6		ENST00000344089	0.307731	7	0.4
ENST00000568685	1.77121	1108	1		ENST00000568685	1.28837	2175	1
ENST00000356413	1.17758	798	1		ENST00000342206	0.689188	392	1
ENST00000592290	1.37682	451	1		ENST00000392217	1.07357	986	1
ENST00000506901	1.66371	147	0.8		ENST00000627982	1.28746	176	0.8
ENST00000603669	1.92967	124	0.8		ENST00000424536	1.33285	143	0.8
ENST00000604404	0.628604	59	0.6		ENST00000604404	0.61301	4	0.4
ENST00000429547	0.312125	14	0.4		ENST00000425114	0.482323	19	0.4
ENST00000586728	1.75269	94	0.6		ENST00000586728	1.03541	108	0.8
ENST00000529506	0.169793	46	0.6		ENST00000533078	0.39627	15	0.4
ENST00000607371	1.4489	37	0.6		ENST00000264661	0.443373	11	0.4
ENST00000526392	1.51979	32	0.6		ENST00000526392	1.06777	189	0.8
ENST00000587205	1.66544	60	0.6		ENST00000587238	0.974329	808	1
ENST00000372479	1.07644	31	0.6		ENST00000372479	0.703495	46	0.6
ENST00000591800	1.35625	220	0.8		ENST00000586192	0.372083	38	0.6
ENST00000541049	0.736032	22	0.4		ENST00000538079	0.532116	16	0.4
ENST00000539187	1.81467	714	1		ENST00000541346	1.30238	973	1
ENST00000553723	1.24419	14	0.4		ENST00000203664	0.345587	13	0.4
ENST00000555324	1.34322	1515	1		ENST00000555324	0.80683	270	0.8
ENST00000394715	1.86362	63	0.6		ENST00000394715	1.5113	102	0.6
ENST00000339754	1.35401	141	0.8		ENST00000450991	1.10082	374	1
ENST00000494813	1.47241	781	1		ENST00000422091	1.09991	260	0.8
ENST00000600132	1.50145	188	0.8		ENST00000600132	0.92335	66	0.6
ENST00000415732	1.70648	18	0.4		ENST00000415732	0.900032	54	0.6
ENST00000262241	2.02655	72	0.6		ENST00000262241	1.47365	394	1
ENST00000261530	1.63198	339	1		ENST00000557207	0.947209	19	0.4
ENST00000396819	1.46397	179	0.8		ENST00000597816	0.65036	97	0.6
ENST00000263368	1.39847	653	1		ENST00000263368	0.774277	364	1
ENST00000374086	1.30891	67	0.6		ENST00000263980	0.877151	187	0.8
ENST00000488921	1.55518	8	0.4		ENST00000482632	0.93217	80	0.6
ENST00000556619	1.8031	384	1		ENST00000556619	1.35287	348	1
ENST00000557165	1.87918	8	0.4		ENST00000557165	1.1183	234	0.8
ENST00000461554	1.76216	1702	1		ENST00000461544	1.02786	123	0.8
ENST00000474373	0.0509882	173	0.8		ENST00000498352	0.603072	6597	1
ENST00000562641	1.57198	384	1		ENST00000562641	1.07083	256	0.8
ENST00000393008	1.33322	806	1		ENST00000484502	1.07282	121	0.8
ENST00000472695	1.74278	3712	1		ENST00000472695	1.31809	1132	1
ENST00000452707	1.50308	525	1		ENST00000321265	1.24259	821	1
ENST00000514708	1.78561	321	1		ENST00000509254	1.00302	164	0.8
ENST00000264832	1.28738	72	0.6		ENST00000264832	1.09914	843	1
ENST00000597063	2.00553	126	0.8		ENST00000594704	1.13595	188	0.8
ENST00000545837	0.801766	0	0.2		ENST00000545837	0.941982	46	0.6
ENST00000549690	0.41221	265	0.8		ENST00000261267	0.582259	723	1
ENST00000264382	0.0628369	0	0.2		ENST00000264382	0.16276	0	0.2
ENST00000264198	1.50935	177	0.8		ENST00000264198	0.942015	211	0.8
ENST00000573476	1.98842	49	0.6		ENST00000573476	0.977038	28	0.4
ENST00000204549	1.76013	1552	1		ENST00000204549	0.992432	248	0.8
ENST00000561088	1.64486	0	0.2		ENST00000558339	1.05223	152	0.8
ENST00000382136	0.259128	2	0.2		ENST00000382136	0.503966	1	0.2
ENST00000265028	1.75338	711	1		ENST00000265028	0.973236	645	1
ENST00000319332	1.62498	32	0.6		ENST00000319332	0.766275	149	0.8
ENST00000204615	0.445544	0	0.2		ENST00000445696	0.397027	9	0.4
ENST00000459711	1.98695	16	0.4		ENST00000496527	0.72489	5	0.4
ENST00000594009	1.36154	138	0.8		ENST00000595510	0.781634	71	0.6
ENST00000434585	1.71204	436	1		ENST00000262305	0.987431	617	1
ENST00000526820	1.85443	420	1		ENST00000527168	0.906722	593	1
ENST00000541009	1.2394	70	0.6		ENST00000592241	0.576723	38	0.6
ENST00000534967	1.72484	3	0.4		ENST00000204726	1.13315	790	1
ENST00000372862	1.78024	486	1		ENST00000470443	1.1283	925	1
ENST00000593660	0.369096	0	0.2		ENST00000593821	0.283304	4	0.4
ENST00000559450	1.92281	655	1		ENST00000560412	0.866979	59	0.6
ENST00000601003	1.56096	133	0.8		ENST00000602227	0.831132	49	0.6
ENST00000489108	1.70654	16	0.4		ENST00000529637	1.28623	335	1
ENST00000204961	1.47398	160	0.8		ENST00000204961	0.615438	120	0.8
ENST00000398122	1.62293	7	0.4		ENST00000561920	1.13531	104	0.6
ENST00000261772	1.55362	503	1		ENST00000261772	1.10451	1594	1
ENST00000562090	1.68054	255	0.8		ENST00000422840	1.08149	1100	1
ENST00000485406	1.18597	2	0.2		ENST00000485406	0.496386	14	0.4
ENST00000395799	1.82828	1615	1		ENST00000315183	1.23929	608	1
ENST00000438123	1.89291	3	0.4		ENST00000458508	1.23847	485	1
ENST00000356433	1.62283	612	1		ENST00000356433	0.391417	87	0.6
ENST00000592719	1.72617	370	1		ENST00000588985	0.867524	74	0.6
ENST00000542210	1.57748	0	0.2		ENST00000542210	1.04863	19	0.4
ENST00000346134	1.44047	153	0.8		ENST00000349598	0.642922	502	1
ENST00000265271	1.59669	663	1		ENST00000265271	0.960754	303	0.8
ENST00000230732	1.02042	0	0.2		ENST00000230732	0.224129	1	0.2
ENST00000393249	1.70395	82	0.6		ENST00000261183	1.19767	1012	1
ENST00000442516	1.73361	35	0.6		ENST00000423646	1.02285	71	0.6
ENST00000402280	0.505729	36	0.6		ENST00000402280	0.918659	112	0.8
ENST00000469408	1.73179	95	0.6		ENST00000481939	1.1351	139	0.8
ENST00000475572	0.240454	0	0.2		ENST00000475572	0.445709	0	0.2
ENST00000379024	1.95959	219	0.8		ENST00000379024	1.27631	1867	1
ENST00000393559	1.72352	0	0.2		ENST00000439976	0.876568	18	0.4
ENST00000440056	1.46244	0	0.2		ENST00000492030	0.640649	3	0.4
ENST00000468551	0.181262	0	0.2		ENST00000340010	0.395973	0	0.2
ENST00000494441	1.55525	82	0.6		ENST00000494441	1.24834	224	0.8
ENST00000615645	1.42475	60	0.6		ENST00000615645	0.866686	269	0.8
ENST00000586262	1.5158	276	0.8		ENST00000586262	1.17405	384	1
ENST00000445701	1.53461	0	0.2		ENST00000445701	0.987755	2	0.2
ENST00000574094	0.82382	0	0.2		ENST00000205557	0.31982	33	0.6
ENST00000495177	1.51887	21	0.4		ENST00000495177	1.0971	130	0.8
ENST00000458358	1.68919	81	0.6		ENST00000264107	0.705474	288	0.8
ENST00000409036	1.612	300	0.8		ENST00000484645	0.71914	58	0.6
ENST00000375213	1.72763	117	0.8		ENST00000375213	0.938531	103	0.6
ENST00000379494	0.243186	0	0.2		ENST00000494525	0.287542	0	0.2
ENST00000366560	1.60328	397	1		ENST00000366560	0.898344	409	1
ENST00000399878	1.85998	67	0.6		ENST00000399878	0.678504	234	0.8
ENST00000475382	0.959975	228	0.8		ENST00000402696	0.441113	1304	1
ENST00000504867	1.7849	175	0.8		ENST00000431519	1.42773	543	1
ENST00000585180	1.10409	0	0.2		ENST00000433411	0.446888	10	0.4
ENST00000399138	1.89039	412	1		ENST00000541285	1.36953	524	1
ENST00000581797	0.363179	0	0.2		ENST00000577982	0.32272	0	0.2
ENST00000568641	1.6507	1075	1		ENST00000568641	0.840238	799	1
ENST00000421306	1.73019	500	1		ENST00000576664	0.323379	19	0.4
ENST00000575142	1.65293	934	1		ENST00000571023	1.25082	59	0.6
ENST00000563599	1.77159	83	0.6		ENST00000563599	1.02925	34	0.6
ENST00000520307	1.87834	136	0.8		ENST00000520307	1.1339	5	0.4
ENST00000263160	0.652583	5	0.4		ENST00000534115	0.199397	0	0.2
ENST00000476062	0.191088	0	0.2		ENST00000604896	0.546905	0	0.2
ENST00000471022	1.30975	132	0.8		ENST00000311873	0.917298	180	0.8
ENST00000488573	0.695715	0	0.2		ENST00000440973	0.751764	41	0.6
ENST00000206262	1.78107	25	0.4		ENST00000206262	0.991979	63	0.6
ENST00000338312	0.679642	95	0.6		ENST00000338312	0.500628	68	0.6
ENST00000587529	1.47557	152	0.8		ENST00000587529	0.838801	58	0.6
ENST00000383681	1.34174	119	0.8		ENST00000383681	0.729212	44	0.6
ENST00000475181	0.527974	203	0.8		ENST00000461431	0.864022	150	0.8
ENST00000250378	0.226073	0	0.2		ENST00000250378	0.214676	1	0.2
ENST00000470718	1.61589	666	1		ENST00000470718	0.879584	563	1
ENST00000555630	1.53563	313	1		ENST00000553273	1.33838	279	0.8
ENST00000555986	1.37457	348	1		ENST00000554373	0.91383	151	0.8
ENST00000622501	1.61882	302	0.8		ENST00000544177	0.439334	19	0.4
ENST00000355349	0.0520842	12	0.4		ENST00000355349	0.519719	44	0.6
ENST00000206513	0.432475	11	0.4		ENST00000206513	0.616502	3	0.4
ENST00000316902	1.04261	221	0.8		ENST00000422941	0.886291	282	0.8
ENST00000206542	1.50231	563	1		ENST00000206542	1.1569	365	1
ENST00000557699	1.66513	206	0.8		ENST00000557699	0.527216	140	0.8
ENST00000324103	1.80195	437	1		ENST00000560071	1.15737	96	0.6
ENST00000463622	1.21015	228	0.8		ENST00000553693	0.950224	142	0.8
ENST00000553504	1.42384	37	0.6		ENST00000544007	0.827043	34	0.6
ENST00000399332	1.78525	437	1		ENST00000556474	1.48078	32	0.6
ENST00000554383	1.26041	2423	1		ENST00000555127	1.07191	418	1
ENST00000554750	0.813165	0	0.2		ENST00000553500	0.454867	8	0.4
ENST00000556309	1.43314	16	0.4		ENST00000216297	1.06558	733	1
ENST00000487242	1.60488	102	0.6		ENST00000448790	1.00387	646	1
ENST00000534684	1.0981	127	0.8		ENST00000308317	0.718619	73	0.6
ENST00000559669	0.206375	19	0.4		ENST00000559136	0.304411	6	0.4
ENST00000399423	1.48626	431	1		ENST00000626689	1.29707	606	1
ENST00000399444	0.22686	0	0.2		ENST00000399444	0.318665	0	0.2
ENST00000383032	0.0282408	0	0.2		ENST00000355162	0.0176655	0	0.2
ENST00000512156	1.82788	14	0.4		ENST00000512156	0.984589	5	0.4
ENST00000560955	1.57872	173	0.8		ENST00000560955	1.2082	468	1
ENST00000560992	1.78253	298	0.8		ENST00000263798	0.899424	290	0.8
ENST00000263795	1.27176	117	0.8		ENST00000263795	0.714576	104	0.6
ENST00000565274	0.68902	1122	1		ENST00000567071	0.446998	90	0.6
ENST00000568745	1.4001	49	0.6		ENST00000249647	1.29652	652	1
ENST00000369429	0.828726	37	0.6		ENST00000369429	0.523855	5	0.4
ENST00000462324	1.3591	388	1		ENST00000462324	0.410497	59	0.6
ENST00000489045	1.41778	210	0.8		ENST00000452372	0.938722	63	0.6
ENST00000476189	1.84679	73	0.6		ENST00000337147	1.12347	1029	1
ENST00000548580	1.52379	5764	1		ENST00000548293	1.27617	6495	1
ENST00000373204	1.67149	352	1		ENST00000373204	0.732691	606	1
ENST00000207457	1.27145	24	0.4		ENST00000207457	0.716712	14	0.4
ENST00000520551	1.58859	519	1		ENST00000373220	0.690709	79	0.6
ENST00000414419	1.70742	72	0.6		ENST00000414419	1.22174	75	0.6
ENST00000588774	0.86328	0	0.2		ENST00000412096	0.927545	542	1
ENST00000590393	1.9863	61	0.6		ENST00000590393	1.39714	37	0.6
ENST00000521913	2.09206	510	1		ENST00000523027	1.37057	1646	1
ENST00000366929	1.60521	89	0.6		ENST00000366929	1.14447	184	0.8
ENST00000366934	1.24841	107	0.8		ENST00000366934	1.09628	100	0.6
ENST00000497960	1.92734	35	0.6		ENST00000484186	1.11826	37	0.6
ENST00000407835	1.68612	177	0.8		ENST00000407835	1.27496	57	0.6
ENST00000407537	1.62879	834	1		ENST00000403710	1.17084	768	1
ENST00000480276	0.642467	1	0.2		ENST00000480276	0.680013	82	0.6
ENST00000544102	0.165789	2	0.2		ENST00000207771	0.276293	27	0.4
ENST00000528402	1.45303	301	0.8		ENST00000531967	1.0806	450	1
ENST00000354379	1.8407	556	1		ENST00000438374	1.26033	47	0.6
ENST00000417572	1.65192	222	0.8		ENST00000450981	1.20024	82	0.6
ENST00000427323	1.47745	97	0.6		ENST00000424034	0.49068	45	0.6
ENST00000465269	1.33321	83	0.6		ENST00000376643	1.07808	144	0.8
ENST00000522868	0.298018	8	0.4		ENST00000522868	0.323322	2	0.2
ENST00000251645	0.117854	3	0.4		ENST00000251645	0.200185	0	0.2
ENST00000580824	1.38331	69	0.6		ENST00000209728	0.649554	79	0.6
ENST00000373373	1.14193	18	0.4		ENST00000373373	0.949137	29	0.4
ENST00000482948	1.36256	32	0.6		ENST00000483961	0.732187	76	0.6
ENST00000551724	1.53781	124	0.8		ENST00000551724	1.13479	116	0.8
ENST00000618078	1.3497	40	0.6		ENST00000618078	1.15968	34	0.6
ENST00000483192	0.182731	0	0.2		ENST00000483192	0.458199	4	0.4
ENST00000616058	1.57191	157	0.8		ENST00000616058	1.27826	324	1
ENST00000454849	1.5692	10	0.4		ENST00000233146	0.620521	223	0.8
ENST00000399503	2.00602	34	0.6		ENST00000399503	1.26011	422	1
ENST00000598850	1.66864	1092	1		ENST00000598850	1.06699	364	1
[truncated: 458,249+ more rows]

## Sheet: E
Normalized RNA-seq counts
	DA01	DA02	DA03	DA04	DA05	DA06	DA07	GB01	GB02	GB03	GB04	GB05	GB06	GB07	GB08	GB09	GB10	GB12	GB13	GB14	GB15	NB1	NB2	NB3	NB5	PA01	PA02	PA03	PA04	PA05	PA06	PA07	PA08	PA09	PA10	PA11	PG11
ENSG00000000460	104	90	111	85	116	124	123	175	91	125	139	88	53	152	134	98	120	118	133	193	127	30	81	77	38	70	86	122	74	109	111	91	93	110	91	70	166
ENSG00000000971	58	341	99	97	37	53	56	67	62	34	39	83	590	46	89	132	157	114	42	474	63	68	94	125	51	131	175	136	71	129	181	367	213	725	208	204	28
ENSG00000001167	318	412	242	229	392	251	298	291	425	319	298	299	200	198	109	311	353	276	268	197	248	146	338	288	187	264	271	299	314	338	420	218	264	289	210	270	574
ENSG00000001461	112	341	576	698	122	381	605	1216	2818	378	848	617	310	160	428	347	818	145	142	110	289	861	1825	1670	951	928	760	925	837	1089	813	865	868	650	876	826	294
ENSG00000001561	171	186	101	218	334	136	336	144	916	439	182	91	174	388	16	223	483	63	113	41	162	103	233	210	166	162	246	361	219	333	448	116	296	255	234	177	97
ENSG00000001617	18	44	37	59	23	28	22	88	35	42	75	72	32	47	162	54	110	206	89	196	46	414	17	42	150	62	35	17	19	69	63	70	34	76	50	30	885
ENSG00000001626	0	0	2	0	1	8	5	3	30	0	1	0	3	0	10	0	0	0	0	0	0	10	58	33	10	0	0	0	2	5	1	0	4	0	2	0	0
ENSG00000001629	1272	424	607	954	833	661	1201	974	1673	1083	1595	904	1236	500	369	1071	577	1008	1493	641	557	184	704	494	300	657	658	772	917	892	636	639	827	658	542	710	426
ENSG00000002549	825	2353	1202	1031	307	888	1047	2443	888	3280	904	1036	1656	1377	1137	1866	2659	2011	2417	1141	3024	291	713	533	245	924	1334	1057	1018	985	926	1151	618	6639	748	1104	568
ENSG00000002586	1416	1960	3636	3373	598	5817	3023	1838	642	2283	743	4749	4115	6637	963	1251	2264	2765	1247	1415	1417	439	2417	2070	252	2968	2909	1853	2728	2658	1401	2264	1636	2658	2968	2658	2658
ENSG00000002746	12	15	24	18	136	26	18	76	17	16	70	9	9	15	164	0	0	38	29	25	4	367	24	6	246	240	244	54	181	128	235	168	275	78	195	267	187
ENSG00000002834	1196	4276	1409	1132	1070	1610	1169	1975	922	2108	1602	899	1380	1203	474	1341	1944	1262	1174	986	1975	824	628	834	785	1141	1471	1146	1370	1287	1273	1801	1248	1945	1343	1370	848
ENSG00000002919	206	364	245	276	222	291	334	305	316	335	229	216	202	304	417	223	330	191	235	312	336	268	292	324	248	225	213	208	246	272	271	278	241	463	184	216	186
ENSG00000002933	483	994	563	626	118	477	411	818	435	1285	163	402	1201	387	391	423	953	615	752	563	449	148	639	785	222	1136	1093	711	1255	719	1825	1130	1017	1323	700	963	57
ENSG00000003400	70	431	91	63	43	44	47	145	79	176	28	41	26	49	80	43	206	62	56	56	155	52	60	142	32	77	78	106	101	123	107	183	80	250	93	69	26
ENSG00000003402	482	2556	466	452	354	378	411	575	739	870	351	655	553	533	577	923	1076	583	447	657	1989	329	551	738	365	477	435	977	394	758	448	670	436	766	570	512	633
ENSG00000003509	184	209	181	173	149	139	163	119	159	151	193	162	122	195	331	245	171	193	166	174	241	196	165	143	170	159	165	210	128	153	140	120	144	139	214	160	148
ENSG00000003756	4940	1279	2472	1867	3073	2728	1724	1271	1251	1541	1017	2589	1758	2968	1392	882	1173	2383	3156	2264	1562	1655	2283	2353	1531	1286	1367	2301	1065	2011	1461	1481	1302	1188	1838	1541	1584
ENSG00000003989	62	42	34	63	92	417	85	27	58	16	32	29	805	56	38	0	34	38	27	25	0	170	207	102	97	123	37	33	102	62	52	47	51	58	7	21	94
ENSG00000004059	1517	1112	1517	1610	1263	1502	1111	1625	1076	1418	1409	1638	1585	1273	1516	1203	1100	2303	1785	2154	1393	2620	1610	1132	2303	1471	1402	1638	1336	1218	1264	1319	1386	1146	1501	1402	1141
ENSG00000004139	409	162	483	297	389	429	204	320	154	192	282	271	212	284	132	179	137	329	284	328	215	299	300	310	263	308	282	180	275	224	136	335	329	198	241	306	29
ENSG00000004468	272	782	285	518	85	449	340	48	50	30	37	341	251	200	28	20	51	76	42	46	270	27	227	182	15	144	87	67	287	92	37	288	68	180	46	175	62
ENSG00000004478	648	594	716	655	762	1118	761	3023	762	925	708	739	547	622	888	789	657	809	816	749	666	1397	923	1126	1594	498	546	765	535	609	681	582	559	452	338	491	533
ENSG00000004487	953	434	880	679	475	758	671	855	319	453	1251	526	579	858	463	674	414	963	1079	656	344	580	419	441	538	449	459	409	476	483	469	484	594	412	659	571	1224
ENSG00000004534	4276	1787	1990	1904	2047	2620	1608	1224	1272	1094	1904	2525	2681	2014	4125	1517	1358	3428	3376	1787	2088	1311	1297	1882	1190	952	1146	2855	911	1990	1715	1087	1028	1041	1594	1402	1801
ENSG00000004766	312	144	78	208	196	126	190	166	158	183	110	203	243	107	84	266	171	186	171	239	169	164	74	91	190	99	96	168	81	96	120	94	104	116	65	93	84
ENSG00000004777	494	118	831	699	806	570	393	812	571	215	904	485	267	519	105	142	229	1040	703	350	182	641	998	1027	601	584	445	355	683	521	431	336	578	175	730	543	800
ENSG00000004866	341	126	421	252	193	312	204	262	110	130	195	351	429	317	263	223	137	276	261	194	134	214	216	153	204	195	177	177	204	151	240	228	167	188	244	239	157
ENSG00000004961	195	318	187	239	189	170	216	256	233	333	265	215	211	258	221	325	329	200	229	228	293	200	160	139	234	211	267	198	216	226	218	238	225	220	209	219	225
ENSG00000005007	650	1261	1235	1052	534	1247	896	1285	707	1072	546	1278	759	988	285	684	879	815	793	842	731	948	913	861	785	843	919	720	870	749	762	766	896	1035	656	605	1099
ENSG00000005022	2303	2014	1349	2445	2824	1827	2285	2401	1673	2073	2302	1990	2356	1740	2072	2028	1637	1563	1622	1699	2031	1855	1517	1264	1287	2031	1715	1740	2089	1816	2202	1760	1920	1493	2031	1920	1761
ENSG00000005059	85	453	157	140	36	74	113	301	134	539	64	258	318	176	218	527	511	417	412	347	610	9	128	182	57	190	303	159	184	196	180	228	158	351	274	144	300
ENSG00000005156	183	139	141	103	172	195	110	170	93	154	243	152	139	147	117	132	122	217	212	193	150	189	128	174	120	104	120	76	74	93	95	104	114	110	108	98	316
ENSG00000005187	8	35	8	0	0	5	1	5	5	7	4	3	4	2	49	0	19	0	4	6	24	1	4	1	5	6	7	5	3	3	6	11	3	5	7	8	8
ENSG00000005189	75	27	46	96	126	74	53	155	12	51	77	36	34	105	96	78	71	123	104	63	112	76	53	49	68	54	56	40	88	49	75	53	85	44	62	86	183
ENSG00000005206	1084	351	1100	1595	897	1343	656	581	558	427	672	1854	1158	920	529	770	351	1840	1140	1533	670	1248	1019	1016	1012	1036	740	863	745	740	817	685	845	458	761	787	827
ENSG00000005249	110	148	43	133	262	79	151	244	148	84	471	92	334	83	61	142	110	149	207	121	230	317	101	61	524	99	111	134	149	117	110	110	118	88	108	117	1002
ENSG00000005302	222	805	240	195	135	268	257	305	195	297	229	191	187	224	339	119	275	215	201	211	283	214	201	268	251	188	193	281	228	250	174	223	145	335	205	209	144
ENSG00000005448	223	211	313	243	358	232	264	240	147	262	398	200	392	509	481	335	186	307	300	374	738	544	258	224	459	177	142	208	184	174	236	230	154	222	279	191	351
ENSG00000005469	243	129	119	427	139	176	175	162	121	275	137	401	516	151	89	367	193	218	246	561	194	85	130	82	110	114	118	174	108	113	96	137	118	144	139	110	81
ENSG00000005483	1150	1880	675	489	1020	475	622	896	1065	691	898	588	518	663	3726	1367	604	1167	1396	1261	1043	347	501	489	444	555	559	736	634	671	705	475	754	575	573	736	631
ENSG00000005486	1462	659	1516	1903	1236	1759	1235	1162	1111	1408	1224	2417	3280	1367	654	1367	938	1943	1516	2417	877	4118	2030	1255	6373	2154	1989	1594	1814	1357	2134	1656	1814	1385	1670	1672	1385
ENSG00000005513	21725	246	6371	1959	52746	5407	5407	6371	3571	663	1551	1724	420	3327	2617	998	287	2198	2616	981	40	1001	5407	6637	974	3571	3529	931	3529	2909	1294	2443	7065	1021	1989	3073	4115
ENSG00000005844	252	2768	353	72	25	265	148	638	289	353	39	131	35	185	236	107	379	204	192	122	586	19	35	378	23	242	255	327	559	256	156	665	202	1077	203	186	28
ENSG00000005882	245	246	419	461	534	534	451	346	517	306	388	401	327	318	313	201	359	180	215	307	181	913	829	681	924	663	476	806	626	435	561	674	790	456	700	471	259
ENSG00000005884	83	211	261	341	104	159	126	76	123	437	199	1173	361	1144	407	166	244	523	201	4578	8545	484	108	329	421	1324	2382	4578	641	879	2045	756	719	2106	1530	2068	52
ENSG00000005889	153	197	111	157	153	168	151	206	301	278	166	97	413	204	122	455	202	116	252	245	377	70	98	123	130	111	154	255	226	120	175	219	141	236	139	175	136
ENSG00000005981	136	22	14	7	37	20	18	27	46	18	43	7	9	24	66	11	21	6	27	7	7	21	105	37	32	5	10	14	9	32	10	3	7	16	9	6	5
ENSG00000006015	564	563	816	842	521	934	718	645	756	577	807	951	669	632	1407	446	663	723	672	1089	835	2198	1026	985	1356	925	663	798	702	623	676	842	637	614	610	691	790
ENSG00000006042	268	107	598	222	317	330	308	362	1247	103	398	253	77	239	913	223	429	219	229	162	33	312	1601	1542	288	79	14	301	305	238	137	38	47	140	255	122	543
ENSG00000006116	7	5	16	85	281	72	16	0	51	18	70	42	35	10	45	0	0	50	0	3	4	674	185	1	944	2	2	4	4	0	3	2	20	3	2	0	0
ENSG00000006118	195	131	1090	2253	577	758	668	349	207	562	422	1945	1920	836	293	455	275	1286	1024	2418	1342	1586	1043	627	1575	1224	859	1483	985	615	1225	1350	755	990	732	1146	1218
ENSG00000006125	2356	1760	2233	2285	4418	2591	2855	2401	2031	1436	2824	1816	2109	2620	1463	2263	1816	2177	2177	1881	1532	2014	2303	1398	2525	3027	3282	2418	2855	3330	3027	3027	2874	2591	2559	2874	1106
ENSG00000006128	32	0	1	30	36	172	0	1	15	9	148	215	120	10	55	34	0	25	0	18	0	176	36	11	255	0	2	5	4	0	0	0	2	90	0	0	0
ENSG00000006194	286	247	362	239	440	299	306	370	261	297	256	351	244	355	375	378	262	376	261	466	317	323	370	365	326	225	255	226	213	265	233	308	231	272	315	236	298
ENSG00000006210	130	126	642	829	297	304	291	231	154	110	211	473	557	547	185	78	229	294	201	314	339	1146	287	330	904	556	405	230	762	321	230	692	602	751	491	812	105
ENSG00000006282	855	193	483	662	342	284	562	439	484	893	361	1385	2590	675	446	301	803	815	714	1725	1713	847	641	938	760	998	546	877	880	985	562	901	657	894	1137	764	442
ENSG00000006283	12	14	34	34	40	50	5	75	30	26	211	16	322	128	132	34	16	348	110	59	37	563	29	11	513	1461	981	149	596	374	683	382	597	272	181	1215	1941
ENSG00000006327	146	209	397	447	92	235	243	403	237	835	465	958	871	815	281	771	610	1231	795	1554	1445	70	85	316	107	498	1256	787	401	576	769	195	132	691	461	674	470
ENSG00000006451	555	715	426	528	465	383	539	578	634	747	575	477	517	402	434	1193	531	457	807	576	826	230	336	340	370	337	352	389	306	418	380	362	391	303	308	342	261
ENSG00000006530	161	86	121	177	85	104	105	186	63	183	91	212	288	118	66	236	120	233	166	281	179	189	122	112	181	98	113	81	64	99	162	106	81	93	121	103	158
ENSG00000006534	156	491	233	58	40	191	113	266	233	398	48	132	179	213	315	86	475	96	197	184	750	44	94	324	32	192	135	131	174	208	256	280	111	492	204	129	22
ENSG00000006576	155	250	71	122	160	56	129	118	149	149	391	92	88	109	35	236	137	148	241	236	224	41	49	41	84	70	84	119	74	72	83	54	87	76	106	64	309
ENSG00000006607	214	201	299	156	185	264	132	195	286	167	1030	320	154	136	143	132	160	139	201	233	235	163	338	391	155	260	323	336	327	241	268	240	243	244	511	300	88
ENSG00000006634	144	118	34	99	86	44	39	147	66	106	254	88	76	109	89	119	68	192	268	200	181	27	5	13	46	22	31	14	12	20	27	17	27	28	18	24	104
ENSG00000006652	534	214	308	424	238	313	544	590	300	769	646	737	1073	521	518	1156	684	731	1111	778	626	211	338	324	449	193	201	272	184	245	227	192	194	180	193	165	185
ENSG00000006695	126	195	166	159	202	162	148	128	123	198	141	143	134	123	115	78	218	155	147	159	178	197	134	129	187	174	193	97	153	168	157	174	174	181	131	128	217
ENSG00000006704	395	79	397	259	359	324	190	219	162	195	349	506	271	365	367	179	160	462	326	275	174	233	330	300	201	185	159	144	181	166	240	155	190	139	196	186	389
ENSG00000006740	14	22	24	28	87	33	18	7	52	12	54	33	15	24	134	0	16	24	1	14	4	768	117	59	461	61	47	89	45	32	28	35	48	28	19	31	29
ENSG00000006747	163	122	505	59	37	818	567	2658	232	3909	75	623	87	511	140	367	3073	823	1799	250	303	10	29	362	11	527	960	637	916	777	320	645	331	3279	499	556	24
ENSG00000006831	630	451	1030	831	1295	1623	1608	858	1759	738	685	1014	771	985	514	759	1210	501	466	524	446	740	3729	2107	722	854	722	610	929	1508	1036	695	882	730	637	539	717
ENSG00000007001	52	2	23	1	30	35	27	0	10	18	41	28	3	14	25	0	6	21	0	9	4	88	30	35	112	56	81	91	35	46	34	56	52	24	23	75	6
ENSG00000007047	244	251	394	275	211	392	267	451	227	292	430	387	208	304	230	179	264	289	291	217	249	673	326	271	460	355	378	196	367	265	219	342	346	296	299	312	407
ENSG00000007080	1131	830	1502	1773	1031	1231	1080	1445	1106	1044	1493	1256	851	1236	1584	982	1113	1169	1162	1095	1066	1402	1237	1146	1398	1106	1087	848	1224	961	1012	1152	961	914	1113	1204	1158
ENSG00000007129	192	317	254	103	19	261	249	249	155	239	77	145	58	176	140	34	312	160	232	116	236	21	19	193	30	258	226	240	289	245	237	265	223	314	173	211	40
ENSG00000007168	1584	1052	1043	1737	2250	1167	1693	1507	1669	1507	1118	1332	1608	1757	417	823	1235	1798	1522	1161	1150	1694	1241	985	2229	1242	1401	1608	1173	1385	1030	1103	1416	992	1056	1140	854
ENSG00000007174	21	29	16	28	11	27	24	25	23	91	21	65	289	29	89	43	29	50	33	129	136	49	64	52	36	27	32	21	28	36	42	31	16	47	22	19	455
ENSG00000007350	17	14	10	79	4	74	85	87	3	70	8	4	29	38	4	11	206	11	4	3	22	3	4	4	2	39	43	2	18	21	80	10	17	2	27	69	71
ENSG00000007516	226	110	717	1080	298	789	896	76	314	95	100	897	3374	380	150	34	98	494	183	53	57	450	1516	941	1183	178	54	184	519	198	130	429	219	133	35	401	484
ENSG00000007541	378	149	570	417	264	739	264	440	241	220	335	459	454	393	233	311	160	524	333	630	303	977	502	495	679	536	429	360	357	294	263	491	418	345	417	333	689
ENSG00000007545	521	211	500	326	779	385	201	262	215	236	347	349	223	336	174	142	197	394	356	326	218	307	373	346	252	327	311	409	254	252	297	225	324	200	352	267	847
ENSG00000007933	13	37	14	26	30	8	10	4	6	2	4	3	12	53	6	0	27	18	8	7	22	6	69	56	9	8	27	25	15	20	65	39	49	59	95	54	11
ENSG00000007944	270	736	399	146	321	311	367	253	887	383	217	196	173	280	249	166	417	122	176	168	335	163	544	770	214	273	248	202	313	214	216	247	259	310	375	173	491
ENSG00000008083	231	413	274	135	309	258	201	193	264	238	407	190	85	190	168	266	341	259	209	254	346	212	239	274	210	194	147	243	187	156	186	178	266	206	242	156	500
ENSG00000008086	39	81	48	58	47	64	58	69	224	51	89	45	94	46	147	34	120	50	52	33	81	416	208	123	397	54	75	56	69	111	60	74	102	48	49	57	259
ENSG00000008118	103	33	16	180	72	57	8	2	159	47	130	68	84	69	35	0	11	87	0	3	13	787	227	65	1018	4	5	24	2	4	1	3	4	12	10	23	100
ENSG00000008196	0	9	0	14	0	0	10	55	0	0	2	0	12	37	22	0	0	1	11	2	0	0	0	0	0	13	0	458	20	0	137	0	56	3	0	0	6
ENSG00000008226	31	31	226	41	21	136	116	23	18	21	6	66	558	77	28	11	38	12	21	20	0	11	94	142	12	28	19	20	40	34	16	57	20	23	24	18	14
ENSG00000008277	358	74	329	390	1826	388	372	385	256	78	552	182	586	478	66	201	61	268	306	194	35	424	228	158	600	605	513	785	463	381	380	342	707	160	353	594	370
ENSG00000008324	413	427	313	402	394	356	475	409	388	392	353	330	491	447	436	325	416	398	422	383	312	433	341	392	600	266	331	375	252	354	324	312	357	263	289	267	285
ENSG00000008382	485	536	424	328	501	398	343	425	471	367	349	336	399	399	451	223	383	294	406	372	317	526	424	427	531	394	357	324	403	335	294	346	409	363	361	280	384
ENSG00000008394	112	88	431	242	111	387	490	43	151	80	211	310	1516	978	211	107	168	273	68	59	37	126	351	339	163	480	217	223	625	419	297	588	118	737	253	339	98
ENSG00000008441	7075	412	4276	5647	4947	4418	3913	5159	4681	1397	1801	2135	2089	4753	668	1415	1138	2730	1975	1358	838	4418	3536	3027	2970	2386	2265	1418	2912	1657	2109	2089	2136	1119	1920	2418	5822
ENSG00000008516	74	785	28	202	81	30	116	101	84	181	85	121	60	47	25	142	309	52	71	38	66	41	7	13	6	31	66	22	30	158	10	93	83	72	28	31	1943
ENSG00000008517	279	2105	246	333	76	197	169	314	229	372	48	106	173	87	293	107	287	197	414	165	734	89	66	170	136	119	86	173	181	108	117	483	112	421	221	144	136
ENSG00000008735	607	109	484	765	1435	710	514	378	596	307	1130	455	326	548	818	54	83	729	333	215	46	3024	985	310	2326	609	425	648	590	276	516	358	438	182	189	388	85
ENSG00000008853	242	362	462	246	298	388	175	462	368	235	258	210	629	183	157	213	226	262	187	159	139	1564	378	474	1049	608	663	348	935	568	485	904	735	938	356	587	218
ENSG00000008952	1261	2817	639	1479	1075	1480	3524	815	3071	1011	1600	928	2028	1068	5815	5815	1229	673	1959	1201	1377	756	896	890	1757	956	925	1635	1060	1356	846	1140	1027	1251	626	1030	350
ENSG00000009335	527	531	317	714	306	276	361	756	374	681	520	614	586	354	306	456	515	795	759	615	626	379	333	319	365	306	376	385	339	292	376	332	305	429	336	256	710
ENSG00000009709	0	2	0	10	0	0	8	2	1	2	2	0	0	0	2	0	0	0	0	0	0	19	1	0	13	0	0	0	30	0	0	0	0	11	0	0	4418
ENSG00000009780	110	149	162	126	110	147	157	119	229	137	124	147	246	140	216	132	143	96	120	78	137	189	219	209	188	88	100	127	83	104	85	132	105	135	134	105	149
ENSG00000009790	102	1089	164	23	8	75	44	163	96	239	28	59	13	48	128	64	172	71	58	46	271	14	13	168	10	163	136	216	181	199	85	442	106	249	104	144	7
ENSG00000009844	128	242	214	298	270	249	316	299	222	299	401	157	116	155	329	456	316	206	246	262	219	213	145	126	255	161	199	194	194	162	183	181	178	256	161	236	335
ENSG00000010072	70	84	88	90	73	68	116	93	106	118	154	52	67	69	66	119	96	66	80	103	80	34	67	72	47	68	84	56	78	64	46	53	80	54	74	83	104
ENSG00000010165	306	357	360	335	315	336	300	357	303	282	258	279	386	436	211	378	344	302	293	435	336	271	318	294	261	313	317	252	345	336	312	362	319	415	310	320	475
ENSG00000010219	291	209	224	215	141	487	227	1625	232	193	211	204	171	271	684	119	346	202	195	205	245	261	305	393	203	252	271	184	221	256	275	388	212	307	314	269	109
ENSG00000010244	831	1247	862	1035	1242	690	966	1103	633	1443	1052	862	920	1069	913	1401	1011	1043	1286	719	1523	545	639	630	491	644	773	898	571	779	677	662	585	717	710	732	916
ENSG00000010270	410	276	387	555	475	363	416	494	326	569	419	539	501	335	756	789	477	546	672	486	399	180	368	318	278	377	491	344	397	430	548	427	440	357	412	467	298
ENSG00000010278	1069	400	1881	1595	355	2766	1531	2265	3637	1309	508	2071	3729	2230	1151	2250	1356	1236	1145	1036	1030	383	2729	4582	393	2252	3280	1397	1903	1739	1839	1656	2199	1397	2521	2107	10990
ENSG00000010292	329	826	387	489	240	594	390	3640	493	519	1218	306	303	660	182	311	492	569	738	488	819	215	562	511	176	327	227	200	382	266	611	336	330	420	316	292	1252
ENSG00000010310	16	90	132	11	52	32	13	44	177	45	32	30	12	82	137	0	60	36	37	24	63	64	206	217	24	6	3	3	21	3	1	12	4	6	2	6	9
ENSG00000010318	82	146	122	93	216	110	73	100	142	124	91	81	175	83	117	54	110	100	118	76	93	186	158	213	141	103	73	100	119	83	104	72	99	85	95	105	116
ENSG00000010322	1711	1027	1693	1593	1561	1443	966	974	981	1125	1324	1469	1583	1851	736	813	1156	2069	2250	1450	882	5815	1770	1247	3833	1531	1435	2250	1261	1201	1443	1356	1551	1089	1608	1181	1852
ENSG00000010327	2176	2153	7065	591	147	1573	1285	5407	994	21725	346	1461	1167	6637	515	4576	17591	5151	7398	5407	10246	112	590	802	195	1867	2680	2009	788	2618	6637	3373	1814	10987	1229	1075	202
ENSG00000010438	17	4	3	84	66	16	39	6	42	4	77	39	38	12	216	0	5	26	1	2	7	410	67	2	603	20	12	100	8	13	13	4	6	9	0	8	44
ENSG00000010610	1522	3279	1771	586	298	1562	1450	2521	941	2264	215	673	255	1481	206	1036	2765	994	1377	798	2853	150	205	1111	60	1367	1118	1974	1814	1838	1584	2353	1174	4412	1378	1161	187
ENSG00000010626	263	225	353	303	249	893	475	227	306	233	238	266	742	302	590	266	241	243	268	371	276	497	488	488	392	261	202	353	336	252	228	336	181	254	243	211	214
ENSG00000010704	52	126	71	51	10	63	73	75	106	107	41	122	99	54	66	107	177	50	65	112	134	18	50	79	26	74	77	87	58	77	82	90	61	199	74	64	12
ENSG00000011007	449	471	525	451	258	477	419	473	363	477	713	351	362	476	451	357	503	445	504	326	474	270	384	360	243	305	405	297	335	416	441	338	363	432	348	366	570
ENSG00000011009	577	676	601	630	327	515	467	575	441	633	518	469	397	591	488	752	593	604	705	505	657	666	421	522	695	495	591	475	427	457	564	526	493	575	479	473	680
ENSG00000011021	506	155	870	450	623	658	393	341	593	339	184	538	624	692	225	423	371	463	409	304	235	675	758	754	639	691	538	594	714	564	785	570	650	494	662	634	534
ENSG00000011028	598	266	786	737	28	557	413	636	171	581	777	1263	1225	1066	548	1470	772	2855	1658	3376	1586	91	345	748	64	983	1398	1287	904	602	568	1544	738	1418	1602	1008	1869
ENSG00000011052	3234	2303	2874	3330	3076	2620	3234	3076	1840	2557	4679	2731	2824	2874	6377	3426	2327	3428	3428	5297	2681	2873	1904	2356	2824	2418	2855	2559	2591	2824	3640	2525	2386	2474	2768	3076	3234
ENSG00000011083	14	6	16	46	24	20	13	0	68	9	23	16	20	9	122	0	2	82	0	3	4	1242	133	8	1491	44	7	173	9	1	29	3	0	28	4	8	17
ENSG00000011105	61	64	97	201	92	152	65	363	44	122	135	143	73	100	45	43	83	282	89	280	1053	537	102	79	258	135	112	452	94	57	104	107	96	142	124	98	1132
ENSG00000011198	74	144	83	54	72	99	113	105	124	147	108	84	123	78	190	107	206	50	134	63	85	48	124	64	27	85	111	40	108	99	81	104	70	92	90	81	87
ENSG00000011260	483	614	394	441	637	429	539	525	482	595	787	365	475	467	535	551	564	459	732	602	594	343	258	297	341	431	522	516	415	462	415	372	478	501	417	549	459
ENSG00000011295	501	247	293	563	566	397	539	324	305	311	389	463	628	459	528	311	262	435	406	347	399	646	387	277	754	379	431	412	287	311	259	252	352	270	275	384	500
ENSG00000011304	1189	2474	1543	2031	911	1297	1385	2327	733	2154	2134	1585	983	1585	797	2105	1471	2109	1944	2385	2445	473	724	979	393	1336	1463	878	1141	1083	1280	1196	1084	1544	1252	1152	2559
ENSG00000011376	125	121	231	333	117	244	216	175	153	178	150	250	384	167	96	108	142	209	166	179	110	193	229	192	161	214	212	121	211	168	201	232	222	263	181	184	289
ENSG00000011426	184	110	660	503	228	448	1308	1349	3572	463	994	702	179	236	343	575	1124	406	672	371	754	218	1771	1452	234	178	29	261	756	715	328	38	98	257	85	26	587
ENSG00000011454	853	326	753	494	687	764	767	692	634	419	644	446	523	681	251	492	459	424	425	451	349	501	614	485	667	597	530	431	572	590	403	542	571	467	491	561	546
ENSG00000011478	164	250	214	224	213	152	157	174	174	233	166	259	190	243	338	201	216	235	195	231	256	364	174	154	265	253	224	193	206	207	219	222	248	227	219	223	199
ENSG00000011485	628	344	640	1070	390	773	706	869	303	505	649	1036	528	758	650	575	381	757	606	880	446	993	619	604	885	569	531	369	450	441	593	492	580	440	494	567	932
ENSG00000011523	302	201	238	212	481	237	277	220	223	238	314	148	175	161	233	166	252	174	160	134	98	285	222	183	253	292	254	261	289	273	185	318	334	194	268	295	360
ENSG00000011638	89	229	81	136	139	28	68	158	128	198	262	88	66	157	120	245	213	124	137	118	202	54	106	99	73	87	140	138	112	148	127	118	148	163	94	140	190
ENSG00000012124	199	826	421	136	62	212	238	206	1943	68	49	116	24	47	616	11	172	75	56	32	109	337	2134	2729	630	63	6	129	330	188	66	65	23	63	66	28	12
ENSG00000012171	633	126	1601	688	1334	1243	1151	769	4414	330	500	913	1881	774	1173	325	436	538	1017	951	402	1881	5645	8549	1672	708	255	654	1086	610	1392	336	200	458	668	186	131
ENSG00000012174	68	88	51	100	228	65	102	134	108	114	130	106	151	111	28	142	137	71	113	85	144	51	70	71	42	120	168	99	136	91	86	81	218	150	140	137	119
ENSG00000012232	197	204	285	963	251	385	298	341	279	443	330	513	338	286	180	894	294	564	392	716	269	568	387	350	494	570	858	328	459	399	507	578	762	434	528	459	866
ENSG00000012779	844	3374	882	244	85	543	433	1251	821	2521	229	544	300	576	296	684	2557	592	882	480	2252	82	184	719	163	775	833	821	576	899	741	904	441	1553	521	517	42
ENSG00000012963	453	405	403	558	678	404	550	686	459	675	850	562	540	590	201	662	455	640	626	459	440	385	459	343	527	417	495	446	419	430	545	409	522	489	481	500	443
ENSG00000013016	230	349	249	198	383	280	227	148	226	87	272	212	389	226	99	43	122	147	144	123	83	1024	512	385	1378	2106	2153	342	1880	1553	759	1655	3529	833	1960	2106	68
ENSG00000013275	1174	971	1868	1162	614	1162	1118	1726	1018	1462	1427	1462	1086	1065	1251	1072	1040	1294	1141	1168	1137	1168	1036	1162	1040	1086	1183	1079	1086	1112	1279	1168	1126	1492	1040	1126	1011
ENSG00000013288	327	580	553	446	211	338	308	484	468	560	178	703	386	443	192	201	711	447	306	415	568	575	520	573	359	948	931	635	785	603	906	997	809	1301	915	653	687
ENSG00000013297	180	351	803	427	158	586	837	874	12594	540	272	618	163	154	1286	142	2265	373	602	411	152	515	4678	5645	452	415	342	982	1451	903	673	350	267	989	709	192	75
ENSG00000013364	671	2302	1367	706	336	862	649	1072	1318	1654	229	1242	384	1053	746	904	1713	848	1052	1500	2417	459	916	1853	413	1392	2012	1430	1279	1452	1903	1739	960	2088	1868	1867	373
ENSG00000013374	597	954	503	667	501	579	583	775	533	803	467	651	636	432	386	931	545	724	756	609	1006	494	562	472	410	518	375	532	474	473	447	603	534	786	435	461	278
ENSG00000013392	258	127	150	173	350	182	163	110	141	120	130	158	106	172	109	132	154	168	151	122	88	276	152	134	275	207	217	239	208	181	308	223	298	184	189	276	68
ENSG00000013503	177	136	134	118	165	117	160	131	117	88	89	80	158	145	45	108	114	79	84	85	87	127	131	105	168	88	134	81	110	121	127	104	137	129	119	99	197
ENSG00000013561	420	385	305	416	327	194	600	447	579	522	465	358	565	372	570	517	484	289	439	395	435	313	288	250	419	317	371	357	325	406	412	309	307	347	350	329	323
ENSG00000013573	226	324	405	273	355	425	198	460	170	199	542	209	116	568	505	179	134	745	561	634	497	247	133	288	170	154	81	119	169	73	236	79	199	120	214	121	381
ENSG00000013588	8	146	15	7	3	3	24	20	43	93	8	16	109	131	73	1460	96	28	42	49	103	8	5	27	3	23	34	20	12	7	14	26	11	20	36	27	3
ENSG00000013619	625	57	245	421	338	324	238	257	85	133	576	183	168	293	49	64	78	243	226	215	72	202	155	103	266	257	296	225	430	207	202	183	421	165	394	353	901
ENSG00000013725	39	894	29	8	5	22	27	42	102	66	13	26	6	15	80	43	45	7	86	24	123	14	15	93	22	29	18	40	54	31	25	118	35	113	58	34	3
ENSG00000013810	107	562	110	304	20	102	79	558	110	378	913	191	110	413	311	390	600	592	759	581	690	180	42	82	71	117	68	57	89	86	339	198	63	194	124	97	864
ENSG00000014123	233	362	239	192	441	203	353	193	513	402	302	219	217	246	396	503	379	222	230	205	276	91	230	215	130	235	261	380	339	306	343	200	336	314	245	311	203
ENSG00000014138	97	181	125	104	80	119	70	258	116	151	250	81	77	164	187	119	145	210	192	214	278	154	214	182	114	84	87	92	105	98	218	117	72	195	100	80	350
ENSG00000014216	755	1335	938	784	450	954	882	907	362	1040	520	914	986	763	538	311	949	681	816	689	954	972	560	624	636	1119	1066	851	990	811	1243	1211	875	1175	957	855	451
ENSG00000014257	39	131	41	8	3	18	13	93	17	147	32	19	12	33	28	11	118	50	46	49	129	3	37	5	0	58	75	61	98	80	67	57	31	173	62	83	15
ENSG00000014641	679	1048	887	1057	850	792	1222	835	854	879	899	773	1470	1182	1825	882	896	725	821	832	913	6371	1125	749	5645	847	994	1083	926	985	960	1201	929	916	948	1040	1052
ENSG00000014824	498	276	313	620	403	393	751	409	555	522	696	379	715	415	298	895	442	437	521	514	546	373	276	250	454	424	411	424	407	419	334	403	487	331	347	476	449
ENSG00000015171	1609	566	665	786	1500	1053	2045	625	1217	633	1428	439	580	673	195	503	589	497	498	378	278	446	697	562	658	938	833	1157	975	1040	812	718	1018	633	924	1079	910
ENSG00000015285	592	1470	788	300	210	667	544	1069	494	1243	295	452	278	636	132	718	1342	519	715	549	1024	148	236	684	117	698	726	690	803	792	732	731	535	1131	717	623	136
ENSG00000015413	59	268	6	239	25	0	108	91	6	12	28	200	0	76	76	0	132	63	4	16	13	4	5	6	10	15	6	20	10	60	40	22	9	170	7	88	158
ENSG00000015479	2399	1500	1451	2283	2443	1161	2725	1880	1444	1826	4109	1391	1461	1974	751	2472	1443	1799	2658	2176	1880	928	754	669	1523	1725	1799	1655	1738	1867	1738	1974	2251	1516	1738	2353	1771
ENSG00000015532	216	185	211	173	160	244	169	93	128	103	137	232	333	248	180	43	152	276	134	424	258	331	251	244	304	249	199	214	213	178	181	272	238	289	259	211	349
ENSG00000016602	23	5	162	85	23	101	132	127	617	0	96	116	27	7	66	0	89	40	1	3	11	96	433	364	124	29	0	23	117	86	15	0	10	37	0	0	2
ENSG00000017260	1039	467	610	903	1001	614	997	645	831	762	494	752	650	766	216	718	832	593	437	453	661	418	413	436	521	823	854	997	826	951	743	694	1064	767	873	956	338
ENSG00000017797	442	850	450	873	378	539	896	529	723	517	410	489	873	662	1068	1027	912	347	675	603	604	461	677	534	626	667	631	506	641	746	720	1075	652	802	491	562	355
ENSG00000018189	1301	276	723	646	648	667	1348	687	1188	453	1940	562	1110	997	762	663	452	770	818	658	368	578	741	560	997	774	928	887	758	988	669	813	1052	481	991	1043	312
ENSG00000018236	713	129	594	789	2202	2327	2385	246	296	93	412	167	2912	2253	125	11	69	279	328	45	131	412	755	280	701	2327	1319	1673	2385	1816	877	1596	2768	744	29	2285	85
ENSG00000018280	254	1150	1215	130	67	528	416	2300	486	25387	319	1959	665	1401	684	5644	17583	1584	2871	1397	4410	223	289	568	61	471	1118	333	322	751	494	522	264	2010	612	214	26
ENSG00000018510	217	289	159	223	247	164	229	254	390	297	197	142	166	186	58	286	373	143	246	200	356	95	124	168	135	193	224	187	276	219	143	212	364	227	214	212	89
ENSG00000018625	1989	1231	2681	8553	1945	4681	3427	600	2303	1575	3163	1920	25421	2767	881	78	359	2327	904	1072	16	7405	9421	3846	2591	10258	5822	6377	3234	7075	4753	6377	10995	2559	1169	4681	3846
ENSG00000018699	214	188	168	170	250	117	187	189	181	189	123	181	158	202	122	142	195	192	180	190	224	121	144	169	114	144	196	151	157	144	153	167	173	178	150	174	169
ENSG00000019144	2472	329	3073	1552	6637	1324	1758	1902	6134	620	1837	2399	1094	1417	1825	551	1918	2176	1385	1867	752	1960	10987	25395	3326	4115	5294	3073	3571	3571	5151	2680	3425	1609	3910	6134	370
ENSG00000019169	328	3282	48	16	3	10	68	220	228	315	2	84	215	299	122	357	1533	246	250	315	2106	22	0	267	0	140	200	254	144	219	202	407	139	473	101	185	11
ENSG00000019485	109	66	176	45	219	112	53	52	45	66	81	85	52	66	19	43	49	49	46	56	37	245	122	101	172	105	101	64	117	79	137	109	133	80	115	134	82
ENSG00000019995	506	368	352	301	550	503	571	334	581	273	535	218	225	256	251	236	332	254	229	242	249	384	417	339	479	386	400	419	433	445	290	380	437	271	279	349	330
ENSG00000020129	475	366	773	1027	524	658	591	330	1188	463	1324	977	813	670	291	301	436	741	370	729	342	52746	1771	678	98883	1140	1279	1229	850	705	746	754	912	747	748	832	752
ENSG00000020181	62	200	119	297	107	78	76	93	87	38	45	85	23	48	203	43	101	314	36	374	132	204	177	213	245	86	40	121	147	109	73	153	137	268	119	97	2620
ENSG00000020426	328	112	224	154	200	211	227	164	144	147	148	165	214	203	365	132	140	172	176	183	171	239	178	162	297	137	116	113	115	158	154	129	161	121	150	182	111
ENSG00000020577	178	210	526	347	230	395	738	1075	501	627	617	667	420	476	288	741	1738	495	1021	476	495	83	172	580	74	1242	1202	1725	2251	1880	1838	1562	868	1367	1799	1523	514
ENSG00000021300	3230	1377	4412	4412	3636	30328	12586	25395	98883	1799	9412	3228	5407	2556	6134	1499	2728	1523	1130	2070	266	6134	98883	98883	8547	6371	5817	7065	6371	25395	7065	7398	5817	2765	6134	6134	709
ENSG00000021574	177	133	85	137	285	81	196	193	283	152	358	95	96	87	35	179	143	108	252	120	142	39	87	85	61	126	166	111	155	121	81	80	208	118	133	135	172
ENSG00000021645	30	40	29	55	28	27	27	32	111	26	17	106	47	90	203	34	21	50	102	24	107	343	174	47	388	262	247	746	213	132	336	65	193	181	252	335	139
ENSG00000021826	31	22	85	35	29	83	76	10	44	28	19	25	31	132	19	11	60	36	8	6	50	21	92	32	18	13	14	10	39	39	28	15	24	64	16	19	462
ENSG00000022267	3159	366	2153	2444	2522	3839	3373	3374	429	1061	1726	2132	2088	2766	586	1798	612	1508	1430	1623	181	1435	1334	667	1771	1786	1827	1867	1989	1739	1532	1903	2012	1086	1262	2265	829
ENSG00000022277	1309	1317	1902	1880	1417	1827	2198	1785	1989	1671	961	1867	1048	1334	2252	1443	1585	1209	1174	833	977	961	2154	1839	1086	1099	1049	1173	1295	1435	1462	1501	1090	1252	1151	1270	907
ENSG00000022355	1	17	3	35	85	10	22	0	52	4	34	17	26	6	199	0	0	9	0	2	0	355	40	0	661	40	2	355	10	0	8	0	0	8	0	0	15
ENSG00000022556	0	98	8	2	3	7	3	4	27	101	0	7	3	29	8	0	34	4	36	6	64	29	6	7	59	15	6	14	18	2	28	17	9	110	4	0	143
ENSG00000022840	1086	1609	1027	957	874	1065	1066	1402	1162	1531	1162	974	924	1126	700	992	1408	1057	1230	1317	1173	1086	1224	1137	1089	1217	1262	1040	1201	1271	1310	1255	1251	1195	1209	1188	730
ENSG00000022976	224	118	141	132	176	208	138	91	165	112	89	122	209	133	115	78	118	168	121	262	226	254	259	285	173	101	85	105	105	111	148	105	72	106	84	124	142
ENSG00000023171	233	146	268	150	626	274	187	97	139	158	102	263	396	303	115	98	185	93	48	116	83	2028	309	192	974	506	315	896	345	308	516	410	402	240	336	317	307
ENSG00000023330	525	773	590	594	350	497	578	769	747	951	523	637	624	500	233	358	549	374	591	464	624	676	454	670	535	568	586	670	661	521	398	534	509	758	417	427	576
ENSG00000023445	28	1015	24	15	6	25	32	25	79	209	10	24	50	6	99	119	191	27	166	69	2233	6	60	42	13	3	8	8	4	17	8	22	10	37	31	8	6
ENSG00000023516	392	614	343	432	1017	392	846	702	959	795	736	447	981	303	52	399	620	567	664	382	419	254	342	211	318	641	653	1223	752	596	462	417	796	461	543	593	429
ENSG00000023608	204	184	123	204	229	208	183	147	204	255	186	226	404	190	266	201	341	155	218	261	369	103	116	125	152	192	155	140	153	174	144	164	174	165	139	181	187
ENSG00000023697	337	385	332	383	361	432	515	404	416	383	274	263	325	336	365	335	473	303	313	243	375	190	343	287	158	371	400	339	353	394	363	421	372	365	375	387	197
ENSG00000023734	1145	880	807	1131	1210	1007	1167	1126	843	1083	1507	865	1150	972	634	1562	863	1026	1094	1057	868	744	703	589	989	829	899	891	887	874	683	768	945	636	858	960	851
ENSG00000023839	8	11	11	0	11	8	5	1	10	14	10	7	6	7	4	0	23	6	6	13	40	3	14	24	3	4	2	6	6	5	5	12	8	0	9	7	0
ENSG00000023892	645	1553	710	280	125	470	451	759	488	903	236	470	232	420	298	565	762	502	815	490	1089	231	289	647	192	663	539	684	640	709	649	695	417	975	518	564	134
ENSG00000023902	672	1962	963	363	228	723	490	1141	357	676	543	577	255	1297	2265	492	964	718	781	869	1393	773	360	566	778	848	681	786	859	660	540	1325	456	1502	613	663	236
ENSG00000024048	371	511	342	233	673	244	251	244	346	309	252	289	165	319	170	378	367	246	218	234	262	286	365	361	336	315	324	447	287	350	509	284	341	295	362	397	198
ENSG00000024422	143	287	592	921	239	384	486	358	217	595	87	913	765	239	244	483	673	539	392	577	904	338	450	375	364	754	985	412	792	552	773	765	640	866	726	817	127
ENSG00000024862	251	518	360	296	258	363	451	337	371	402	335	330	336	266	230	503	483	278	298	362	426	511	373	373	558	298	267	432	314	317	322	350	314	392	300	289	218
ENSG00000025156	360	193	262	252	498	242	285	259	271	222	430	241	224	227	150	179	269	302	304	242	181	271	242	217	306	218	261	286	208	243	279	190	322	189	232	275	350
ENSG00000025293	381	508	418	265	315	228	424	514	419	416	395	390	254	338	1082	651	516	428	412	266	341	267	259	267	248	307	278	301	333	306	361	339	327	436	321	307	270
ENSG00000025423	79	59	40	155	231	212	196	79	174	28	161	382	562	72	125	190	103	98	40	91	7	148	361	170	152	172	53	193	55	121	122	76	52	96	62	97	63
ENSG00000025434	259	1027	232	94	230	180	183	150	311	135	75	151	217	210	313	190	356	125	199	244	299	154	263	511	118	166	133	248	152	188	215	299	186	173	207	141	183
ENSG00000025770	741	471	685	721	1450	748	587	702	652	476	1173	635	521	890	715	527	384	1010	924	623	557	798	931	738	725	579	503	519	528	437	617	508	452	433	511	568	1443
ENSG00000025800	570	715	546	428	295	452	433	673	656	658	561	473	627	546	1062	596	637	579	721	749	675	602	636	578	459	546	593	550	526	591	441	528	621	575	543	591	597
ENSG00000026025	7398	98883	98883	25395	1428	5645	25395	10987	25395	98883	8545	98883	52746	98883	4580	98883	98883	98883	98883	98883	98883	1435	25395	52746	1758	7065	30328	52746	25395	30328	30328	7065	4750	52746	30328	30328	98883
ENSG00000026036	416	221	505	519	292	345	223	320	247	335	384	743	316	339	344	335	178	1229	401	646	353	1235	471	533	793	254	192	411	216	190	378	197	135	224	211	243	335
ENSG00000026103	62	269	77	111	73	60	123	73	96	164	58	118	179	134	22	108	269	111	52	115	343	36	35	143	59	186	200	268	172	213	137	179	112	293	173	198	31
ENSG00000026508	257	6371	2301	1989	141	697	1377	868	698	2818	43	3326	6637	5294	195	3372	3425	945	1959	3571	7065	31	645	1048	81	1771	3571	3836	1574	1738	8547	1771	644	5294	2765	3373	282
ENSG00000026751	86	1469	29	12	10	16	16	39	83	42	4	3	4	18	89	64	49	15	48	20	315	5	7	48	8	6	14	27	44	11	10	132	31	118	41	18	4
ENSG00000026950	418	1194	651	441	336	216	246	257	416	454	307	242	160	328	134	301	365	363	306	284	720	105	205	361	71	538	529	381	758	491	653	760	718	816	1342	657	146
ENSG00000027075	106	676	78	130	47	138	148	130	112	256	37	124	29	91	67	142	240	64	94	77	218	51	65	93	14	117	62	94	105	159	69	155	132	217	100	91	29
ENSG00000027847	181	227	342	270	235	217	175	284	171	266	141	284	195	258	383	201	281	274	238	315	293	312	278	293	310	337	277	197	269	254	444	316	243	278	231	245	330
ENSG00000028116	119	292	134	132	30	148	181	252	439	299	116	150	48	78	168	276	328	116	166	175	316	52	199	229	125	170	185	139	203	225	238	168	182	266	219	226	27
ENSG00000028137	713	3024	799	387	156	718	719	1595	686	2557	236	752	235	774	442	1222	2854	743	919	870	5819	187	284	540	121	730	792	985	885	1119	482	1076	901	1867	1349	796	136
ENSG00000028203	273	263	218	339	311	257	308	296	337	306	415	246	376	367	511	311	292	345	291	312	317	225	284	227	252	266	243	292	301	261	263	271	313	305	269	280	436
ENSG00000028528	820	1223	966	945	2382	1118	1181	923	1348	1130	5406	842	798	940	966	1037	1278	832	932	768	913	660	1450	1480	596	2087	2028	1323	2028	1825	1397	2416	2250	1241	2028	2132	591
ENSG00000028839	104	106	101	95	220	119	123	106	102	103	106	86	48	86	164	108	103	69	78	104	78	158	87	90	207	69	94	71	58	79	85	77	102	69	88	72	133
ENSG00000029153	10	154	15	35	28	7	16	61	20	60	37	50	30	30	157	64	49	110	87	57	224	73	13	13	80	28	48	12	27	50	29	33	43	58	37	40	85
ENSG00000029364	405	381	347	636	688	497	433	371	405	439	302	500	618	451	102	540	555	446	490	379	480	297	449	312	345	621	696	442	602	504	711	567	795	456	647	601	576
ENSG00000029559	0	4	21	0	0	12	8	718	1	2874	26	377	196	720	397	540	1146	693	1151	365	811	0	0	2	0	1	0	0	72	5	123	2	10	2682	20	8	16
ENSG00000029725	918	899	685	1037	691	780	1367	1343	1761	819	1106	660	813	896	902	347	1024	819	963	769	622	480	633	716	831	840	911	1011	1049	1281	767	917	836	848	688	773	474
ENSG00000029993	347	209	142	435	317	362	386	935	113	248	1007	230	254	397	479	411	248	471	662	262	221	320	219	183	341	134	116	117	174	115	90	133	152	156	124	187	784
ENSG00000030582	3231	5409	3328	2659	833	2619	2655	4414	8549	4582	686	2854	2231	3839	820	2518	5154	2400	2909	3839	8549	509	803	2873	397	2873	2590	3159	3074	2910	3911	4414	2910	10990	3280	2472	2659
ENSG00000031081	652	657	724	505	2765	734	712	473	202	476	793	284	267	734	80	483	436	299	201	304	250	160	314	242	64	1104	1188	392	1202	1235	1099	956	2106	809	575	1407	608
ENSG00000031691	176	188	100	257	238	216	249	192	251	229	374	162	115	178	89	301	213	175	232	200	227	37	104	129	91	126	168	153	149	144	166	107	191	154	131	122	186
ENSG00000031698	1294	1223	1501	1012	826	1814	1508	1195	1302	1436	2045	1104	1202	1637	2047	1273	1216	1379	1255	2154	1209	2154	1989	1523	1903	1202	1243	1210	1031	1183	1151	1271	1262	1076	1161	1357	829
ENSG00000032219	429	723	260	183	479	237	316	226	525	251	346	221	232	266	3163	663	369	266	416	343	293	175	181	162	192	237	205	339	240	375	242	244	323	329	187	261	170
ENSG00000032444	1019	1036	1336	1217	721	1080	767	845	1025	791	424	1517	902	817	931	492	1021	776	927	1019	1041	1816	1175	1402	1409	1280	1169	930	1252	1054	1184	1255	995	1248	1061	899	556
ENSG00000032742	112	112	115	97	194	197	198	85	215	125	186	118	232	174	341	132	131	162	169	202	129	96	226	181	136	94	98	160	91	93	73	107	88	119	104	117	246
ENSG00000033011	106	200	176	199	207	210	116	197	157	167	100	264	198	113	203	190	164	195	164	254	199	232	260	215	181	278	264	194	237	182	286	293	259	336	263	257	270
ENSG00000033100	604	775	616	681	445	462	295	641	349	839	442	1324	680	749	367	728	571	1402	954	1608	1157	557	460	446	589	907	1072	1145	693	688	964	698	929	800	931	803	934
ENSG00000033122	17	2	25	15	10	10	24	8	122	4	10	19	12	13	12	0	23	16	4	8	0	122	101	90	324	0	0	6	0	5	6	0	0	4	6	0	8
ENSG00000033170	120	420	238	316	146	240	280	336	952	198	229	401	539	145	646	223	361	192	229	219	233	184	772	608	216	265	269	297	397	299	263	171	306	300	241	303	476
ENSG00000033627	904	427	1069	833	1367	1156	873	809	1111	592	613	931	1162	1140	306	325	791	891	709	1057	580	3023	1377	1377	3636	1236	966	998	1030	956	1167	1083	977	1223	614	821	471
ENSG00000033800	195	305	206	139	191	213	211	192	205	361	156	128	181	181	49	286	322	134	178	137	267	127	149	182	141	166	142	162	137	180	153	202	176	176	110	113	358
ENSG00000034053	1057	238	1656	1073	1272	1673	1014	807	1106	498	1542	1189	1326	2108	1501	632	429	1531	1881	779	222	3428	1610	952	3234	1586	1801	1036	1543	1303	1248	1509	1740	1028	1976	2089	2253
ENSG00000034152	178	664	228	224	119	121	119	278	232	396	201	407	366	310	190	378	505	355	296	374	493	341	190	292	255	266	439	197	190	309	263	212	192	352	215	241	369
ENSG00000034510	7071	5297	7071	7402	4122	7071	5295	8551	5820	8551	9418	10254	8551	8551	7402	7402	8551	10254	9418	10254	10254	8064	7071	8551	8551	7071	7071	7071	6641	7071	7071	7402	7071	10254	10254	7402	8064
ENSG00000034693	187	191	191	243	311	198	285	181	231	294	203	173	232	161	122	190	249	217	154	211	206	174	195	171	161	214	245	238	214	218	262	195	242	210	206	263	200
ENSG00000034713	2068	861	1530	1261	1851	2300	2382	1490	1600	1293	1561	1600	2399	1396	1669	1287	1034	870	938	1075	679	1756	2009	1724	1669	1724	1653	1693	1669	1959	1140	1987	1770	981	1229	1600	685
ENSG00000035403	244	406	513	502	71	325	353	244	129	244	94	509	533	991	223	236	309	337	264	458	790	139	198	232	196	292	357	589	335	278	355	383	272	760	391	361	393
ENSG00000036054	239	342	160	269	331	126	273	174	309	367	267	139	366	218	38	483	337	202	207	280	366	120	142	102	216	155	181	214	148	189	177	125	243	207	199	178	116
ENSG00000036448	35	11	100	61	44	122	13	29	56	38	26	57	199	26	203	43	40	45	65	30	31	187	119	112	318	38	27	13	43	31	32	65	62	49	26	38	26
ENSG00000036530	94	57	176	244	97	245	121	53	147	56	75	228	179	70	472	54	36	91	33	56	58	1079	497	231	1216	370	289	120	263	141	101	377	342	111	60	89	43
ENSG00000037042	1379	284	839	910	1508	957	948	544	971	658	636	1217	951	904	663	663	511	1065	1047	1444	693	1975	1137	1230	1853	839	858	1006	941	926	1367	707	960	476	812	992	603
ENSG00000037241	713	509	795	797	717	697	739	880	618	875	964	821	830	854	1012	504	783	883	1024	949	804	640	500	512	587	749	703	670	682	774	740	749	751	697	877	921	902
ENSG00000037749	39	86	44	61	83	29	44	91	60	101	87	50	85	57	6	119	100	67	73	44	84	14	16	19	23	50	66	62	58	57	56	53	75	119	71	61	154
ENSG00000037757	308	479	645	606	593	367	291	456	515	404	323	636	596	581	402	301	306	555	428	339	389	517	412	900	716	524	657	873	605	708	537	502	593	417	994	609	591
ENSG00000038210	196	338	124	161	59	102	192	160	209	339	166	183	224	242	41	335	213	169	184	252	360	60	100	155	81	113	197	228	148	158	202	190	158	323	189	188	254
ENSG00000038274	387	945	365	239	436	327	534	341	381	601	272	277	461	330	203	619	579	237	323	312	476	432	304	296	381	279	303	348	309	366	310	301	346	485	286	273	345
ENSG00000038295	151	2	0	2	47	0	3	0	0	2	2	9	0	3	0	0	6	2	0	1	0	0	0	0	6	5	12	29	6	4	1	7	3	0	6	2	5
ENSG00000038358	698	703	1072	613	863	815	517	866	633	560	794	727	468	894	356	663	505	1151	896	1027	815	1035	790	934	1086	710	672	644	609	580	601	601	685	576	606	711	661
ENSG00000038382	1737	757	2728	3529	2133	1785	1202	948	493	1499	5407	2853	2230	1671	940	4265	1018	6371	3726	3529	2472	1079	464	605	1014	2472	2909	2471	2046	2680	2765	1401	3728	1574	10987	4412	1094
ENSG00000038427	8055	2251	2264	3425	6134	1960	2472	1552	294	2198	702	2443	613	2133	1014	1940	2820	1317	2617	1173	17591	79	598	419	84	6371	5151	966	4580	4750	1553	3230	25395	2176	3836	4677	21725
ENSG00000038532	301	211	342	206	225	351	166	266	192	169	184	210	93	191	206	108	172	225	178	194	155	517	333	339	336	253	210	146	239	178	183	215	230	239	204	172	184
ENSG00000039068	62	31	28	46	8	30	44	46	133	26	1	67	26	9	105	34	21	55	87	35	28	28	55	117	27	67	75	20	59	28	91	47	80	28	206	147	18
ENSG00000039123	365	550	282	337	429	284	383	293	406	355	371	302	294	371	1230	358	348	383	403	360	387	175	239	182	215	269	300	313	262	317	332	234	365	279	262	270	308
ENSG00000039319	1089	315	562	355	906	434	842	365	1609	425	367	366	360	351	241	325	525	303	425	259	408	214	635	1118	428	232	235	456	387	397	273	235	375	211	354	306	140
ENSG00000039523	708	863	1028	653	769	694	447	904	576	519	482	649	576	845	296	504	601	881	591	576	771	1453	576	792	1370	826	797	767	697	735	791	772	601	767	488	614	924
ENSG00000039560	131	452	117	127	60	92	89	335	233	229	528	216	116	123	361	201	455	278	254	358	695	31	119	114	30	54	68	83	125	142	98	73	64	138	110	85	300
ENSG00000040275	161	84	109	143	210	119	119	191	139	124	412	116	84	133	70	142	118	164	176	153	212	77	54	64	91	83	64	84	96	116	80	61	77	74	68	84	193
ENSG00000040487	357	272	428	367	258	403	277	267	435	299	223	408	382	353	308	286	275	349	315	344	221	477	440	493	441	418	377	399	423	348	359	362	392	358	381	363	302
ENSG00000040531	347	429	484	327	265	405	298	426	497	380	186	448	481	445	326	119	422	309	356	328	394	248	375	512	214	436	426	335	417	373	352	442	391	600	368	307	244
ENSG00000040933	220	508	208	335	191	239	233	229	161	344	221	261	614	249	80	367	317	251	232	242	304	456	248	184	448	245	231	393	271	242	237	299	206	340	293	209	174
ENSG00000041353	48	29	44	17	126	60	24	44	18	18	48	13	15	41	2	0	5	21	4	10	211	9	1	0	50	13	27	8	15	20	25	17	47	16	6	22	3
ENSG00000041357	413	587	306	448	343	384	503	412	318	570	496	318	386	531	1524	710	432	421	618	602	923	376	300	301	511	275	270	240	249	316	311	359	256	333	301	280	343
ENSG00000041515	475	9	200	118	547	137	50	73	10	45	45	69	37	118	64	11	17	63	52	46	0	86	29	20	51	82	77	95	68	46	144	52	60	70	63	75	76
ENSG00000041880	446	351	373	365	619	440	359	259	292	491	254	541	934	465	178	335	255	412	455	326	396	418	422	333	312	322	266	258	346	329	315	334	353	330	296	347	289
ENSG00000041988	227	168	258	174	172	318	183	174	181	122	148	232	181	231	560	132	186	239	240	244	249	368	297	362	347	173	209	133	175	193	204	206	216	179	221	149	75
ENSG00000042088	75	229	83	99	93	85	89	146	124	156	213	81	122	93	180	98	186	158	154	123	245	119	64	136	148	70	70	69	72	85	92	100	62	116	78	68	196
ENSG00000042317	104	52	52	66	111	73	58	51	62	95	37	73	54	63	31	0	106	42	61	87	81	135	48	85	173	65	75	81	52	72	107	62	85	66	84	72	31
ENSG00000042429	168	169	149	109	142	153	129	161	92	162	127	137	95	145	311	142	154	150	151	133	149	105	86	120	69	73	152	116	84	88	99	124	126	120	117	87	151
ENSG00000042832	3	5	12	2	8	3	0	1	0	9	1	3	3	4	2	0	17	5	6	5	40	3	1	1	2	3	11	0	4	2	4	2	9	2	7	3	3
ENSG00000042980	286	425	492	168	49	503	587	457	461	1039	173	291	116	340	159	456	1030	224	296	144	1089	24	71	446	9	563	458	941	654	846	238	704	396	667	341	437	17
ENSG00000043039	11	70	15	3	13	8	22	29	30	23	8	7	24	13	225	20	21	16	13	3	22	52	15	27	59	34	16	16	86	16	19	6	20	65	11	7	43
ENSG00000043143	156	699	338	121	1027	348	303	207	503	353	116	314	244	287	96	223	468	101	124	225	373	489	723	526	401	421	430	296	369	559	545	453	515	573	505	297	59
ENSG00000043355	97	269	159	192	190	140	119	65	110	112	100	240	255	115	14	132	93	263	50	312	11	255	230	221	208	325	73	1293	181	95	206	73	104	162	29	65	2399
ENSG00000043591	48	42	65	71	115	44	58	29	82	7	75	93	140	23	31	34	60	47	1	26	64	267	93	52	306	71	103	23	119	22	6	77	16	33	30	86	157
ENSG00000044115	1974	1770	3424	6132	1060	1880	3278	4112	4267	4576	2263	5149	3571	2617	730	2817	4410	2555	3071	2765	2872	1006	4410	3526	738	4267	4112	2472	4578	3909	4578	4676	2656	4938	5149	5292	5815
ENSG00000044459	64	96	34	46	48	42	44	108	54	66	56	48	58	35	386	54	73	55	36	82	84	7	24	41	9	24	27	25	20	29	30	26	27	26	27	34	40
ENSG00000044524	28	15	10	76	19	7	18	5	16	14	32	24	40	13	10	20	25	9	4	267	591	31	10	6	27	9	8	38	11	28	6	43	59	44	46	23	9
ENSG00000046604	3	39	3	57	1	2	5	2	9	12	113	7	447	3	182	142	29	3	8	12	197	8	17	13	9	6	12	10	15	5	8	4	12	16	20	19	12
ENSG00000046651	587	591	373	288	635	445	421	271	503	335	217	392	502	367	1973	411	241	433	430	899	510	201	490	486	306	315	228	484	284	363	312	312	307	292	200	343	337
ENSG00000046889	225	69	104	312	518	161	216	65	247	160	201	418	515	51	25	98	147	148	183	64	28	101	240	258	140	799	847	766	620	868	974	747	847	335	1367	1435	289
ENSG00000047056	387	401	315	181	381	285	262	225	247	220	288	160	184	271	70	132	318	239	140	181	238	335	301	309	374	312	315	287	312	295	280	269	305	321	246	334	225
ENSG00000047188	217	228	189	158	357	142	190	184	149	263	208	263	218	161	35	236	172	258	202	209	301	132	104	133	152	144	135	257	122	180	185	94	124	147	150	185	151
ENSG00000047315	805	896	768	725	508	726	833	894	636	812	1076	683	1271	956	384	1273	704	812	1039	853	1039	442	464	429	502	588	674	901	614	696	647	655	744	664	679	707	1069
ENSG00000047578	333	160	430	414	241	260	277	330	196	239	159	427	261	278	134	119	223	343	224	199	161	275	601	318	203	316	285	189	259	248	385	209	349	262	273	248	338
ENSG00000047597	4	15	0	27	6	1	3	23	7	9	4	23	93	2	4	11	8	5	1	1	19	85	40	28	117	15	13	27	41	11	26	3	12	9	4	19	8
ENSG00000047634	46	81	48	148	151	52	102	99	87	183	135	123	119	150	4	179	134	131	104	118	232	57	81	69	92	75	94	90	61	80	81	50	73	52	77	89	386
ENSG00000047644	160	342	230	210	223	265	208	382	434	187	369	185	196	202	223	64	249	258	243	239	178	227	460	409	213	271	260	175	270	236	193	236	238	234	190	206	735
ENSG00000048052	148	155	85	86	263	93	93	118	166	149	43	82	37	97	73	179	83	119	250	187	334	27	71	49	34	114	51	78	160	121	98	210	136	129	69	105	63
ENSG00000048140	270	365	309	244	148	268	204	282	208	347	252	358	233	289	491	213	260	459	356	509	492	523	240	239	611	331	351	344	283	298	342	360	261	424	353	289	295
ENSG00000048342	209	81	197	190	170	218	213	122	91	98	144	183	360	148	233	201	139	96	110	90	64	83	162	133	93	206	208	184	285	211	190	310	207	173	348	316	122
ENSG00000048471	253	623	392	348	220	477	450	547	626	362	201	267	124	276	157	119	554	143	224	183	216	167	529	516	93	309	252	241	444	359	280	371	345	412	281	211	164
ENSG00000048707	729	627	1174	1040	330	1508	1156	593	692	607	285	626	765	1162	214	540	559	556	359	403	417	790	811	664	749	752	608	641	896	673	612	672	645	661	575	641	328
ENSG00000048740	998	953	540	459	500	707	1021	563	313	1671	725	560	574	775	73	798	1332	434	618	398	674	777	291	314	981	492	491	616	505	591	441	514	634	747	718	583	551
ENSG00000048828	1120	1625	773	1137	683	740	1141	1028	986	1758	902	701	1252	718	308	931	1318	773	944	998	1869	371	578	569	363	938	1080	924	995	995	815	871	1016	1185	901	910	875
ENSG00000048991	402	392	254	406	414	262	262	419	264	267	389	239	185	270	256	245	220	363	321	175	276	1201	271	228	1770	204	250	268	244	246	231	219	237	244	210	263	400
ENSG00000049239	403	748	616	517	244	515	401	537	596	350	133	654	580	528	531	619	520	562	487	718	555	301	570	654	245	790	701	548	700	624	470	617	765	997	782	623	332
ENSG00000049245	1280	1223	1126	1827	729	1334	1919	1436	2107	1601	708	1137	1280	1030	636	1562	1786	959	1392	966	1392	647	1919	1623	674	1157	1309	1443	1255	1523	1255	1263	1470	1302	1367	1162	407
ENSG00000049246	576	139	427	305	156	615	564	299	244	87	229	147	151	213	16	98	122	194	209	69	238	383	400	461	202	272	241	919	575	305	404	488	371	190	495	774	343
ENSG00000049283	0	0	0	1	4	1	0	1	6	4	21	0	7	0	16	0	0	1	1	0	0	318	8	0	208	0	0	12	3	1	2	0	1	0	0	0	3
ENSG00000049323	44	119	83	258	45	215	151	78	198	93	19	459	1418	172	25	276	297	267	212	426	283	54	233	335	83	124	60	445	147	114	83	48	32	422	39	70	4586
ENSG00000049449	669	369	794	602	1011	826	658	366	200	570	948	843	1208	635	511	718	400	723	730	1182	1039	406	322	316	575	903	1001	1223	985	688	719	796	1007	1111	741	1157	4940
ENSG00000049540	757	143	437	2590	481	543	612	1523	168	341	223	1882	3913	2031	751	1635	943	2253	770	643	762	293	523	443	245	325	259	241	595	226	371	287	206	592	426	363	315
ENSG00000049618	269	555	498	370	468	427	388	496	486	302	475	242	181	214	140	236	381	401	430	312	241	343	383	411	380	435	434	379	453	346	499	437	518	469	444	493	744
ENSG00000049759	69	67	90	121	66	109	96	370	224	189	267	155	289	224	239	223	255	352	385	152	227	532	131	298	732	88	52	154	121	80	69	81	44	206	41	36	145
ENSG00000049769	336	140	305	229	401	372	267	308	500	152	317	295	258	334	343	154	157	318	213	174	110	1112	751	611	850	301	223	296	308	252	258	255	239	195	225	239	206
ENSG00000049860	510	1725	297	446	177	374	452	613	901	913	346	565	825	910	386	741	1168	440	575	541	1242	244	177	491	269	568	649	720	507	650	945	659	656	954	767	566	773
ENSG00000049883	55	54	65	50	98	65	68	59	68	56	45	55	94	72	16	64	54	50	64	74	101	59	79	70	47	49	57	54	58	66	73	65	77	58	60	52	64
ENSG00000050130	268	239	218	301	317	265	367	244	333	309	168	266	338	321	199	301	320	262	246	292	362	150	219	245	224	314	331	372	266	311	349	227	343	266	397	278	393
ENSG00000050327	3	31	7	5	1	3	1	17	5	4	8	5	1	2	6	0	19	1	6	0	16	7	7	37	4	47	52	11	13	40	27	20	41	48	51	21	0
ENSG00000050344	87	306	77	52	13	35	60	68	110	91	141	34	364	59	22	98	56	60	86	165	468	3	58	54	6	38	38	111	57	48	20	85	61	103	203	52	87
ENSG00000050426	519	508	390	526	945	499	494	335	376	383	139	417	497	521	485	378	434	372	356	388	471	657	535	477	592	406	297	545	370	379	457	411	349	338	450	453	372
ENSG00000050438	125	133	181	459	140	157	262	181	367	127	534	437	483	416	584	255	174	367	308	180	133	901	506	576	929	429	464	445	282	301	461	263	253	223	416	442	45
ENSG00000050555	16	35	75	172	24	37	60	84	40	49	10	55	13	16	99	20	96	65	44	225	13	71	85	170	40	26	27	62	32	78	96	334	101	269	160	64	136
ENSG00000051108	2070	2383	1285	1584	577	1609	2046	703	906	1594	644	1443	1007	1285	476	1392	2589	683	903	1271	1308	815	788	756	516	747	751	882	743	1301	749	1481	903	929	2106	749	396
ENSG00000051180	34	98	7	87	8	38	32	157	6	88	363	38	38	125	134	166	81	158	171	95	174	6	4	9	12	38	5	3	21	10	134	24	16	30	13	24	264
ENSG00000051620	110	263	155	136	37	166	148	135	85	242	163	212	124	76	349	213	220	99	111	211	206	147	124	226	129	158	196	136	110	159	191	231	93	190	158	131	97
ENSG00000052126	268	119	157	63	137	318	172	49	118	42	73	52	85	325	489	43	68	43	48	78	93	243	120	154	243	103	71	106	153	106	75	164	79	150	81	105	239
ENSG00000052795	219	289	197	164	68	217	381	243	522	350	381	152	242	346	117	179	610	174	296	149	257	85	216	278	127	100	99	84	184	130	119	76	134	184	120	94	57
ENSG00000052802	311	227	210	543	595	356	484	317	311	273	842	525	500	267	99	583	255	382	266	482	227	343	317	210	513	386	585	772	326	718	835	469	672	418	347	353	513
ENSG00000052841	618	397	476	206	512	563	345	285	280	392	223	482	412	435	300	245	396	528	331	468	518	282	360	414	254	383	370	490	354	375	444	389	449	481	442	424	792
ENSG00000053372	562	502	491	480	359	576	441	472	410	435	353	539	381	485	710	583	346	559	526	619	454	655	427	361	722	385	460	353	325	345	420	379	352	409	397	444	536
ENSG00000053438	81	431	175	708	56	247	277	5298	275	45	353	501	681	81	1069	166	100	1493	1838	220	7	1264	354	256	1471	239	148	256	268	22	168	121	284	286	312	267	1037
ENSG00000053501	453	480	476	591	672	556	441	407	529	421	670	536	370	423	1099	517	430	504	437	499	451	732	522	595	550	457	435	428	452	459	447	493	431	351	444	454	409
ENSG00000053747	5	15	18	14	28	13	8	13	10	14	4	12	12	23	8	0	16	9	0	10	52	117	17	18	79	4	1	7	17	5	8	8	11	5	10	5	103
ENSG00000053770	152	262	92	186	120	101	196	150	212	233	133	112	147	115	86	325	157	118	194	160	169	148	91	90	184	114	169	140	119	152	131	144	184	123	124	140	83
ENSG00000053900	427	245	212	203	227	228	211	134	238	262	123	200	214	274	413	325	244	286	236	378	369	224	194	267	312	181	186	282	117	188	190	215	148	121	187	253	119
ENSG00000053918	158	308	359	72	59	342	328	295	174	292	52	139	30	201	99	119	436	104	156	118	174	7	46	204	4	319	191	117	249	216	294	337	219	518	215	129	112
ENSG00000054118	1269	1562	1194	910	567	1065	963	1052	1255	1126	1255	868	985	1242	1654	1490	1161	1367	1435	1481	1188	722	910	985	751	1065	1075	1251	1061	1157	1125	982	1056	1223	1043	1348	1491
ENSG00000054148	871	868	1185	1231	1077	1152	1100	1076	819	1273	924	1158	1058	904	1610	870	922	1296	1262	1264	1334	902	1431	1169	1128	1013	1041	1673	914	1113	1336	1273	875	881	1152	1211	1237
ENSG00000054282	402	411	335	300	180	536	373	366	359	306	217	409	358	185	1838	399	418	218	306	563	526	257	393	412	249	214	217	237	270	267	214	299	223	446	257	263	227
ENSG00000054392	11	39	15	48	19	12	13	21	21	36	28	17	35	12	38	0	23	16	8	38	28	42	52	23	42	30	38	29	42	34	20	46	40	47	15	35	102
ENSG00000054523	2618	580	2199	2106	1902	2589	2442	1594	3073	853	2174	2383	2353	2325	1407	2282	916	2283	1653	1601	462	1814	2417	2046	2353	1392	954	2106	1601	1261	1188	900	1251	823	1188	1083	1173
ENSG00000054598	52	255	54	107	84	36	74	93	113	58	19	78	127	33	180	11	54	67	44	186	68	82	79	148	63	138	110	103	92	87	69	82	110	175	95	110	781
ENSG00000054611	264	639	365	204	195	363	285	412	299	346	206	234	174	285	361	223	496	237	258	238	540	283	395	463	253	337	343	259	371	360	312	442	283	494	367	309	229
ENSG00000054654	564	1098	468	567	1669	437	336	417	208	238	566	439	561	959	535	435	187	773	561	219	420	199	118	135	94	400	473	280	488	371	398	400	540	407	652	648	812
ENSG00000054690	459	81	2399	862	709	1435	1469	1157	8055	410	511	823	622	674	419	98	1367	612	302	201	109	1785	10246	9412	2176	713	432	802	1799	1671	1104	358	496	445	589	498	548
ENSG00000054967	165	416	252	152	108	166	105	306	373	392	206	277	249	325	187	179	610	356	226	222	677	247	329	588	208	298	321	189	257	270	328	327	164	323	173	194	407
ENSG00000055044	718	1229	464	499	906	503	523	550	598	720	740	503	545	665	1851	1350	515	911	874	1086	900	397	349	338	561	428	445	514	395	434	444	370	477	359	361	495	535
ENSG00000055070	799	1508	880	904	407	1048	884	1216	1072	1285	553	720	666	777	764	1278	1104	931	1018	1324	1392	407	854	779	374	816	783	595	809	815	738	994	752	1118	854	857	1594
ENSG00000055130	1052	744	649	890	773	648	719	1124	785	1052	824	919	745	723	518	1079	739	1600	1181	1039	1235	786	720	577	1017	683	757	857	708	723	702	698	813	1269	566	713	887
ENSG00000055163	648	1093	460	516	1118	582	405	476	373	304	907	589	760	468	323	179	181	363	487	312	233	1635	777	416	1491	1137	1235	877	1428	989	1417	1309	2106	625	1594	1023	496
ENSG00000055208	829	1334	771	520	492	1080	1118	1002	787	1415	613	720	479	584	218	1103	1145	607	786	717	1065	177	327	450	174	787	771	1141	924	1083	786	1131	775	1049	1075	741	534
ENSG00000055211	362	443	365	480	732	474	630	322	711	556	489	480	339	343	339	596	525	417	394	356	408	316	484	503	320	673	656	720	628	586	661	484	884	438	673	651	333
ENSG00000055813	66	29	184	63	140	147	157	37	94	28	64	50	50	94	28	0	106	37	27	10	0	227	251	163	203	103	74	57	204	49	64	69	43	110	20	77	99
ENSG00000056736	592	82	268	680	994	551	386	172	248	178	193	948	1572	222	174	201	106	300	479	190	64	310	483	349	204	1460	997	832	1251	944	1653	1089	2068	411	1341	2131	1308
ENSG00000056998	39	88	64	491	37	357	359	383	184	162	176	193	2354	119	143	0	93	184	116	146	7	126	520	397	142	320	244	679	675	461	246	624	136	494	439	252	148
ENSG00000057252	516	666	204	161	156	288	438	442	675	931	127	301	314	468	89	641	992	239	425	405	816	108	85	233	106	237	322	272	210	325	312	306	258	566	279	222	52
ENSG00000057657	134	820	87	64	18	63	82	131	106	215	23	97	26	100	25	255	483	65	78	103	312	12	13	35	11	57	49	69	61	94	62	194	75	103	112	74	20
ENSG00000057757	708	664	618	683	550	773	805	644	858	635	662	564	885	692	538	518	590	635	561	409	562	1280	1049	877	1672	562	651	657	617	590	607	626	554	461	550	538	531
ENSG00000057935	209	118	239	168	272	299	187	158	152	130	137	160	180	272	112	154	140	137	102	141	154	404	275	243	421	206	269	100	193	204	181	263	263	135	189	211	241
ENSG00000058056	105	77	85	93	236	72	96	177	159	81	229	93	84	111	201	98	114	112	105	91	103	163	157	154	116	106	113	66	87	102	84	95	130	55	93	98	573
ENSG00000058063	181	639	119	124	251	131	151	169	306	349	434	194	246	189	93	378	310	242	254	158	420	76	134	161	191	136	150	193	116	175	107	121	151	158	144	118	311
ENSG00000058085	1	11	4	0	1	0	0	5	1	4	0	7	14	11	14	0	23	10	1	6	28	3	0	1	5	6	4	42	1	0	6	2	0	5	2	0	6
ENSG00000058091	609	211	167	447	230	155	254	337	128	347	361	691	439	233	143	684	209	381	513	427	109	376	122	49	551	280	300	361	232	309	395	266	337	146	259	435	99
ENSG00000058262	1357	2472	2325	2230	1522	1799	1247	1960	1286	2382	1671	2264	2029	2301	954	1673	1670	2556	1866	3230	1551	666	1089	1279	688	2325	2765	2046	2230	1974	2199	2176	2618	2417	2382	2176	5294
ENSG00000058453	898	312	612	431	174	664	367	368	392	194	380	681	344	392	253	245	198	644	358	441	476	700	648	788	709	479	317	501	417	362	360	336	223	224	618	350	1654
ENSG00000058600	183	270	409	239	387	243	190	330	194	210	262	292	112	215	270	236	177	267	291	254	187	289	376	355	189	276	269	214	244	223	244	268	243	217	286	284	261
ENSG00000058668	1541	1064	1593	1173	1167	857	777	631	743	577	578	1079	2416	2229	742	674	865	711	30321	882	1261	484	591	630	1136	1901	2352	953	1941	1635	1601	1247	2966	1825	2198	1987	2852
ENSG00000058673	1671	938	1194	920	1785	1247	1084	901	1021	1401	1005	1056	1130	1443	208	992	1030	1262	21725	2229	1601	727	1052	1027	906	815	924	1402	756	1285	937	966	938	749	1141	1137	1279
ENSG00000059122	687	328	714	641	641	887	569	425	557	448	398	615	794	471	308	142	226	363	226	337	619	853	909	672	909	626	439	546	548	363	513	457	474	262	577	648	222
ENSG00000059377	527	734	574	190	80	640	613	797	448	833	156	425	124	603	308	540	1295	225	350	338	687	60	137	540	24	768	673	630	720	874	717	1069	647	1001	625	568	68
ENSG00000059728	147	748	205	114	226	171	198	262	210	1061	315	247	202	299	192	781	1564	181	229	214	472	139	178	207	159	121	173	122	111	205	113	114	138	129	139	116	82
ENSG00000059769	191	217	164	187	196	144	181	196	220	244	188	206	246	202	230	190	260	206	243	233	270	195	142	125	184	169	196	153	172	157	157	132	154	224	160	137	212
ENSG00000060069	89	240	301	111	124	225	93	231	246	215	118	115	111	156	93	154	242	174	210	176	222	238	291	350	164	173	199	94	155	127	190	194	148	225	168	135	158
ENSG00000060237	3071	3373	2820	2853	1941	3571	4578	7398	6371	4267	4580	1712	1601	2176	293	2680	3836	2324	2518	2352	2264	953	2820	2301	1342	2443	2106	2443	3373	4270	1942	2383	2046	2680	1771	2010	2968
ENSG00000060339	1151	2326	602	594	814	603	1271	616	880	729	1838	529	528	891	4118	2283	681	906	1323	1023	971	532	356	365	626	463	564	938	408	727	594	394	499	508	561	606	425
ENSG00000060491	526	1057	823	656	831	713	508	675	707	868	631	1295	418	720	705	823	728	1480	916	741	1262	2133	899	1086	1542	696	703	519	687	633	806	743	715	1069	727	650	587
ENSG00000060558	266	749	324	116	50	246	238	513	281	813	94	202	107	319	329	347	700	252	444	336	1182	213	142	207	172	364	371	271	239	381	379	488	338	544	264	267	100
ENSG00000060642	170	198	227	180	122	298	224	160	224	198	127	221	393	223	70	190	157	149	137	88	226	226	333	284	166	245	210	232	244	211	233	264	250	275	208	201	278
ENSG00000060656	26	54	87	66	65	84	56	58	119	54	124	119	43	105	35	20	58	44	29	168	520	291	254	174	328	206	416	263	317	165	202	166	465	333	190	283	1483
ENSG00000060749	365	205	173	223	426	211	303	305	214	273	865	129	203	260	61	335	220	322	364	309	292	45	65	71	68	188	206	268	233	205	212	151	258	232	134	182	275
ENSG00000061455	7	4	8	7	4	8	3	6	5	2	4	4	3	3	0	0	0	4	0	14	4	12	13	17	9	2	5	2	4	7	6	3	2	0	0	5	362
ENSG00000061656	21	408	67	52	32	41	13	134	21	324	19	168	291	140	128	190	224	208	218	269	580	211	77	37	195	65	92	22	13	86	92	95	41	89	35	33	116
ENSG00000061794	548	480	480	585	726	505	615	528	559	636	623	490	513	545	329	551	627	503	565	538	611	513	507	428	514	446	529	434	430	475	405	429	575	462	425	453	421
ENSG00000061918	93	106	99	118	169	77	121	184	129	62	381	124	219	142	109	119	124	147	166	140	137	443	199	124	891	142	226	170	118	111	108	79	178	139	122	148	253
ENSG00000061936	697	379	754	578	1308	655	479	442	694	362	382	707	454	544	1814	367	369	649	598	435	459	948	1057	1341	631	496	527	485	466	587	642	484	475	378	674	593	297
ENSG00000061987	448	313	204	329	557	202	331	228	485	394	231	257	270	253	80	311	439	312	296	291	328	214	245	244	273	257	273	443	238	274	263	175	310	191	300	293	206
ENSG00000062038	27	15	44	21	40	30	47	29	15	0	32	28	201	38	80	0	19	26	60	26	19	80	32	32	73	331	334	40	253	134	63	164	479	219	538	314	64
ENSG00000062096	1	0	0	178	3	8	41	7	32	18	8	298	270	36	70	20	31	32	4	6	66	112	144	46	103	101	71	5	36	88	65	225	57	6	80	64	0
ENSG00000062194	1096	602	490	708	683	564	790	616	834	678	940	591	616	738	455	619	557	643	868	812	745	399	493	480	603	434	489	640	436	615	562	451	585	504	468	620	548
ENSG00000062282	10	118	16	19	21	17	22	30	15	23	6	20	16	14	35	20	76	8	16	14	49	167	34	14	84	6	13	3	7	7	23	12	13	6	20	5	33
ENSG00000062716	448	1201	694	490	279	356	546	993	637	1523	1509	1990	1882	4276	927	2283	2265	3234	1435	3913	10258	329	309	571	369	824	1132	1990	535	1013	1169	851	575	1311	1386	827	378
ENSG00000062822	226	336	254	299	116	262	213	488	212	282	338	242	123	328	251	301	309	507	394	422	446	168	222	277	117	222	192	138	246	191	359	201	176	230	196	194	465
ENSG00000063046	4678	5295	1853	1671	4942	2230	3231	2417	2265	2557	2302	1318	1174	2658	778	2152	2873	1470	2106	2252	2521	931	1031	1392	882	2012	1601	2071	2088	2047	1759	2417	2284	1609	2252	2522	1800
ENSG00000063169	219	169	299	285	130	271	141	304	210	178	238	335	133	219	126	154	172	272	210	229	171	269	361	362	204	200	173	139	225	141	108	130	124	130	154	137	239
ENSG00000063176	301	144	330	251	157	317	273	270	393	185	308	326	215	224	311	245	233	215	180	259	203	555	394	376	371	396	372	194	358	264	270	379	382	241	289	292	201
ENSG00000063244	2384	2199	2821	2821	1595	2400	1959	2969	1726	1838	3159	3231	1758	1541	1014	3227	1838	3279	2522	2472	2301	1609	2071	2326	1385	1759	1853	1903	2030	1759	1739	1786	1839	1236	2106	1839	3024
ENSG00000063245	700	1035	1251	1286	469	1481	1048	1601	779	1140	988	994	494	594	853	565	1242	887	971	1104	1017	2133	1001	1043	2399	1188	1056	507	960	749	765	1286	625	1151	713	700	777
ENSG00000063322	931	739	1230	1040	942	1532	1309	972	1141	1056	898	1302	1056	711	643	1089	730	765	773	719	649	1069	2088	966	1030	1126	829	780	1043	1076	816	995	978	848	877	1126	803
ENSG00000063438	72	42	75	57	65	73	63	94	40	70	80	78	53	35	134	43	75	81	69	66	88	74	100	69	136	48	66	38	72	53	81	146	56	123	74	169	78
ENSG00000063587	424	283	305	273	912	486	334	378	171	212	475	266	505	487	28	98	134	229	162	159	110	212	338	242	155	395	351	140	353	288	207	242	518	211	260	421	201
ENSG00000063601	1031	376	381	292	646	533	291	361	197	256	356	337	326	336	86	335	207	380	306	275	253	308	287	278	309	402	389	314	322	307	324	294	346	323	371	484	187
ENSG00000063660	1502	161	2155	2855	930	1358	848	1471	498	1787	672	4681	1610	3234	1190	1867	436	1151	3846	9421	3640	2912	660	600	2089	1882	3234	2591	1431	1152	1544	1106	1801	1431	2089	964	2591
ENSG00000063761	225	96	182	140	126	222	99	169	204	114	41	134	116	119	300	86	128	146	154	122	107	259	301	328	210	142	109	83	189	142	174	198	152	131	168	135	119
ENSG00000063978	449	633	554	452	281	553	407	666	379	651	459	596	428	580	249	575	593	533	513	497	758	384	501	502	307	458	517	351	468	534	368	538	524	549	475	416	666
ENSG00000064012	93	558	76	65	17	57	68	128	101	201	34	75	67	82	99	201	214	73	86	98	326	8	19	104	14	114	75	102	99	149	111	174	83	222	103	106	118
ENSG00000064042	568	154	684	989	156	1086	2029	919	2133	319	484	677	582	517	1416	651	534	305	280	326	200	390	885	871	531	467	185	707	948	543	245	571	232	368	353	338	292
ENSG00000064199	82	52	47	44	14	44	60	78	54	88	170	82	240	49	336	98	66	73	69	107	69	99	121	59	85	30	42	38	60	49	50	61	27	61	64	29	148
ENSG00000064201	52	238	10	12	5	5	13	43	90	51	10	13	5	24	12	11	94	15	23	21	58	5	7	39	0	26	56	18	24	66	14	60	18	42	33	14	3
ENSG00000064205	8	26	26	2	27	13	22	2	15	0	6	7	18	18	89	0	16	6	6	10	27	10	23	24	13	4	5	0	6	2	5	4	1	12	14	3	20
ENSG00000064225	137	126	105	104	66	212	397	133	195	174	233	74	137	153	261	213	140	104	147	119	181	161	38	95	142	266	219	357	160	259	296	263	239	179	251	232	46
ENSG00000064270	3	2	17	2	11	4	1	8	3	4	14	1	0	7	19	0	17	1	4	6	0	31	19	6	15	65	59	5	98	63	5	157	52	12	16	216	17
ENSG00000064300	23	102	147	100	409	91	47	175	417	338	5407	108	121	145	109	276	1470	313	282	1027	24	155	338	264	89	270	289	904	291	192	2354	78	117	188	1461	372	5154
ENSG00000064490	567	501	612	803	398	596	569	564	401	489	398	736	474	620	835	518	580	526	446	648	462	463	555	551	364	490	437	404	484	480	435	549	457	561	482	458	835
ENSG00000064601	1140	1279	1585	1867	459	1162	997	1263	1146	1553	363	2265	1252	1919	613	1443	1367	1515	880	1377	2301	1280	792	1318	1151	1771	1672	1725	1334	1523	2681	1961	1183	2354	2070	1516	1271
ENSG00000064651	64	88	112	197	120	57	238	221	1397	137	207	129	90	69	67	119	346	139	133	110	149	61	223	299	86	62	83	124	204	139	71	46	114	86	69	48	593
ENSG00000064652	316	263	242	275	169	233	267	280	334	349	308	222	296	229	285	286	408	211	262	206	303	234	313	257	210	193	208	223	210	307	231	236	217	229	161	177	140
ENSG00000064655	110	109	48	594	52	188	166	110	128	244	100	571	697	103	80	142	143	362	171	247	83	137	231	174	101	126	21	103	145	99	176	200	79	167	64	87	363
ENSG00000064666	94	2873	424	401	410	190	336	334	261	357	80	253	133	156	132	190	923	315	392	353	1436	186	317	291	64	358	136	121	116	311	306	352	178	529	249	229	237
ENSG00000064687	102	721	218	207	28	123	102	108	210	127	43	250	194	193	170	86	205	134	207	277	215	783	182	225	296	175	87	194	82	168	197	354	118	162	134	71	52
ENSG00000064692	276	20	261	201	243	267	196	287	51	38	161	177	122	109	28	86	71	171	178	115	19	44	110	100	20	19	10	58	56	21	20	22	16	28	16	13	206
ENSG00000064703	136	133	122	108	62	110	85	110	76	107	201	118	110	134	102	119	89	116	120	163	140	74	62	85	59	85	96	95	75	110	86	119	105	110	85	94	124
ENSG00000064763	106	225	73	125	15	122	119	165	102	256	87	87	70	83	45	98	209	132	73	87	110	141	51	101	141	191	224	169	181	245	140	178	243	199	232	278	45
ENSG00000064886	200	315	928	1332	73	363	574	1241	300	1193	154	1117	3725	573	959	527	1047	2871	3725	228	308	41	484	1572	141	2045	1010	741	2616	782	2152	2415	503	2817	2655	1193	50
ENSG00000064933	277	131	117	195	386	156	192	108	145	204	193	150	380	198	86	301	142	153	164	200	206	110	94	136	167	152	155	199	94	182	116	93	248	111	130	112	133
ENSG00000064961	736	821	948	982	271	945	723	706	724	623	1027	1318	602	913	1317	651	708	1027	836	1230	736	323	718	963	245	431	337	458	562	411	391	519	340	547	606	402	826
ENSG00000064999	271	405	392	349	346	546	515	372	239	470	188	322	134	283	105	266	534	307	252	228	165	710	453	269	474	480	393	379	614	405	966	455	441	625	295	343	269
ENSG00000065029	417	340	578	289	536	540	334	312	354	362	241	382	170	379	365	255	318	523	300	357	226	436	537	689	414	408	288	488	371	367	708	425	335	283	427	393	363
ENSG00000065054	258	457	625	884	508	501	484	515	842	335	640	646	359	360	790	286	488	711	353	718	674	1460	724	660	1188	643	433	567	940	684	837	683	476	750	400	556	359
ENSG00000065060	208	313	171	102	216	121	119	262	188	267	154	123	68	211	22	179	260	211	210	122	147	86	74	84	66	155	185	190	150	184	267	191	184	301	165	158	134
ENSG00000065135	315	511	264	458	107	320	438	368	215	667	306	324	362	471	571	771	645	339	425	750	786	156	162	176	176	241	318	190	197	230	203	279	206	353	214	238	228
ENSG00000065150	1594	872	669	1309	1435	758	1469	1377	786	1156	937	740	384	1247	278	853	977	1124	1309	925	595	553	579	460	701	793	802	816	786	790	815	634	862	643	631	893	937
ENSG00000065183	142	187	173	197	99	105	181	209	75	204	168	156	158	157	140	179	158	137	180	171	215	59	74	63	64	128	181	61	117	125	116	146	148	130	128	137	124
ENSG00000065243	475	328	258	401	241	185	447	292	384	497	330	252	358	309	70	390	309	343	385	460	323	69	120	121	112	262	342	576	334	354	194	209	343	345	277	380	210
ENSG00000065268	658	347	623	728	531	715	452	411	403	355	570	625	391	573	854	368	421	586	738	741	555	778	539	571	727	526	476	437	672	407	498	462	440	515	467	511	752
ENSG00000065320	351	88	1342	782	700	593	291	263	58	338	106	810	737	749	105	684	321	390	246	458	132	52	136	245	24	2662	2356	885	2202	1517	1698	2445	3076	1904	4947	1990	4276
ENSG00000065325	0	0	4	1	1	8	0	0	3	0	1	9	4	4	4	0	5	5	0	0	0	29	8	0	270	2	2	2	6	2	2	5	1	2	0	0	3
ENSG00000065328	28	46	4	34	3	21	13	93	2	47	447	5	13	50	38	43	27	58	68	50	69	6	0	0	2	8	2	1	11	0	53	0	1	12	14	11	163
ENSG00000065357	263	1027	273	61	195	252	145	203	64	311	85	257	102	276	112	179	313	172	180	205	298	297	111	219	414	297	294	274	204	263	262	310	225	251	295	236	50
ENSG00000065361	1295	70	492	185	2069	253	452	438	2765	87	6369	188	82	259	2068	108	289	101	771	60	22	465	3571	3278	434	937	1011	319	1235	818	600	501	2765	498	1918	1006	20
ENSG00000065485	132	200	136	111	97	131	74	113	101	178	130	158	133	282	266	245	174	174	113	224	165	148	48	94	148	86	130	87	98	102	163	114	119	125	209	92	541
ENSG00000065491	222	238	278	212	252	238	246	284	228	244	213	293	169	311	89	245	247	238	266	280	211	304	255	259	323	239	242	273	240	269	324	252	235	312	245	239	296
ENSG00000065518	910	935	1058	1146	1402	1066	1271	917	1008	1080	926	673	1131	888	1697	1020	986	967	621	732	852	1128	1243	1350	1141	1036	1002	1195	1106	1128	1043	1096	1120	1016	1031	1090	1163
ENSG00000065526	900	812	1294	695	756	838	806	1011	901	755	536	574	417	672	568	456	655	792	870	474	712	587	931	762	478	790	861	623	811	865	720	712	916	727	567	831	1481
ENSG00000065548	614	789	440	517	683	408	550	541	757	678	908	515	334	494	929	823	642	666	756	683	884	429	306	251	519	420	475	623	413	529	456	420	494	557	436	476	614
ENSG00000065559	221	306	207	214	309	233	221	224	332	224	124	213	249	224	117	98	273	256	227	220	311	461	264	217	587	217	239	241	208	243	181	206	248	219	280	219	191
ENSG00000065613	243	365	198	181	233	217	303	172	424	342	258	204	200	269	164	236	392	174	171	210	389	156	193	195	262	210	198	282	271	236	167	195	189	230	195	244	207
ENSG00000065615	110	339	115	70	97	81	105	178	121	271	201	61	34	127	218	237	300	94	194	85	194	59	36	64	47	88	92	94	81	85	122	87	66	86	73	61	39
ENSG00000065621	16	14	26	18	21	35	18	21	81	9	14	13	14	11	38	11	23	18	6	5	11	149	218	246	147	101	116	52	19	121	66	77	115	46	19	77	8
ENSG00000065665	449	94	287	224	341	357	243	211	482	130	225	230	232	260	73	119	198	214	147	107	129	439	484	386	593	280	264	342	298	287	315	190	248	137	256	309	393
ENSG00000065802	350	339	353	303	708	529	555	530	776	357	623	271	314	362	211	286	275	208	419	314	758	358	527	491	293	471	480	232	488	469	393	406	445	207	422	429	365
ENSG00000065882	303	1048	256	367	67	470	361	567	289	502	489	338	561	413	251	358	777	510	472	567	646	387	343	362	416	451	471	389	554	505	517	665	365	758	364	451	696
ENSG00000065883	488	336	376	270	230	249	187	325	251	388	180	401	376	238	80	237	229	433	389	365	354	222	301	301	254	210	224	274	213	224	254	247	217	245	232	201	351
ENSG00000065911	811	787	758	362	1223	934	1080	513	84	959	365	343	318	931	258	620	719	318	447	398	1079	46	122	114	32	230	317	132	223	341	226	199	242	355	461	234	296
ENSG00000065970	202	325	228	146	327	246	229	215	190	284	152	167	158	208	102	201	236	181	166	211	211	259	224	263	381	238	245	206	213	250	205	271	237	230	232	219	311
ENSG00000065978	4276	3732	4418	3076	2661	3573	3376	4586	3428	3329	8551	2445	1990	3428	3639	3328	3234	5159	4947	4586	4125	674	1699	2327	735	2972	2682	3282	4418	2874	4276	2591	3573	3536	3573	4125	5822
ENSG00000065989	161	241	177	114	181	140	108	127	110	307	62	151	128	225	126	98	222	66	61	64	211	878	122	116	603	186	149	89	272	154	126	203	214	168	128	160	1463
ENSG00000066027	802	743	386	441	356	752	904	276	784	347	310	255	357	281	195	266	465	303	326	380	307	270	512	416	351	375	253	308	382	362	219	366	314	311	277	287	254
ENSG00000066032	540	72	448	1493	1016	569	673	687	494	356	971	1501	2201	528	326	504	152	415	229	376	58	804	883	261	934	598	575	271	649	942	432	967	689	460	436	945	38
ENSG00000066056	94	189	170	520	166	230	211	116	153	49	75	107	45	72	564	98	98	178	33	91	28	297	266	190	181	91	31	106	136	136	75	92	111	140	37	85	94
ENSG00000066084	876	637	885	692	707	847	1451	1247	1838	821	953	537	644	916	261	540	1069	575	929	441	377	486	1286	1279	468	594	712	829	868	702	529	477	806	803	451	531	255
ENSG00000066117	786	559	750	799	1278	662	592	809	587	535	1737	562	491	734	192	527	447	1065	920	765	442	555	700	760	542	661	718	672	705	600	683	473	674	534	868	711	792
ENSG00000066135	576	508	563	476	239	452	334	460	366	396	518	396	511	604	256	379	462	368	448	503	353	435	432	402	331	420	504	358	482	450	370	444	550	535	615	477	1367
ENSG00000066136	380	493	575	397	269	446	331	499	294	404	330	302	307	413	278	311	408	340	326	478	495	610	401	446	516	417	358	378	436	417	389	498	349	446	447	398	609
ENSG00000066379	214	227	224	178	204	198	190	222	110	236	201	197	100	218	564	276	214	153	178	261	188	222	175	242	184	174	208	127	158	238	240	262	195	190	202	193	120
ENSG00000066455	427	476	443	483	598	489	531	496	568	699	504	517	532	517	251	781	645	437	528	497	602	241	402	354	331	455	470	438	462	472	491	410	450	469	517	463	483
ENSG00000066583	333	352	278	291	365	245	308	372	424	307	398	239	350	319	159	166	335	262	318	244	249	215	424	283	277	259	343	236	276	313	298	273	379	281	302	301	1326
ENSG00000066629	123	50	170	163	88	192	177	226	303	122	133	141	157	166	223	108	181	122	111	206	308	211	350	317	164	137	219	147	177	186	237	179	184	147	165	181	276
ENSG00000066651	77	66	105	79	249	137	126	60	87	98	66	95	62	61	38	98	118	106	68	87	85	126	93	97	139	75	80	120	77	99	111	75	77	62	81	94	60
ENSG00000066697	237	308	216	223	202	219	204	365	264	215	444	206	232	307	261	190	291	310	252	284	510	182	201	192	193	183	215	144	213	227	153	207	210	185	224	203	163
ENSG00000066735	11	62	41	35	190	38	50	88	23	28	32	5	4	15	45	0	13	114	100	22	4	37	12	28	42	13	2	13	48	20	10	19	29	20	0	16	534
ENSG00000066855	107	104	72	107	71	73	121	97	137	120	87	76	94	100	159	154	137	65	105	96	124	39	119	120	42	79	102	63	78	88	91	75	85	88	78	77	92
ENSG00000066923	82	223	77	41	81	78	58	120	66	77	39	244	52	37	61	154	96	143	75	76	98	105	131	190	53	68	47	85	73	64	91	88	46	136	68	66	78
ENSG00000067048	580	819	267	362	967	282	421	328	0	26	748	766	0	485	0	119	810	570	1	0	0	234	202	212	0	379	361	0	2	489	0	2	355	0	454	386	474
ENSG00000067057	1215	803	1043	762	928	1223	686	570	377	1079	1635	901	1813	2011	876	484	866	1853	1048	1385	2175	2324	953	839	1902	791	554	572	826	569	584	568	452	661	371	732	1989
ENSG00000067066	164	1324	274	246	28	203	249	413	220	1079	68	207	95	327	349	456	1086	258	389	216	1021	27	63	147	16	276	269	173	252	411	210	321	187	1145	286	202	53
ENSG00000067141	442	103	657	870	994	833	641	424	2250	209	356	724	1541	411	102	201	408	335	263	314	35	533	1838	1435	582	1024	773	417	1229	655	437	578	1261	749	1005	853	1551
ENSG00000067365	102	94	219	89	142	143	79	144	72	124	99	173	50	115	450	86	100	182	126	181	149	183	139	146	221	66	65	87	68	58	81	62	61	69	86	68	148
ENSG00000067445	1417	50	1231	830	2109	998	763	723	326	267	812	844	635	1801	715	201	249	1072	570	671	96	1070	902	964	990	776	718	780	673	654	658	562	964	418	1247	1066	1031
ENSG00000067533	96	86	83	108	119	45	89	108	86	124	193	75	58	59	326	154	117	110	110	180	162	36	55	44	46	74	82	38	42	55	51	61	61	83	51	71	73
ENSG00000067596	167	391	269	227	164	228	201	332	157	324	250	231	189	235	153	223	312	211	248	376	276	191	243	249	126	181	259	99	219	207	217	316	213	392	204	215	301
ENSG00000067606	154	113	336	210	162	338	251	317	603	54	341	112	105	122	1251	0	209	145	151	50	50	3326	884	835	3634	319	322	601	379	298	521	376	262	152	299	330	137
ENSG00000067646	104	121	81	67	102	76	76	52	0	0	81	81	0	71	0	43	91	48	0	0	0	14	25	44	0	57	73	0	0	78	0	0	74	0	78	71	72
ENSG00000067704	630	655	537	699	598	518	788	559	697	644	617	482	1052	491	270	518	657	751	679	923	891	425	454	405	402	515	513	641	500	563	542	446	568	574	580	614	859
ENSG00000067715	29	67	69	435	190	123	160	36	411	23	531	224	252	74	3428	43	21	193	14	12	49	3640	604	20	12610	135	12	921	32	20	73	37	44	74	4	10	40
ENSG00000067798	61	62	147	141	152	297	151	289	228	258	109	97	251	61	208	64	306	134	70	54	212	144	177	229	229	171	211	193	369	270	90	110	107	372	33	165	107
ENSG00000067842	20	8	10	15	112	18	5	16	39	0	8	31	27	13	185	0	0	24	0	2	0	817	116	13	660	29	4	105	6	1	15	3	0	13	4	3	156
ENSG00000067955	534	633	318	524	1223	292	783	461	572	870	891	357	440	417	86	992	674	439	885	719	858	107	369	326	223	385	531	434	345	411	415	288	514	435	399	346	807
ENSG00000067992	47	134	50	34	20	64	76	116	62	180	45	47	145	144	49	98	178	70	70	85	210	27	20	42	57	52	68	45	59	77	64	68	60	104	55	52	152
ENSG00000068078	358	122	519	2909	344	486	825	208	771	133	454	3836	4580	118	528	301	453	1173	252	707	202	2153	2230	1194	1508	769	248	941	941	720	365	1065	349	382	1162	469	2618
ENSG00000068079	292	585	474	464	391	344	367	455	393	541	256	401	728	462	417	368	459	510	433	402	795	170	342	393	222	446	471	318	563	407	441	480	346	1904	542	466	306
ENSG00000068120	810	670	632	481	508	686	777	550	507	724	440	581	651	544	558	540	596	734	606	1174	865	818	692	777	835	560	452	562	482	493	562	550	471	643	546	454	654
ENSG00000068305	941	658	752	599	317	748	974	911	883	2089	516	632	562	742	128	1323	1230	674	763	1084	1602	567	336	562	753	895	807	1398	902	1244	763	860	810	1509	817	864	301
ENSG00000068354	216	263	220	195	249	246	148	229	215	204	178	173	142	395	147	119	194	213	169	163	250	351	216	247	284	220	256	182	206	192	171	219	216	195	168	169	209
ENSG00000068383	260	181	230	229	295	260	273	175	394	137	263	140	140	163	216	78	207	153	111	186	80	954	596	337	1151	200	205	516	221	193	199	202	270	162	137	189	263
ENSG00000068438	399	491	303	389	471	358	367	559	337	378	487	343	305	648	489	411	344	452	403	393	546	381	347	370	336	357	416	339	371	357	383	343	376	377	442	445	329
ENSG00000068489	114	299	99	114	92	95	99	252	133	183	941	97	65	126	529	286	145	222	276	294	253	61	90	90	94	72	77	81	105	88	127	86	61	185	76	81	326
ENSG00000068650	213	447	628	444	265	408	356	650	989	842	358	718	481	538	31	347	966	526	490	343	318	287	796	850	207	471	602	573	688	537	485	308	464	692	554	438	899
ENSG00000068724	531	769	545	371	158	359	306	587	726	989	144	469	405	365	230	277	1058	362	287	517	602	289	801	830	310	559	564	491	461	718	726	505	263	575	469	389	150
ENSG00000068781	146	40	149	36	86	172	138	77	51	36	87	30	367	107	28	11	100	23	60	21	31	12	24	27	15	254	234	230	324	238	162	259	227	266	283	226	53
ENSG00000068796	788	437	394	444	1089	397	587	606	994	447	1048	358	460	476	291	435	439	539	581	335	303	144	374	229	112	503	465	352	599	558	497	343	694	356	418	665	676
ENSG00000068912	510	803	474	580	957	408	644	457	690	719	560	605	904	558	246	540	616	548	557	621	615	417	466	358	546	642	718	702	646	560	588	514	967	590	678	783	605
ENSG00000068971	691	371	748	650	637	702	580	520	948	548	759	832	677	674	386	390	501	786	638	605	672	1261	994	1047	1269	593	619	1208	645	629	727	534	707	520	501	577	495
ENSG00000069020	172	126	71	198	93	161	110	36	112	68	34	259	270	75	258	55	98	100	42	98	110	340	153	143	251	119	79	57	115	111	96	113	112	119	100	120	411
ENSG00000069399	94	724	190	118	87	88	89	352	131	570	139	345	237	227	170	301	543	329	389	336	767	183	64	239	120	262	477	134	174	191	250	262	134	355	230	245	171
ENSG00000069424	319	2009	362	418	216	296	216	315	876	711	725	353	186	324	185	411	926	548	377	298	1415	9409	567	568	6369	249	203	256	178	161	284	399	228	298	242	194	136
ENSG00000069482	9	19	137	21	3	12	16	65	4	125	26	72	10	241	126	0	188	336	21	24	196	0	19	11	12	259	256	3	8	22	11	2	6	15	7	80	8
ENSG00000069493	679	691	138	118	219	138	129	184	87	141	113	116	71	192	211	132	98	190	149	169	309	41	59	141	28	147	104	175	133	210	124	149	141	147	158	225	44
ENSG00000069696	184	19	109	60	152	182	139	16	83	45	99	9	58	126	55	34	68	68	70	158	91	221	185	207	277	88	49	29	32	16	11	124	36	9	20	26	132
ENSG00000069849	1131	1011	929	1168	1024	760	1035	977	862	1385	1738	1286	1210	1601	571	1316	1349	1392	1553	1040	1056	844	501	678	1043	1286	1523	1119	1095	1318	1295	1131	1501	1202	1310	1397	3159
ENSG00000069943	83	149	50	89	105	57	110	68	102	110	34	87	120	45	450	132	84	61	89	85	134	87	51	63	112	65	94	73	63	71	94	80	68	83	84	91	121
ENSG00000069956	269	255	184	174	283	218	340	166	384	368	504	277	469	267	109	446	309	276	392	286	408	208	159	195	428	158	187	201	162	181	144	202	216	125	200	219	263
ENSG00000070047	419	585	473	427	575	422	378	450	496	451	526	538	441	493	426	504	401	785	594	512	516	432	522	556	372	338	407	395	395	402	518	368	330	397	382	349	532
ENSG00000070081	139	346	47	165	202	142	135	153	157	251	288	166	186	177	402	424	195	160	262	231	267	125	74	92	149	134	104	177	123	153	207	149	161	210	148	154	130
ENSG00000070190	65	431	50	8	8	44	18	80	75	110	21	33	14	32	58	108	118	48	42	49	203	3	5	37	3	49	66	68	89	62	51	106	39	186	45	51	9
ENSG00000070214	1278	401	1242	966	578	1255	2133	1725	3279	386	762	871	814	850	893	379	1156	383	591	555	529	607	3279	3571	616	1111	1001	550	2153	1157	790	1094	1531	744	1601	596	309
ENSG00000070269	216	106	105	102	198	124	82	78	202	81	29	112	102	82	164	64	123	121	116	179	129	79	202	221	193	107	111	127	91	94	125	84	152	96	131	108	156
ENSG00000070388	41	33	67	47	114	8	32	10	86	0	62	62	4	19	122	20	58	52	27	25	7	261	183	139	185	29	32	24	18	12	104	26	34	6	15	17	26
ENSG00000070404	132	126	288	268	233	184	169	156	186	235	123	276	345	317	112	119	233	376	243	391	657	518	417	472	375	164	144	169	265	137	241	190	134	276	214	169	215
ENSG00000070501	243	260	231	249	181	237	254	223	210	171	199	213	144	238	560	119	243	206	169	162	248	360	227	252	333	204	213	529	235	211	190	272	193	272	199	176	134
ENSG00000070601	114	15	8	26	60	24	24	13	29	12	19	29	16	8	150	64	8	26	11	26	4	98	35	30	63	28	32	13	32	32	7	57	48	14	30	28	133
ENSG00000070614	580	443	1068	1229	602	956	831	906	2198	818	573	1103	1079	577	168	583	1075	793	583	568	599	606	1812	1507	670	1222	1332	773	1608	1111	1332	1242	1428	1145	1230	1124	586
ENSG00000070718	234	211	178	183	201	213	313	224	270	204	173	317	395	250	421	166	213	228	218	147	377	491	316	258	462	218	256	259	257	274	336	376	212	219	256	214	198
ENSG00000070814	244	525	317	206	144	282	308	362	359	231	269	252	186	239	1118	931	225	311	406	426	416	546	390	437	383	182	201	114	181	164	308	198	167	282	160	151	171
ENSG00000070831	1724	2729	989	1739	563	1243	2107	2589	2030	2681	1961	1402	1470	1989	877	3277	2589	1552	2619	1623	2590	945	1543	1470	1325	1061	1402	1516	1126	1601	1141	1286	1243	1492	1584	1402	1378
ENSG00000071051	497	749	1124	548	524	1103	1052	944	550	1416	717	648	566	974	369	742	1222	853	948	672	433	519	350	493	486	802	923	612	729	728	696	643	673	1356	767	634	684
ENSG00000071054	5151	1574	4580	3836	2176	3425	6134	9412	7398	2471	6637	2283	2045	3327	2908	2106	3157	3156	3635	2909	1942	910	3425	3910	1553	1799	1671	2199	3327	2968	1435	2283	1601	2417	1902	1799	1594
ENSG00000071082	5409	7068	2681	2910	4751	4942	5295	4272	2302	3531	3280	2354	1826	4118	25404	3570	3637	2284	2556	2659	3374	1961	1961	2619	2302	2302	2417	2619	2821	3729	2522	5154	2047	2873	2766	2681	2619
ENSG00000071205	52	115	36	18	41	26	24	25	14	23	28	12	41	82	35	34	61	22	29	39	100	110	28	43	34	51	74	12	41	37	44	75	84	35	36	55	192
ENSG00000071243	174	137	70	122	162	76	79	133	100	152	302	87	125	72	159	213	115	123	195	93	110	34	41	33	66	45	71	61	57	71	61	71	67	72	85	65	78
ENSG00000071246	1714	699	1463	1397	699	1231	1066	2089	1445	1672	967	1318	614	1100	606	2300	2031	2073	1917	2401	1771	620	578	1625	403	1610	1543	1533	1699	2073	1575	1904	1471	2525	1638	1840	807
ENSG00000071282	25	69	81	81	44	66	60	87	51	34	203	94	44	30	64	64	119	57	56	54	45	33	80	65	19	300	211	102	210	125	207	340	161	170	133	321	28
ENSG00000071462	575	263	494	601	351	446	328	625	221	494	506	710	447	473	934	824	319	809	707	845	533	506	437	475	384	321	336	252	312	307	448	427	248	376	307	299	337
ENSG00000071539	74	102	40	149	73	52	82	212	20	103	447	78	50	131	174	108	69	207	232	160	253	41	8	13	29	46	38	21	28	22	112	18	18	70	23	54	305
ENSG00000071553	1140	1584	1531	1725	1942	1574	1384	1918	1758	2175	644	1867	1367	2087	673	1461	1725	1601	1401	1601	1713	1918	1429	1758	1974	2353	2264	2028	2399	1814	2029	2046	2658	2325	2230	2133	1942
ENSG00000071575	322	631	401	1011	1408	436	494	496	200	443	12586	890	1262	545	343	1609	371	2153	1756	2087	1918	338	225	251	252	833	931	1771	1053	765	893	882	1252	525	985	2011	1867
ENSG00000071626	813	1034	865	710	601	791	625	884	740	751	777	866	528	813	1208	596	731	1201	994	912	1251	992	1194	1601	960	623	555	620	495	523	780	561	353	454	464	559	743
ENSG00000071859	1141	945	998	700	678	960	929	938	1141	981	903	1018	792	1271	985	718	934	1230	1309	1392	1348	1248	1168	1585	1189	756	695	882	816	779	789	794	641	720	788	859	931
ENSG00000071909	3	9	4	0	3	1	0	3	6	7	10	2	0	4	84	0	0	2	6	10	0	2	6	1	2	13	16	0	10	8	6	3	16	7	4	14	16
ENSG00000071967	407	563	396	353	176	513	749	298	657	421	272	488	1356	610	115	301	747	144	236	396	504	201	667	494	168	675	460	815	684	728	334	546	644	616	957	478	1216
ENSG00000072134	659	150	1075	1061	3278	1065	780	606	1255	432	1072	762	540	694	407	1089	429	666	698	686	184	596	1366	1366	743	5815	8545	1332	4676	3571	1255	4938	10242	1182	3833	6369	245
ENSG00000072135	963	1574	1069	636	526	1094	1093	994	578	1595	434	722	545	631	398	771	1671	600	894	865	1145	775	589	960	651	1002	844	951	806	1286	1069	1151	826	1262	786	758	564
ENSG00000072182	2384	15	444	485	4118	381	450	381	47	315	1089	87	180	994	522	245	16	2302	1098	339	27	187	90	205	241	960	1018	175	831	591	989	499	1342	482	524	1195	11
ENSG00000072195	377	72	928	531	476	898	347	241	137	309	259	1397	1075	1007	201	358	229	974	479	903	736	1601	440	538	873	850	694	1126	402	453	427	480	358	421	597	684	46
ENSG00000072210	462	405	715	707	487	636	966	511	793	555	279	647	1053	735	444	584	595	378	544	563	417	492	836	784	482	498	541	716	608	604	1008	694	536	534	749	552	288
ENSG00000072401	214	449	164	121	176	116	257	142	245	262	406	99	122	152	96	190	229	118	210	122	338	119	113	118	120	141	181	155	140	136	105	199	178	206	178	142	66
ENSG00000072415	264	211	150	353	162	198	367	211	471	238	170	266	451	201	792	411	266	146	323	378	150	149	274	208	147	209	333	219	230	346	288	229	290	198	245	259	166
ENSG00000072518	405	647	458	312	273	459	273	527	577	368	375	330	491	413	529	436	498	482	444	360	419	637	523	534	563	324	435	343	353	427	444	377	408	435	418	293	580
ENSG00000072571	22	90	3	78	13	10	47	105	16	99	137	27	20	66	93	78	56	60	118	101	204	0	0	4	5	5	1	6	12	8	78	4	1	35	6	14	122
ENSG00000072657	3	5	0	1	13	0	0	0	15	2	4	0	0	0	86	11	0	0	0	1	4	59	5	0	42	14	20	27	6	10	12	9	26	7	2	14	142
ENSG00000072694	462	1501	62	22	5	31	35	153	462	422	28	39	65	85	61	267	393	61	229	294	5411	5	37	557	0	52	47	95	42	168	84	390	66	190	301	35	6
ENSG00000072736	238	711	169	207	135	179	157	365	316	226	213	155	181	195	208	132	236	169	215	219	239	99	202	250	79	137	172	146	143	192	136	221	178	303	152	89	280
ENSG00000072756	102	161	71	113	171	67	123	90	116	154	166	106	152	100	134	179	124	116	166	115	137	63	76	70	110	82	99	130	80	88	98	81	109	115	95	113	128
ENSG00000072778	2417	1867	3571	3073	1918	3157	2176	1989	2153	2106	1401	4676	3425	5151	2472	1973	2300	4270	3571	4270	3529	4115	3836	5294	3529	2153	1853	3728	2029	2325	2383	2153	1867	1417	2251	2230	3023
ENSG00000072818	58	2285	41	19	10	12	16	53	74	140	23	40	21	19	128	55	107	22	137	49	411	28	61	117	16	48	31	50	61	55	34	142	37	109	59	42	45
ENSG00000072840	82	85	11	48	6	10	8	53	28	84	110	158	162	24	52	108	32	101	56	96	368	21	75	48	6	84	106	67	85	68	53	69	110	58	678	120	343
ENSG00000072858	37	148	41	140	18	91	82	27	40	21	6	13	36	27	14	20	69	12	1	10	22	248	133	44	296	39	20	47	50	30	28	64	24	40	24	20	28
ENSG00000072864	97	315	338	146	60	193	201	472	567	204	591	213	86	191	302	190	346	193	262	258	226	167	561	451	77	108	100	119	214	202	147	165	111	186	187	110	223
ENSG00000072954	124	94	197	381	197	265	235	135	197	106	127	498	818	224	326	55	86	168	80	118	78	1064	451	321	912	272	136	155	226	159	165	281	189	119	178	174	158
ENSG00000072958	325	588	624	715	302	571	467	781	335	556	302	675	362	607	865	368	596	487	459	645	582	774	593	673	774	436	515	206	438	338	420	626	358	497	434	375	418
ENSG00000073008	250	228	260	286	295	185	204	241	214	306	241	465	291	305	256	311	336	445	334	361	331	375	241	196	358	367	498	261	360	316	341	232	404	356	425	431	279
ENSG00000073111	168	299	90	343	188	222	148	823	146	328	1208	155	131	251	214	527	188	575	356	507	362	96	114	134	51	150	70	71	159	84	379	98	69	161	142	106	963
ENSG00000073146	5	9	12	9	39	19	3	10	10	38	1	10	10	11	28	0	19	15	8	6	16	9	10	14	19	2	7	9	41	13	3	17	12	52	13	6	3
ENSG00000073150	155	82	109	179	269	407	123	48	272	131	333	78	142	151	70	34	69	160	91	103	150	1427	197	95	805	176	92	372	171	93	185	112	154	98	104	107	51
ENSG00000073169	974	623	674	657	806	680	555	520	732	675	627	684	505	673	670	286	500	966	848	775	731	1040	729	736	833	640	541	847	508	491	586	511	547	480	458	568	765
ENSG00000073331	84	239	139	104	15	96	79	185	74	219	26	101	163	111	45	108	228	90	116	108	373	19	94	233	14	64	63	99	92	87	55	90	41	301	51	60	159
ENSG00000073350	24	125	78	48	15	61	27	66	130	60	26	45	66	24	147	34	101	35	33	41	85	101	212	354	76	38	24	48	47	28	42	37	23	35	22	18	29
ENSG00000073417	627	141	605	815	140	906	786	334	1377	278	184	513	373	519	298	335	382	583	326	350	465	295	974	1401	404	298	260	355	342	408	350	244	209	243	243	314	463
ENSG00000073464	110	75	169	209	116	164	198	302	1311	107	137	196	317	193	61	64	236	81	96	93	19	740	731	634	609	326	230	254	497	272	230	180	335	185	190	230	26
ENSG00000073578	569	641	746	981	937	590	1001	729	777	612	558	719	711	828	693	379	612	625	551	524	704	2198	1053	1209	1242	916	884	602	791	775	1104	903	773	727	629	790	791
ENSG00000073670	65	44	75	120	223	172	70	43	107	28	91	136	66	67	168	20	27	162	65	93	46	1725	339	150	1470	246	34	989	58	17	70	28	26	11	46	51	92
ENSG00000073711	56	28	94	17	69	56	50	84	267	38	121	51	53	76	67	64	68	35	54	42	66	36	107	124	74	44	56	30	63	66	29	44	66	47	39	43	81
ENSG00000073737	273	400	232	90	98	563	458	192	136	56	106	134	12	120	383	78	89	52	25	21	46	15	81	345	9	189	159	203	557	214	17	211	65	76	30	52	22
ENSG00000073803	187	181	117	184	225	280	334	214	193	193	168	110	305	185	553	325	277	217	252	147	182	273	216	221	258	164	163	111	140	188	129	221	177	151	63	160	111
ENSG00000073849	1757	2726	2818	1208	445	3326	2680	5644	673	4112	2852	1348	536	2250	270	854	3726	1522	1799	580	898	273	483	854	216	2818	3278	3833	6636	3726	1825	3156	2852	6369	2250	2617	606
ENSG00000073861	22	312	8	15	15	8	8	10	50	47	39	14	4	8	0	20	51	6	46	6	100	19	4	8	3	7	26	43	30	25	22	67	25	74	22	11	219
ENSG00000073905	73	215	75	111	67	179	213	229	68	258	0	11	168	157	150	0	303	19	0	0	45	146	29	32	155	208	278	121	194	231	256	208	260	282	0	0	314
ENSG00000073910	385	144	287	321	1024	341	291	152	102	70	173	176	290	441	391	86	84	104	61	36	43	418	209	184	276	338	250	230	451	357	309	305	484	227	306	358	84
ENSG00000073969	335	395	286	445	445	271	361	433	353	481	529	387	395	347	140	325	429	372	377	441	368	1902	450	221	2658	408	501	584	414	411	424	395	545	432	372	463	178
ENSG00000074047	43	2	80	96	43	87	35	27	18	12	4	184	96	67	38	64	6	104	54	114	107	8	37	28	15	17	15	26	30	8	13	26	11	12	30	16	1013
ENSG00000074266	175	169	80	102	83	137	202	136	77	201	152	132	207	144	89	86	129	113	96	184	191	153	64	71	147	89	127	122	70	100	143	104	96	89	78	86	80
ENSG00000074582	431	340	521	574	547	446	405	389	401	316	448	489	366	513	639	411	375	591	433	484	471	484	562	603	372	390	394	460	427	407	498	425	408	350	459	506	459
ENSG00000074621	62	232	52	50	34	99	79	62	66	95	45	42	85	75	70	108	119	45	48	66	93	17	79	54	15	42	41	53	75	46	37	65	52	116	51	46	78
ENSG00000074657	516	250	1001	1771	1229	1021	906	1069	1118	477	1079	1043	989	1223	251	1027	718	1900	959	974	292	645	1236	1429	736	861	1021	970	1111	912	1099	963	862	788	1104	1285	1024
ENSG00000074696	658	302	764	908	780	1463	979	404	759	447	859	949	1962	880	253	759	469	563	428	547	420	682	954	517	904	1418	1175	1080	1273	1211	902	1336	1610	1303	1183	1256	824
ENSG00000074964	1043	387	1499	1724	384	1125	977	420	207	333	219	997	773	1083	236	201	493	455	298	405	583	476	269	512	257	669	450	1230	570	437	648	515	387	451	427	545	257
ENSG00000075035	9	15	4	14	120	17	3	1	13	4	8	19	6	9	8	0	0	12	4	1	7	554	96	18	364	77	18	379	18	23	60	29	37	11	112	20	30
ENSG00000075089	232	174	82	215	338	150	313	230	257	302	279	154	248	175	195	584	225	218	257	242	253	197	128	154	234	140	180	202	157	162	145	99	208	154	131	144	110
ENSG00000075218	56	121	15	140	24	51	56	327	42	135	670	72	61	142	353	142	83	312	364	205	270	13	7	12	12	46	11	9	46	11	139	12	19	47	36	20	578
ENSG00000075234	254	427	381	287	225	188	208	336	267	627	223	361	301	202	206	190	599	336	379	307	353	174	374	393	144	405	470	347	374	399	321	417	457	954	389	500	262
ENSG00000075239	271	331	563	620	676	615	797	608	442	574	407	506	1076	594	884	471	593	355	513	379	459	440	486	396	449	436	460	368	455	518	641	547	539	537	367	501	365
ENSG00000075240	503	503	470	613	409	468	257	479	531	631	462	862	989	497	199	411	934	675	547	432	907	591	450	505	602	630	653	460	470	447	533	531	504	472	672	550	1271
ENSG00000075292	1057	666	634	555	812	665	562	418	896	478	591	567	534	811	1988	597	442	696	727	915	767	521	636	621	752	434	439	890	503	667	529	516	553	401	454	621	602
ENSG00000075336	101	100	206	230	225	244	190	189	175	176	213	206	209	166	266	224	177	203	120	174	211	167	218	173	193	164	146	155	188	162	275	203	147	146	137	174	255
ENSG00000075391	328	207	337	187	430	220	202	255	175	201	316	197	181	256	538	179	262	223	218	358	499	264	106	147	392	304	259	278	340	299	211	239	309	270	358	369	377
ENSG00000075407	308	223	142	100	217	133	172	93	238	169	398	118	88	189	550	108	114	98	91	115	171	142	162	174	155	135	175	172	129	191	148	153	176	165	133	154	123
ENSG00000075413	974	627	846	829	771	802	623	734	741	589	816	876	762	1020	1071	813	598	1269	977	1005	985	925	882	963	1043	600	616	1294	500	618	861	599	544	515	645	625	913
ENSG00000075415	2965	2555	1635	2588	3022	2228	2872	3071	1269	2472	1974	2175	2588	3070	3571	2907	2471	1825	2152	2324	2680	3571	1401	1515	2555	2229	2324	1917	1901	2264	2554	2765	1770	1737	1756	1785	2069
ENSG00000075420	87	578	94	137	54	90	110	274	127	981	127	169	239	249	206	540	627	181	433	335	1515	13	26	55	27	107	206	124	141	132	131	149	124	266	206	154	339
ENSG00000075426	64	920	343	275	102	120	141	453	129	1501	178	924	748	830	261	1037	2912	462	591	603	2620	384	138	213	377	119	263	162	99	171	166	143	80	301	326	184	902
ENSG00000075429	0	4	0	0	0	0	0	6	1	0	384	1	0	4	0	0	0	118	21	5	7	22	10	11	9	290	154	97	288	77	283	106	210	40	107	389	47
ENSG00000075461	1812	104	1216	660	3634	890	544	1039	91	436	6130	565	205	778	471	201	276	955	1561	281	230	224	299	446	307	3634	3070	813	3070	2174	1235	2817	6367	1136	2679	3227	896
ENSG00000075618	2873	1903	4678	3159	1295	3024	2910	7068	7068	3911	4751	1989	734	2766	1826	3571	3426	5409	7400	4582	1942	1989	2252	3328	2134	2766	3231	1827	2821	2472	2766	1989	1919	2729	2088	1800	10250
ENSG00000075643	9	62	4	4	1	1	3	26	7	51	10	23	3	4	140	11	19	5	13	17	57	3	5	6	5	17	17	10	5	7	6	10	13	9	6	10	0
ENSG00000075702	50	46	32	179	14	48	56	273	43	66	367	51	29	153	185	55	27	188	210	131	162	23	44	40	19	20	12	14	21	11	70	14	12	24	22	14	224
ENSG00000075785	2557	2444	2729	2854	2659	2619	3071	2417	3159	3023	2324	2354	2729	2619	723	2818	2854	2400	2283	2107	2071	1672	2619	2472	1943	2910	3231	2873	3231	3280	2557	2821	3729	2854	3231	3426	1975
ENSG00000075790	262	133	195	559	209	245	383	203	348	327	349	572	662	181	195	728	262	296	315	437	411	307	232	195	528	223	233	312	192	239	281	187	184	198	130	208	95
ENSG00000075884	107	386	59	48	15	62	82	104	77	211	49	80	12	75	126	43	224	44	70	76	227	6	10	71	3	119	84	127	94	147	123	181	110	168	114	85	20
ENSG00000075891	0	4	3	0	4	1	0	0	0	0	1	0	0	0	2	0	0	0	1	17	4	2	0	0	40	10	0	13	4	2	3	0	0	0	0	0	2384
ENSG00000075914	253	359	338	369	283	515	461	317	249	236	210	188	348	338	647	154	287	266	370	335	240	386	459	541	417	276	192	436	381	238	221	345	199	443	251	270	177
ENSG00000075975	447	336	434	437	631	414	638	395	447	454	543	392	571	392	293	399	409	384	544	413	331	478	504	383	500	408	432	420	416	462	361	415	528	404	564	451	465
ENSG00000076043	375	306	291	286	231	244	229	211	352	417	248	419	692	337	450	456	484	227	263	560	276	259	249	365	229	266	321	332	315	314	355	289	211	317	315	307	121
ENSG00000076053	73	133	47	71	71	69	85	96	95	178	52	55	71	74	96	190	169	47	71	105	191	23	47	68	32	51	61	42	50	48	46	59	66	73	40	54	64
ENSG00000076067	310	178	214	258	230	254	280	236	152	249	109	258	215	226	86	142	360	230	144	219	228	182	275	287	126	184	203	291	189	267	211	212	184	520	343	228	140
ENSG00000076201	815	617	1247	812	1563	1230	780	758	1036	767	683	904	1224	794	273	632	669	1043	1118	747	474	703	1094	1189	679	1021	931	773	1105	799	763	821	913	613	888	854	817
ENSG00000076242	570	447	531	450	672	372	601	614	498	560	658	429	684	481	380	684	470	575	890	494	285	312	464	389	347	399	434	483	466	449	513	429	518	498	551	487	762
ENSG00000076248	452	334	347	522	436	417	411	511	335	378	710	490	833	531	334	620	385	396	472	462	413	319	494	336	332	342	341	301	372	367	396	328	357	401	364	318	532
ENSG00000076258	140	153	160	136	53	103	129	133	190	174	21	73	147	101	61	20	185	50	116	118	114	33	205	158	63	140	104	106	116	124	129	113	105	171	87	98	239
ENSG00000076321	266	222	238	243	402	165	254	201	269	251	302	202	227	242	84	286	198	172	243	240	223	134	198	183	108	227	234	209	254	246	191	225	301	216	249	273	284
ENSG00000076513	577	821	406	328	287	432	459	559	672	338	236	255	387	430	393	267	430	352	291	262	518	309	531	718	286	250	230	254	363	293	237	290	225	416	308	243	128
ENSG00000076555	116	141	91	191	91	85	116	77	223	78	83	357	579	22	153	64	96	94	98	98	78	396	806	530	163	99	46	72	123	114	122	126	75	58	42	95	157
ENSG00000076604	981	217	738	866	1294	664	509	679	449	195	4677	781	459	672	2011	663	218	1223	1118	1065	333	424	754	831	458	1918	2029	749	1079	1542	473	1542	2556	632	1941	1918	684
ENSG00000076650	148	127	179	136	103	118	116	152	140	104	118	161	92	134	494	119	132	150	144	137	161	198	128	120	152	101	107	76	108	113	123	119	123	110	108	147	184
ENSG00000076826	42	24	78	114	358	184	60	112	47	28	73	20	18	93	192	0	0	129	98	16	16	630	74	30	453	111	60	109	117	58	35	55	110	39	24	86	44
ENSG00000076928	2175	3571	2656	1118	351	1278	910	1110	1156	1469	791	2679	884	1223	816	824	1333	1812	1669	1216	2087	785	1852	3022	711	1056	985	1435	1194	1621	985	1072	802	796	1098	1072	705
ENSG00000076944	287	1255	393	112	80	429	224	771	305	910	99	318	76	322	336	390	1131	318	459	309	1242	117	103	521	51	407	461	258	354	433	360	457	216	758	234	257	44
ENSG00000076984	530	477	650	483	559	503	447	469	658	388	419	446	309	499	687	255	505	502	328	470	410	696	769	743	591	495	461	421	504	421	485	483	445	281	414	391	506
ENSG00000077044	565	546	677	351	599	553	370	335	546	376	389	445	778	879	308	255	282	359	398	682	451	449	739	870	320	380	348	479	325	354	335	318	253	243	381	264	243
ENSG00000077092	44	42	32	66	117	37	47	66	13	49	184	48	99	45	25	11	34	23	243	85	52	91	36	19	87	68	98	90	82	32	122	39	98	70	161	106	50
ENSG00000077150	213	1235	397	137	109	225	139	237	181	356	75	168	197	274	162	154	353	306	183	255	963	96	168	439	107	174	202	204	188	195	122	310	125	337	274	167	104
ENSG00000077157	229	243	368	256	359	345	424	292	611	189	272	193	298	414	440	142	212	243	210	338	147	471	785	676	451	291	220	258	382	253	251	242	208	241	219	222	253
ENSG00000077232	521	486	312	479	403	449	588	353	392	502	349	435	758	480	192	471	434	558	406	628	738	229	277	313	418	352	452	486	279	444	303	302	463	341	407	380	188
ENSG00000077238	158	1408	365	161	104	202	213	688	217	1247	121	410	118	573	180	358	1048	539	437	310	998	149	248	338	92	388	730	495	369	418	430	406	251	998	246	410	100
ENSG00000077264	146	13	58	52	372	50	68	232	68	14	265	31	61	69	236	55	5	160	154	39	27	376	49	14	655	111	108	36	124	115	213	81	101	60	176	182	6
ENSG00000077312	768	715	982	721	718	803	620	803	484	580	832	593	460	788	616	620	581	738	724	640	711	683	640	734	675	676	550	582	679	599	670	682	661	615	701	689	998
ENSG00000077327	10	2	38	3	0	19	10	3	42	9	10	3	24	0	0	0	44	4	8	3	13	85	48	66	55	1	11	7	8	3	1	2	6	14	16	0	4
ENSG00000077380	1001	1460	1039	1021	1076	1111	1515	1294	2264	920	1593	920	771	951	4940	2045	1324	1035	1523	963	794	644	1209	1223	966	821	811	977	1130	1202	826	991	831	1075	884	1064	669
ENSG00000077420	1814	1853	2133	672	148	2134	1919	2821	843	2472	428	847	228	1182	153	953	2728	1094	1118	747	1825	93	240	1072	46	1697	1975	1814	2047	2107	1182	1943	1112	2384	633	1007	92
ENSG00000077514	107	164	87	118	104	116	82	221	113	185	188	93	128	144	302	267	145	202	195	183	253	96	94	104	81	104	91	81	94	106	153	102	114	108	124	98	334
ENSG00000077522	1280	26	1318	797	535	1043	686	243	1295	233	96	813	828	591	471	166	583	1137	951	2011	24	475	1379	1151	806	326	306	282	336	561	186	130	123	249	217	320	393
ENSG00000077585	824	868	751	1090	665	1057	885	617	760	613	548	682	1357	513	216	551	920	420	752	468	506	266	707	553	275	819	717	884	824	683	614	640	765	800	713	662	718
ENSG00000077616	43	0	7	32	15	3	16	8	21	21	32	26	62	3	31	0	36	15	4	61	0	134	37	33	201	104	94	59	87	127	54	95	225	44	4	129	0
ENSG00000077684	323	228	125	170	229	283	353	116	136	149	193	80	183	425	147	142	118	106	140	124	134	259	162	86	187	92	71	97	69	110	111	73	97	89	62	66	478
ENSG00000077713	181	232	54	96	84	171	129	181	123	235	180	193	336	105	8	255	154	98	174	149	178	66	112	124	53	213	206	173	207	211	153	222	188	195	246	180	46
ENSG00000077721	444	391	231	491	310	284	473	546	361	579	351	343	585	378	203	584	519	356	528	392	510	180	290	264	233	316	420	312	300	382	316	375	307	370	430	386	286
ENSG00000077942	70	762	175	162	111	81	53	379	133	64	734	240	413	75	128	64	222	240	87	1336	2356	374	324	315	178	263	93	233	164	519	235	672	270	1225	187	87	17617
ENSG00000077984	147	899	208	54	40	104	93	293	322	452	68	251	90	240	159	540	383	99	426	90	722	0	8	171	11	271	181	216	352	203	206	611	209	349	289	200	37
ENSG00000078018	4580	166	2087	2443	7065	2325	2554	1481	1065	657	8547	893	1408	2399	736	1974	115	4115	4750	1712	150	1451	466	182	2680	1357	1209	1194	1594	1417	670	1301	2680	971	2618	1531	334
ENSG00000078061	763	898	629	674	782	678	473	732	635	672	494	615	550	1001	474	540	644	619	730	790	795	351	700	657	294	809	756	596	773	673	741	725	756	773	753	786	484
ENSG00000078124	356	317	235	387	316	216	311	439	887	579	398	482	332	168	869	781	443	252	506	258	578	137	386	400	208	291	325	307	307	256	245	230	296	313	136	216	129
ENSG00000078140	427	479	251	406	218	362	546	419	369	597	467	346	461	442	221	790	469	368	544	406	600	339	242	230	465	276	359	379	257	340	273	278	325	348	318	299	373
ENSG00000078142	213	239	242	252	317	317	240	249	313	297	243	249	313	256	505	311	291	232	222	184	253	269	253	213	330	208	222	288	261	263	279	224	221	231	224	290	190
ENSG00000078177	102	166	53	73	57	37	63	52	45	129	306	36	80	61	115	190	107	114	135	98	100	12	10	13	18	34	59	50	52	42	28	38	56	37	61	64	202
ENSG00000078237	168	201	130	197	74	159	177	635	193	321	144	163	171	125	281	325	264	210	306	192	262	126	85	116	97	198	207	190	120	229	175	195	145	222	126	118	61
ENSG00000078246	347	263	496	326	580	465	359	1407	477	418	544	594	495	433	369	492	382	577	463	442	408	276	502	636	321	349	344	389	328	389	361	267	347	336	202	427	476
ENSG00000078269	40	202	449	153	37	207	280	499	1880	194	413	229	48	47	304	98	552	226	164	222	126	424	1562	1216	876	149	216	436	305	431	531	45	106	165	291	125	79
ENSG00000078295	362	55	683	283	491	1317	1094	71	169	49	110	242	970	870	293	20	54	58	54	33	22	723	992	541	754	504	129	361	608	165	163	683	195	475	170	161	267
ENSG00000078304	644	960	477	676	389	885	910	699	503	913	676	484	407	471	524	799	674	444	500	524	550	378	510	409	429	421	424	444	488	443	431	580	416	591	394	396	696
ENSG00000078328	16	5	23	38	24	24	10	31	71	2	61	24	10	27	58	0	0	26	1	2	0	1099	102	10	1083	27	19	62	10	14	18	11	6	11	6	51	24
ENSG00000078401	242	175	286	532	325	265	345	157	223	145	263	552	316	162	159	245	312	428	104	158	91	215	330	152	207	137	42	106	96	228	84	118	85	152	115	69	249
ENSG00000078403	216	267	136	230	174	142	151	159	267	211	141	139	160	230	632	179	243	187	137	115	230	188	195	242	178	204	188	265	219	228	210	168	213	200	236	216	428
ENSG00000078549	4125	146	3330	6141	2682	6141	3573	751	429	863	250	2662	4418	2356	302	585	100	1041	302	845	43	656	2155	598	651	1801	1090	808	2177	1113	706	2525	1727	836	1141	2108	417
ENSG00000078668	1229	923	705	846	1208	757	998	805	758	774	593	784	1181	977	1460	999	752	856	861	956	1193	1161	805	687	1427	635	676	1039	710	773	1064	850	802	721	810	796	1201
ENSG00000078674	1065	835	749	926	1035	799	1301	951	1140	1215	764	555	963	1048	1039	895	1061	1235	1401	1140	1075	601	548	582	639	734	734	1140	790	1072	887	821	884	781	626	813	751
ENSG00000078687	477	314	344	207	361	304	264	206	502	124	625	182	160	228	1901	154	137	209	230	322	100	468	543	572	432	316	386	209	360	298	220	241	466	255	380	425	465
ENSG00000078699	250	280	276	335	291	211	192	262	393	259	159	452	317	223	529	245	223	722	213	294	244	512	519	462	454	206	179	261	213	209	366	200	172	194	232	209	625
ENSG00000078747	364	645	344	404	401	273	492	520	875	673	365	606	436	401	86	854	709	488	436	328	526	259	499	383	289	312	389	325	334	409	401	265	420	345	342	320	358
ENSG00000078804	671	556	5409	3572	273	3159	4414	98883	25404	3071	10990	3839	1126	1444	477	1450	30335	4414	6373	1222	465	1672	8060	14669	4414	1800	1317	2231	6639	25404	2302	1302	1015	2619	710	1099	322
ENSG00000078814	35	15	84	36	98	85	74	33	294	26	43	32	24	28	201	11	19	40	54	33	28	594	696	583	459	26	18	27	27	24	34	21	23	13	30	22	8
ENSG00000078900	5	28	15	39	0	25	16	268	2	14	58	9	4	35	12	0	8	88	46	5	58	1	0	13	0	10	7	29	2	1	6	6	0	1	0	13	867
ENSG00000078967	471	289	466	535	296	376	411	486	298	435	280	397	404	246	466	335	344	348	526	351	166	369	417	295	375	341	361	267	334	400	495	472	334	365	368	387	327
ENSG00000079101	5	2	4	28	13	19	24	20	56	2	8	11	38	5	16	0	40	1	8	6	13	65	0	71	92	6	32	18	37	29	40	36	3	99	39	41	3
ENSG00000079156	256	24	119	382	118	144	259	153	53	145	170	408	233	185	285	132	98	188	212	158	140	450	71	74	416	87	147	155	93	120	81	136	109	154	74	145	450
ENSG00000079215	5645	1623	6136	6136	4582	8549	6136	2176	3729	5409	3637	21732	21732	3328	858	7396	3159	7400	3571	8060	641	2302	3531	2659	3839	3911	2302	9415	2873	4582	2969	2326	3024	2619	2030	2302	726
ENSG00000079246	1444	1918	1015	1302	1430	1223	1552	1989	1310	1738	2046	945	826	1542	1104	2382	1655	1563	1940	2107	1670	491	854	695	605	1137	1324	1183	1141	1263	1342	1318	1392	1342	1301	1367	1759
ENSG00000079263	46	758	62	16	17	50	24	97	52	106	23	29	20	37	73	34	195	33	48	28	155	4	19	61	12	46	44	41	60	72	46	62	33	262	49	48	11
ENSG00000079335	56	107	38	30	37	39	60	21	33	34	39	25	68	49	4	20	40	27	31	29	52	9	35	28	20	41	47	30	44	42	28	47	41	31	52	28	76
ENSG00000079432	758	989	1089	1161	520	974	671	1140	1324	809	1026	1001	870	793	951	663	655	1384	956	916	786	1117	1136	1308	857	786	870	773	822	638	698	616	562	762	923	718	928
ENSG00000079459	736	622	839	938	1757	1104	1402	838	1309	402	1089	459	688	916	1301	620	603	509	302	427	329	1011	2087	1145	734	655	550	714	832	1173	1814	809	635	609	599	514	2820
ENSG00000079616	462	514	515	770	838	473	469	982	307	378	1215	413	199	667	694	390	273	981	868	729	514	616	490	503	466	370	341	359	361	293	568	385	342	329	315	443	722
ENSG00000079689	0	14	0	0	299	0	3	93	1	54	10	0	0	0	311	0	0	0	6	2	0	9	15	3	77	189	9	124	0	0	126	0	0	0	0	0	40
ENSG00000079691	158	127	123	246	85	153	108	44	104	103	133	491	221	75	150	286	73	116	56	108	84	251	220	89	226	96	38	261	98	116	56	94	37	86	140	59	92
ENSG00000079739	403	359	339	602	361	280	419	450	286	494	489	460	899	523	994	286	391	434	518	536	563	489	399	309	339	517	524	243	577	466	396	470	554	345	401	581	339
ENSG00000079785	882	595	615	821	1368	692	808	788	730	821	1377	850	749	812	648	1156	697	786	1070	866	728	792	630	442	1057	744	797	971	785	982	786	839	954	673	760	992	938
ENSG00000079805	832	2029	1609	1378	527	1378	1173	2264	1584	2765	595	1223	714	1242	541	1157	2152	1295	1324	981	2383	783	1814	2325	696	1145	1242	989	1188	1316	1182	1162	957	1444	906	809	781
ENSG00000079841	27	22	16	57	109	35	44	16	81	18	148	19	10	16	150	0	6	46	44	22	0	163	25	7	173	46	48	117	48	24	66	41	55	19	22	41	7
ENSG00000080200	174	166	192	100	53	127	175	213	529	212	68	136	209	122	55	98	266	124	98	103	214	29	328	198	40	66	84	123	163	161	58	67	62	131	112	46	407
ENSG00000080224	8	0	1	0	3	0	1	0	3	7	10	0	9	2	0	0	0	2	0	1	0	5	0	1	11	1	0	6	0	1	1	0	1	0	0	0	280
ENSG00000080345	247	289	177	263	397	186	257	209	453	258	426	163	248	250	270	311	224	273	413	236	373	159	179	200	230	147	174	189	141	185	139	124	193	162	104	156	150
ENSG00000080371	216	303	113	214	176	189	376	209	429	415	292	188	249	248	362	484	671	139	293	338	427	154	294	265	208	166	273	125	167	200	139	229	240	219	167	188	94
ENSG00000080493	700	92	401	1089	492	783	873	26	137	307	349	1757	1415	488	780	945	194	315	241	271	78	171	264	74	268	1251	629	1261	625	977	176	1023	702	90	1060	882	379
ENSG00000080503	639	1224	590	929	528	620	676	898	581	658	767	546	774	488	674	358	765	489	350	461	565	747	571	362	651	833	752	723	871	790	584	1069	826	1001	730	812	1738
ENSG00000080561	60	52	8	23	125	51	53	79	72	72	64	78	69	37	2	34	66	23	73	59	40	41	59	27	15	85	96	61	98	73	55	59	114	50	52	84	171
ENSG00000080603	956	1202	1435	625	1086	923	596	1342	758	1194	748	790	858	777	143	799	948	1006	1131	818	899	803	929	989	590	977	1104	738	1001	971	926	985	766	926	945	749	1043
ENSG00000080709	234	6	142	235	236	248	151	14	20	14	1	91	641	87	22	34	16	44	4	6	0	89	104	56	104	96	14	89	74	15	27	24	14	42	2	20	64
ENSG00000080815	458	551	603	483	488	588	723	554	2399	560	265	570	575	567	651	790	692	437	409	466	516	448	1551	1235	511	520	413	441	665	593	518	505	551	752	497	383	353
ENSG00000080845	525	480	1001	1018	464	558	438	909	257	784	1451	1247	481	594	362	953	519	1507	931	790	903	1014	278	330	934	709	662	424	705	495	749	552	672	513	459	576	384
ENSG00000080986	62	103	29	145	6	45	39	162	20	91	282	34	45	136	99	190	93	172	219	174	228	7	3	3	6	19	7	13	18	21	72	20	11	39	16	34	229
ENSG00000081014	106	131	80	65	104	63	85	75	125	167	113	73	74	90	22	201	161	88	96	64	162	69	90	113	83	85	88	72	76	88	70	65	63	92	81	55	76
ENSG00000081026	152	40	133	97	37	128	163	112	85	60	221	108	151	230	225	34	61	110	104	119	101	174	57	48	202	85	101	66	115	72	96	94	75	96	76	113	401
ENSG00000081059	24	503	44	40	4	28	22	27	27	21	49	31	52	57	25	11	36	30	16	35	80	6	22	24	5	20	37	24	24	26	40	73	24	52	26	23	616
ENSG00000081138	8	2	4	0	1	5	0	2	3	0	49	0	2	5	6	11	2	13	1	3	7	12	1	5	20	8	10	13	14	5	8	2	12	2	9	6	8
ENSG00000081154	846	649	442	928	997	479	1182	672	1047	1124	1216	460	1144	645	419	1324	684	781	868	966	818	417	493	403	600	511	540	742	481	574	517	449	648	478	643	706	457
ENSG00000081177	211	116	349	399	588	366	426	239	360	210	154	470	537	316	153	255	308	276	248	206	184	326	433	388	300	579	483	459	643	473	694	461	590	471	618	555	345
ENSG00000081181	115	102	124	130	72	125	157	212	137	404	116	190	224	213	256	179	272	164	252	163	174	221	155	103	152	254	287	195	211	250	282	273	308	278	224	312	207
ENSG00000081237	879	8545	529	291	49	450	880	1407	687	2966	244	498	131	615	52	1583	1725	535	1068	516	3022	12	25	180	1	734	602	1460	992	1262	575	1324	610	2198	616	741	40
ENSG00000081307	416	284	169	318	578	260	401	204	232	333	440	274	241	262	150	335	257	447	248	385	283	180	156	111	249	225	228	251	202	243	223	185	218	184	238	266	244
ENSG00000081721	346	347	335	337	546	348	363	376	300	410	640	358	364	389	349	471	353	467	426	580	360	282	273	301	258	337	358	409	339	326	356	348	439	306	424	425	492
ENSG00000081760	144	152	83	136	104	113	79	121	109	135	137	113	136	163	646	98	91	218	135	104	159	985	204	138	709	111	122	53	76	82	138	149	88	107	115	98	193
ENSG00000081791	812	717	1048	715	913	647	826	813	607	948	831	797	726	656	601	575	773	751	709	751	714	771	678	814	887	954	913	1151	938	1076	1066	1065	866	971	850	971	614
ENSG00000081818	123	44	64	40	72	56	76	27	115	7	213	69	67	31	0	154	103	66	111	28	87	94	186	147	64	101	48	211	185	53	36	18	274	138	901	564	145
ENSG00000081842	239	39	202	447	510	116	190	180	181	75	161	202	354	204	1492	201	107	118	113	168	24	412	231	132	432	436	348	441	288	185	368	371	435	258	419	429	336
ENSG00000081853	6377	734	14675	21745	21745	5647	4584	4125	1252	3330	4125	9421	9421	5822	816	2382	2107	10995	7075	4947	1452	4276	4947	3536	5159	21745	25421	10258	17617	10995	17617	30348	25421	10995	25421	21745	2912
ENSG00000081913	500	140	1653	727	1367	1161	794	601	2087	249	951	646	909	928	230	411	352	378	423	376	158	615	1608	2399	498	1098	1082	421	1367	887	1039	879	1461	540	858	1167	432
ENSG00000082068	213	465	273	157	210	257	246	254	196	156	154	147	142	202	1162	179	243	162	166	180	192	225	205	208	173	193	165	168	201	206	217	232	173	245	206	226	172
ENSG00000082146	1216	300	371	310	664	460	592	409	508	558	321	490	710	296	311	411	396	447	440	345	387	236	450	530	309	374	400	443	543	501	284	392	576	302	573	324	291
ENSG00000082153	708	1323	444	1216	357	521	1167	1247	732	2069	1738	809	1435	887	459	2300	1068	1001	1469	1552	2105	362	362	368	505	468	674	553	412	578	487	488	573	596	479	480	477
ENSG00000082212	221	462	241	307	242	313	405	556	244	700	199	293	263	379	230	424	774	263	498	263	794	111	172	202	130	277	355	204	243	287	330	390	347	388	269	274	218
ENSG00000082213	173	215	136	186	176	138	145	176	176	280	205	127	187	156	28	201	223	155	160	186	188	176	148	110	221	119	149	168	143	165	163	149	172	162	144	132	184
ENSG00000082258	430	263	291	316	557	224	273	190	274	284	307	270	205	235	112	245	209	424	370	324	303	201	213	195	324	227	244	417	187	328	210	168	238	204	316	279	263
ENSG00000082269	157	84	101	99	140	72	193	116	121	209	133	104	58	128	115	224	200	113	142	108	109	45	36	44	50	131	152	140	116	165	174	107	195	126	137	132	38
ENSG00000082293	0	20	1	2	4	0	3	0	3	0	4	104	1	0	64	20	0	6	1	12	35	10	3	0	12	88	139	18	54	55	95	32	83	28	23	132	88
ENSG00000082458	224	77	182	182	323	125	63	246	72	62	323	177	140	134	214	98	32	211	137	114	85	819	173	152	806	210	301	241	216	165	202	275	314	126	243	316	60
ENSG00000082482	69	102	64	233	172	101	82	53	29	9	110	54	55	50	38	34	6	12	80	21	11	44	50	37	60	124	201	30	181	103	53	178	230	93	139	287	112
ENSG00000082497	8	5	10	9	8	15	0	48	48	0	106	2	4	7	12	0	9	30	6	16	0	111	35	52	89	26	35	24	42	28	20	30	46	11	4	30	359
ENSG00000082512	62	433	54	104	50	59	74	39	79	114	144	102	190	49	76	119	114	148	140	242	287	129	44	81	55	52	64	87	41	67	48	59	44	64	71	64	734
ENSG00000082515	131	171	141	161	101	157	141	183	117	129	163	112	135	180	691	142	169	112	147	153	207	222	188	198	240	96	122	82	100	133	151	177	106	154	107	102	155
ENSG00000082641	773	1975	2200	2354	929	2472	2250	1553	2200	1881	1224	2030	5409	2522	1209	1900	1902	1786	1523	2472	2134	2134	2384	2265	1800	2681	2283	2969	3159	2302	2417	2354	2030	2821	2265	1881	1881
ENSG00000082805	295	369	317	258	313	357	267	682	233	278	384	258	190	341	211	237	279	222	207	180	236	234	297	211	147	656	666	404	610	507	624	696	615	526	388	614	363
ENSG00000082996	847	829	668	810	640	684	1356	633	2522	929	467	698	1397	756	285	759	1083	321	657	484	681	232	815	894	367	848	703	931	1095	992	575	672	1417	826	802	758	223
ENSG00000083097	459	193	345	308	1216	333	264	193	251	235	195	288	123	266	93	213	236	361	169	188	142	356	259	258	601	332	277	710	272	376	523	247	335	228	306	458	83
ENSG00000083123	238	161	178	674	429	255	498	207	210	267	295	303	554	268	55	255	213	142	142	180	123	177	443	191	154	252	250	243	200	246	244	256	322	202	221	217	257
ENSG00000083312	534	601	284	607	475	269	787	626	624	1333	578	981	740	474	190	2228	768	781	963	913	951	104	183	195	192	311	425	460	354	467	408	268	444	482	523	392	479
ENSG00000083444	432	726	659	945	200	682	578	706	535	1295	150	1189	1236	2284	866	1021	1086	1714	1068	1594	4118	372	462	673	393	821	871	673	711	744	1079	1002	989	1595	828	732	1461
ENSG00000083535	117	155	100	107	219	73	151	85	116	147	156	116	104	101	70	132	175	136	137	158	147	69	50	58	120	99	112	122	81	101	88	103	138	101	90	129	158
ENSG00000083544	117	187	105	68	155	133	105	80	99	104	77	106	50	61	157	108	93	94	118	168	109	108	153	161	121	55	61	105	57	81	71	114	79	86	91	121	162
ENSG00000083642	96	251	85	133	182	99	135	133	182	131	121	212	149	148	815	154	158	177	201	196	206	144	86	56	140	93	139	107	105	89	95	128	163	117	149	137	271
ENSG00000083750	557	259	342	371	783	362	490	390	353	282	356	292	335	611	229	456	344	353	316	298	270	306	339	280	427	411	350	453	392	360	274	303	459	272	414	458	347
ENSG00000083799	234	896	327	227	244	244	361	458	491	587	298	310	325	215	230	390	599	263	257	222	533	341	436	475	462	338	267	347	347	501	250	414	396	511	317	279	61
ENSG00000083812	115	127	125	107	95	129	119	141	129	99	150	167	93	69	835	166	106	91	126	136	81	249	194	152	203	133	144	83	113	93	94	125	126	108	116	108	145
ENSG00000083828	147	226	129	120	188	133	96	169	162	164	176	171	129	116	126	132	202	193	149	134	190	135	165	121	85	127	140	154	127	150	155	144	163	190	170	163	303
ENSG00000083838	212	110	292	185	180	310	178	174	175	112	180	350	202	121	216	78	115	194	171	190	124	368	414	338	364	256	203	147	220	165	190	207	204	175	246	216	300
ENSG00000083844	82	210	87	87	53	83	93	119	154	118	73	123	71	46	244	119	142	85	94	96	124	113	135	145	71	72	100	69	65	79	65	71	76	134	108	66	111
ENSG00000083845	6136	8060	4751	6639	4751	6136	6136	5819	2969	5645	3911	3729	2821	3074	21732	6367	5819	3637	4414	4750	3839	2107	2619	3280	1759	2821	2854	2766	2969	3074	4118	3911	2047	2969	3074	3074	6639
ENSG00000083937	381	374	227	338	293	277	450	324	623	497	413	307	578	274	115	379	513	288	513	374	426	257	307	251	277	230	264	289	275	297	202	244	341	229	256	304	168
ENSG00000084070	1902	4414	2590	839	829	3637	3529	1523	894	2729	1714	1543	659	2134	476	1596	3729	700	1397	899	971	1151	998	1007	1286	2265	2200	1430	2012	3231	1725	2265	3328	2154	2444	1656	244
ENSG00000084072	293	287	318	254	120	397	336	329	151	336	184	256	253	335	765	358	322	202	313	636	344	478	518	367	482	261	228	140	219	246	222	391	193	291	273	336	292
ENSG00000084073	309	298	252	366	181	232	419	207	412	346	380	367	447	336	210	399	343	229	302	410	420	108	155	180	189	341	349	284	343	266	240	210	371	357	343	334	208
ENSG00000084093	162	437	64	107	25	83	116	157	190	244	256	149	183	114	890	154	264	125	169	165	252	17	44	64	24	101	126	97	102	111	70	113	123	179	128	93	358
ENSG00000084207	2136	1840	2031	2356	2418	2591	2386	1945	2265	1726	3427	1855	2265	1920	2731	1563	1787	1990	2047	2302	1740	1673	2824	2972	1326	2233	1920	2356	2327	2155	2855	2386	1904	1761	1945	2154	4753
ENSG00000084234	3640	6643	3428	5298	3913	3027	2824	3573	2855	8553	14675	6141	5822	6141	1840	6377	14675	4947	5647	5820	14675	2824	2265	2285	3536	7075	6377	30348	5159	4947	8553	5298	7405	8553	7405	6643	21745
ENSG00000084444	91	58	87	154	210	184	105	91	99	72	123	259	267	256	38	64	117	104	104	160	100	666	232	121	600	247	290	152	124	169	150	169	312	173	211	253	48
ENSG00000084623	1380	1575	1393	1281	1113	1252	1255	1533	1080	1553	1501	1217	1380	1380	1595	1490	1444	1508	1673	2177	1621	1041	1050	1062	1073	1184	1157	1106	1237	1158	1169	1106	1196	1273	1336	1310	1431
ENSG00000084652	493	724	769	697	312	497	503	741	562	739	789	741	893	901	281	698	718	882	923	1392	948	474	679	739	464	626	893	638	601	736	770	660	754	675	1068	837	1230
ENSG00000084676	1079	703	602	1188	944	1251	1048	672	705	627	636	951	1391	1056	436	527	534	607	482	442	334	669	783	541	837	802	1098	707	821	1043	773	656	1068	717	758	1089	700
ENSG00000084693	155	141	202	111	202	187	148	211	158	131	307	137	137	148	349	166	153	209	154	188	152	189	266	237	150	176	152	116	179	134	199	213	189	167	193	184	368
ENSG00000084710	185	42	293	294	247	450	246	206	207	95	152	385	507	283	122	64	109	402	160	269	99	718	476	293	741	173	139	184	144	191	209	205	71	201	324	131	839
ENSG00000084733	1174	1072	556	1140	1943	649	1574	989	1553	1531	1695	897	1183	1035	336	1182	1210	839	1785	954	1608	329	533	491	472	1263	1543	1075	913	1310	823	779	1975	1002	940	945	642
ENSG00000084734	19	8	18	35	30	21	32	16	6	34	8	31	39	45	31	11	44	37	54	42	121	58	16	33	71	114	115	61	59	64	34	61	69	48	88	105	4
ENSG00000084764	619	182	489	470	897	596	461	401	709	362	744	639	686	499	369	201	383	757	446	386	311	2766	1126	1031	3425	706	655	777	644	616	538	577	670	307	615	615	190
ENSG00000084774	553	430	573	551	510	548	336	582	302	441	444	529	415	575	375	551	385	588	458	538	474	437	353	496	309	528	459	435	447	435	601	442	504	459	506	429	571
ENSG00000085117	1049	854	609	633	578	625	438	562	829	367	1407	485	635	546	453	456	628	576	379	319	1095	274	646	850	236	1771	1881	614	2265	1146	951	1357	2302	1217	425	2873	181
ENSG00000085185	88	96	75	54	59	60	53	156	91	77	133	63	48	67	49	20	80	62	60	60	50	50	105	125	69	42	64	34	50	46	37	49	42	58	39	35	865
ENSG00000085274	114	146	127	104	161	110	108	111	107	127	121	122	132	127	239	166	172	123	171	155	168	50	61	55	91	76	117	112	88	110	66	77	115	93	134	106	117
ENSG00000085365	199	212	109	224	492	100	267	106	362	216	389	136	296	155	19	255	212	137	240	147	259	199	134	100	323	227	266	360	230	198	190	171	357	223	208	255	142
ENSG00000085415	137	189	105	122	115	99	187	202	121	181	96	73	127	132	306	286	168	144	184	159	239	191	134	118	282	104	155	93	81	81	178	117	92	110	78	81	203
ENSG00000085511	182	255	456	227	389	266	229	230	213	187	478	123	122	252	229	190	198	364	313	492	186	298	230	183	340	232	302	536	229	293	604	256	283	245	313	312	212
ENSG00000085514	1402	1024	735	597	907	639	644	998	1096	871	434	1904	568	713	580	576	1058	1303	934	1084	1248	793	640	902	738	682	723	1310	804	880	687	1028	784	816	929	651	407
ENSG00000085644	122	158	327	135	290	282	157	274	170	127	176	123	113	138	58	55	139	165	124	112	116	316	302	330	264	214	191	88	206	130	119	184	161	128	167	175	291
ENSG00000085719	663	576	351	704	874	394	868	509	399	739	450	657	1041	479	99	854	538	437	643	594	907	150	278	233	148	832	990	580	606	673	655	649	1175	711	897	1080	437
ENSG00000085733	1409	303	2177	1673	1554	1574	1377	958	1945	899	1562	1759	1575	2201	803	781	1041	2418	1482	1725	1516	2662	3330	3076	2445	1358	1386	2265	1325	1431	1727	1054	1070	1016	1673	1554	1418
ENSG00000085788	373	231	313	343	452	341	505	310	488	278	213	173	489	239	195	213	259	251	205	234	210	505	424	373	531	252	241	317	259	293	376	281	200	188	283	257	570
ENSG00000085871	236	331	255	251	96	295	351	397	197	313	80	308	242	214	474	311	420	203	219	219	312	244	178	255	217	318	303	307	324	391	306	419	338	467	262	312	126
ENSG00000085978	201	293	281	206	262	239	148	202	251	229	176	245	212	293	105	179	209	220	187	201	269	553	351	364	636	197	229	246	166	232	248	195	182	213	290	177	190
ENSG00000085999	80	102	54	165	5	100	53	224	62	101	434	104	83	252	134	132	69	306	282	304	232	89	49	90	108	62	14	54	28	71	168	42	14	46	48	36	403
ENSG00000086015	358	226	525	422	297	370	224	452	296	321	531	436	434	494	331	255	354	893	510	704	1064	490	301	428	451	343	353	258	364	343	328	377	422	331	436	382	577
ENSG00000086061	1975	1786	1574	1943	1500	1501	2046	2265	2134	2252	1786	1451	2354	1800	1595	2131	1738	2326	2417	1738	1785	977	1131	954	1392	1162	1623	1622	1402	1989	1492	1609	1759	2047	1574	1470	3328
ENSG00000086065	635	602	635	655	737	598	857	698	703	798	577	447	736	604	825	684	758	603	785	572	743	433	578	497	540	506	509	622	618	637	492	591	598	1090	668	719	598
ENSG00000086102	445	542	432	321	470	460	486	494	491	502	193	208	389	463	730	471	483	394	351	431	394	375	402	422	353	381	331	412	381	376	379	439	328	459	356	382	484
ENSG00000086159	60	5	26	42	190	67	27	24	51	18	32	75	106	31	28	0	11	23	4	45	0	30	124	111	40	100	70	38	75	82	72	84	107	29	51	85	29
ENSG00000086200	140	137	124	195	177	183	175	180	147	210	119	112	174	182	143	245	188	129	126	177	134	101	111	79	67	147	162	105	135	123	178	158	148	184	117	120	134
ENSG00000086289	254	168	559	723	456	419	378	223	267	336	413	884	896	282	67	565	398	343	555	470	420	1098	573	329	813	857	909	773	818	546	1261	684	925	462	859	912	440
ENSG00000086300	287	831	92	195	52	73	273	306	449	657	502	318	802	217	106	870	690	416	816	342	853	253	85	129	457	736	963	580	544	873	1193	677	657	579	719	1047	38
ENSG00000086544	286	300	675	267	190	353	336	244	193	558	272	1130	568	678	266	390	578	614	448	531	329	419	290	280	405	582	1117	239	301	785	507	306	638	634	714	476	193
ENSG00000086598	751	1248	549	855	1027	556	1079	746	847	1357	703	771	904	961	393	1392	998	785	900	1086	1601	326	436	472	463	678	826	794	769	683	774	647	811	888	835	769	1162
ENSG00000086666	405	368	224	259	189	287	421	234	247	558	282	302	382	227	276	527	415	243	343	441	422	131	198	174	172	259	268	339	236	308	192	230	272	353	394	360	382
ENSG00000086712	193	184	99	170	343	157	145	168	316	189	293	125	233	204	229	190	154	157	205	264	299	186	187	183	267	128	140	209	138	126	152	107	157	174	122	166	84
ENSG00000086717	43	5	0	9	1	24	10	8	16	7	13	11	94	10	12	0	6	5	4	44	41	16	39	5	32	2	5	3	2	24	1	7	2	11	2	3	272
ENSG00000086730	614	591	593	252	78	500	562	1048	524	847	223	421	109	423	659	390	821	411	472	472	923	88	90	620	59	736	752	790	787	971	730	1043	477	1235	389	453	55
ENSG00000087074	426	1060	477	437	301	447	523	723	981	1812	967	1469	1124	1522	331	1194	2009	768	945	934	2852	832	636	1071	809	696	815	391	461	562	635	959	318	588	683	413	423
ENSG00000087077	479	546	794	1430	462	575	691	544	695	1201	437	2200	2012	676	613	1428	833	1140	945	1839	1194	485	1574	945	410	812	672	1086	874	917	796	1043	620	771	796	1053	682
ENSG00000087086	12602	10992	21738	10992	7402	12602	9418	17609	14672	12602	10992	21738	12602	52772	21738	10992	52772	17609	12602	10992	14672	10992	14672	98883	9418	14672	21738	12602	25412	12602	25412	21738	12602	98883	17609	14672	8551
ENSG00000087087	1826	1407	1826	2070	1271	1515	1125	1725	1230	1023	2199	2443	1695	1608	1435	1551	779	3571	3833	3529	1429	963	1553	1523	1048	1027	1057	1531	882	1131	1285	963	850	756	1027	1279	1584
ENSG00000087088	792	938	863	778	448	790	688	989	654	1099	658	1146	784	826	730	1098	1111	891	1241	1295	1286	481	577	779	474	711	835	1030	653	843	835	880	671	754	850	750	1024
ENSG00000087095	250	182	191	324	243	210	291	212	492	194	288	360	259	213	109	606	225	266	180	244	192	306	343	322	615	161	174	216	204	187	122	177	206	125	117	147	154
ENSG00000087157	320	447	602	334	388	372	300	359	422	670	437	373	316	407	300	325	604	449	356	410	512	390	567	555	426	418	453	490	403	428	399	407	459	387	483	407	521
ENSG00000087191	1026	994	1216	1094	1324	1444	1435	862	1094	989	2441	966	799	1407	2417	931	828	1086	1470	1960	1047	1758	1584	1309	1989	1061	954	963	896	1111	1367	1072	971	966	1030	1182	833
ENSG00000087237	19	157	10	194	87	8	87	44	28	12	4	48	1	23	10	11	56	23	13	14	31	4	1	49	0	33	8	12	99	18	12	122	48	77	6	21	64
ENSG00000087245	779	1104	825	2417	96	555	831	1223	858	1216	1601	531	163	391	210	518	1069	783	1039	1341	994	39	87	593	18	835	719	1397	1068	916	489	1960	1150	2133	1694	725	10246
ENSG00000087250	1699	673	2303	12610	1303	2855	3913	1335	2620	3846	5410	10258	10258	2620	4681	3154	1881	3076	2873	5159	1854	12610	10258	2202	10258	9421	9421	2972	2855	7405	6377	4753	8068	1787	2524	4681	497
ENSG00000087253	575	255	373	162	34	415	620	644	447	1174	203	347	78	328	38	698	653	280	284	278	522	22	130	197	23	576	666	946	751	726	363	518	366	633	273	347	66
ENSG00000087258	837	129	1584	1209	1501	1695	1215	1223	2230	315	971	929	880	624	216	277	540	497	409	284	37	2106	2909	3728	2728	1001	794	769	1508	770	644	884	971	436	734	719	313
ENSG00000087263	202	307	230	259	254	243	322	321	233	295	291	210	279	313	357	325	284	232	241	271	303	203	248	201	293	195	239	190	229	213	215	225	244	296	234	209	240
ENSG00000087266	583	1030	666	591	123	1035	421	854	249	1235	208	1316	1030	966	579	833	1094	1242	1075	1255	2283	207	268	794	187	1094	1608	861	682	1030	1150	1188	502	1024	1262	1308	578
ENSG00000087274	2521	1989	3230	2472	1435	3230	2680	2230	2680	2046	2068	2765	2106	2556	522	1507	1693	2443	2106	2283	1443	3728	3327	4270	2908	2765	2853	2399	2519	2589	2472	3327	2556	2153	2656	2820	1451
ENSG00000087302	480	587	376	405	267	473	625	523	303	479	243	323	416	449	2045	379	535	353	492	599	505	276	338	392	377	286	349	271	299	428	386	471	317	393	344	325	308
ENSG00000087338	113	214	88	108	245	81	160	106	160	158	256	84	137	96	208	190	119	90	169	153	186	101	70	68	137	85	109	87	91	94	62	84	119	80	83	85	144
ENSG00000087365	2471	2382	2765	1901	2656	2818	2229	2352	1099	1693	1594	1812	2198	2442	1621	1324	1515	2132	2352	2087	2250	1622	1974	1988	1251	1725	1541	1391	1694	1562	1988	2250	1443	1799	1654	1825	1813
ENSG00000087448	420	202	299	250	696	340	378	256	437	255	853	330	296	346	482	504	183	474	557	330	258	335	403	308	384	378	463	289	353	385	241	303	575	220	403	378	521
ENSG00000087460	25395	14665	25395	25395	17591	21725	30328	30328	3836	17591	30328	30328	5294	17591	5294	10987	9412	21725	10987	10246	6371	25395	5645	6371	25395	17591	25395	7398	21725	17591	25395	30328	14665	12586	10246	21725	52746
ENSG00000087470	718	358	398	512	1050	429	540	429	588	451	540	421	593	449	398	528	411	560	595	533	529	498	407	337	1044	353	386	589	301	445	258	251	435	311	401	458	573
ENSG00000087495	321	61	510	331	1280	539	503	547	874	88	649	399	756	349	570	55	220	154	133	52	11	544	1255	866	709	688	577	202	775	787	445	670	1189	237	533	877	34
ENSG00000087510	0	37	0	0	3	0	0	3	3	12	0	4	8	2	2	0	48	2	1	5	258	24	13	7	29	26	52	0	7	5	3	33	12	28	23	70	981
ENSG00000087589	119	229	220	60	15	100	113	91	73	227	26	69	20	107	12	142	393	28	54	35	142	19	17	17	5	74	81	58	75	139	66	151	108	158	235	74	30
ENSG00000087884	356	307	361	331	461	308	424	301	388	309	258	340	320	310	518	325	321	229	300	310	240	245	474	459	236	326	282	290	337	346	336	345	322	336	367	356	308
ENSG00000087995	150	189	105	122	217	147	160	170	172	125	349	195	163	155	626	311	148	179	222	202	171	203	155	146	164	142	178	113	118	126	116	147	155	130	156	182	191
ENSG00000088002	18	22	34	42	5	51	13	18	3	28	52	32	58	19	61	20	9	0	6	13	33	93	7	13	68	68	111	34	30	85	94	139	29	14	85	98	0
ENSG00000088035	81	70	22	124	112	35	63	48	67	77	77	86	68	53	67	98	69	59	82	137	126	45	24	33	48	46	68	62	44	49	52	54	68	44	63	50	50
ENSG00000088038	397	411	576	342	267	548	309	488	280	401	498	562	282	436	225	224	391	479	420	408	430	460	530	618	472	417	391	337	427	357	379	434	316	311	416	401	773
ENSG00000088179	118	177	57	85	187	55	85	57	115	88	137	49	88	66	61	65	56	60	116	68	66	108	50	49	163	80	77	131	91	105	41	90	129	68	77	108	69
ENSG00000088205	389	651	301	343	608	308	546	477	397	564	523	407	339	315	1241	1182	408	442	598	600	618	168	257	244	191	232	287	273	276	307	261	308	334	342	249	290	390
ENSG00000088256	615	306	679	1349	951	819	714	1145	719	658	1090	847	615	749	862	457	501	873	798	785	522	1024	799	738	788	907	1061	732	826	717	736	751	995	535	726	835	831
ENSG00000088305	34	35	36	77	78	51	35	55	18	47	85	76	36	56	4	43	29	129	58	36	47	51	40	34	60	28	52	54	22	31	55	22	36	28	46	44	197
ENSG00000088320	685	113	258	5	11	43	178	5	10	4	0	23	2	87	12	34	19	0	0	77	0	29	28	22	19	14	0	9	13	11	9	70	33	74	7	6	5
ENSG00000088325	99	179	53	449	51	98	148	762	67	248	1317	201	81	346	192	411	171	660	588	426	372	39	15	30	12	67	32	13	65	18	244	30	30	138	62	71	863
ENSG00000088367	401	234	727	1333	907	720	754	1053	2352	459	810	1015	997	406	195	287	658	617	440	233	63	6132	1737	2175	5644	876	696	1600	1356	898	1235	1229	916	422	1173	900	393
ENSG00000088538	336	39	564	205	531	357	229	204	714	91	150	367	440	244	115	43	137	118	29	24	13	951	702	656	919	391	244	367	438	375	293	204	318	132	210	399	1608
ENSG00000088682	705	392	747	868	586	597	609	651	376	537	389	741	917	555	891	348	459	631	575	660	542	833	695	521	749	562	492	594	561	603	620	668	545	486	558	626	957
ENSG00000088756	18	17	15	2	14	4	5	11	3	2	6	1	16	13	4	0	0	8	4	3	7	5	2	9	2	4	16	3	5	11	4	8	16	15	12	7	29
ENSG00000088766	471	251	259	757	321	375	564	406	206	459	282	637	480	347	545	824	309	421	394	389	433	277	190	171	267	209	267	176	186	184	231	206	212	197	208	203	366
ENSG00000088812	436	379	586	865	713	565	567	594	685	591	885	1229	648	650	140	711	528	616	458	383	493	603	529	457	543	831	785	796	884	631	870	719	1173	754	818	838	476
ENSG00000088826	944	262	1316	1812	1366	1583	1048	713	528	1075	722	2470	3277	1450	383	824	1017	833	732	1068	559	634	1541	868	547	1047	1034	470	632	1056	1075	752	714	749	931	733	629
ENSG00000088881	1609	133	722	569	2088	783	562	399	330	249	603	763	329	518	270	358	148	1141	485	552	239	337	595	616	341	1012	966	307	904	635	807	516	1040	343	656	923	201
ENSG00000088888	787	948	675	839	818	700	829	876	760	992	891	1401	671	669	637	1204	870	804	705	776	720	516	945	916	410	819	982	636	649	891	1011	818	756	775	790	694	581
ENSG00000088930	951	1188	576	1043	915	652	783	1341	809	1500	1209	1136	748	896	447	1596	1130	1530	1551	944	1150	333	505	438	394	816	868	909	790	805	948	634	934	1014	906	865	1110
ENSG00000088970	603	177	293	251	1261	401	356	209	347	206	428	423	213	384	361	267	169	264	197	190	158	285	350	437	293	353	321	294	416	451	447	338	522	164	478	535	121
ENSG00000088986	1879	1377	1654	1866	1229	1959	2068	2009	2045	1332	2045	1693	1530	1784	4109	2028	1401	2009	1867	1900	1851	2105	2228	2152	2725	1223	1551	1784	1561	1973	1530	2105	1737	1653	2228	1309	2105
ENSG00000089022	337	310	279	296	318	341	264	317	235	253	341	266	294	271	791	302	267	343	248	286	246	318	354	382	226	249	198	193	196	222	201	301	184	214	267	219	346
ENSG00000089041	2047	1182	1452	369	988	666	1173	790	1563	562	371	661	259	683	5819	504	620	342	533	278	582	437	967	1814	378	948	777	1024	1609	1574	931	938	1378	931	1563	859	53
ENSG00000089101	0	0	10	23	6	11	5	27	10	21	2	38	38	30	6	0	27	16	4	17	13	4	17	13	6	5	8	11	20	9	16	13	4	22	16	8	15
ENSG00000089127	270	700	368	587	135	299	393	551	424	435	83	210	233	204	461	201	356	394	120	129	706	51	174	456	46	291	444	412	762	396	301	719	402	4270	311	301	116
ENSG00000089163	93	77	159	64	56	73	56	88	29	14	10	102	22	116	147	0	44	36	21	56	41	205	24	30	170	29	45	68	41	47	70	94	100	40	115	39	80
ENSG00000089169	18	191	34	813	152	175	166	81	110	87	1573	104	16	22	99	585	6	240	46	32	7	2908	242	33	2230	101	66	458	136	21	112	79	49	16	29	72	8
ENSG00000089199	121	99	116	197	2589	230	129	241	81	147	100	266	108	224	336	20	36	192	113	68	37	1574	295	24	1636	628	269	2070	542	123	567	185	575	137	116	540	141
ENSG00000089220	3732	1990	5298	5822	5411	4947	5298	3234	8553	2474	4586	4752	6377	3732	2681	2554	2401	3234	3027	3329	1869	14675	10995	8068	12610	5822	5298	7075	5298	5411	5647	3732	9421	3076	4125	5298	2682
ENSG00000089248	1188	1987	802	1278	956	1208	1235	994	963	1082	672	974	1499	1837	1391	1367	1157	925	1054	1167	1770	1110	981	1093	1030	1278	1086	1140	1117	1241	1396	1479	1323	1499	1450	1052	1415
ENSG00000089280	3230	2301	3425	3073	4270	3023	2656	3636	1417	2658	3277	3230	2087	3529	1499	6634	1608	4940	3571	4270	4112	2556	2383	2872	2251	2153	2070	2521	1785	2264	2199	2106	1553	1408	2353	2618	3373
ENSG00000089289	749	1054	560	505	1637	603	669	630	699	686	573	529	428	708	740	446	733	451	530	576	654	527	511	578	514	597	588	614	664	634	575	623	817	671	778	778	578
ENSG00000089327	1156	2655	714	2152	202	544	829	1247	1188	1837	459	526	314	919	594	685	981	684	779	796	1837	215	393	1583	203	641	562	1017	625	1251	985	1621	749	764	981	708	162
ENSG00000089335	758	375	410	891	549	494	897	487	636	370	874	725	874	548	320	541	339	596	492	657	312	350	383	390	521	375	369	1021	342	588	398	313	482	290	321	431	464
ENSG00000089351	741	1271	1136	917	562	916	618	1015	560	775	948	989	613	788	1230	552	913	989	821	682	647	682	552	787	562	1126	1080	678	885	858	668	1027	1015	839	963	885	622
ENSG00000089356	29	2	18	53	8	57	32	29	79	7	203	78	186	11	84	0	21	7	17	21	0	68	129	75	61	50	46	13	30	16	205	24	3	10	62	7	2
ENSG00000089472	26	39	58	417	79	147	151	35	283	42	89	409	587	150	132	43	114	76	25	87	7	216	748	503	303	239	168	160	158	101	81	185	81	396	94	172	1237
ENSG00000089505	135	150	163	118	169	156	87	193	45	145	267	79	84	111	89	213	87	209	222	134	154	45	44	81	119	129	165	174	156	178	136	96	180	178	190	157	238
ENSG00000089685	84	154	18	212	21	93	65	464	65	167	2154	122	48	219	981	287	112	318	414	591	449	12	28	54	15	22	13	2	48	19	135	38	4	64	63	35	724
ENSG00000089692	68	534	74	42	54	73	32	32	18	42	110	28	56	122	31	0	68	31	64	44	263	149	10	54	47	43	30	38	41	30	12	74	25	138	41	24	74
ENSG00000089723	14	28	4	23	64	42	13	16	9	26	49	11	16	35	41	65	31	27	36	38	27	27	13	13	42	12	44	11	14	17	33	48	34	40	30	44	51
ENSG00000089818	265	207	227	310	662	324	267	269	206	287	321	284	298	338	99	311	252	270	238	240	248	687	330	262	1086	263	331	218	199	233	212	261	262	206	267	280	176
ENSG00000089847	233	54	186	147	253	167	141	75	118	81	68	131	422	260	206	20	89	208	176	225	137	1279	311	222	938	55	32	92	72	55	35	52	49	57	49	33	30
ENSG00000089902	276	322	191	197	309	232	233	231	210	361	341	266	204	310	52	255	409	299	304	266	385	134	155	174	144	142	177	156	157	186	184	175	161	202	136	142	814
ENSG00000089916	418	417	269	273	436	286	376	322	448	527	298	292	251	367	291	436	476	382	367	324	375	120	204	250	126	328	379	357	333	459	267	321	393	309	332	476	310
ENSG00000090006	218	368	2028	528	419	654	1130	394	211	206	526	338	268	2399	383	255	484	312	389	641	904	586	255	1014	720	413	367	323	1208	168	501	614	538	1094	802	323	447
ENSG00000090060	799	1021	381	866	592	498	865	816	577	1075	928	633	666	577	663	1010	941	673	1018	882	1104	242	330	356	411	370	495	508	397	567	473	460	505	500	413	405	533
ENSG00000090061	267	450	338	271	273	358	340	419	244	396	231	202	199	262	52	325	389	305	313	272	386	190	305	343	176	261	267	136	287	254	299	280	269	327	269	243	254
ENSG00000090104	5645	1672	3572	1516	333	2154	1853	1609	1601	10990	1247	12594	1739	6373	564	98883	25404	3073	3426	3637	4751	49	253	317	9	596	858	765	237	5154	1007	4118	339	1402	4272	606	236
ENSG00000090266	1104	779	787	1601	619	1005	1216	1785	832	1222	760	1235	1308	832	6371	1368	1082	1094	1392	1621	762	1126	1001	992	1007	1069	1236	623	754	1324	1695	1799	762	931	966	998	524
ENSG00000090273	1241	1017	1427	1209	1075	1499	1309	1229	1278	1001	1601	1075	1043	1241	1356	1137	857	1222	1242	953	1130	2518	1522	1396	2351	956	977	953	1079	1034	966	1082	882	1010	1017	1026	1530
ENSG00000090316	343	407	561	319	188	389	336	402	289	494	419	491	615	400	344	267	587	457	446	640	351	749	414	619	606	307	396	333	287	288	306	401	337	397	323	369	563
ENSG00000090339	185	2252	269	198	137	132	183	754	493	956	81	725	1072	383	84	311	1174	520	589	275	3159	94	163	582	116	751	807	626	423	462	1090	545	448	949	782	600	58
ENSG00000090376	85	499	116	69	49	155	154	113	73	725	70	199	58	121	14	457	770	73	151	129	266	23	44	67	14	85	116	112	94	208	108	126	120	220	126	85	8
ENSG00000090382	3376	9421	330	626	194	243	413	1028	2327	1049	241	647	273	629	376	982	1800	460	1350	392	6377	66	69	548	46	526	563	690	333	729	537	1036	804	983	907	954	200
ENSG00000090520	310	552	369	503	317	378	390	458	376	752	662	523	454	490	931	484	639	643	924	669	816	227	346	486	276	508	726	553	502	516	740	539	356	719	579	639	668
ENSG00000090539	168	58	249	184	120	401	99	58	93	68	208	745	209	236	229	65	36	474	144	177	47	1146	238	228	1237	310	161	1281	220	144	216	178	90	135	33	248	114
ENSG00000090554	279	496	273	173	123	218	181	183	158	190	152	339	170	191	304	142	192	169	178	147	292	153	190	210	87	236	218	169	231	186	212	303	198	236	239	234	82
ENSG00000090565	1370	315	817	1028	757	904	658	978	677	572	982	897	866	1054	590	552	412	1881	1502	1256	559	1252	789	711	1158	958	949	545	753	657	778	767	590	427	683	914	2109
ENSG00000090581	1324	757	1595	1481	1385	2252	1216	882	1584	767	591	1392	967	1048	1542	698	893	1083	752	740	829	1601	2107	2384	1417	1961	1585	1563	1868	1492	2176	2176	1585	1436	1601	1635	917
ENSG00000090612	134	192	76	207	130	106	110	141	122	122	163	149	190	124	336	311	135	128	140	251	150	106	113	119	105	100	104	84	104	78	68	85	96	159	91	124	102
ENSG00000090661	464	327	644	635	576	590	429	440	1295	313	515	647	435	536	1295	190	339	341	423	333	178	459	839	1302	492	1492	1295	709	1182	931	1217	1295	1656	724	1574	1408	505
ENSG00000090674	480	588	443	464	321	436	313	380	792	386	241	625	420	514	586	348	818	356	403	400	386	576	459	715	472	407	397	354	399	375	404	494	414	444	454	336	592
ENSG00000090776	196	177	283	436	181	224	187	708	218	222	356	392	230	269	218	302	250	424	304	506	176	260	269	311	246	328	309	349	440	281	235	413	343	259	259	260	2441
ENSG00000090857	575	571	519	532	769	601	270	690	328	582	302	517	188	532	208	287	207	553	538	1027	815	535	751	675	563	524	242	629	523	443	557	575	508	397	764	474	546
ENSG00000090889	31	54	21	112	10	24	24	403	12	99	558	42	39	122	52	65	52	209	323	225	197	2	2	6	5	14	6	2	23	5	79	11	12	54	30	14	407
ENSG00000090905	847	561	715	623	749	565	536	491	599	415	456	709	675	773	1853	752	340	729	669	718	675	682	623	623	688	446	393	603	361	578	620	409	444	441	560	539	446
ENSG00000090924	385	280	837	221	181	267	151	362	76	479	589	675	135	623	338	446	245	802	578	555	346	73	126	195	51	192	198	135	158	192	279	169	154	252	211	234	561
ENSG00000090932	8060	226	4751	1057	3374	2659	2133	1118	643	226	238	317	185	1827	695	201	17	1584	1236	661	8	178	202	230	206	1236	847	110	594	491	94	542	1083	511	357	1435	95
ENSG00000090971	430	191	477	693	317	538	476	366	251	262	473	669	493	264	553	641	266	430	373	583	317	963	371	338	803	578	613	544	499	404	489	494	560	363	499	514	734
ENSG00000090989	635	347	345	426	398	353	452	332	500	491	371	397	509	376	153	585	491	504	510	408	493	240	248	236	341	317	343	511	335	463	330	234	391	339	332	436	206
ENSG00000091009	214	479	100	118	202	97	216	191	234	249	256	95	168	157	930	358	209	175	222	194	240	54	75	64	91	112	145	116	131	115	137	117	152	217	124	124	219
ENSG00000091073	107	233	200	97	54	137	85	166	134	176	62	160	79	126	106	108	240	132	164	219	290	144	117	192	76	133	152	112	140	174	162	150	110	178	104	119	75
ENSG00000091137	10	28	4	12	11	2	1	1	20	9	14	14	40	0	157	20	16	6	13	8	4	30	6	3	42	4	4	3	2	4	6	12	2	14	4	6	2
ENSG00000091140	491	437	259	792	357	297	644	467	287	938	553	540	1145	388	306	1229	495	515	960	835	731	234	211	143	361	254	320	351	274	287	352	308	312	312	253	366	401
ENSG00000091157	102	201	182	157	166	145	169	257	284	227	139	142	191	141	61	98	257	140	126	123	166	301	178	181	405	177	212	147	200	174	246	190	199	251	186	156	148
ENSG00000091409	411	499	206	551	207	336	246	202	381	240	85	368	820	152	122	190	225	288	259	267	346	94	187	190	103	151	88	321	307	179	210	262	136	555	127	139	1158
ENSG00000091428	938	258	600	1740	938	761	1712	168	1586	255	2768	296	244	340	494	213	49	904	269	525	60	643	750	224	875	252	212	187	274	241	298	195	422	198	259	445	50
ENSG00000091436	37	218	48	200	72	45	89	202	102	169	121	151	515	151	490	255	211	71	215	208	317	44	135	99	51	133	139	77	145	139	145	174	119	198	110	89	391
ENSG00000091513	386	168	3836	951	591	3836	2616	4115	21725	1089	1001	2728	623	736	1333	99	5294	811	989	272	91	5817	25395	21725	3425	2519	2283	2765	5817	7065	4270	1867	2087	1918	8055	832	494
ENSG00000091527	1655	2521	1104	907	1491	1229	1460	1712	1378	2070	1515	1316	792	1542	591	1987	2199	1131	1491	1451	1943	443	698	829	543	1168	1429	1118	1251	1397	1223	1255	1156	1229	1011	1027	782
ENSG00000091536	5	33	4	11	6	5	5	6	10	16	6	7	41	9	147	34	6	13	13	24	19	236	24	13	93	7	9	8	6	6	6	8	5	9	12	6	7
ENSG00000091542	716	1068	900	868	785	842	791	937	1068	1140	605	727	1285	1124	540	813	956	970	1023	1098	1507	896	1229	1140	1079	667	725	675	793	738	585	781	741	759	765	660	1064
ENSG00000091651	104	158	69	117	140	88	76	299	88	145	382	80	101	178	391	302	76	260	254	201	235	153	77	92	158	41	48	68	48	60	117	45	35	62	69	61	245
ENSG00000091656	201	33	160	223	201	200	123	79	274	56	91	201	170	67	424	267	81	136	84	134	120	36	180	119	53	5	2	29	37	8	5	3	15	155	136	0	8
ENSG00000091664	0	0	0	8	20	0	0	17	2	0	10	0	6	1	4	0	0	106	6	2	0	71	2	0	122	0	0	0	2	0	0	0	0	5	0	0	0
ENSG00000091831	18	22	4	2	0	2	3	4	6	30	4	2	6	9	0	11	19	4	17	6	47	0	1	1	0	11	10	10	6	9	16	15	14	11	8	10	13
ENSG00000091972	157	251	184	249	512	255	227	192	315	107	358	181	260	232	273	166	132	266	171	126	71	444	339	337	719	354	350	446	353	333	280	274	511	289	345	433	63
ENSG00000092010	1100	1976	1319	1019	961	1106	1244	1163	1163	1462	652	1066	1311	1066	858	1169	1349	1463	1157	1022	2326	608	848	1281	568	1062	983	1113	1287	1069	1175	1244	1084	1801	1509	1252	946
ENSG00000092098	557	578	523	578	622	478	452	463	536	498	316	532	433	463	550	368	407	850	500	650	580	612	591	646	518	490	505	489	474	442	547	410	430	565	473	471	514
ENSG00000092108	269	364	204	324	320	222	388	214	206	381	121	259	256	263	357	311	324	280	433	320	420	157	160	137	217	208	267	273	211	255	301	222	274	212	215	327	237
ENSG00000092140	85	67	25	59	137	43	74	61	93	81	96	35	59	35	14	86	61	65	137	79	129	36	38	35	57	41	49	61	34	49	42	29	56	48	40	51	78
ENSG00000092200	14	40	37	5	17	19	3	39	12	30	2	2	2	14	12	0	45	7	11	6	19	10	3	31	0	26	39	21	27	37	16	46	35	14	33	29	3
ENSG00000092203	440	588	429	549	557	477	551	615	468	587	291	449	477	533	1024	566	508	501	504	494	468	470	508	464	447	397	476	289	460	399	477	521	449	545	456	494	397
ENSG00000092208	220	139	118	210	216	172	221	198	180	210	156	143	186	208	199	154	172	207	181	205	202	131	137	105	132	133	173	135	106	145	169	126	160	127	152	180	251
ENSG00000092445	216	94	477	313	578	367	311	310	1202	190	558	569	420	349	632	245	505	279	218	387	96	1349	1531	1636	1960	1880	2353	608	1416	1542	1118	1397	2728	1118	1385	1758	239
ENSG00000092470	104	154	69	181	119	76	110	250	66	154	491	81	108	229	137	447	139	236	351	168	197	58	46	52	30	98	79	49	108	82	143	94	96	78	90	102	242
ENSG00000092529	686	258	1348	533	479	783	970	971	14665	350	336	718	373	387	2680	142	974	493	485	211	249	913	3279	9412	1461	289	140	539	1024	1125	539	211	171	379	225	243	150
ENSG00000092531	416	814	270	287	308	325	569	407	335	691	195	314	313	297	137	424	678	267	377	342	663	101	230	287	91	322	380	334	358	475	317	416	429	625	399	410	179
ENSG00000092621	873	229	992	2399	752	7396	2047	615	1285	112	586	736	2228	644	1140	201	325	307	201	691	63	589	3526	2229	516	407	451	356	1131	567	306	829	579	302	401	456	758
ENSG00000092758	100	127	705	1367	58	450	589	785	2909	306	2852	971	498	207	879	982	453	1089	2198	985	426	862	2968	3073	774	4580	4115	1079	2820	2352	3529	2680	3373	1065	3728	3228	2230
ENSG00000092841	3836	8055	4580	4580	2472	6371	6637	17591	4940	10246	10246	6134	5151	17591	17591	30328	14665	5407	21725	21725	21725	4677	5645	10246	2968	3910	4677	4677	4580	5407	4412	4940	2765	6134	5294	4940	6637
ENSG00000092847	545	369	417	441	215	591	523	597	426	394	833	368	395	404	246	348	460	360	343	602	366	390	412	479	391	349	445	258	395	423	345	425	383	317	357	371	231
ENSG00000092850	107	26	192	118	156	319	211	42	77	64	168	206	312	148	49	166	44	207	124	356	72	101	213	154	97	184	119	212	123	152	100	164	149	105	251	231	68
ENSG00000092931	178	204	165	134	157	165	184	196	160	174	293	163	198	209	590	166	164	132	147	272	174	190	168	194	117	207	163	152	177	161	161	221	210	146	185	209	134
ENSG00000092964	2768	1402	4753	4753	3732	3234	5411	7075	14675	4681	3913	3163	12610	6643	733	3228	6141	4753	4586	2302	2253	6643	17617	8068	7405	3846	4681	4681	5298	4753	6141	4681	3732	4586	5159	4753	3282
ENSG00000092969	26	48	110	637	28	87	264	168	100	195	58	333	1048	173	80	457	210	148	128	416	174	99	103	76	132	124	120	144	118	103	230	135	53	333	318	119	1622
ENSG00000093000	236	484	187	183	248	227	243	399	179	357	452	206	166	298	214	267	276	327	435	234	427	255	185	154	197	161	202	173	204	198	248	230	193	333	212	182	558
ENSG00000093009	62	70	3	184	40	36	47	304	10	131	568	62	45	163	241	154	83	307	238	212	249	2	0	6	0	33	2	3	21	5	160	7	3	44	15	36	302
ENSG00000093010	985	626	1392	1349	1194	1960	1293	715	791	779	667	1574	926	785	1216	237	799	816	614	641	717	597	1334	1417	641	1989	1594	1655	2133	1262	1942	2011	1242	1902	1584	1799	938
ENSG00000093217	23	62	17	19	63	23	32	40	27	40	77	18	27	32	99	21	49	25	42	25	41	16	23	27	14	26	26	16	35	28	30	16	17	26	24	31	26
ENSG00000094631	1309	358	909	766	1182	1230	749	1083	572	686	601	974	823	2070	558	472	615	1223	719	660	576	956	1018	1223	815	907	731	809	707	821	951	833	671	612	806	776	1076
ENSG00000094804	29	81	18	68	4	24	29	157	9	80	227	27	25	90	126	86	44	121	98	54	159	19	4	6	22	13	14	10	18	13	79	7	9	10	22	17	282
ENSG00000094841	268	255	174	224	176	194	273	237	201	239	225	264	256	211	143	348	262	183	199	229	285	155	162	137	169	246	238	219	229	273	264	236	222	254	237	233	230
ENSG00000094963	21	69	2	15	10	31	22	6	12	9	1	10	12	3	4	0	25	5	4	0	4	4	20	8	5	16	49	18	6	20	115	8	37	15	99	80	15
ENSG00000094975	205	210	136	278	339	103	233	128	285	238	250	189	376	201	122	154	187	210	254	335	329	69	100	98	108	161	202	222	162	150	105	104	258	163	184	191	194
ENSG00000095002	94	100	75	190	120	100	96	196	113	145	347	81	134	151	41	267	129	124	194	200	162	99	75	77	122	55	65	68	77	85	89	62	82	72	74	98	139
ENSG00000095015	150	857	170	267	195	113	166	249	185	315	890	80	122	190	10	424	280	292	379	184	457	19	30	66	30	259	299	329	328	219	318	258	392	373	200	499	426
ENSG00000095139	1126	1385	916	824	775	705	831	1024	1069	1444	874	775	819	989	195	945	1430	821	1269	917	1368	498	728	670	604	868	1083	966	975	1137	1111	758	1131	941	982	833	1083
ENSG00000095209	44	92	51	103	150	47	82	75	112	137	89	61	158	102	31	99	81	65	80	60	142	31	87	81	48	88	82	35	106	67	80	97	141	85	65	106	160
ENSG00000095303	548	462	723	271	52	405	498	874	468	1368	180	484	150	464	64	718	741	409	490	454	1118	60	44	468	59	569	491	1295	657	942	847	797	342	749	341	550	46
ENSG00000095319	477	502	868	567	637	596	444	1030	384	522	603	449	582	823	201	504	540	751	728	533	527	429	578	579	323	534	563	406	484	441	684	393	425	577	486	465	1407
ENSG00000095380	254	674	342	191	227	273	267	534	250	576	229	243	230	339	1001	201	624	252	419	284	569	413	199	387	347	243	313	163	213	279	317	350	169	427	193	174	165
ENSG00000095539	137	11	80	51	230	194	58	27	33	16	130	55	61	105	12	11	25	46	25	56	37	197	79	50	122	128	99	132	91	79	93	87	137	57	115	70	129
ENSG00000095564	960	767	603	345	2525	576	575	436	538	894	677	453	688	783	55	472	576	675	353	469	784	189	598	504	313	617	562	1058	506	787	517	310	480	367	538	698	379
ENSG00000095596	3	2	3	6	5	0	0	3	0	12	13	1	3	30	6	0	69	23	13	5	100	18	8	1	13	0	17	0	2	1	0	0	0	0	0	0	338
ENSG00000095739	184	116	262	270	273	225	172	228	330	101	376	271	426	218	288	179	291	215	202	70	92	155	388	385	137	1072	1342	499	1470	729	1141	1141	1562	663	1451	1491	812
ENSG00000095787	1316	951	594	717	920	760	1089	545	812	760	756	385	352	742	408	358	729	426	450	517	606	379	473	457	461	618	639	632	563	711	509	698	720	645	493	553	622
ENSG00000095794	222	212	168	156	120	163	208	166	149	552	182	190	135	196	258	436	624	94	151	233	226	129	139	119	168	296	265	170	217	266	193	299	248	206	176	257	163
ENSG00000095906	562	457	684	534	626	679	370	641	366	394	586	425	302	446	1693	358	309	619	576	683	365	499	573	569	437	458	435	297	401	375	441	506	370	345	389	384	476
ENSG00000095951	100	221	123	74	126	71	50	122	96	78	106	86	50	65	67	65	132	112	72	66	69	85	60	71	48	49	66	22	60	52	75	59	80	76	49	59	245
ENSG00000096070	285	413	304	343	648	293	316	398	403	383	323	277	104	298	132	326	343	292	298	200	168	381	312	315	312	266	361	225	294	256	566	259	365	198	283	262	480
ENSG00000096092	600	379	738	708	938	794	758	519	649	633	688	797	766	733	437	771	634	628	568	569	339	784	640	518	807	871	789	894	800	709	938	807	938	544	1040	931	657
ENSG00000096093	147	82	205	223	169	240	145	67	76	149	99	330	194	234	106	179	76	259	184	682	188	111	164	154	107	173	154	532	150	160	698	162	140	149	333	334	136
ENSG00000096384	9405	5644	8543	6634	25379	6367	5814	6367	6130	10238	14659	7059	3524	7393	4675	10238	6130	9405	8047	12570	5291	12570	6130	5291	25379	6367	8047	7393	6130	7059	10982	5405	8543	5814	5814	8047	10238
ENSG00000096401	336	441	365	323	302	420	450	403	394	361	610	291	136	397	723	1021	375	322	401	299	311	221	212	213	282	245	266	255	299	342	421	331	264	360	269	311	435
ENSG00000096433	61	777	136	126	43	50	79	53	73	137	154	291	96	96	49	119	108	111	91	64	413	82	112	171	100	205	199	284	175	94	273	123	100	305	1695	161	108
ENSG00000096696	12	134	19	40	14	6	13	14	15	9	6	21	7	4	4	0	11	22	1	100	4	36	9	28	8	12	10	10	12	14	6	8	23	86	8	13	79
ENSG00000096717	277	292	162	146	427	176	313	155	300	229	314	124	140	208	31	224	262	114	162	119	169	106	128	141	137	160	230	200	163	201	119	165	226	149	260	191	172
ENSG00000096746	1480	913	763	888	1189	1024	1531	931	1072	896	2088	655	697	1481	790	1470	909	1079	1348	1157	1125	587	710	775	769	626	737	1224	779	982	855	790	635	737	877	957	826
ENSG00000096872	161	110	73	99	109	126	108	103	137	93	91	79	191	90	84	108	119	112	84	126	132	55	71	86	55	67	77	119	64	86	70	62	99	91	86	95	165
ENSG00000096968	238	491	162	152	173	159	254	189	187	304	118	118	151	171	58	166	343	132	169	139	476	106	58	71	170	197	210	281	212	252	140	194	209	416	209	198	175
ENSG00000097007	1203	476	1398	678	983	1012	698	1409	1326	847	998	652	880	789	206	504	958	983	880	765	1073	428	1113	1336	393	899	914	643	1077	804	772	776	1095	897	1008	983	1532
ENSG00000097033	688	1057	622	869	434	598	877	836	911	1323	986	658	769	822	559	963	1157	699	985	975	990	201	543	480	329	685	845	732	670	830	603	586	699	782	734	804	211
ENSG00000097046	231	171	90	201	152	143	96	231	108	140	560	106	194	238	86	201	96	376	316	297	172	191	86	93	190	225	226	195	157	212	212	155	236	140	216	248	208
ENSG00000099139	26	102	51	93	30	37	24	48	17	112	130	104	134	58	880	142	84	57	46	38	54	59	24	43	15	75	66	102	45	41	67	64	41	88	29	81	507
ENSG00000099194	2873	2070	4942	4942	5645	30335	10990	8060	30335	2590	10250	5295	6136	6136	1118	3426	3911	3023	2470	3572	1814	3637	21732	17600	3159	5819	7400	8060	8549	9415	12594	3531	5154	3024	4115	3280	52759
ENSG00000099246	868	390	264	504	679	339	982	236	544	595	480	233	449	334	263	698	498	221	373	289	383	278	244	207	364	306	350	480	346	340	205	287	447	364	260	375	412
ENSG00000099251	471	197	203	186	355	172	184	126	145	122	109	158	122	148	233	34	118	193	70	180	154	186	201	233	159	169	195	242	163	338	373	178	206	176	273	221	226
ENSG00000099260	47	44	67	100	18	23	41	56	34	40	21	48	197	72	80	11	64	76	17	24	13	37	54	58	34	49	37	37	86	88	25	82	54	341	35	81	32
ENSG00000099282	405	221	685	449	620	666	562	463	1623	384	245	343	178	559	459	277	568	249	246	240	314	368	1672	1714	374	472	292	387	712	556	543	409	640	489	399	317	190
ENSG00000099284	456	267	456	273	560	468	363	257	243	181	1027	99	54	537	246	142	188	109	70	165	226	435	462	233	412	413	474	322	449	321	324	430	515	359	479	575	223
ENSG00000099290	306	251	323	186	273	282	301	189	327	211	229	209	203	349	140	154	287	282	236	229	343	311	369	338	337	232	295	232	301	280	262	284	290	266	450	340	137
ENSG00000099308	353	620	836	476	211	731	691	848	1828	718	500	590	278	337	580	311	817	471	282	255	276	2418	1141	1586	4125	453	516	361	660	708	391	596	447	772	357	325	936
ENSG00000099330	231	295	338	279	269	306	313	303	265	321	221	351	378	347	225	224	398	281	194	252	346	544	271	329	413	318	295	317	307	261	284	381	270	351	310	307	262
ENSG00000099331	2152	4112	5149	2175	985	2617	2009	3635	5149	3910	3372	4677	1278	2470	1193	2680	5149	6130	3908	4267	3909	1391	3373	7062	2300	2588	2726	3022	3424	2726	2852	2908	2324	3526	2518	2282	1086
ENSG00000099337	103	1151	70	30	37	67	56	103	133	145	45	70	23	66	430	504	214	60	120	120	256	70	30	128	86	63	105	87	69	124	116	128	54	159	68	54	18
ENSG00000099338	50	20	81	17	23	29	10	27	41	26	34	55	58	37	58	21	40	26	19	35	28	37	40	75	46	22	16	29	16	16	15	17	18	17	20	21	16
ENSG00000099341	1043	1241	1635	1124	739	1391	1161	1784	1136	1469	1443	1415	1193	1332	3070	1251	1384	1215	1402	1356	1407	1415	1208	1261	1384	1229	1366	900	1181	1229	1188	1208	1075	1110	1208	1301	1552
ENSG00000099364	295	250	383	185	323	301	172	240	220	227	403	177	185	151	199	202	169	351	304	252	229	621	266	238	512	224	263	222	251	241	185	221	246	237	260	243	281
ENSG00000099377	191	365	311	162	101	176	208	307	227	460	104	379	350	336	168	302	398	228	350	251	586	86	158	330	87	392	442	290	313	326	239	343	239	366	606	460	93
ENSG00000099381	391	378	626	356	534	509	259	458	283	300	395	373	335	364	171	267	255	387	331	413	318	404	387	389	308	440	416	232	352	287	333	324	373	268	311	311	447
ENSG00000099617	148	49	249	64	337	240	22	172	18	16	96	38	70	215	102	0	0	225	100	132	13	118	53	6	16	191	305	46	252	128	153	183	318	194	324	343	447
ENSG00000099622	9421	3234	5411	7075	10995	8068	7075	2874	4418	4752	2681	5822	3027	7405	3732	5817	3163	6141	3913	6643	4276	10258	10995	8553	8068	3913	3732	5298	3846	3913	3846	3573	3913	2401	5822	4276	3330
ENSG00000099624	957	835	1202	1655	1151	1430	1126	787	765	882	1136	1255	913	1035	1622	711	749	767	960	1099	855	4414	989	1035	2354	1137	901	738	1083	759	954	1195	760	599	765	929	974
ENSG00000099715	10	11	5	3	20	5	1	2	1	0	29	2	0	4	28	11	2	4	8	3	4	51	3	2	0	2	8	0	0	3	0	0	10	1	0	2	47
ENSG00000099725	71	233	70	46	116	45	29	36	8	7	123	87	3	97	106	11	64	45	0	6	8	64	34	54	10	59	59	3	2	75	3	6	48	1	83	77	175
ENSG00000099783	1868	1759	1827	1838	1532	1695	1600	2283	1585	1397	2444	1786	1080	1881	1553	1784	1271	2443	2354	2353	1867	1040	1325	1349	839	1334	1397	1263	1349	1357	1609	1482	1083	1236	1247	1595	1853
ENSG00000099785	671	907	926	790	463	882	838	1049	1126	901	677	899	686	815	1397	504	1118	728	816	555	713	1182	971	982	1048	833	885	769	916	935	641	971	773	1168	790	771	387
ENSG00000099797	738	693	1714	1771	1066	1739	1334	1151	1342	876	558	1223	1451	1402	1799	552	1018	899	654	816	877	1553	1989	2012	1759	1656	1368	1162	1574	1349	1961	1758	1090	1482	1310	1049	1349
ENSG00000099804	955	580	1152	1445	885	897	739	1037	801	671	850	1141	708	1083	1020	790	706	1002	821	954	530	1080	904	836	1264	633	710	596	633	598	591	652	750	548	556	608	672
ENSG00000099810	170	140	103	108	108	110	123	149	106	88	23	33	13	107	229	277	140	31	50	238	94	71	76	117	48	73	85	56	61	75	74	69	85	140	95	59	104
ENSG00000099814	280	124	252	264	394	299	116	208	430	224	689	338	301	426	64	142	181	894	348	298	401	1237	445	255	1398	252	268	581	223	182	356	113	186	128	292	166	871
ENSG00000099822	526	216	1255	516	928	1060	555	766	3277	517	937	621	301	537	356	99	1089	589	533	259	365	2725	1301	2470	1866	488	317	606	1023	573	673	113	312	463	263	283	1215
ENSG00000099840	271	116	359	310	567	295	301	137	522	160	242	537	299	305	258	267	142	292	192	190	192	557	767	446	592	256	192	265	143	255	334	200	229	134	154	175	186
ENSG00000099849	115	292	160	133	121	187	129	162	123	226	141	179	159	212	233	108	187	224	194	300	329	515	131	177	501	153	154	253	126	124	215	185	124	171	155	103	209
ENSG00000099860	1194	1302	1099	797	898	819	620	2029	1585	1918	757	8549	4414	2199	466	2264	3531	1216	1443	882	1223	1066	759	1975	871	1595	3531	587	931	2444	1609	2176	404	1585	1918	1049	706
ENSG00000099864	644	238	948	1324	1065	1089	759	699	1061	191	2132	351	678	835	977	179	193	901	541	202	33	2589	1902	1156	2820	1072	794	741	1194	667	785	977	709	674	725	812	655
ENSG00000099866	25	2	81	50	196	150	41	55	100	28	28	86	101	83	99	21	51	72	110	103	71	250	218	211	208	37	11	47	63	47	31	28	82	54	40	28	34
ENSG00000099869	0	2	3	35	0	0	1	13	0	0	0	0	2	4	12	0	0	0	27	1	4	2	0	9	0	0	2	0	0	0	1	7	0	2	4	0	408
ENSG00000099901	517	473	416	610	653	695	447	873	322	509	1377	561	434	644	1867	528	477	937	966	736	751	688	540	532	535	429	393	314	339	377	421	451	395	418	523	568	913
ENSG00000099904	727	324	653	644	489	678	363	289	518	410	506	824	399	465	266	245	324	835	654	391	490	871	699	715	710	578	494	465	561	478	512	462	462	358	547	482	429
ENSG00000099917	528	768	614	430	336	678	381	480	397	731	511	721	501	802	313	335	580	842	662	766	1826	893	659	740	783	530	536	351	448	463	575	538	305	560	696	446	577
ENSG00000099937	0	154	0	25	5	0	3	0	0	0	0	1	3	2	0	0	0	4	4	17	0	143	4	93	18	5	0	3	0	4	0	4	0	8	0	3	985
ENSG00000099940	281	566	299	332	327	317	295	453	407	486	419	310	399	286	609	348	515	347	461	252	386	251	375	320	240	301	315	218	351	348	251	379	318	440	350	300	416
ENSG00000099942	821	794	589	964	1408	833	931	1224	784	985	1167	791	812	888	162	424	938	719	929	536	788	721	866	683	673	966	1043	690	1079	994	803	1024	1126	904	909	1012	721
ENSG00000099949	1356	463	913	926	382	816	592	519	662	552	515	1030	771	837	912	326	514	997	715	734	825	1316	977	1125	1064	707	615	725	573	633	652	679	519	630	642	635	559
ENSG00000099953	8	31	1	28	1	5	24	34	12	28	6	58	57	15	45	21	45	38	52	141	85	12	18	24	12	32	22	30	22	16	32	47	26	41	80	29	97
ENSG00000099954	242	20	193	85	662	236	96	116	209	87	141	112	85	177	117	78	96	157	64	49	11	96	595	574	89	163	122	229	187	145	94	52	115	98	93	212	361
ENSG00000099956	375	387	569	568	448	738	546	813	217	452	629	419	328	535	641	190	350	467	466	512	404	603	529	551	513	499	494	259	471	339	444	675	389	474	447	463	644
ENSG00000099957	206	20	110	127	258	136	96	43	83	64	39	97	45	114	109	34	23	40	65	141	117	710	185	198	413	205	247	209	203	117	390	169	161	120	171	274	63
ENSG00000099968	421	409	405	402	392	479	544	546	465	673	523	420	788	521	315	287	604	316	315	238	580	301	468	430	282	497	424	351	539	461	520	644	357	751	506	446	407
ENSG00000099991	1867	954	1188	809	578	1622	788	1010	645	901	596	1530	1531	1490	588	484	624	1601	1136	1798	988	1469	853	1001	1392	1001	1057	1124	1167	909	1027	1145	831	951	1261	906	1918
ENSG00000099994	27	24	38	63	12	32	19	50	10	42	23	31	251	50	14	0	118	50	44	92	176	24	56	72	22	16	26	26	63	30	61	150	20	443	26	31	67
ENSG00000100003	528	100	686	1049	462	1131	719	259	408	736	553	1825	2821	1286	588	436	579	581	398	847	497	854	1024	514	757	1379	1739	463	759	1470	800	812	901	744	1035	1279	106
ENSG00000100014	434	445	395	427	333	546	496	588	416	359	491	423	542	458	256	190	416	469	494	408	334	437	451	360	330	401	573	476	517	459	480	570	401	570	498	393	789
ENSG00000100023	431	383	584	396	421	491	291	540	328	370	436	459	273	497	336	190	318	569	440	393	430	762	490	557	665	389	372	328	345	341	407	373	372	444	345	338	583
ENSG00000100024	10	20	10	4	4	9	3	3	8	9	4	3	9	6	86	21	17	3	8	6	24	15	9	9	10	10	13	3	9	11	10	12	9	4	6	8	6
ENSG00000100028	680	751	502	614	788	609	686	738	644	720	843	573	615	738	1230	742	678	745	749	682	774	397	606	543	390	556	558	571	530	623	571	600	624	595	604	633	978
ENSG00000100031	87	175	84	52	185	100	65	27	90	91	89	79	79	70	67	86	68	79	60	59	127	146	190	136	110	92	48	66	44	68	29	112	74	48	81	66	47
ENSG00000100036	55	55	74	37	40	81	39	35	83	47	29	61	51	59	157	0	31	50	29	74	126	154	65	68	118	46	53	34	51	34	29	64	52	58	71	43	85
ENSG00000100055	521	2590	700	130	69	346	233	1099	623	1251	139	308	129	515	402	505	1157	474	826	557	1655	54	195	713	50	676	711	780	788	882	575	1357	533	1408	419	556	69
ENSG00000100058	126	88	110	84	135	235	85	101	105	114	94	134	56	241	610	87	94	193	110	169	152	213	144	154	178	85	71	72	72	82	135	88	65	83	103	70	138
ENSG00000100077	308	604	162	122	459	309	224	231	218	290	137	106	84	160	442	202	306	103	156	177	245	483	140	181	553	164	142	218	147	211	116	295	139	259	170	148	77
ENSG00000100083	1167	622	882	571	876	1018	664	794	756	883	589	676	837	903	985	436	887	940	1024	997	1167	619	1011	1427	719	641	447	564	597	546	569	650	465	506	538	504	618
ENSG00000100092	815	992	730	577	616	690	539	879	799	683	926	420	343	666	1173	368	732	818	576	419	809	1941	603	663	2199	790	880	604	738	780	618	934	819	684	575	562	538
ENSG00000100095	582	61	484	778	7405	1076	416	626	176	204	1380	437	227	539	84	202	27	786	293	131	16	874	214	67	855	1463	1281	464	1084	904	164	1244	2418	165	195	2048	249
ENSG00000100097	3731	1827	2444	4584	1237	2444	2400	4122	4679	6375	3572	7071	6139	4945	4416	5406	6641	6136	7071	6641	7071	2232	3912	6641	2088	3639	3329	4122	3912	5410	3534	5297	2590	3639	5820	4274	2873
ENSG00000100101	209	207	270	163	274	305	175	249	187	193	310	177	147	170	474	132	216	254	210	187	300	330	294	354	266	266	229	186	245	233	221	269	187	202	229	251	366
ENSG00000100104	264	257	258	227	318	265	264	271	292	275	556	238	245	261	405	154	280	250	227	210	206	294	278	221	289	271	309	209	257	279	266	329	300	295	275	306	326
ENSG00000100106	312	452	338	416	232	574	291	402	198	462	252	434	298	316	402	368	401	475	382	396	690	195	384	437	107	409	362	182	413	329	307	635	328	461	427	366	546
ENSG00000100116	369	168	447	561	388	378	454	353	364	406	356	469	424	400	598	326	237	474	440	317	289	589	570	329	622	433	422	357	372	401	457	436	457	294	362	395	429
ENSG00000100129	5154	5819	2910	2070	10250	3531	5154	3426	2176	2854	2590	1826	1417	4582	4118	2045	3074	1800	2325	1880	2417	1827	1800	2231	1574	2326	2176	2873	2659	2821	2444	2854	2821	2134	2909	2910	3425
ENSG00000100139	298	283	369	218	266	306	246	379	806	306	432	221	198	229	70	132	406	249	284	171	377	96	381	469	100	219	230	187	298	259	253	269	161	255	252	175	432
ENSG00000100142	1586	311	812	575	1100	1061	820	730	804	344	836	339	281	706	4418	379	329	384	568	338	262	588	975	1185	625	476	444	238	432	483	465	675	455	361	454	456	459
ENSG00000100147	39	160	75	64	156	57	68	153	132	180	89	110	129	100	89	34	118	110	176	93	193	49	94	90	24	135	162	133	121	140	169	107	173	222	170	129	508
ENSG00000100150	81	126	106	73	93	85	60	119	90	87	75	73	77	86	80	78	103	134	89	54	120	199	136	141	139	89	97	52	95	62	105	84	99	81	103	93	225
ENSG00000100151	229	222	237	298	87	218	154	239	931	258	180	366	227	75	386	142	368	406	287	267	229	1151	1014	1140	910	261	212	262	239	259	222	232	200	166	237	208	307
ENSG00000100167	2048	202	875	1336	2591	1855	2031	1637	673	244	1827	580	1189	964	426	287	229	1493	1367	236	37	3163	791	429	3282	892	766	902	1237	678	583	938	1002	480	1137	1044	368
ENSG00000100181	10242	96	383	17	43	529	613	68	232	29	99	36	16	157	143	21	148	34	17	28	94	98	552	497	92	30	46	58	58	64	49	24	29	67	31	27	1269
ENSG00000100196	42	198	61	168	19	13	96	78	5	240	0	191	153	58	25	166	213	116	142	310	334	41	19	6	129	12	9	40	22	68	44	58	10	96	78	17	535
ENSG00000100209	271	311	243	249	315	263	328	307	225	316	248	266	382	264	444	287	315	222	300	268	322	260	238	252	267	248	270	291	272	339	275	267	264	348	301	262	329
ENSG00000100211	456	255	343	424	352	574	469	351	344	341	259	415	590	394	402	237	306	335	321	362	316	469	490	423	449	359	361	408	327	372	324	384	347	351	376	334	674
ENSG00000100216	527	726	362	519	740	492	547	625	430	597	593	434	485	580	904	718	545	491	510	471	626	678	512	461	515	460	504	413	455	501	493	509	455	527	516	481	747
ENSG00000100225	535	948	811	576	736	966	848	997	1316	705	317	467	557	960	994	424	876	519	446	557	707	526	1460	1500	574	959	1216	605	1161	1541	1071	1608	1608	945	868	1188	667
ENSG00000100226	263	463	429	326	497	542	324	562	442	356	537	301	345	399	102	224	415	476	406	206	366	521	727	684	469	383	358	242	394	312	307	324	358	656	350	348	1021
ENSG00000100228	17	62	71	142	40	81	53	83	68	198	62	204	399	16	14	99	89	119	96	105	123	189	177	154	224	159	140	123	151	107	100	126	101	122	170	112	482
ENSG00000100234	1838	683	2853	5294	3279	3073	2852	725	420	454	422	2230	3836	8055	957	411	1451	766	578	2011	682	1014	1974	901	514	3836	5407	1758	2765	3327	4940	2820	4940	1725	1738	3373	2765
ENSG00000100239	1043	604	954	747	843	1027	673	732	673	781	1030	1069	747	1061	662	399	716	1444	945	773	784	1324	992	1072	964	985	863	1242	882	1007	891	868	967	740	1007	985	1672
ENSG00000100281	170	349	122	205	232	176	193	212	237	198	201	119	132	189	1309	245	220	207	259	174	215	142	238	207	130	124	159	129	162	151	168	144	162	190	192	198	388
ENSG00000100284	439	548	421	345	241	518	383	623	524	747	233	494	522	556	376	399	977	370	470	463	1236	812	491	653	697	451	360	220	421	312	347	567	298	466	417	382	504
ENSG00000100285	66	157	87	89	42	124	87	107	144	81	184	158	38	79	266	21	229	104	58	49	80	3729	228	124	1452	155	104	171	186	92	162	104	74	252	85	99	213
ENSG00000100292	833	2820	1656	532	527	826	773	3159	1759	4412	750	1162	3531	30335	797	3634	30335	2873	2680	2619	2557	187	584	1224	203	1015	1007	863	961	1168	3426	1523	638	2107	819	749	386
ENSG00000100297	196	773	401	372	316	366	340	1237	274	812	719	266	125	501	461	518	624	682	728	567	732	108	306	398	61	498	338	206	453	353	766	447	278	674	348	356	537
ENSG00000100298	12	135	43	9	0	50	0	62	16	116	0	12	3	23	41	34	34	11	92	0	166	0	26	30	0	12	30	16	37	16	16	86	26	134	12	21	21
ENSG00000100300	875	1031	664	535	203	794	678	949	773	1349	489	967	652	796	1151	597	1302	779	1021	975	1471	339	628	942	313	1022	1100	763	927	975	902	1050	740	935	998	848	1184
ENSG00000100302	16	14	90	116	338	78	39	75	206	77	89	81	54	44	45	11	114	79	75	77	62	1208	183	165	783	148	162	38	129	197	91	128	221	97	37	107	109
ENSG00000100314	62	8	34	93	73	51	16	450	40	80	89	135	20	157	140	0	48	271	385	26	64	186	239	91	178	1255	831	210	206	591	502	321	569	142	183	332	675
ENSG00000100321	446	209	535	461	1084	751	411	213	480	158	692	784	506	417	304	55	237	583	236	251	181	5822	998	704	4418	1554	1225	2356	1203	872	1137	1077	1343	562	1194	1452	313
ENSG00000100324	464	343	514	376	741	609	376	358	476	271	280	449	452	365	273	190	326	448	317	383	331	521	721	638	462	556	418	406	582	418	405	489	649	452	582	570	614
ENSG00000100330	1367	837	712	751	1295	843	635	573	454	937	518	956	868	753	281	335	793	847	559	490	602	475	749	694	540	799	823	677	768	941	816	870	823	710	761	1014	752
ENSG00000100335	338	401	256	299	407	336	373	387	316	432	462	317	346	310	302	312	319	284	308	287	335	244	304	274	192	424	439	215	379	358	307	414	425	368	324	405	556
ENSG00000100342	147	697	240	179	65	129	129	172	210	240	34	102	202	669	229	154	255	285	313	165	1048	153	84	230	166	123	252	173	145	115	188	229	122	934	330	181	323
ENSG00000100344	85	109	34	135	162	25	96	88	104	131	140	87	88	97	112	78	118	107	94	93	120	139	71	81	105	120	176	106	93	111	193	91	139	130	158	124	873
ENSG00000100346	10	29	8	14	68	25	3	14	16	12	5	23	9	7	25	0	11	20	14	2	4	837	42	6	453	11	19	8	8	9	10	7	2	12	6	8	22
ENSG00000100347	206	234	245	389	307	221	367	321	189	229	178	258	244	239	522	87	250	221	203	196	226	363	280	261	297	235	242	194	219	232	251	304	255	239	208	250	437
ENSG00000100351	8	423	5	2	3	2	1	12	27	36	5	5	6	6	2	11	16	0	27	2	80	2	1	13	1	5	12	18	16	9	11	39	16	56	37	19	4
ENSG00000100354	250	796	198	127	332	226	206	271	350	235	336	214	281	234	1880	302	282	227	326	172	270	274	324	282	261	242	248	272	274	290	239	219	273	353	323	277	403
ENSG00000100359	676	645	1089	749	829	858	520	588	605	465	846	1086	644	923	545	287	576	1402	771	689	654	1470	926	1030	1451	819	690	906	671	723	888	709	653	527	777	792	1324
ENSG00000100365	602	1409	681	262	142	479	441	646	664	839	258	397	241	452	434	505	1131	442	709	490	875	101	248	674	86	532	542	525	505	578	639	594	449	824	440	450	121
ENSG00000100368	142	1737	159	67	19	76	105	262	236	336	75	74	41	121	6	202	430	108	164	110	422	5	13	106	3	155	194	153	202	219	89	210	125	429	173	155	17
ENSG00000100373	0	94	142	158	0	88	235	123	0	275	23	73	379	74	0	0	224	31	48	24	28	11	9	4	0	173	212	190	75	118	14	214	76	195	246	61	0
ENSG00000100376	506	201	198	51	104	188	473	116	113	910	141	161	159	691	162	87	276	152	124	162	140	477	358	188	468	128	804	206	83	201	442	197	142	187	165	118	1152
ENSG00000100379	421	351	416	446	421	429	376	455	374	408	678	592	429	344	468	358	336	619	463	388	351	1069	595	481	1217	429	480	460	411	396	367	380	393	361	405	386	382
ENSG00000100387	848	719	666	762	655	850	1001	893	861	896	798	667	634	915	2086	834	754	716	790	722	903	997	1030	963	1023	636	738	665	663	928	820	944	591	876	704	744	831
ENSG00000100393	656	1317	689	366	909	568	463	829	688	994	603	543	476	560	985	411	813	598	748	369	694	259	498	535	185	676	775	537	779	647	568	695	906	899	785	678	1065
ENSG00000100395	373	392	354	352	385	391	359	458	248	316	229	314	296	392	509	166	307	430	337	281	285	696	433	445	578	354	384	281	326	279	349	473	353	411	369	357	587
ENSG00000100403	1099	723	941	896	1334	997	853	1136	1136	773	1324	948	737	752	269	379	751	1150	788	587	882	1392	1131	1069	818	1309	1397	779	1236	1068	1039	1230	1429	981	1255	1043	2046
ENSG00000100412	1799	1814	3159	3074	2252	2969	3157	2326	2265	2047	2383	2047	4118	1853	2088	472	1145	1868	1460	1049	1286	3572	4118	2659	3074	2302	1714	2012	3280	1867	1989	2071	1903	2047	1671	1943	4272
ENSG00000100416	273	181	326	319	431	395	216	309	234	287	353	414	347	432	302	108	188	576	392	411	460	630	555	575	714	244	210	246	189	211	286	231	221	154	222	243	417
ENSG00000100426	149	263	121	81	171	163	76	231	117	167	274	122	110	151	64	99	158	214	210	123	168	77	81	113	53	118	146	105	124	113	110	122	144	195	160	121	499
ENSG00000100439	470	364	728	1385	1076	989	820	676	541	781	178	543	826	614	236	698	674	348	394	494	387	253	885	595	282	974	935	439	901	862	700	854	1079	737	738	792	180
ENSG00000100441	119	1118	203	330	44	139	202	387	405	665	58	421	478	94	164	742	610	426	341	605	944	312	515	674	209	395	386	596	413	431	369	480	378	488	465	398	366
ENSG00000100473	2	81	3	14	20	3	3	43	2	26	2	7	1	18	22	0	31	62	142	73	19	85	18	9	56	160	139	10	250	48	145	87	201	84	1918	31	831
ENSG00000100478	87	162	94	88	147	120	135	63	121	91	56	49	70	83	733	132	89	61	72	107	74	286	178	111	331	82	87	112	68	77	99	139	94	109	99	108	52
ENSG00000100519	535	536	341	456	611	403	715	412	511	717	321	498	600	529	1113	541	515	558	622	663	788	362	329	404	536	271	355	435	285	373	486	306	321	309	364	363	309
ENSG00000100526	70	184	50	251	51	57	96	371	62	214	336	135	120	274	414	245	133	268	308	225	426	125	36	16	129	80	97	37	56	8	192	54	58	162	120	116	401
ENSG00000100532	128	92	78	115	169	134	172	77	162	116	113	107	133	91	308	55	101	87	111	110	114	120	142	101	144	120	136	116	96	112	111	136	119	77	91	103	65
ENSG00000100567	587	700	401	643	503	444	669	534	511	843	384	471	751	568	792	871	649	592	732	784	839	390	384	433	496	364	460	477	379	492	561	395	401	560	434	433	459
ENSG00000100577	130	77	129	109	55	166	145	174	106	118	32	93	225	148	520	108	87	77	82	149	76	244	240	233	97	84	62	56	143	68	157	134	48	121	78	69	124
ENSG00000100578	69	122	63	80	100	62	68	78	106	116	45	76	68	83	137	65	101	98	84	74	101	71	80	76	57	60	93	50	58	77	104	64	77	75	68	69	82
ENSG00000100583	42	37	46	25	26	13	24	27	12	75	13	65	195	62	84	21	9	27	14	85	56	48	32	11	30	29	74	34	64	53	14	56	25	50	97	52	158
ENSG00000100591	1001	813	1086	853	981	1068	1053	1020	1001	1173	683	1079	857	1068	1117	963	1068	843	898	991	934	1366	1242	1323	1377	786	898	713	903	835	1014	923	865	994	887	831	953
ENSG00000100592	131	141	104	301	57	185	267	175	139	137	73	182	336	258	948	119	161	179	203	112	134	96	145	125	119	66	54	97	87	58	84	102	52	137	61	48	285
ENSG00000100599	452	625	407	150	93	509	254	411	251	1188	106	279	202	266	109	312	1561	152	341	380	734	101	126	410	35	428	392	186	422	411	264	602	382	646	556	269	141
ENSG00000100604	109	20	138	401	1241	254	135	88	361	103	384	207	162	238	662	55	9	406	58	14	0	25379	679	14	7393	76	2	31	60	0	16	5	2	108	6	3	11
ENSG00000100614	260	298	169	192	229	240	395	206	369	311	207	189	268	214	61	326	286	176	273	224	244	247	164	173	297	201	264	212	213	268	251	234	265	193	221	189	104
ENSG00000100626	29	31	220	133	106	179	74	58	43	56	34	296	65	80	126	43	68	103	75	63	68	460	186	183	518	202	157	174	227	155	133	271	116	333	121	286	2417
ENSG00000100644	1279	1574	913	2176	1594	1086	1851	2325	937	7065	888	1694	3230	2658	150	5407	4750	1531	2587	1531	2264	188	330	268	197	1151	1341	1367	874	1293	938	802	1278	1758	1007	1385	850
ENSG00000100647	951	1021	941	686	338	1137	974	794	591	1585	188	887	475	945	126	1011	1451	542	766	540	1209	284	427	592	248	1012	1065	1104	792	1089	885	831	888	1286	1444	964	797
ENSG00000100650	2681	2417	4272	2522	8060	3426	2399	1919	2252	2354	1367	3074	2557	2417	1271	2323	2265	3531	2283	2382	2444	3374	7068	5154	3637	2354	2030	4751	2252	3074	3572	2590	2400	1786	3572	2910	2969
ENSG00000100664	1223	2045	919	1867	1397	1140	2519	1770	2283	2852	2300	1852	3424	1551	4676	3325	1770	1481	2415	1838	2282	957	1167	1075	1522	1261	1522	1838	1309	1401	1608	1316	1269	1006	1089	1136	858
ENSG00000100711	412	312	453	752	679	829	645	289	386	372	401	645	818	402	1104	312	374	382	264	316	187	1167	1082	660	1223	401	303	431	361	360	536	489	292	338	263	308	242
ENSG00000100714	451	605	476	777	533	474	512	820	271	562	358	641	783	708	446	992	409	558	736	683	956	374	369	326	369	537	534	234	492	368	931	485	602	538	565	423	525
ENSG00000100722	298	249	292	322	369	269	331	308	278	324	391	368	379	378	225	424	272	387	313	326	343	255	255	250	314	259	258	323	259	288	299	268	301	248	267	308	284
ENSG00000100726	518	368	657	604	524	680	383	491	447	489	462	595	515	447	311	528	401	773	585	724	542	695	636	698	611	576	545	475	544	394	506	504	509	410	427	480	751
ENSG00000100731	312	792	301	227	392	234	318	249	350	532	168	292	302	244	446	399	394	338	482	248	785	199	226	322	297	310	350	376	334	320	426	224	460	409	501	447	397
ENSG00000100744	84	185	36	111	97	48	135	83	149	191	123	69	110	87	109	154	212	81	121	119	149	87	72	56	136	55	73	68	69	74	66	75	79	75	68	55	55
ENSG00000100749	211	288	173	239	237	196	224	297	216	239	398	148	172	231	210	379	225	238	304	214	304	189	119	127	195	183	155	158	164	150	211	169	136	207	141	154	301
ENSG00000100764	330	665	384	508	343	369	479	562	449	577	1124	430	459	434	1826	518	539	437	541	693	830	515	428	420	570	364	383	317	372	384	648	523	358	571	368	435	462
ENSG00000100767	285	69	179	53	710	254	47	32	65	81	34	462	731	141	89	87	86	63	40	39	28	364	514	280	237	73	35	29	22	169	52	71	41	31	70	26	26
ENSG00000100811	582	923	565	602	782	621	536	660	601	574	1006	463	455	583	774	632	606	529	641	577	542	573	545	601	604	582	612	417	564	536	474	639	671	557	546	550	437
ENSG00000100823	1658	1217	1554	1436	2356	1380	1223	1303	983	1385	1019	1318	1248	1501	934	1609	1152	1726	1610	1386	1237	967	1096	1175	907	1252	1163	1264	1231	1163	1297	1003	1699	1077	1602	1453	1976
ENSG00000100836	3374	1500	3729	2729	3374	3231	2522	1989	2417	1572	2069	2659	2302	3231	2589	2871	1408	5154	3280	3280	2283	3911	3729	4272	5154	2284	2154	4751	2302	2681	3231	1868	2472	1141	2821	2400	2400
ENSG00000100852	455	263	140	442	384	227	861	239	667	389	413	206	887	283	432	641	318	227	336	400	335	132	246	206	175	235	245	380	307	264	223	220	349	195	207	187	233
ENSG00000100867	3	2	3	17	8	13	10	6	0	0	29	1	1	54	41	0	2	24	1	3	4	4	3	0	3	2	1	0	2	10	1	3	4	5	2	0	213
ENSG00000100883	311	436	271	388	376	307	381	347	388	597	229	347	472	372	211	641	457	437	459	387	540	233	358	304	243	318	314	344	312	327	355	290	343	337	344	395	359
ENSG00000100884	31	28	55	189	62	129	74	21	193	7	144	62	115	16	225	0	0	59	1	9	8	1262	1609	452	1243	101	7	118	63	16	88	73	7	30	0	2	26
ENSG00000100889	146	449	190	156	40	353	193	342	187	410	89	182	393	191	223	166	406	194	222	212	296	201	136	336	110	205	163	141	195	157	244	221	120	473	161	124	75
ENSG00000100890	191	207	196	201	160	167	259	178	206	226	87	274	308	171	362	326	216	128	154	188	206	164	211	198	120	200	226	150	204	194	248	200	198	225	195	234	104
ENSG00000100897	513	830	661	656	626	749	720	713	591	631	445	427	643	582	656	566	566	646	448	442	396	731	721	687	708	674	626	577	782	689	911	808	668	824	657	628	513
ENSG00000100902	499	793	462	483	460	460	729	532	350	686	298	484	478	622	2303	834	633	530	602	757	1077	431	416	356	492	332	363	234	294	375	540	442	306	479	397	351	370
ENSG00000100916	214	112	92	210	248	127	240	169	201	174	166	137	190	150	150	132	109	112	140	122	105	153	133	105	178	149	144	135	113	155	143	144	189	97	140	167	96
ENSG00000100918	896	276	1302	480	499	515	218	544	346	214	538	387	897	1960	610	190	255	623	526	722	472	592	578	667	531	578	505	643	684	389	759	604	667	562	829	476	1609
ENSG00000100938	489	576	671	514	486	604	720	476	477	535	265	469	485	484	567	607	639	387	351	331	512	536	676	571	484	516	496	618	523	580	690	580	555	519	577	666	364
ENSG00000100941	1975	2011	2326	1868	2070	1655	1415	839	1609	1083	1508	1902	1236	1867	2522	2132	982	4272	2444	1853	1553	688	1452	1385	954	1210	874	2384	1112	1671	1771	790	1146	929	1714	1881	2231
ENSG00000100968	37	50	54	114	36	93	44	33	50	149	28	118	752	78	102	119	60	162	113	628	28	272	300	290	121	119	57	82	64	101	72	184	54	86	122	51	498
ENSG00000100982	636	703	959	865	1039	818	645	783	614	694	506	701	497	717	479	663	562	846	655	578	535	729	868	753	579	750	651	618	783	609	684	738	809	581	708	716	796
ENSG00000100985	100	2659	52	19	37	17	68	394	214	309	166	245	35	114	365	245	460	1151	257	364	1294	7	8	82	0	102	32	7	3	180	73	81	71	26	23	18	191
ENSG00000100994	1391	858	1443	2443	2106	2399	1532	1251	1216	1427	2283	3910	2251	2618	721	1251	1251	1670	1286	2472	1798	2680	2153	1089	2230	1853	2176	2087	1407	1672	2556	1341	1738	1594	2133	1562	1089
ENSG00000101000	201	305	228	357	207	161	324	323	126	321	211	239	233	328	369	65	282	209	215	213	339	77	195	194	101	233	287	398	321	325	328	296	238	470	323	231	310
ENSG00000101003	94	69	22	235	93	56	87	280	48	152	314	119	79	128	73	287	86	248	222	180	191	51	26	30	74	44	36	23	27	22	112	29	19	74	26	60	216
ENSG00000101017	227	694	307	139	101	143	202	285	162	271	99	237	103	202	210	368	346	223	187	123	378	98	144	241	80	294	214	251	247	218	378	271	193	459	199	193	103
ENSG00000101049	56	11	162	42	63	107	85	91	489	47	56	65	16	35	93	0	103	50	29	45	58	87	488	444	91	70	40	35	165	148	61	63	63	48	80	57	15
ENSG00000101052	443	429	419	597	549	347	416	603	379	539	526	590	345	372	563	711	455	573	482	356	353	262	336	304	290	377	440	342	361	400	445	368	491	378	464	482	477
ENSG00000101057	205	488	42	636	20	141	216	907	20	306	1236	254	85	400	646	447	180	1011	768	426	476	10	13	16	0	93	6	12	53	22	250	22	14	122	57	77	1236
ENSG00000101084	795	1131	808	787	713	729	811	1062	724	1280	814	1100	820	854	1096	1278	1015	1163	1031	957	1099	691	633	735	685	745	848	740	719	789	958	757	767	894	744	684	875
ENSG00000101104	347	317	449	1490	638	236	367	223	149	502	401	2153	534	674	590	641	344	2046	751	1470	568	171	240	426	185	469	426	1167	468	615	1094	310	397	209	754	644	615
ENSG00000101109	315	1408	246	246	275	210	316	496	354	717	291	270	144	292	140	641	623	325	323	263	574	148	181	193	161	266	317	281	269	392	339	275	298	439	296	273	205
ENSG00000101132	297	345	166	318	378	233	373	292	281	349	548	324	267	272	308	484	354	353	341	369	361	339	204	191	406	195	261	273	184	317	231	213	312	214	280	231	187
ENSG00000101134	187	55	306	397	219	232	473	273	138	302	147	431	623	319	251	358	326	334	238	322	211	237	228	174	236	186	190	127	288	203	269	252	170	233	232	211	675
ENSG00000101138	225	272	211	261	254	208	257	258	204	259	201	224	207	202	168	267	242	196	176	205	210	183	197	197	173	185	197	146	190	176	212	224	237	262	200	207	303
ENSG00000101146	168	236	312	411	244	256	240	436	162	396	229	327	257	312	253	447	262	345	252	367	300	318	251	249	327	208	213	192	208	189	245	221	202	244	230	203	378
ENSG00000101150	1481	1076	1255	1378	1670	1194	945	1167	1137	1435	508	1960	880	1324	1247	1229	1309	1918	1324	1242	1286	1341	1367	1725	1094	727	882	1161	794	951	1507	850	833	1014	896	931	1137
ENSG00000101152	1065	1209	985	1210	826	1248	1028	1563	1040	1758	1247	1543	1057	1230	592	1401	1491	1574	1302	1040	1444	1827	1011	839	2176	1324	1516	1235	1145	1202	1470	1216	1210	1553	1173	1182	1242
ENSG00000101158	740	486	955	979	877	718	712	827	494	702	744	1141	336	669	1096	975	480	1243	623	954	608	615	759	742	710	561	557	608	575	584	869	601	559	455	511	545	369
ENSG00000101161	1173	1784	1396	1427	2817	1443	1193	1104	1356	1136	1144	1450	1064	1181	1600	1584	836	1356	1089	1348	1030	1561	1572	1490	1285	1093	915	1068	1167	909	1247	1140	1136	1124	956	1039	1039
ENSG00000101181	417	334	462	437	309	338	273	262	246	307	178	441	287	279	688	492	237	591	339	298	316	390	407	372	311	306	216	251	267	253	339	295	267	249	260	275	345
ENSG00000101187	12	202	160	59	179	123	56	93	42	359	389	80	79	152	159	78	145	133	205	76	552	310	164	54	224	31	27	29	24	73	44	24	24	67	97	29	426
ENSG00000101188	3	9	5	8	14	17	3	1	1	4	73	19	9	10	41	0	0	7	7	8	52	22	7	1	57	0	0	3	0	0	0	0	0	0	41	0	510
ENSG00000101189	248	307	298	330	293	317	331	336	298	399	546	425	294	390	362	348	330	545	370	382	520	498	352	360	471	328	303	300	269	305	365	310	322	274	359	270	344
ENSG00000101193	601	568	638	713	1111	684	623	740	459	572	526	747	541	664	315	576	503	862	563	587	537	536	637	567	471	590	625	428	594	560	625	602	672	497	527	669	618
ENSG00000101194	68	353	153	23	23	65	53	99	102	447	29	124	40	78	16	108	174	116	113	177	267	55	44	257	18	115	107	64	56	143	132	77	44	61	42	54	8
ENSG00000101197	318	100	8	25	56	36	0	51	448	77	0	12	17	128	55	0	54	69	92	5	47	0	17	613	0	1	5	2	72	2	5	7	0	22	2	0	8
ENSG00000101199	2661	721	1699	1358	1492	2136	1218	1031	1013	1452	948	2285	1255	1502	1036	824	680	3076	2201	2135	1350	1595	1596	1610	1517	902	924	880	724	840	1586	792	804	571	899	922	798
ENSG00000101203	2909	40	5645	788	1040	591	363	125	12	96	1974	58	24	264	405	255	64	1988	4410	666	22	119	148	692	120	3910	8055	576	6371	1145	4412	2199	7065	2251	6134	9412	6
ENSG00000101224	1637	1156	1083	2088	672	843	843	1189	1061	799	2283	2200	1090	2522	623	1341	762	2252	1523	1075	1255	1080	788	1342	1146	780	913	1119	645	920	1157	757	604	680	719	1043	1021
ENSG00000101230	29	2	24	204	128	35	79	27	21	2	8	65	14	23	0	0	11	4	0	10	0	71	39	79	66	49	6	13	27	74	4	15	114	58	19	49	363
ENSG00000101247	78	92	119	131	97	120	126	125	94	93	116	186	110	115	386	65	96	125	98	112	155	301	135	117	259	119	92	84	85	95	123	105	90	101	106	119	92
ENSG00000101255	52	204	148	234	246	97	129	117	29	694	180	166	296	168	329	237	195	224	118	310	381	172	39	105	84	178	120	67	187	58	22	137	204	133	158	91	169
ENSG00000101290	483	389	707	868	758	1216	870	428	677	481	403	1027	1262	1247	345	597	591	460	331	379	290	1162	835	846	879	615	533	432	540	486	598	582	574	602	683	543	292
ENSG00000101294	569	945	985	1011	283	698	656	842	393	1011	269	1522	488	790	901	855	963	899	658	1111	1295	549	376	599	480	744	1086	389	592	550	1079	992	545	1061	599	645	550
ENSG00000101298	250	85	155	385	215	229	163	86	253	103	363	726	363	233	298	65	84	326	102	126	43	2265	333	123	1553	581	678	338	406	460	741	434	784	216	508	467	62
ENSG00000101306	79	11	43	214	47	49	119	100	20	88	54	57	10	57	64	11	38	66	80	64	49	49	17	37	32	26	12	25	46	52	41	28	61	42	9	52	87
ENSG00000101310	447	783	534	882	647	460	732	916	695	1094	591	895	485	618	317	771	910	787	687	515	618	279	615	612	182	566	650	419	643	611	751	641	663	868	505	676	662
ENSG00000101331	92	131	109	163	121	76	79	125	86	12	73	80	41	57	128	0	38	121	72	73	19	195	128	79	132	121	40	190	133	129	94	81	145	58	66	103	95
ENSG00000101333	98	58	71	27	144	79	63	50	20	9	106	13	91	133	185	21	16	84	68	26	4	93	26	19	84	60	23	310	46	42	57	28	55	21	22	46	52
ENSG00000101335	154	1262	367	585	224	283	328	462	317	350	205	394	255	302	308	585	1053	710	367	1378	382	403	671	539	352	422	239	366	398	473	518	453	314	1236	715	253	248
ENSG00000101336	903	2399	1193	375	127	615	757	1583	919	1561	242	485	206	798	584	728	1866	720	1138	530	1756	104	216	779	76	718	793	828	766	970	780	934	553	1837	519	578	155
ENSG00000101337	621	450	913	975	760	673	613	690	423	582	280	1137	672	679	180	752	657	773	445	450	586	582	496	480	607	941	921	698	901	676	1027	816	1112	1095	982	910	1015
ENSG00000101346	257	273	399	713	437	405	436	372	240	475	274	1272	435	435	208	472	396	545	359	484	501	195	263	289	140	635	713	379	571	476	848	624	624	617	787	673	526
ENSG00000101350	785	614	511	1104	577	847	725	921	700	1030	1479	1061	563	752	588	1113	1089	1021	761	810	702	693	613	417	544	863	885	1368	1090	899	978	1099	672	844	824	945	926
ENSG00000101361	1079	756	1040	1444	1609	951	910	1209	703	906	1079	1516	715	1131	1880	1113	692	2047	1402	1242	1049	982	835	831	863	814	859	792	708	777	1444	809	899	692	913	863	1402
ENSG00000101363	767	462	958	1028	1058	787	761	623	558	639	655	1041	897	729	571	871	618	859	578	682	512	694	798	697	803	740	687	634	716	670	874	686	780	701	815	791	907
ENSG00000101367	1771	1601	1286	2283	1553	1585	2154	2252	1342	2030	1961	1671	1481	1974	673	2283	2012	1853	1654	1247	1609	418	935	782	384	1295	1516	1183	1492	1492	1713	1516	1726	1714	1541	1501	1325
ENSG00000101413	341	210	187	372	248	240	218	287	202	316	211	334	289	282	52	368	235	337	241	300	316	170	203	226	189	159	187	176	151	204	221	138	174	222	165	181	324
ENSG00000101421	1543	1483	1945	2327	1523	1815	1787	1869	1727	1945	1417	2525	1596	1554	694	1959	2031	1868	1508	1501	1771	1816	1882	1773	1962	1564	1493	1502	1554	1370	1370	1311	1715	1509	1727	1740	1041
ENSG00000101438	13	6	16	47	64	51	24	13	55	2	28	69	91	54	84	0	0	56	27	17	0	453	119	13	455	106	6	59	10	0	6	0	0	40	0	0	100
ENSG00000101442	261	222	295	288	459	210	246	224	236	242	190	310	208	250	178	213	223	346	213	259	269	319	345	329	289	207	206	209	203	234	229	193	236	211	242	203	236
ENSG00000101443	26	14	10	141	19	79	39	176	88	174	90	168	170	23	143	99	69	119	149	61	47	385	175	143	318	162	123	92	126	68	123	115	88	27	51	176	26
ENSG00000101445	152	1271	580	607	516	290	481	798	2682	195	700	238	62	105	336	34	301	248	183	76	182	2386	2285	1827	1715	416	268	342	1225	652	264	356	1350	380	913	177	47
ENSG00000101447	71	64	27	232	56	43	79	247	44	141	399	94	55	153	35	108	83	211	271	132	218	143	23	96	22	11	8	13	87	33	94	28	155	109	146	40	402
ENSG00000101452	206	125	240	237	224	208	172	187	140	149	156	258	159	194	45	154	154	264	152	127	179	219	172	177	195	173	131	116	165	122	216	146	149	145	167	178	254
ENSG00000101457	512	542	642	596	529	551	520	588	448	699	672	790	531	568	419	585	594	675	533	592	843	496	515	528	559	451	436	406	472	476	494	432	429	532	512	501	503
ENSG00000101460	398	368	436	822	476	442	463	765	789	663	534	1385	623	241	601	685	658	1310	733	673	383	2418	1252	1210	2525	754	601	1011	708	603	816	646	643	539	643	833	449
ENSG00000101463	432	184	1047	367	212	966	780	1161	786	319	323	388	213	594	534	202	803	391	296	140	93	681	796	876	636	525	719	1278	1285	737	756	517	388	879	645	562	577
ENSG00000101542	396	42	411	316	1919	1031	476	150	596	133	197	489	1574	532	80	34	225	171	73	52	11	426	1146	488	326	800	531	435	711	605	547	482	1255	320	673	733	1040
ENSG00000101544	199	202	152	186	176	214	196	280	201	245	367	268	235	215	96	202	233	255	241	220	293	155	238	258	122	179	193	122	174	159	187	149	189	184	181	216	305
ENSG00000101546	189	215	212	161	369	230	145	221	155	200	282	225	202	253	408	267	158	303	273	234	301	224	193	219	206	191	211	180	182	186	269	197	210	204	242	243	296
ENSG00000101557	371	531	252	432	561	275	454	387	654	666	380	216	418	428	516	585	460	459	559	471	556	301	331	307	488	333	361	366	312	333	449	244	301	260	396	336	353
ENSG00000101558	616	683	574	850	1053	823	1324	910	738	1324	367	538	799	920	432	1104	1348	601	773	934	945	642	669	626	884	599	762	465	580	768	686	796	790	519	633	676	329
ENSG00000101596	333	1161	195	378	792	197	347	293	311	564	233	189	376	283	99	607	432	447	557	364	758	105	119	119	150	213	254	325	211	292	222	209	370	360	238	259	491
ENSG00000101608	982	3277	646	1130	293	650	985	1443	1014	2351	358	1235	1396	931	1479	1724	2382	1144	1837	1608	3277	306	793	828	298	1173	1208	1443	1140	1653	1229	1450	985	2382	1593	1407	890
ENSG00000101639	272	196	541	411	425	197	240	266	462	188	141	107	191	229	67	119	294	248	276	202	429	292	367	314	202	239	306	435	254	387	376	123	195	157	338	236	459
ENSG00000101654	270	352	309	213	416	315	291	240	292	368	193	155	318	336	389	492	411	343	328	353	614	334	297	262	378	232	225	182	227	229	278	201	254	233	208	243	183
ENSG00000101670	126	20	93	118	14	87	145	55	10	21	8	87	151	96	76	21	21	79	31	70	94	7	18	39	6	41	172	33	53	44	26	111	19	61	12	36	255
ENSG00000101695	84	246	85	30	37	59	99	78	261	85	80	33	12	45	99	21	112	24	44	32	74	52	166	192	28	66	76	70	78	109	61	120	83	67	62	51	79
ENSG00000101745	966	2765	253	273	421	262	469	255	1209	390	328	289	353	485	2199	632	462	378	840	805	1435	255	250	248	592	169	193	582	169	297	225	158	291	210	107	207	108
ENSG00000101751	137	135	187	186	384	148	169	123	211	202	168	280	282	227	99	255	180	298	246	239	309	85	155	194	101	148	139	359	139	187	301	121	188	139	212	211	162
ENSG00000101752	449	236	118	298	462	176	515	206	276	246	750	166	297	266	41	379	214	229	238	231	226	54	72	77	130	213	234	163	216	233	187	162	269	170	209	229	331
ENSG00000101773	129	179	94	244	98	98	154	277	127	244	346	108	266	261	236	368	252	243	317	214	335	37	61	58	110	109	126	82	123	119	158	103	104	125	88	152	184
ENSG00000101782	357	615	238	354	357	221	288	318	504	679	330	191	373	402	411	597	602	408	492	437	1137	207	274	272	273	243	254	343	201	311	254	197	267	305	301	267	203
ENSG00000101811	256	264	297	301	540	275	303	367	239	353	454	317	306	324	192	390	257	360	259	251	278	286	259	230	218	272	314	254	289	298	292	261	336	297	299	306	431
ENSG00000101844	213	192	135	147	142	178	196	193	163	235	201	151	150	193	126	154	205	156	140	147	178	130	160	149	144	157	170	168	134	161	172	176	154	168	119	123	96
ENSG00000101846	41	110	40	54	85	36	27	68	87	122	62	48	190	47	8	99	98	44	94	77	114	338	58	33	376	129	155	144	150	98	235	178	182	178	200	147	31
ENSG00000101849	178	240	192	156	231	284	196	206	212	171	106	171	235	251	99	87	169	105	98	127	130	219	377	293	97	158	152	99	192	171	119	309	138	148	207	169	548
ENSG00000101856	1248	561	949	1336	2265	888	1119	1393	2109	801	2591	1151	2031	952	571	835	883	1104	1531	998	769	787	2089	1393	1502	1990	2109	1516	2620	1493	1358	1533	4418	1297	2474	2525	780
ENSG00000101868	173	99	112	131	192	165	116	353	150	133	295	132	119	223	38	142	124	138	203	136	158	45	87	108	47	117	121	69	118	94	151	81	116	97	94	129	242
ENSG00000101888	209	198	80	112	173	154	277	123	180	324	432	121	211	113	25	213	162	82	266	110	172	6	79	44	53	94	113	95	85	130	66	110	127	133	155	120	69
ENSG00000101898	174	181	325	251	160	186	22	330	48	198	96	297	103	192	86	224	197	199	263	147	155	167	140	227	122	181	192	121	207	170	284	197	248	142	226	210	309
ENSG00000101901	283	161	221	189	220	217	175	204	187	206	221	173	163	163	96	224	164	187	199	181	399	172	214	241	189	130	136	187	168	191	124	169	150	167	106	167	424
ENSG00000101911	166	423	143	239	207	137	190	257	261	344	245	166	260	248	76	132	310	192	257	235	432	273	204	204	340	220	275	241	190	196	194	219	238	333	221	239	366
ENSG00000101916	63	361	34	22	6	45	29	94	75	135	19	35	25	43	4	21	188	26	48	29	186	2	1	8	0	49	61	92	82	62	33	117	84	183	90	61	2
[truncated: 18,116 more rows]

## Sheet: F
Distance to closest transcript	Transcript assignment method	Number of enhancers	Spearman R
<20kb	Closest	3760	0.173
[truncated: 5 more rows]
