# Supplementary material for: Mapping chromatin accessibility and active regulatory elements reveals pathological mechanisms in human gliomas
Source: Nat Commun. 2021 Jun 15;12:3621. doi: 10.1038/s41467-021-23922-2 (PMC8206121; doi:10.1038/s41467-021-23922-2)
Supplement: Supplementary file 4 — Source Data [file 41467_2021_23922_MOESM4_ESM.zip › Figure5.xlsx]

## Sheet: A
Similarity matrix
	GB09	GB08	GB03	GB02	GB01	GB07 IDH1	GB06	GB05	GB04	PG11	PA05	PA04	PA07	PA06	PA01	PA03	PA02	GB10	DA01 IDH1	DA03 IDH1	DA02	DA05 IDH1	DA04	DA06 IDH1
GB09	1	0.859177	0.824969	0.864758	0.83013	0.878788	0.879657	0.889154	0.880483	0.887511	0.838955	0.834817	0.849541	0.837036	0.831967	0.82018	0.811052	0.885633	0.857812	0.820327	0.761157	0.856755	0.841762	0.837694
GB08	0.859177	1	0.885124	0.906038	0.911752	0.886106	0.889978	0.893157	0.903547	0.860707	0.905144	0.901144	0.905539	0.904777	0.905032	0.892134	0.776781	0.885988	0.912268	0.89389	0.706311	0.903112	0.90582	0.909622
GB03	0.824969	0.885124	1	0.85961	0.868114	0.842776	0.849097	0.86184	0.846621	0.816259	0.874547	0.86299	0.872167	0.872189	0.864535	0.868098	0.74991	0.86091	0.866302	0.863171	0.683031	0.844511	0.863823	0.867715
GB02	0.864758	0.906038	0.85961	1	0.921939	0.886325	0.890335	0.908344	0.912701	0.865476	0.927081	0.921635	0.929517	0.918421	0.91913	0.899764	0.782319	0.901505	0.913678	0.879762	0.703151	0.883981	0.879718	0.903504
GB01	0.83013	0.911752	0.868114	0.921939	1	0.878474	0.884702	0.89618	0.896292	0.835577	0.930066	0.934612	0.91976	0.922122	0.931569	0.908302	0.749853	0.886847	0.916395	0.899733	0.675485	0.882923	0.895059	0.918489
GB07 IDH1	0.878788	0.886106	0.842776	0.886325	0.878474	1	0.924517	0.924228	0.916431	0.884573	0.877428	0.880713	0.881938	0.874407	0.877081	0.857541	0.775823	0.910988	0.907617	0.879214	0.706071	0.894655	0.877873	0.892466
GB06	0.879657	0.889978	0.849097	0.890335	0.884702	0.924517	1	0.929869	0.918104	0.872554	0.880915	0.885418	0.884918	0.880855	0.880764	0.862477	0.766318	0.915306	0.897525	0.866414	0.694603	0.875169	0.88683	0.885433
GB05	0.889154	0.893157	0.86184	0.908344	0.89618	0.924228	0.929869	1	0.925999	0.884353	0.899498	0.901494	0.902582	0.892854	0.895626	0.876133	0.780451	0.935437	0.910429	0.876616	0.707618	0.878925	0.888766	0.892746
GB04	0.880483	0.903547	0.846621	0.912701	0.896292	0.916431	0.918104	0.925999	1	0.8927	0.896141	0.899063	0.899255	0.896115	0.896418	0.876853	0.781	0.908052	0.908507	0.872465	0.702414	0.899829	0.88984	0.8949
PG11	0.887511	0.860707	0.816259	0.865476	0.835577	0.884573	0.872554	0.884353	0.8927	1	0.844865	0.841137	0.853247	0.840246	0.839108	0.824778	0.807039	0.871451	0.867629	0.831139	0.74885	0.87687	0.849208	0.847619
PA05	0.838955	0.905144	0.874547	0.927081	0.930066	0.877428	0.880915	0.899498	0.896141	0.844865	1	0.938899	0.94244	0.93299	0.938872	0.912701	0.763522	0.893823	0.914982	0.89568	0.685775	0.879664	0.88924	0.914436
PA04	0.834817	0.901144	0.86299	0.921635	0.934612	0.880713	0.885418	0.901494	0.899063	0.841137	0.938899	1	0.937382	0.935142	0.946094	0.912347	0.757417	0.888179	0.921232	0.90168	0.681032	0.882299	0.89728	0.915596
PA07	0.849541	0.905539	0.872167	0.929517	0.91976	0.881938	0.884918	0.902582	0.899255	0.853247	0.94244	0.937382	1	0.930976	0.938084	0.912223	0.772449	0.894783	0.919151	0.893172	0.695408	0.88505	0.891059	0.911623
PA06	0.837036	0.904777	0.872189	0.918421	0.922122	0.874407	0.880855	0.892854	0.896115	0.840246	0.93299	0.935142	0.930976	1	0.937848	0.925346	0.761175	0.885187	0.912894	0.893015	0.686016	0.882616	0.888677	0.908481
PA01	0.831967	0.905032	0.864535	0.91913	0.931569	0.877081	0.880764	0.895626	0.896418	0.839108	0.938872	0.946094	0.938084	0.937848	1	0.923407	0.756208	0.883464	0.917342	0.898883	0.680496	0.887163	0.896389	0.918312
PA03	0.82018	0.892134	0.868098	0.899764	0.908302	0.857541	0.862477	0.876133	0.876853	0.824778	0.912701	0.912347	0.912223	0.925346	0.923407	1	0.748098	0.86977	0.893168	0.88032	0.673784	0.864506	0.875315	0.894059
PA02	0.811052	0.776781	0.74991	0.782319	0.749853	0.775823	0.766318	0.780451	0.781	0.807039	0.763522	0.757417	0.772449	0.761175	0.756208	0.748098	1	0.772193	0.778164	0.74959	0.765754	0.782524	0.763818	0.762628
GB10	0.885633	0.885988	0.86091	0.901505	0.886847	0.910988	0.915306	0.935437	0.908052	0.871451	0.893823	0.888179	0.894783	0.885187	0.883464	0.86977	0.772193	1	0.896026	0.862504	0.702301	0.863353	0.870949	0.877015
DA01 IDH1	0.857812	0.912268	0.866302	0.913678	0.916395	0.907617	0.897525	0.910429	0.908507	0.867629	0.914982	0.921232	0.919151	0.912894	0.917342	0.893168	0.778164	0.896026	1	0.915952	0.704082	0.911345	0.89898	0.931854
DA03 IDH1	0.820327	0.89389	0.863171	0.879762	0.899733	0.879214	0.866414	0.876616	0.872465	0.831139	0.89568	0.90168	0.893172	0.893015	0.898883	0.88032	0.74959	0.862504	0.915952	1	0.680242	0.88967	0.899013	0.926068
DA02	0.761157	0.706311	0.683031	0.703151	0.675485	0.706071	0.694603	0.707618	0.702414	0.74885	0.685775	0.681032	0.695408	0.686016	0.680496	0.673784	0.765754	0.702301	0.704082	0.680242	1	0.715098	0.693808	0.688785
DA05 IDH1	0.856755	0.903112	0.844511	0.883981	0.882923	0.894655	0.875169	0.878925	0.899829	0.87687	0.879664	0.882299	0.88505	0.882616	0.887163	0.864506	0.782524	0.863353	0.911345	0.88967	0.715098	1	0.890977	0.905512
DA04	0.841762	0.90582	0.863823	0.879718	0.895059	0.877873	0.88683	0.888766	0.88984	0.849208	0.88924	0.89728	0.891059	0.888677	0.896389	0.875315	0.763818	0.870949	0.89898	0.899013	0.693808	0.890977	1	0.906123
DA06 IDH1	0.837694	0.909622	0.867715	0.903504	0.918489	0.892466	0.885433	0.892746	0.8949	0.847619	0.914436	0.915596	0.911623	0.908481	0.918312	0.894059	0.762628	0.877015	0.931854	0.926068	0.688785	0.905512	0.906123	1

## Sheet: B
gene_name	Transcript ID	median of counts in PA	median of counts in DA/GB/PG
DRD4	ENST00000176183	8	18
RSPO4	ENST00000217260	9	15
CNTD2	ENST00000221818	10	6.5
SLC6A7	ENST00000230671	6	14
CPXM2	ENST00000241305	136	10
TNFRSF8	ENST00000263932	60	6.5
MALL	ENST00000272462	20	10
EPHA1	ENST00000275815	13	4.5
ANK1	ENST00000289734	86	47.5
M1AP	ENST00000290536	41	24
SLC13A5	ENST00000293800	24	6.5
FBXO41	ENST00000295133	208	284
FBLN2	ENST00000295760	191	51.5
CFAP44	ENST00000295868	26	40
GPR146	ENST00000297468	172	54
TRH	ENST00000302649	273	15.5
WFIKKN2	ENST00000311378	38	4
DNASE1L2	ENST00000320700	18	30
LIMS2	ENST00000324938	198	105.5
CD8B	ENST00000331469	10	6
SKAP1	ENST00000336915	10	6
CLEC17A	ENST00000339847	91	20
GJA4	ENST00000342280	27	21
C15orf48	ENST00000344300	3	18
ANK1	ENST00000347528	86	47.5
GRIN1	ENST00000350902	10	44.5
BTBD11	ENST00000357167	33	38.5
INPP5F	ENST00000369080	677	146.5
APCDD1L	ENST00000371149	107	2
GRIN1	ENST00000371546	17	85
GRIN1	ENST00000371550	18	84
GRIN1	ENST00000371553	17	82
GRIN1	ENST00000371555	18	84
GRIN1	ENST00000371559	17	81
GRIN1	ENST00000371560	17	81
GRIN1	ENST00000371561	18	84.5
KCNE5	ENST00000372101	98	13.5
NRXN2	ENST00000377551	3838	708.5
HES2	ENST00000377837	7	16.5
PCYT1B	ENST00000379145	184	155.5
TNFRSF4	ENST00000379236	10	14
ADAM32	ENST00000379907	15	10.5
MEDAG	ENST00000380482	10	4
SLC13A5	ENST00000381074	13	3
DNASE1L2	ENST00000382437	15	26.5
CD8B	ENST00000390655	15	10.5
CD8B	ENST00000393759	10	6
CFAP44	ENST00000393845	108	185.5
C15orf48	ENST00000396650	3	17.5
GPR146	ENST00000397095	174	55.5
TGIF1	ENST00000401449	119	207
FBLN2	ENST00000404922	192	51.5
MAFF	ENST00000407965	60	227.5
NRXN2	ENST00000409571	3850	707
TNS1	ENST00000413280	51	48
HLA	ENST00000416804	3398	2069.5
CLEC17A	ENST00000417570	93	19.5
HLA	ENST00000417724	1662	752
TNFRSF8	ENST00000417814	60	6.5
PNCK	ENST00000418241	7	23
HLA	ENST00000419277	9623	3501
WFIKKN2	ENST00000426127	22	1
GPR146	ENST00000427680	14	5.5
BAIAP2L2	ENST00000428572	6	13.5
HLA	ENST00000428835	2973	1793.5
EPHA1	ENST00000429289	9	10.5
CNTD2	ENST00000430325	11	6.5
PLXNB2	ENST00000432455	437	233
SLC13A5	ENST00000433363	25	6.5
ADAM32	ENST00000437682	14	9.5
NRXN2	ENST00000437746	269	45.5
M1AP	ENST00000438226	11	6
AC074183.4	ENST00000439105	52	79.5
PDE2A	ENST00000441209	24	44.5
KCNQ4	ENST00000443478	23	12
C7orf50	ENST00000444428	298	321
YBX1P10	ENST00000444752	24	20
GJA4	ENST00000450137	16	13.5
HLA	ENST00000453337	6258	2504.5
MST1L	ENST00000455405	10	20
AKR7L	ENST00000457194	9	21.5
CCDC180	ENST00000460482	56	40.5
STX1A	ENST00000461441	10	30.5
CYP2E1	ENST00000463117	18	26.5
ZNF490	ENST00000465656	12	9
NRXN2	ENST00000466324	307	54.5
LIMS2	ENST00000466410	200	105.5
ADAM33	ENST00000466620	106	67.5
CNTNAP3B	ENST00000467854	16	6.5
MAN2B1	ENST00000469423	208	261.5
GRIN1	ENST00000471122	10	45
HLA	ENST00000471184	1364	952.5
GPR146	ENST00000474396	10	2.5
MEIS1	ENST00000475239	30	21
PDE2A	ENST00000475807	26	37.5
HLA	ENST00000476642	5156	2099.5
LIMS2	ENST00000476932	201	105.5
HLA	ENST00000478189	40	22
TRIM14	ENST00000478530	72	48.5
STX1A	ENST00000480126	19	52.5
MAN2B1	ENST00000480851	115	154
NR2E1	ENST00000484978	0	16
ADCK3	ENST00000485462	548	272.5
EPHA1	ENST00000488068	12	4.5
C1orf94	ENST00000488417	14	26
HLA	ENST00000488575	1368	934
CFAP44	ENST00000488854	23	34
INPP5F	ENST00000490818	102	20.5
STX1A	ENST00000491427	14	45.5
MAN2B1	ENST00000493218	218	271
CCDC180	ENST00000494917	57	40
SOBP	ENST00000494935	56	35.5
TNFRSF4	ENST00000497869	10	14.5
STX1A	ENST00000497980	12	31
HLA	ENST00000498038	2682	1642
RAPGEF2	ENST00000503328	13	13.5
RAPGEF2	ENST00000504604	52	44.5
KCNQ4	ENST00000506017	46	19.5
CPLX1	ENST00000506404	8	49
GAK	ENST00000507124	45	39.5
SAMD14	ENST00000508892	160	134
GAK	ENST00000510022	62	59.5
MDGA1	ENST00000510077	19	8.5
GAK	ENST00000511229	63	57.5
GAK	ENST00000511983	51	46
ACSF2	ENST00000512537	164	53
TNFRSF8	ENST00000514649	38	3
SAMD14	ENST00000515816	45	42.5
ADAM32	ENST00000519315	14	10.5
PCDHGB4	ENST00000519479	13432	4395.5
LTBP3	ENST00000525443	592	347
LTBP3	ENST00000527339	504	236.5
LTBP3	ENST00000529189	2703	1615.5
CCDC180	ENST00000529487	153	95
CACNG5	ENST00000533854	32	1
M1AP	ENST00000536235	41	24.5
PDE2A	ENST00000538299	16	19
FAM110A	ENST00000541082	39	68
PDE2A	ENST00000542223	18	33
WWP2	ENST00000544162	459	236.5
SYT3	ENST00000544769	102	42.5
CLEC17A	ENST00000547437	134	28.5
TGIF1	ENST00000548489	117	206.5
TGIF1	ENST00000550958	47	81
ANKS1B	ENST00000551212	106	60.5
CLEC17A	ENST00000551730	93	19.5
ITGB7	ENST00000551887	11	10
TGIF1	ENST00000552383	65	106
PTCH1	ENST00000553256	16	9
RPGRIP1	ENST00000553500	10	3
ASB2	ENST00000553883	14	8.5
DIO3OS	ENST00000554441	10	7
DIO3OS	ENST00000554694	10	6.5
DIO3OS	ENST00000554735	12	8.5
DIO3OS	ENST00000555174	12	7.5
RPGRIP1	ENST00000555322	24	13
RPGRIP1	ENST00000555587	23	12
DIO3OS	ENST00000557532	10	6
DIO3OS	ENST00000557661	12	8
C15orf48	ENST00000558435	2	12
DNASE1L2	ENST00000564065	21	34.5
VPS9D1	ENST00000565023	124	177.5
VPS9D1	ENST00000565452	50	57.5
VPS9D1	ENST00000567379	88	93.5
DNASE1L2	ENST00000567494	18	30
WWP2	ENST00000567986	94	51.5
VPS9D1	ENST00000568691	104	111.5
DNASE1L2	ENST00000569184	13	18
RP11	ENST00000573222	13	25
SLC13A5	ENST00000573648	13	3.5
LINC00092	ENST00000583864	20	3
SKAP1	ENST00000584709	10	6
HSD17B1	ENST00000585807	25	46.5
ZNF420	ENST00000587029	9	14
PODNL1	ENST00000588764	174	6
ZNF420	ENST00000590332	10	11
PLEKHH3	ENST00000591476	38	62.5
LDLRAD4	ENST00000592991	105	97
PLEKHA4	ENST00000594195	176	69.5
PLEKHA4	ENST00000595867	238	98.5
DMPK	ENST00000596686	1096	678
PLEKHA4	ENST00000596713	161	65
SPTBN4	ENST00000597389	238	171.5
CTD	ENST00000597692	636	739.5
DMPK	ENST00000599392	157	97
NR2F1	ENST00000606739	139	125.5
NR2F1	ENST00000607797	165	144.5
NR2F1	ENST00000607831	86	71
CTA	ENST00000609162	19	20.5
DNASE1L2	ENST00000613572	18	30.5
RP11	ENST00000614400	13	41.5
PCDHGB4	ENST00000615384	65	10
CPXM2	ENST00000615851	79	4.5
PHF19	ENST00000616568	410	548
DIO3OS	ENST00000617327	10	7.5
AC074183.3	ENST00000623112	76	98.5
DNM1	ENST00000625457	117	50
DNM1	ENST00000630850	558	318.5
INPP5F	ENST00000631485	135	28.5
INPP5F	ENST00000631555	121	26.5
INPP5F	ENST00000631572	109	20
RP11	ENST00000634073	22	2

## Sheet: C
CHIP AB	Number of occurences in promoters active in all samples	Number of occurences in promoters active in PA	Active in all samples per Mb	Active in PA per Mb	FC PA/all per Mb
SUZ12	277	63	13.2921	95.6817	7.19838
EZH2	1966	153	94.3404	232.37	2.4631
BRF2	48	2	2.30333	3.03751	1.31875
ZNF217	177	6	8.49352	9.11254	1.07288
CTBP2	1259	38	60.4143	57.7128	0.955283
RAD21	5855	109	280.958	165.545	0.589215
CTCF	11024	193	528.997	293.12	0.554105
POLR2A	10867	177	521.463	268.82	0.515511
ESR1	1075	17	51.5849	25.8189	0.500512
ZNF274	78	1	3.74291	1.51876	0.40577
GATA2	2550	28	122.364	42.5252	0.34753
BACH1	2688	28	128.986	42.5252	0.329688
USF1	6254	64	300.104	97.2005	0.323889
HDAC6	301	3	14.4438	4.55627	0.315449
ZNF143	5403	53	259.268	80.4941	0.310467
MAX	12652	124	607.118	188.326	0.310196
SMC3	3982	39	191.08	59.2315	0.309983
GATA3	1999	19	95.9239	28.8564	0.300826
EP300	6640	63	318.627	95.6817	0.300294
EGR1	10992	99	527.462	150.357	0.285058
ZEB1	1777	16	85.2711	24.3001	0.284975
MAFF	1227	11	58.8788	16.7063	0.283741
MYC	11770	102	564.795	154.913	0.274282
CTCFL	2465	21	118.285	31.8939	0.269635
NANOG	369	3	17.7068	4.55627	0.257317
TEAD4	4201	34	201.589	51.6378	0.256154
RBBP5	7515	60	360.615	91.1254	0.252695
HNF4G	1514	12	72.6508	18.2251	0.250859
E2F6	9166	70	439.839	106.313	0.241709
USF2	3414	26	163.824	39.4877	0.241037
SETDB1	1357	10	65.117	15.1876	0.233235
RXRA	1776	13	85.2231	19.7438	0.231673
YY1	10677	78	512.346	118.463	0.231217
FOXA2	1780	13	85.415	19.7438	0.231152
HNF4A	1656	12	79.4648	18.2251	0.229348
TCF7L2	5559	40	266.754	60.7503	0.227739
FOS	4451	32	213.586	48.6002	0.227545
CEBPB	5880	42	282.157	63.7878	0.226072
GABPA	7065	49	339.021	74.4191	0.219512
HDAC2	4992	34	239.546	51.6378	0.215565
NRF1	3849	25	184.698	37.9689	0.205573
FOSL1	1088	7	52.2087	10.6313	0.203631
EBF1	4673	30	224.238	45.5627	0.203189
TAF1	11433	73	548.624	110.869	0.202086
TAL1	1418	9	68.0441	13.6688	0.200882
ELF1	10050	62	482.259	94.163	0.195254
TBP	10537	65	505.628	98.7192	0.195241
TCF12	5251	32	251.974	48.6002	0.192878
NR3C1	3476	21	166.799	31.8939	0.191211
MAZ	9670	58	464.024	88.0879	0.189835
FOXA1	4196	25	201.349	37.9689	0.188573
BCL3	2195	13	105.329	19.7438	0.187449
NFATC1	865	5	41.5079	7.59379	0.182948
SP1	6688	38	320.93	57.7128	0.17983
ZBTB33	2826	16	135.608	24.3001	0.179193
BCL11A	709	4	34.0221	6.07503	0.178562
JUNB	900	5	43.1874	7.59379	0.175834
BHLHE40	5997	33	287.772	50.119	0.174162
IKZF1	184	1	8.82942	1.51876	0.172011
SIN3A	7893	42	378.753	63.7878	0.168415
ZBTB7A	7953	42	381.632	63.7878	0.167145
REST	8737	46	419.253	69.8628	0.166636
CBX3	3247	17	155.81	25.8189	0.165707
GATA1	2387	12	114.543	18.2251	0.159112
ZNF263	4604	23	220.927	34.9314	0.158113
JUN	2617	13	125.579	19.7438	0.157222
SPI1	4681	23	224.622	34.9314	0.155512
E2F1	7751	38	371.939	57.7128	0.155167
JUND	7406	36	355.384	54.6753	0.153848
MAFK	2066	10	99.139	15.1876	0.153195
SMARCC2	625	3	29.9912	4.55627	0.15192
NR2F2	1903	9	91.3173	13.6688	0.149685
SP4	2447	11	117.422	16.7063	0.142276
TAF7	4926	22	236.379	33.4127	0.141352
RCOR1	6526	29	313.156	44.044	0.140645
CHD2	7947	35	381.344	53.1565	0.139392
TFAP2C	4133	18	198.326	27.3376	0.137842
RUNX3	7422	32	356.152	48.6002	0.136459
TCF3	3524	15	169.103	22.7814	0.134719
BATF	948	4	45.4907	6.07503	0.133544
ATF3	4112	17	197.318	25.8189	0.130849
SP2	1940	8	93.0928	12.1501	0.130516
UBTF	5601	23	268.769	34.9314	0.129968
GTF3C2	732	3	35.1257	4.55627	0.129713
STAT3	2964	12	142.23	18.2251	0.128138
NFYB	3239	13	155.427	19.7438	0.12703
MXI1	9380	37	450.108	56.194	0.124846
TFAP2A	3058	12	146.741	18.2251	0.124199
RPC155	256	1	12.2844	1.51876	0.123633
FOXP2	6561	25	314.836	37.9689	0.120599
GTF2F1	4316	16	207.107	24.3001	0.117331
FOXM1	2740	10	131.482	15.1876	0.115511
MTA3	1645	6	78.9369	9.11254	0.115441
PAX5	6588	24	316.132	36.4502	0.115301
HMGN3	5618	20	269.585	30.3751	0.112674
PRDM1	287	1	13.772	1.51876	0.110279
ATF2	2873	10	137.864	15.1876	0.110164
NFIC	3233	11	155.139	16.7063	0.107686
KAP1	2373	8	113.871	12.1501	0.1067
SIN3AK20	10836	36	519.976	54.6753	0.10515
MEF2A	1832	6	87.9103	9.11254	0.103657
IRF1	6734	22	323.137	33.4127	0.103401
E2F4	7071	22	339.309	33.4127	0.0984727
CHD1	6671	20	320.114	30.3751	0.0948884
PHF8	9035	27	433.553	41.0065	0.0945823
CCNT2	6495	19	311.669	28.8564	0.0925867
STAT1	3082	9	147.893	13.6688	0.0924238
FOSL2	2791	8	133.929	12.1501	0.0907203
NFYA	2474	7	118.717	10.6313	0.0895514
SRF	3653	10	175.293	15.1876	0.0866412
ZKSCAN1	1175	3	56.3835	4.55627	0.0808086
HDAC1	5144	13	246.84	19.7438	0.0799865
NR2C2	1600	4	76.7775	6.07503	0.0791251
GTF2B	1284	3	61.614	4.55627	0.0739487
STAT5A	1768	4	84.8392	6.07503	0.0716064
NFE2	451	1	21.6417	1.51876	0.0701775
KDM5B	6805	15	326.545	22.7814	0.069765
BRCA1	2802	6	134.457	9.11254	0.0677731
CREB1	6561	14	314.836	21.2626	0.0675355
SMARCA4	482	1	23.1292	1.51876	0.065664
MEF2C	971	2	46.5944	3.03751	0.0651906
PBX3	2001	4	96.0199	6.07503	0.0632684
CEBPD	3518	7	168.815	10.6313	0.0629762
SAP30	5051	10	242.377	15.1876	0.0626609
MYBL2	3127	6	150.052	9.11254	0.0607292
POU2F2	5438	10	260.948	15.1876	0.0582016
TBL1XR1	3864	7	185.418	10.6313	0.057337
ARID3A	1770	3	84.9352	4.55627	0.0536441
RFX5	4206	7	201.829	10.6313	0.0526748
ETS1	5700	9	273.52	13.6688	0.0499737
BCLAF1	2542	4	121.98	6.07503	0.0498034
ATF1	2569	4	123.276	6.07503	0.0492799
STAT2	651	1	31.2389	1.51876	0.0486176
PML	6036	9	289.643	13.6688	0.0471919
SIX5	3362	5	161.329	7.59379	0.0470702
IRF4	1406	2	67.4683	3.03751	0.0450214
SMARCC1	1444	2	69.2917	3.03751	0.0438366
SMARCB1	2930	4	140.599	6.07503	0.0432082
MBD4	756	1	36.2774	1.51876	0.0418651
RELA	6347	8	304.567	12.1501	0.0398929
THAP1	1951	2	93.6206	3.03751	0.0324449
WRNIP1	3038	3	145.781	4.55627	0.0312541
ELK1	3761	3	180.475	4.55627	0.025246
TRIM28	1655	1	79.4168	1.51876	0.0191239
ELK4	2648	1	127.067	1.51876	0.0119524
KDM5A	1096	0	52.5926	0	0
GRp20	404	0	19.3863	0	0
ESRRA	204	0	9.78914	0	0
SREBP1	1278	0	61.3261	0	0
HSF1	316	0	15.1636	0	0
HDAC8	355	0	17.035	0	0
IRF3	907	0	43.5233	0	0
POU5F1	133	0	6.38213	0	0
PPARGC1A	266	0	12.7643	0	0
BDP1	54	0	2.59124	0	0
SIRT6	160	0	7.67775	0	0
FAM48A	81	0	3.88686	0	0
RDBP	184	0	8.82942	0	0
ZZZ3	107	0	5.1345	0	0
POLR3G	32	0	1.53555	0	0
BRF1	27	0	1.29562	0	0

## Sheet: D
methylated cytosine ratio	sample	grade
0	GB08	GB
0	GB08	GB
0	GB08	GB
0.059	GB08	GB
0.067	GB08	GB
0.24	GB08	GB
0.19	GB08	GB
0.25	GB08	GB
0.039	GB08	GB
0.233	GB08	GB
0	GB08	GB
0.053	GB08	GB
0.061	GB08	GB
0.077	GB08	GB
0.154	GB08	GB
0.231	GB08	GB
0.364	GB08	GB
0.25	GB08	GB
0.091	GB08	GB
0.042	GB08	GB
0.042	GB08	GB
0.208	GB08	GB
0.13	GB08	GB
0.304	GB08	GB
0.043	GB08	GB
0.167	GB08	GB
0.8	GB08	GB
0.739	GB08	GB
0.227	GB08	GB
0.294	GB08	GB
0.556	GB08	GB
0.105	GB08	GB
0.235	GB08	GB
0.045	GB08	GB
0.05	GB08	GB
0.056	GB08	GB
0	GB08	GB
0.05	GB08	GB
0.542	GB08	GB
0.6	GB08	GB
0.68	GB08	GB
0.65	GB08	GB
0.68	GB08	GB
0.75	GB08	GB
0.08	GB08	GB
0.2	GB08	GB
0.519	GB08	GB
0.438	GB08	GB
0.68	GB08	GB
0.35	GB08	GB
0.229	GB08	GB
0.3	GB08	GB
0.655	GB08	GB
0.265	GB08	GB
0.267	GB08	GB
0.429	GB08	GB
0.719	GB08	GB
0.704	GB08	GB
0.438	GB08	GB
0.654	GB08	GB
0.312	GB08	GB
0	GB08	GB
0.296	GB08	GB
0.583	GB08	GB
0.6	GB08	GB
0.455	GB08	GB
0.636	GB08	GB
0.045	GB08	GB
0.72	GB08	GB
0.095	GB08	GB
0.474	GB08	GB
0	GB08	GB
0.5	GB08	GB
0.154	GB08	GB
0.5	GB08	GB
0.615	GB08	GB
0.412	GB08	GB
0.667	GB08	GB
0.571	GB08	GB
0.2	GB08	GB
0.6	GB08	GB
0.091	GB08	GB
0.429	GB08	GB
0.077	GB08	GB
0.389	GB08	GB
0.286	GB08	GB
0.444	GB08	GB
0.071	GB08	GB
0.421	GB08	GB
0.412	GB08	GB
0.706	GB08	GB
0.467	GB08	GB
0.812	GB08	GB
0.294	GB08	GB
0.375	GB08	GB
0.353	GB08	GB
0.667	GB08	GB
0.389	GB08	GB
0.154	GB08	GB
0.333	GB08	GB
0.368	GB08	GB
0.417	GB08	GB
0.438	GB08	GB
0.389	GB08	GB
0.3	GB08	GB
0.318	GB08	GB
0.273	GB08	GB
0.364	GB08	GB
0.364	GB08	GB
0.167	GB08	GB
0.414	GB08	GB
0.467	GB08	GB
0.5	GB08	GB
0.533	GB08	GB
0.292	GB08	GB
0.2	GB08	GB
0.267	GB08	GB
0.364	GB08	GB
0.2	GB08	GB
0.545	GB08	GB
0.087	GB08	GB
0.059	GB08	GB
0.217	GB08	GB
0.25	GB08	GB
0.273	GB08	GB
0.294	GB08	GB
0.48	GB08	GB
0.421	GB08	GB
0.208	GB08	GB
0.2	GB08	GB
0.278	GB08	GB
0.25	GB08	GB
0.167	GB08	GB
0.13	GB08	GB
0.111	GB08	GB
0.19	GB08	GB
0.278	GB08	GB
0.526	GB08	GB
0.471	GB08	GB
0.368	GB08	GB
0.529	GB08	GB
0.3	GB08	GB
0.267	GB08	GB
0.312	GB08	GB
0.333	GB08	GB
0.294	GB08	GB
0.286	GB08	GB
0.25	GB08	GB
0.385	GB08	GB
0.2	GB08	GB
0.357	GB08	GB
0.188	GB08	GB
0.462	GB08	GB
0.167	GB08	GB
0.231	GB08	GB
0.316	GB08	GB
0.462	GB08	GB
0.421	GB08	GB
0.571	GB08	GB
0.381	GB08	GB
0.5	GB08	GB
0.409	GB08	GB
0.571	GB08	GB
0.529	GB08	GB
0.647	GB08	GB
0.238	GB08	GB
0.25	GB08	GB
0.19	GB08	GB
0.294	GB08	GB
0.227	GB08	GB
0.211	GB08	GB
0.13	GB08	GB
0.222	GB08	GB
0.3	GB08	GB
0.235	GB08	GB
0.091	GB08	GB
0.4	GB08	GB
0.048	GB08	GB
0.136	GB08	GB
0.12	GB08	GB
0.167	GB08	GB
0	GB08	GB
0.154	GB08	GB
0.16	GB08	GB
0.391	GB08	GB
0.346	GB08	GB
0.345	GB08	GB
0.407	GB08	GB
0.5	GB08	GB
0.778	GB08	GB
0.371	GB08	GB
0.357	GB08	GB
0.323	GB08	GB
0.536	GB08	GB
0.345	GB08	GB
0.538	GB08	GB
0.286	GB08	GB
0.56	GB08	GB
0.619	GB08	GB
0.704	GB08	GB
0.368	GB08	GB
0.462	GB08	GB
0.5	GB08	GB
0.4	GB08	GB
0.429	GB08	GB
0.526	GB08	GB
0.1	GB08	GB
0.364	GB08	GB
0.789	GB08	GB
0.706	GB08	GB
0.462	GB08	GB
0.316	GB08	GB
0.143	GB08	GB
0.667	GB08	GB
0.182	GB08	GB
0.524	GB08	GB
0.182	GB08	GB
0.316	GB08	GB
0.364	GB08	GB
0.467	GB08	GB
0.182	GB08	GB
0.176	GB08	GB
0	GB08	GB
0.667	GB08	GB
0.4	GB08	GB
0.4	GB08	GB
0.167	GB08	GB
0.3	GB08	GB
0.231	GB08	GB
0.5	GB08	GB
0.083	GB08	GB
0.083	GB08	GB
0	GB08	GB
0.125	GB08	GB
0.318	GB08	GB
0.188	GB08	GB
0.304	GB08	GB
0.188	GB08	GB
0.062	GB08	GB
0	GB08	GB
0	GB08	GB
0.156	GB08	GB
0.321	GB08	GB
0.391	GB08	GB
0.333	GB08	GB
0.35	GB08	GB
0.25	GB08	GB
0.318	GB08	GB
0.28	GB08	GB
0.529	GB08	GB
0.353	GB08	GB
0.5	GB08	GB
0.062	GB08	GB
0.111	GB08	GB
0.5	GB08	GB
0.917	GB08	GB
0.917	GB08	GB
0.909	GB08	GB
0.857	GB08	GB
0.938	GB08	GB
1	GB08	GB
0.8	GB08	GB
0.8	GB08	GB
0.933	GB08	GB
0.75	GB08	GB
0.812	GB08	GB
0.833	GB08	GB
0.95	GB08	GB
0.923	GB08	GB
0.75	GB08	GB
1	GB08	GB
0.769	GB08	GB
1	GB08	GB
0.769	GB08	GB
1	GB08	GB
0.786	GB08	GB
1	GB08	GB
0.8	GB08	GB
0.846	GB08	GB
0.947	GB08	GB
0.688	GB08	GB
1	GB08	GB
0.688	GB08	GB
0.947	GB08	GB
0.812	GB08	GB
0.895	GB08	GB
0.923	GB08	GB
0.769	GB08	GB
0.917	GB08	GB
0.8	GB08	GB
1	GB08	GB
1	GB08	GB
0.895	GB08	GB
1	GB08	GB
0.917	GB08	GB
1	GB08	GB
1	GB08	GB
0.909	GB08	GB
1	GB08	GB
1	GB08	GB
0.958	GB08	GB
1	GB08	GB
1	GB08	GB
0.923	GB08	GB
1	GB08	GB
1	GB08	GB
0.92	GB08	GB
1	GB08	GB
0.87	GB08	GB
0.938	GB08	GB
0.957	GB08	GB
0.941	GB08	GB
0.955	GB08	GB
0.882	GB08	GB
1	GB08	GB
0.952	GB08	GB
0.833	GB08	GB
0.875	GB08	GB
0.95	GB08	GB
0.955	GB08	GB
0.963	GB08	GB
0.941	GB08	GB
1	GB08	GB
0.938	GB08	GB
0.857	GB08	GB
0.857	GB08	GB
0.923	GB08	GB
0.941	GB08	GB
0.917	GB08	GB
0.923	GB08	GB
0.944	GB08	GB
0.939	GB08	GB
0.871	GB08	GB
0.955	GB08	GB
0.846	GB08	GB
0.793	GB08	GB
0.957	GB08	GB
0.783	GB08	GB
0.952	GB08	GB
1	GB08	GB
0.95	GB08	GB
1	GB08	GB
0.944	GB08	GB
0.81	GB08	GB
0.889	GB08	GB
0.765	GB08	GB
0.875	GB08	GB
0.733	GB08	GB
0.615	GB08	GB
0.75	GB08	GB
0.523	GB08	GB
0.684	GB08	GB
0.488	GB08	GB
0.263	GB08	GB
0.409	GB08	GB
0	GB08	GB
0.075	GB08	GB
0.122	GB08	GB
0.104	GB08	GB
0.318	GB08	GB
0.16	GB08	GB
0	GB08	GB
0.049	GB08	GB
0.268	GB08	GB
0	GB08	GB
0.042	GB08	GB
0.081	GB08	GB
0.533	GB08	GB
0.742	GB08	GB
0.475	GB08	GB
0.308	GB08	GB
0.514	GB08	GB
0.382	GB08	GB
0.75	GB08	GB
0.88	GB08	GB
0.84	GB08	GB
0.467	GB08	GB
0.72	GB08	GB
0.3	GB08	GB
0.357	GB08	GB
0.381	GB08	GB
0.357	GB08	GB
0.737	GB08	GB
0.37	GB08	GB
0.389	GB08	GB
0.286	GB08	GB
0.312	GB08	GB
0.346	GB08	GB
0.375	GB08	GB
0.36	GB08	GB
0.214	GB08	GB
0	GB08	GB
0.214	GB08	GB
0	GB08	GB
0.538	GB08	GB
0.056	GB08	GB
0.182	GB08	GB
0.125	GB08	GB
0.182	GB08	GB
0.2	GB08	GB
0.125	GB08	GB
0.3	GB08	GB
0.3	GB08	GB
0.333	GB08	GB
0.333	GB08	GB
0.6	GB08	GB
0.538	GB08	GB
0.5	GB08	GB
0.462	GB08	GB
0.7	GB08	GB
0.538	GB08	GB
0.077	GB08	GB
0.074	GB08	GB
0.65	GB08	GB
0.6	GB08	GB
0.091	GB08	GB
0.048	GB08	GB
0.053	GB08	GB
0.478	GB08	GB
0	GB08	GB
0.28	GB08	GB
0	GB08	GB
0.147	GB08	GB
0.139	GB08	GB
0	GB08	GB
0	GB08	GB
0.1	GB08	GB
0	GB08	GB
0.333	GB08	GB
0.452	GB08	GB
0.333	GB08	GB
0.407	GB08	GB
0.111	GB08	GB
0.227	GB08	GB
0.421	GB08	GB
0.286	GB08	GB
0.25	GB08	GB
0.417	GB08	GB
0.333	GB08	GB
0.417	GB08	GB
0.227	GB08	GB
0	GB08	GB
0.08	GB08	GB
0.136	GB08	GB
0.438	GB08	GB
0.182	GB08	GB
0.4	GB08	GB
0.273	GB08	GB
0.467	GB08	GB
0.5	GB08	GB
0.417	GB08	GB
0.478	GB08	GB
0.5	GB08	GB
0.182	GB08	GB
0.053	GB08	GB
0.333	GB08	GB
0.3	GB08	GB
0.5	GB08	GB
0.2	GB08	GB
0.6	GB08	GB
0.455	GB08	GB
0.2	GB08	GB
0.571	GB08	GB
0.333	GB08	GB
0.5	GB08	GB
0.333	GB08	GB
0.4	GB08	GB
0.312	GB08	GB
0.5	GB08	GB
0.312	GB08	GB
0.333	GB08	GB
0.312	GB08	GB
0.333	GB08	GB
0.625	GB08	GB
0.4	GB08	GB
0.647	GB08	GB
0.412	GB08	GB
0.667	GB08	GB
0.667	GB08	GB
0.263	GB08	GB
0.286	GB08	GB
0.643	GB08	GB
0.474	GB08	GB
0.714	GB08	GB
0.267	GB08	GB
0.6	GB08	GB
0.455	GB08	GB
0.273	GB08	GB
0.75	GB08	GB
0.5	GB08	GB
1	GB08	GB
0.5	GB08	GB
0.714	GB08	GB
0.4	GB08	GB
1	GB08	GB
0.6	GB08	GB
0.923	GB08	GB
0.733	GB08	GB
0.571	GB08	GB
0.556	GB08	GB
0.643	GB08	GB
0.529	GB08	GB
0.929	GB08	GB
0.857	GB08	GB
0.591	GB08	GB
0.615	GB08	GB
0.348	GB08	GB
0.833	GB08	GB
0.55	GB08	GB
0.6	GB08	GB
0.667	GB08	GB
0.8	GB08	GB
0.19	GB08	GB
0.647	GB08	GB
0.667	GB08	GB
0.25	GB08	GB
0.529	GB08	GB
0.417	GB08	GB
0.783	GB08	GB
0.304	GB08	GB
0.304	GB08	GB
0.522	GB08	GB
0.9	GB08	GB
0.842	GB08	GB
0.909	GB08	GB
1	GB08	GB
0.76	GB08	GB
1	GB08	GB
0.741	GB08	GB
0.833	GB08	GB
0.852	GB08	GB
1	GB08	GB
0.84	GB08	GB
0.917	GB08	GB
0.808	GB08	GB
0.909	GB08	GB
0.783	GB08	GB
0.857	GB08	GB
1	GB08	GB
0.852	GB08	GB
1	GB08	GB
0.875	GB08	GB
0.667	GB08	GB
0.65	GB08	GB
0.727	GB08	GB
0	GB08	GB
0.476	GB08	GB
0.3	GB08	GB
0	GB08	GB
0.045	GB08	GB
0.071	GB08	GB
0	GB08	GB
0.031	GB08	GB
0	GB08	GB
0	GB08	GB
0.259	GB08	GB
0.333	GB08	GB
0	GB08	GB
0	GB08	GB
0.056	GB08	GB
0	GB08	GB
0.167	GB08	GB
0.158	GB08	GB
0.182	GB08	GB
0	GB08	GB
0.143	GB08	GB
0.381	GB08	GB
0.05	GB08	GB
0.045	GB08	GB
0.238	GB08	GB
0.238	GB08	GB
0	GB08	GB
0	GB08	GB
0.259	GB08	GB
0.143	GB08	GB
0.31	GB08	GB
0	GB08	GB
0	GB08	GB
0.045	GB08	GB
0	GB08	GB
0	GB08	GB
0	GB08	GB
0	GB08	GB
0.045	GB08	GB
0	GB08	GB
0	GB08	GB
0	GB08	GB
0	GB08	GB
0	GB08	GB
0.077	GB08	GB
0	GB08	GB
0	GB08	GB
0.118	GB08	GB
0	GB08	GB
0.083	GB08	GB
0	GB08	GB
0.273	GB08	GB
0	GB08	GB
0.048	GB08	GB
0	GB08	GB
0	GB08	GB
0	GB08	GB
0	GB08	GB
0.1	GB08	GB
0	GB08	GB
0	GB08	GB
0.071	GB08	GB
0.036	GB08	GB
0	GB08	GB
0.071	GB08	GB
0.071	GB08	GB
0.148	GB08	GB
0.062	GB08	GB
0.24	GB08	GB
0.067	GB08	GB
0	GB08	GB
0.059	GB08	GB
0.038	GB08	GB
0.154	GB08	GB
0.036	GB08	GB
0.077	GB08	GB
0.038	GB08	GB
0.071	GB08	GB
0	GB08	GB
0	GB08	GB
0.077	GB08	GB
0	GB08	GB
0	GB08	GB
0	GB08	GB
0.034	GB08	GB
0	GB08	GB
0.167	GB08	GB
0.074	GB08	GB
0	GB08	GB
0	GB08	GB
0.154	GB08	GB
0	GB08	GB
0.067	GB08	GB
0	GB08	GB
0	GB08	GB
0	GB08	GB
0	GB08	GB
0	GB08	GB
0	GB08	GB
0	GB08	GB
0	GB08	GB
0.045	GB08	GB
0.042	GB08	GB
0.095	GB08	GB
0	GB08	GB
0.316	GB08	GB
0.045	GB08	GB
0.24	GB08	GB
0	GB08	GB
0	GB08	GB
0	GB08	GB
0.158	GB08	GB
0	GB08	GB
0.211	GB08	GB
0.05	GB08	GB
0.167	GB08	GB
0	GB08	GB
0	GB08	GB
0.056	GB08	GB
0.182	GB08	GB
0.333	GB08	GB
0	GB08	GB
0.032	GB08	GB
0.182	GB08	GB
0.057	GB08	GB
0	GB08	GB
0.027	GB08	GB
0.146	GB08	GB
0.231	GB08	GB
0.25	GB08	GB
0.1	GB08	GB
0.368	GB08	GB
0.389	GB08	GB
0.385	GB08	GB
0.364	GB08	GB
0.138	GB08	GB
0	GB08	GB
0.077	GB08	GB
0.118	GB08	GB
0.083	GB08	GB
0	GB08	GB
0	GB08	GB
0.083	GB08	GB
0.077	GB08	GB
0.333	GB08	GB
0.2	GB08	GB
0.371	GB08	GB
0.292	GB08	GB
0.441	GB08	GB
0.133	GB08	GB
0.067	GB08	GB
0.875	GB08	GB
0.867	GB08	GB
0.846	GB08	GB
0.722	GB08	GB
0.438	GB08	GB
0.459	GB08	GB
0.733	GB08	GB
0.5	GB08	GB
0.615	GB08	GB
0.964	GB08	GB
0.737	GB08	GB
0.471	GB08	GB
0.4	GB08	GB
0.091	GB08	GB
0.3	GB08	GB
0.308	GB08	GB
0.3	GB08	GB
0.263	GB08	GB
0.222	GB08	GB
0.312	GB08	GB
0.25	GB08	GB
0.2	GB08	GB
0.286	GB08	GB
0.154	GB08	GB
0.231	GB08	GB
0.3	GB08	GB
0.364	GB08	GB
0.4	GB08	GB
0.455	GB08	GB
0.455	GB08	GB
0.308	GB08	GB
0.333	GB08	GB
0.3	GB08	GB
0.615	GB08	GB
0.455	GB08	GB
0.538	GB08	GB
0.273	GB08	GB
0.429	GB08	GB
0.182	GB08	GB
0.214	GB08	GB
0.2	GB08	GB
0.5	GB08	GB
0.143	GB08	GB
0	GB08	GB
0.267	GB08	GB
0.182	GB08	GB
0.267	GB08	GB
0.273	GB08	GB
0.357	GB08	GB
0.333	GB08	GB
0.562	GB08	GB
0.25	GB08	GB
0.667	GB08	GB
0.333	GB08	GB
0.6	GB08	GB
0.333	GB08	GB
0.444	GB08	GB
0.286	GB08	GB
0.412	GB08	GB
0.5	GB08	GB
0.722	GB08	GB
0.333	GB08	GB
0.44	GB08	GB
0.455	GB08	GB
0.536	GB08	GB
0.696	GB08	GB
0.844	GB08	GB
0.4	GB08	GB
0.757	GB08	GB
0.412	GB08	GB
0.788	GB08	GB
0.471	GB08	GB
0.774	GB08	GB
0.308	GB08	GB
0.771	GB08	GB
0.5	GB08	GB
0.417	GB08	GB
0.767	GB08	GB
0	GB08	GB
0.414	GB08	GB
0.417	GB08	GB
0.37	GB08	GB
0.545	GB08	GB
0.455	GB08	GB
0.52	GB08	GB
0.808	GB08	GB
0.808	GB08	GB
0.8	GB08	GB
0.731	GB08	GB
0.917	GB08	GB
0.8	GB08	GB
0.909	GB08	GB
0.857	GB08	GB
0.909	GB08	GB
0.6	GB08	GB
0.833	GB08	GB
0.833	GB08	GB
0.909	GB08	GB
0.739	GB08	GB
0.75	GB08	GB
0.909	GB08	GB
0.808	GB08	GB
0.909	GB08	GB
0.769	GB08	GB
0.792	GB08	GB
0.9	GB08	GB
0.792	GB08	GB
0.75	GB08	GB
0.593	GB08	GB
0.765	GB08	GB
0.556	GB08	GB
0.812	GB08	GB
0.433	GB08	GB
0.75	GB08	GB
0.923	GB08	GB
0.938	GB08	GB
0.7	GB08	GB
0.5	GB08	GB
0.9	GB08	GB
0.8	GB08	GB
0.733	GB08	GB
0.583	GB08	GB
0.739	GB08	GB
0.6	GB08	GB
0.824	GB08	GB
0.786	GB08	GB
0.091	GB08	GB
0.083	GB08	GB
0.25	GB08	GB
0.25	GB08	GB
0	GB08	GB
0.1	GB08	GB
0	GB08	GB
0	GB08	GB
0.333	GB08	GB
0.308	GB08	GB
0.385	GB08	GB
0.3	GB08	GB
0.333	GB08	GB
0.286	GB08	GB
0.091	GB08	GB
0.214	GB08	GB
0.273	GB08	GB
0.231	GB08	GB
0.125	GB08	GB
0	GB08	GB
0.188	GB08	GB
0.05	GB08	GB
0.077	GB08	GB
0.593	GB08	GB
0.455	GB08	GB
0.8	GB08	GB
0.75	GB08	GB
0.867	GB08	GB
0.917	GB08	GB
0.636	GB08	GB
0.565	GB08	GB
0.3	GB08	GB
0.56	GB08	GB
0.951	GB08	GB
0.929	GB08	GB
0.733	GB08	GB
0.964	GB08	GB
0.867	GB08	GB
0.907	GB08	GB
0.897	GB08	GB
0.884	GB08	GB
0.812	GB08	GB
0.643	GB08	GB
0.788	GB08	GB
0.833	GB08	GB
0.818	GB08	GB
0.636	GB08	GB
0.571	GB08	GB
0.613	GB08	GB
0.688	GB08	GB
0.708	GB08	GB
0.692	GB08	GB
0.815	GB08	GB
0.833	GB08	GB
0.545	GB08	GB
0.667	GB08	GB
0.632	GB08	GB
0.529	GB08	GB
0.476	GB08	GB
0.15	GB08	GB
0.438	GB08	GB
0.438	GB08	GB
0.455	GB08	GB
0.357	GB08	GB
0.6	GB08	GB
0.812	GB08	GB
0.706	GB08	GB
0.588	GB08	GB
0.588	GB08	GB
0.625	GB08	GB
0.167	GB08	GB
0.385	GB08	GB
0.5	GB08	GB
0.5	GB08	GB
0.7	GB08	GB
0.6	GB08	GB
0.7	GB08	GB
0.857	GB08	GB
0.462	GB08	GB
0.3	GB08	GB
0.3	GB08	GB
0.625	GB08	GB
0.615	GB08	GB
0.917	GB08	GB
0.833	GB08	GB
0.692	GB08	GB
0.929	GB08	GB
0.357	GB08	GB
0.867	GB08	GB
1	GB08	GB
0.955	GB08	GB
0.944	GB08	GB
0.9	GB08	GB
1	GB08	GB
0.938	GB08	GB
0.923	GB08	GB
1	GB08	GB
0.786	GB08	GB
1	GB08	GB
0.867	GB08	GB
1	GB08	GB
1	GB08	GB
1	GB08	GB
0.364	GB08	GB
0.455	GB08	GB
0.333	GB08	GB
0.273	GB08	GB
0.462	GB08	GB
0.5	GB08	GB
0.412	GB08	GB
0.471	GB08	GB
0.636	GB08	GB
0.65	GB08	GB
0.462	GB08	GB
0.6	GB08	GB
0.357	GB08	GB
0.522	GB08	GB
0.429	GB08	GB
0.36	GB08	GB
0.25	GB08	GB
0.625	GB08	GB
0.4	GB08	GB
0.385	GB08	GB
0.438	GB08	GB
0.462	GB08	GB
0.545	GB08	GB
0.69	GB08	GB
0.308	GB08	GB
0.692	GB08	GB
0.5	GB08	GB
0.692	GB08	GB
0.462	GB08	GB
0.286	GB08	GB
0.154	GB08	GB
0.591	GB08	GB
0.417	GB08	GB
0.714	GB08	GB
0.364	GB08	GB
0.632	GB08	GB
0.3	GB08	GB
0.722	GB08	GB
0.714	GB08	GB
0.667	GB08	GB
0.733	GB08	GB
0.692	GB08	GB
0.615	GB08	GB
0.733	GB08	GB
0.462	GB08	GB
0.562	GB08	GB
0.667	GB08	GB
0.75	GB08	GB
0.471	GB08	GB
0.714	GB08	GB
0.625	GB08	GB
0.75	GB08	GB
0.625	GB08	GB
0.6	GB08	GB
0.929	GB08	GB
0.8	GB08	GB
0.562	GB08	GB
0.579	GB08	GB
0.556	GB08	GB
0.733	GB08	GB
0.4	GB08	GB
0.778	GB08	GB
0.706	GB08	GB
0.316	GB08	GB
0.476	GB08	GB
0.4	GB08	GB
0.619	GB08	GB
0.875	GB08	GB
0.545	GB08	GB
0.815	GB08	GB
0.5	GB08	GB
0.286	GB08	GB
0.2	GB08	GB
0.481	GB08	GB
0.429	GB08	GB
0.933	GB08	GB
0.862	GB08	GB
0.647	GB08	GB
0.917	GB08	GB
0.5	GB08	GB
0.667	GB08	GB
0.308	GB08	GB
0.517	GB08	GB
0.467	GB08	GB
0.824	GB08	GB
0.824	GB08	GB
0.719	GB08	GB
0.7	GB08	GB
0.8	GB08	GB
0.619	GB08	GB
0.733	GB08	GB
0.609	GB08	GB
0.811	GB08	GB
0.808	GB08	GB
0.8	GB08	GB
0.769	GB08	GB
0.806	GB08	GB
0.826	GB08	GB
0.63	GB08	GB
0.938	GB08	GB
0.852	GB08	GB
0.632	GB08	GB
0.852	GB08	GB
0.857	GB08	GB
0.889	GB08	GB
0.857	GB08	GB
0.926	GB08	GB
0.769	GB08	GB
0.778	GB08	GB
0.818	GB08	GB
0.778	GB08	GB
0.615	GB08	GB
0.75	GB08	GB
0.425	GB08	GB
0.636	GB08	GB
0.743	GB08	GB
0.277	GB08	GB
0.333	GB08	GB
0.615	GB08	GB
0.2	GB08	GB
0.043	GB08	GB
0.048	GB08	GB
0.127	GB08	GB
0.486	GB08	GB
0.564	GB08	GB
0.694	GB08	GB
0.098	GB08	GB
0.136	GB08	GB
0.122	GB08	GB
0.095	GB08	GB
0.607	GB08	GB
0.5	GB08	GB
0.6	GB08	GB
0.333	GB08	GB
0.227	GB08	GB
0.692	GB08	GB
0.217	GB08	GB
0.4	GB08	GB
0.3	GB08	GB
0.333	GB08	GB
0.125	GB08	GB
0.417	GB08	GB
0.273	GB08	GB
0.231	GB08	GB
0.308	GB08	GB
0.25	GB08	GB
0.308	GB08	GB
0.273	GB08	GB
0.273	GB08	GB
0.273	GB08	GB
0	GB08	GB
0.091	GB08	GB
0.3	GB08	GB
0.417	GB08	GB
0.692	GB08	GB
0.214	GB08	GB
0.2	GB08	GB
0.636	GB08	GB
0.5	GB08	GB
0.5	GB08	GB
0.077	GB08	GB
0.037	GB08	GB
0.562	GB08	GB
0.636	GB08	GB
0.533	GB08	GB
0.875	GB08	GB
0.941	GB08	GB
1	GB08	GB
1	GB08	GB
1	GB08	GB
0.889	GB08	GB
0.231	GB08	GB
1	GB08	GB
0.929	GB08	GB
0.944	GB08	GB
0.6	GB08	GB
0.953	GB08	GB
0.737	GB08	GB
0.904	GB08	GB
0.861	GB08	GB
0.881	GB08	GB
0.613	GB08	GB
0.422	GB08	GB
0.222	GB08	GB
0.324	GB08	GB
0.257	GB08	GB
0.37	GB08	GB
0.29	GB08	GB
0.407	GB08	GB
0.294	GB08	GB
0.304	GB08	GB
0.344	GB08	GB
0.316	GB08	GB
0.29	GB08	GB
0.471	GB08	GB
0.5	GB08	GB
0.655	GB08	GB
0.312	GB08	GB
0.37	GB08	GB
0.316	GB08	GB
0.391	GB08	GB
0.278	GB08	GB
0.467	GB08	GB
0.312	GB08	GB
0.267	GB08	GB
0.2	GB08	GB
0.176	GB08	GB
0.308	GB08	GB
0.421	GB08	GB
0.091	GB08	GB
0.353	GB08	GB
0.429	GB08	GB
0.214	GB08	GB
0.545	GB08	GB
0.167	GB08	GB
0.2	GB08	GB
0.3	GB08	GB
0.5	GB08	GB
0.615	GB08	GB
0.769	GB08	GB
0.667	GB08	GB
0.733	GB08	GB
0.8	GB08	GB
0.714	GB08	GB
0.667	GB08	GB
0.471	GB08	GB
0.529	GB08	GB
0.357	GB08	GB
0.188	GB08	GB
0.533	GB08	GB
0.222	GB08	GB
0.471	GB08	GB
0.4	GB08	GB
0.062	GB08	GB
0.056	GB08	GB
0.364	GB08	GB
0.6	GB08	GB
0.455	GB08	GB
0.667	GB08	GB
0.667	GB08	GB
0.737	GB08	GB
0.636	GB08	GB
0.174	GB08	GB
0.524	GB08	GB
0.462	GB08	GB
0.13	GB08	GB
0.138	GB08	GB
0.24	GB08	GB
0.097	GB08	GB
0.464	GB08	GB
0.346	GB08	GB
0.586	GB08	GB
0.462	GB08	GB
0	GB08	GB
0.139	GB08	GB
0.323	GB08	GB
0.444	GB08	GB
0.692	GB08	GB
0.769	GB08	GB
0.59	GB08	GB
0.676	GB08	GB
0.476	GB08	GB
0.382	GB08	GB
0.37	GB08	GB
0.297	GB08	GB
0.703	GB08	GB
0.71	GB08	GB
0.214	GB08	GB
0.4	GB08	GB
0.909	GB08	GB
0.818	GB08	GB
0.769	GB08	GB
0.71	GB08	GB
0.8	GB08	GB
0.559	GB08	GB
0.4	GB08	GB
0.911	GB08	GB
0.917	GB08	GB
0.889	GB08	GB
0.84	GB08	GB
0.714	GB08	GB
1	GB08	GB
0.421	GB08	GB
0.7	GB08	GB
0.867	GB08	GB
0.353	GB08	GB
0.583	GB08	GB
0.75	GB08	GB
1	GB08	GB
0.647	GB08	GB
0.917	GB08	GB
0.929	GB08	GB
0.882	GB08	GB
0.9	GB08	GB
0.895	GB08	GB
0.909	GB08	GB
1	GB08	GB
0.913	GB08	GB
0.952	GB08	GB
0.25	GB08	GB
0.929	GB08	GB
0.588	GB08	GB
0.583	GB08	GB
0.667	GB08	GB
0.071	GB08	GB
0.133	GB08	GB
0.12	GB08	GB
0.122	GB08	GB
0.111	GB08	GB
0.156	GB08	GB
0.115	GB08	GB
0.167	GB08	GB
0.115	GB08	GB
0.476	GB08	GB
0.533	GB08	GB
0.273	GB08	GB
0.433	GB08	GB
0.512	GB08	GB
0.206	GB08	GB
0.069	GB08	GB
0.179	GB08	GB
0.314	GB08	GB
0.516	GB08	GB
0.448	GB08	GB
0.724	GB08	GB
0.714	GB08	GB
0.25	GB08	GB
0.625	GB08	GB
0.357	GB08	GB
0.389	GB08	GB
0.417	GB08	GB
0.556	GB08	GB
0.5	GB08	GB
0.667	GB08	GB
0.269	GB08	GB
0.45	GB08	GB
0.44	GB08	GB
0.5	GB08	GB
0.526	GB08	GB
0.522	GB08	GB
0.654	GB08	GB
0.333	GB08	GB
0.478	GB08	GB
0.538	GB08	GB
0.385	GB08	GB
0.5	GB08	GB
0.462	GB08	GB
0.462	GB08	GB
0.636	GB08	GB
0.5	GB08	GB
0.583	GB08	GB
0.286	GB08	GB
0.435	GB08	GB
0.533	GB08	GB
0.45	GB08	GB
0.533	GB08	GB
0.625	GB08	GB
0.478	GB08	GB
0.4	GB08	GB
0.364	GB08	GB
0.7	GB08	GB
0.5	GB08	GB
0.462	GB08	GB
0.789	GB08	GB
0.571	GB08	GB
0.833	GB08	GB
0.652	GB08	GB
0.733	GB08	GB
0.586	GB08	GB
0.312	GB08	GB
0.458	GB08	GB
0	GB08	GB
0.062	GB08	GB
0	GB08	GB
0.053	GB08	GB
0.056	GB08	GB
0.038	GB08	GB
0.133	GB08	GB
0.25	GB08	GB
0.5	GB08	GB
0.429	GB08	GB
0.308	GB08	GB
0.6	GB08	GB
0.267	GB08	GB
0.533	GB08	GB
0.25	GB08	GB
0.417	GB08	GB
0.333	GB08	GB
0.375	GB08	GB
0.762	GB08	GB
0.824	GB08	GB
0.727	GB08	GB
0.778	GB08	GB
0.8	GB08	GB
0.8	GB08	GB
0.4	GB08	GB
0.455	GB08	GB
0.793	GB08	GB
0.812	GB08	GB
0.5	GB08	GB
0.41	GB08	GB
0.163	GB08	GB
0.793	GB08	GB
0.857	GB08	GB
0.837	GB08	GB
0.815	GB08	GB
0.889	GB08	GB
0.667	GB08	GB
0.889	GB08	GB
0.933	GB08	GB
0.957	GB08	GB
0.929	GB08	GB
1	GB08	GB
0.929	GB08	GB
0.909	GB08	GB
0.857	GB08	GB
1	GB08	GB
1	GB08	GB
0.963	GB08	GB
0.842	GB08	GB
0.909	GB08	GB
0.762	GB08	GB
0.97	GB08	GB
0.731	GB08	GB
0.655	GB08	GB
0.842	GB08	GB
0.739	GB08	GB
0.714	GB08	GB
0.739	GB08	GB
0.833	GB08	GB
0.8	GB08	GB
0.633	GB08	GB
0.862	GB08	GB
0.6	GB08	GB
0.793	GB08	GB
0.8	GB08	GB
0.742	GB08	GB
0.5	GB08	GB
0.7	GB08	GB
0.6	GB08	GB
0.542	GB08	GB
0.565	GB08	GB
0.55	GB08	GB
0.632	GB08	GB
0.632	GB08	GB
0.688	GB08	GB
0.812	GB08	GB
0.818	GB08	GB
0.636	GB08	GB
0.3	GB08	GB
0.818	GB08	GB
0.364	GB08	GB
0.75	GB08	GB
0.333	GB08	GB
0.267	GB08	GB
0.8	GB08	GB
0.625	GB08	GB
0.812	GB08	GB
0.611	GB08	GB
0.824	GB08	GB
0.65	GB08	GB
0.824	GB08	GB
0.6	GB08	GB
0.5	GB08	GB
0.824	GB08	GB
0.789	GB08	GB
0.478	GB08	GB
0.385	GB08	GB
0.562	GB08	GB
0.25	GB08	GB
0.188	GB08	GB
0.412	GB08	GB
0.643	GB08	GB
0.643	GB08	GB
0.6	GB08	GB
0.5	GB08	GB
0.882	GB08	GB
0.737	GB08	GB
0.5	GB08	GB
0.833	GB08	GB
0.824	GB08	GB
0.812	GB08	GB
0.8	GB08	GB
0.895	GB08	GB
0.909	GB08	GB
0.933	GB08	GB
1	GB08	GB
0.882	GB08	GB
0.476	GB08	GB
0.737	GB08	GB
0.833	GB08	GB
0.423	GB08	GB
0.917	GB08	GB
0.9	GB08	GB
0.952	GB08	GB
0.812	GB08	GB
0.952	GB08	GB
1	GB08	GB
0.973	GB08	GB
0.875	GB08	GB
0.861	GB08	GB
0.933	GB08	GB
0.415	GB08	GB
0.281	GB08	GB
0.306	GB08	GB
0.319	GB08	GB
0.184	GB08	GB
0	GB08	GB
0	GB08	GB
0.048	GB08	GB
0	GB08	GB
0	GB08	GB
0	GB08	GB
0	GB08	GB
0.051	GB08	GB
0.024	GB08	GB
0	GB08	GB
0	GB08	GB
0	GB08	GB
0.067	GB08	GB
0	GB08	GB
0.021	GB08	GB
0	GB08	GB
0	GB08	GB
0	GB08	GB
0	GB08	GB
0.02	GB08	GB
0.085	GB08	GB
0	GB08	GB
0	GB08	GB
0	GB08	GB
0	GB08	GB
0	GB08	GB
0	GB08	GB
0	GB08	GB
0	GB08	GB
0	GB08	GB
0.1	GB08	GB
0	GB08	GB
0	GB08	GB
0	GB08	GB
0.037	GB08	GB
0.091	GB08	GB
0.25	GB08	GB
0.241	GB08	GB
0.4	GB08	GB
0.143	GB08	GB
0.5	GB08	GB
0.24	GB08	GB
0.538	GB08	GB
0.192	GB08	GB
0.5	GB08	GB
0.217	GB08	GB
0.4	GB08	GB
0.182	GB08	GB
0.214	GB08	GB
0.385	GB08	GB
0.071	GB08	GB
0.231	GB08	GB
0.385	GB08	GB
0.231	GB08	GB
0	GB08	GB
0.143	GB08	GB
0.4	GB08	GB
0.467	GB08	GB
0.3	GB08	GB
0.385	GB08	GB
0.7	GB08	GB
0.8	GB08	GB
0.417	GB08	GB
0.6	GB08	GB
0.615	GB08	GB
0.615	GB08	GB
0.769	GB08	GB
0.923	GB08	GB
0.875	GB08	GB
0.706	GB08	GB
0.941	GB08	GB
0.667	GB08	GB
0.476	GB08	GB
0.294	GB08	GB
0.737	GB08	GB
0.471	GB08	GB
0.722	GB08	GB
0.529	GB08	GB
0.562	GB08	GB
0.75	GB08	GB
0.625	GB08	GB
0.611	GB08	GB
0.684	GB08	GB
0.63	GB08	GB
0.391	GB08	GB
0.652	GB08	GB
0.429	GB08	GB
0.526	GB08	GB
0.692	GB08	GB
0.5	GB08	GB
0.545	GB08	GB
0.6	GB08	GB
0.6	GB08	GB
0.727	GB08	GB
0.583	GB08	GB
0.786	GB08	GB
0.786	GB08	GB
0.706	GB08	GB
0.75	GB08	GB
0.824	GB08	GB
0.833	GB08	GB
0.75	GB08	GB
0.9	GB08	GB
0.737	GB08	GB
0.8	GB08	GB
0.762	GB08	GB
0.7	GB08	GB
0.81	GB08	GB
0.8	GB08	GB
0.789	GB08	GB
0.923	GB08	GB
0.737	GB08	GB
0.786	GB08	GB
0.889	GB08	GB
0.75	GB08	GB
0.846	GB08	GB
0.8	GB08	GB
0.75	GB08	GB
0.625	GB08	GB
0.8	GB08	GB
0.833	GB08	GB
0.824	GB08	GB
0.643	GB08	GB
0.765	GB08	GB
0.75	GB08	GB
0.909	GB08	GB
0.85	GB08	GB
0.75	GB08	GB
0.792	GB08	GB
0.933	GB08	GB
1	GB08	GB
0.857	GB08	GB
0.944	GB08	GB
0.81	GB08	GB
1	GB08	GB
0.864	GB08	GB
0	GB08	GB
0.167	GB08	GB
0.214	GB08	GB
0	GB08	GB
0	GB08	GB
0	GB08	GB
0	GB08	GB
0	GB08	GB
0.059	GB08	GB
0	GB08	GB
0.05	GB08	GB
0	GB08	GB
0.056	GB08	GB
0	GB08	GB
0	GB08	GB
0	GB08	GB
0.05	GB08	GB
0	GB08	GB
0	GB08	GB
0	GB08	GB
0	GB08	GB
0	GB08	GB
0	GB08	GB
0.19	GB08	GB
0.097	GB08	GB
0	GB08	GB
0	GB08	GB
0	GB08	GB
0.029	GB08	GB
0	GB08	GB
0	GB08	GB
0	GB08	GB
0	GB08	GB
0.083	GB08	GB
0.171	GB08	GB
0.026	GB08	GB
0.1	GB08	GB
0.194	GB08	GB
0.056	GB08	GB
0.125	GB08	GB
0	GB08	GB
0.032	GB08	GB
0	GB08	GB
0.067	GB08	GB
0	GB08	GB
0	GB08	GB
0	GB08	GB
0	GB08	GB
0	GB08	GB
0	GB08	GB
0.077	GB08	GB
0	GB08	GB
0.133	GB08	GB
0	GB08	GB
0.103	GB08	GB
0.083	GB08	GB
0.125	GB08	GB
0.2	GB08	GB
0	GB08	GB
0.136	GB08	GB
0.25	GB08	GB
0.083	GB08	GB
0.2	GB08	GB
0.2	GB08	GB
0.125	GB08	GB
0.158	GB08	GB
0.2	GB08	GB
0.118	GB08	GB
0.062	GB08	GB
0.059	GB08	GB
0.5	GB08	GB
0.333	GB08	GB
0.045	GB08	GB
0.167	GB08	GB
0.1	GB08	GB
0.32	GB08	GB
0.174	GB08	GB
0.32	GB08	GB
0.364	GB08	GB
0.077	GB08	GB
0.154	GB08	GB
0.577	GB08	GB
0.125	GB08	GB
0.741	GB08	GB
0.452	GB08	GB
0.607	GB08	GB
0.654	GB08	GB
0.733	GB08	GB
0.769	GB08	GB
0.727	GB08	GB
0.69	GB08	GB
0.636	GB08	GB
0.692	GB08	GB
0.583	GB08	GB
0.533	GB08	GB
1	GB08	GB
0.875	GB08	GB
0.562	GB08	GB
0	GB08	GB
0	GB08	GB
0	GB08	GB
0	GB08	GB
0.111	GB08	GB
0.062	GB08	GB
0.037	GB08	GB
0.059	GB08	GB
0.312	GB08	GB
0.214	GB08	GB
0	GB08	GB
0	GB08	GB
0	GB08	GB
0.182	GB08	GB
0.071	GB08	GB
0	GB08	GB
0	GB08	GB
0	GB08	GB
0	GB08	GB
0	GB08	GB
0.059	GB08	GB
0.095	GB08	GB
0	GB08	GB
0	GB08	GB
0	GB08	GB
0	GB08	GB
0	GB08	GB
0	GB08	GB
0.059	GB08	GB
0	GB08	GB
0.5	GB08	GB
0.333	GB08	GB
0.357	GB08	GB
0.5	GB08	GB
0.25	GB08	GB
0	GB08	GB
0.462	GB08	GB
0	GB08	GB
0	GB08	GB
0	GB08	GB
0	GB08	GB
0.182	GB08	GB
0.2	GB08	GB
0.471	GB08	GB
0.091	GB08	GB
0.235	GB08	GB
0	GB08	GB
0.133	GB08	GB
0	GB08	GB
0.357	GB08	GB
0.375	GB08	GB
0.167	GB08	GB
0.167	GB08	GB
0.062	GB08	GB
0.182	GB08	GB
0	GB08	GB
0.158	GB08	GB
0.2	GB08	GB
0	GB08	GB
0	GB08	GB
0	GB08	GB
0.111	GB08	GB
0.154	GB08	GB
0.105	GB08	GB
0.333	GB08	GB
0.105	GB08	GB
0.25	GB08	GB
0.154	GB08	GB
0.1	GB08	GB
0.118	GB08	GB
0	GB08	GB
0.071	GB08	GB
0.333	GB08	GB
0	GB08	GB
0	GB08	GB
0	GB08	GB
0.091	GB08	GB
0.412	GB08	GB
0.364	GB08	GB
0.421	GB08	GB
0.4	GB08	GB
0.6	GB08	GB
0.462	GB08	GB
0.429	GB08	GB
0.071	GB08	GB
0.818	GB08	GB
0.5	GB08	GB
0	GB08	GB
0.273	GB08	GB
0	GB08	GB
0.056	GB08	GB
0.056	GB08	GB
0	GB08	GB
0	GB08	GB
0.071	GB08	GB
0.067	GB08	GB
0.333	GB08	GB
0.308	GB08	GB
0.25	GB08	GB
0.308	GB08	GB
0.385	GB08	GB
0.286	GB08	GB
0.333	GB08	GB
0	GB08	GB
0.083	GB08	GB
0	GB08	GB
0	GB08	GB
0.167	GB08	GB
0	GB08	GB
0.1	GB08	GB
0.5	GB08	GB
0.833	GB08	GB
0.333	GB08	GB
0.545	GB08	GB
0.833	GB08	GB
0.133	GB08	GB
0.3	GB08	GB
0.087	GB08	GB
0.053	GB08	GB
0.023	GB08	GB
0.053	GB08	GB
0.032	GB08	GB
0.031	GB08	GB
0	GB08	GB
0	GB08	GB
0.036	GB08	GB
0.077	GB08	GB
0.077	GB08	GB
0.167	GB08	GB
0.231	GB08	GB
0.3	GB08	GB
0.611	GB08	GB
0.364	GB08	GB
0.263	GB08	GB
0.115	GB08	GB
0.053	GB08	GB
0.04	GB08	GB
0	GB08	GB
0.074	GB08	GB
0	GB08	GB
0.036	GB08	GB
0.043	GB08	GB
0.053	GB08	GB
0.571	GB08	GB
0.391	GB08	GB
0.55	GB08	GB
0.478	GB08	GB
0.579	GB08	GB
0.45	GB08	GB
0.192	GB08	GB
0.238	GB08	GB
0.25	GB08	GB
0.5	GB08	GB
0.385	GB08	GB
0.474	GB08	GB
0.481	GB08	GB
0.632	GB08	GB
0.48	GB08	GB
0.65	GB08	GB
0.478	GB08	GB
0.1	GB08	GB
0	GB08	GB
0.105	GB08	GB
0	GB08	GB
0	GB08	GB
0.059	GB08	GB
0	GB08	GB
0	GB08	GB
0.067	GB08	GB
0	GB08	GB
0	GB08	GB
0	GB08	GB
0.077	GB08	GB
0.083	GB08	GB
0	GB08	GB
0	GB08	GB
0.8	GB08	GB
0	GB08	GB
0.091	GB08	GB
0.091	GB08	GB
0.091	GB08	GB
0	GB08	GB
0	GB08	GB
0	GB08	GB
0.2	GB08	GB
0	GB08	GB
0.571	GB08	GB
0.333	GB08	GB
0	GB08	GB
0.071	GB08	GB
0	GB08	GB
0	GB08	GB
0.056	GB08	GB
0.077	GB08	GB
0.182	GB08	GB
0	GB08	GB
0	GB08	GB
0.167	GB08	GB
0	GB08	GB
0.083	GB08	GB
0.1	GB08	GB
0.182	GB08	GB
0	GB08	GB
0.077	GB08	GB
0.118	GB08	GB
0.176	GB08	GB
0.059	GB08	GB
0	GB08	GB
0.5	GB08	GB
0.312	GB08	GB
0.4	GB08	GB
0.353	GB08	GB
0.118	GB08	GB
0.133	GB08	GB
0.2	GB08	GB
0.059	GB08	GB
0.05	GB08	GB
0.167	GB08	GB
0.053	GB08	GB
0	GB08	GB
0	GB08	GB
0.062	GB08	GB
0.167	GB08	GB
0.05	GB08	GB
0	GB08	GB
0	GB08	GB
0.167	GB08	GB
0.158	GB08	GB
0.2	GB08	GB
0.182	GB08	GB
0.087	GB08	GB
0	GB08	GB
0	GB08	GB
0.067	GB08	GB
0.083	GB08	GB
0.077	GB08	GB
0.273	GB08	GB
0.636	GB08	GB
0.636	GB08	GB
0.2	GB08	GB
0.182	GB08	GB
0.667	GB08	GB
0.636	GB08	GB
0.182	GB08	GB
0.545	GB08	GB
0.182	GB08	GB
0.091	GB08	GB
0.167	GB08	GB
0	GB08	GB
0	GB08	GB
0	GB08	GB
0.154	GB08	GB
0.077	GB08	GB
0.067	GB08	GB
0	GB08	GB
0.231	GB08	GB
0.071	GB08	GB
0.025	GB08	GB
0.122	GB08	GB
0	GB08	GB
0.037	GB08	GB
0.25	GB08	GB
0.113	GB08	GB
0.073	GB08	GB
0.171	GB08	GB
0.185	GB08	GB
0.111	GB08	GB
0.318	GB08	GB
0.238	GB08	GB
0	GB08	GB
0.111	GB08	GB
0.118	GB08	GB
0.053	GB08	GB
0.048	GB08	GB
0	GB08	GB
0.077	GB08	GB
0	GB08	GB
0	GB08	GB
0.4	GB08	GB
0.1	GB08	GB
0.2	GB08	GB
0	GB08	GB
0	GB08	GB
0	GB08	GB
0.083	GB08	GB
0.25	GB08	GB
0.5	GB08	GB
0.182	GB08	GB
0.231	GB08	GB
0.091	GB08	GB
0.154	GB08	GB
0	GB08	GB
0	GB08	GB
0.167	GB08	GB
0.077	GB08	GB
0.423	GB08	GB
0.52	GB08	GB
0.5	GB08	GB
0.682	GB08	GB
0.571	GB08	GB
0.542	GB08	GB
0.6	GB08	GB
0.615	GB08	GB
0.636	GB08	GB
0.593	GB08	GB
0.6	GB08	GB
0.545	GB08	GB
0.294	GB08	GB
0.278	GB08	GB
0.562	GB08	GB
0.474	GB08	GB
0.357	GB08	GB
0.115	GB08	GB
0	GB08	GB
0.682	GB08	GB
0.643	GB08	GB
0.273	GB08	GB
0.148	GB08	GB
0.136	GB08	GB
0.219	GB08	GB
0.344	GB08	GB
0.25	GB08	GB
0.156	GB08	GB
0.069	GB08	GB
0	GB08	GB
0.1	GB08	GB
0.103	GB08	GB
0.1	GB08	GB
0.038	GB08	GB
0.083	GB08	GB
0	GB08	GB
0.143	GB08	GB
0.333	GB08	GB
[truncated: 165,809 more rows]

## Sheet: E
promoter_chr	promoter_start	promoter_end	transcripts	probe	Genes	ID	logFC	AveExpr	t	P.Value	adj.P.Val	B	GB101	GB104	GB109	GB110	GB111	GB112	GB113	GB115	GB118	GB120	GB124	GB125	GB127	PA101	PA107	PA108	PA109	PA114	PA116	PA117	PA118	PA119	PA120	PA121	TargetID	ProbeID_A	ProbeID_B	ILMNID	NAME	ADDRESSA_ID	ALLELEA_PROBESEQ	ADDRESSB_ID	ALLELEB_PROBESEQ	INFINIUM_DESIGN_TYPE	NEXT_BASE	COLOR_CHANNEL	FORWARD_SEQUENCE
chr1	6423670	6425787	ENST00000377828,ENST00000377837	cg00297432	HES2,ESPN	cg00297432	0.0742056	0.354894	1.74518	0.0943068	0.233695	-5.48089	0.38872	0.640391	0.303895	0.524844	0.27437	0.477071	0.608596	0.4094	0.231473	0.289627	0.310076	0.284919	0.312386	0.276289	0.278917	0.413212	0.296678	0.27588	0.320496	0.3135	0.265413	0.30756	0.430166	0.283584	cg00297432	25616371	12615466	cg00297432	cg00297432	25616371	ACAAAAACAAACAAAAAACTCAAACAAAAACTACAAAACAAAACAAAACA	12615466	ACGAAAACGAACGAAAAACTCGAACGAAAACTACGAAACGAAACGAAACG	I	A	Red	CCCCGCGTCGCGGCGGGGGCGGGCGGGGAACTCGGGCGGAGGCTGCGGGGCGGGGCGGGG[CG]GGGTGGGGGCGGGCCCGAGTCTTAAGCCGGCGTCCGCGGGCTCCGGCCCCAGAGCGCGGC
chr1	6423670	6425787	ENST00000377828,ENST00000377837	cg03397716	HES2,ESPN	cg03397716	0.41077	0.255686	7.63672	9.45173e-08	1.92126e-05	7.92749	0.260231	0.602063	0.0548258	0.605661	0.39054	0.627016	0.468814	0.613	0.346091	0.611164	0.412327	0.541005	0.238681	0.0298981	0.0368617	0.0153594	0.016664	0.0349	0.0260451	0.0315783	0.0708992	0.0516589	0	0.0511738	cg03397716	11734301	69765363	cg03397716	cg03397716	11734301	CAAACTCCTCTAACCCACAAAAACACATACATAACATCCTAAAAAAAACA	69765363	CGAACTCCTCTAACCCGCAAAAACACGTACATAACGTCCTAAAAAAAACG	I	C	Grn	ACGGCCGCACCGCGGGCTCCTCTGGCCCGCAAGAACACGTGCATGGCGTCCTGGGGAAGG[CG]CTGAGTGCGGAGTCGCGGCGCCGCACGCGGCACCATGGCCCTGGAGCAGGCGCTGCAGGC
chr1	6423670	6425787	ENST00000377828,ENST00000377837	cg09549827	HES2,ESPN	cg09549827	0.0949746	0.1469	2.2798	0.0322191	0.116613	-4.53825	0.215905	0.200542	0.0842862	0.612844	0.125206	0.14283	0.245713	0.217566	0.0690669	0.199702	0.162153	0.118157	0.0816157	0.100243	0.115383	0.0804475	0.10399	0.0816372	0.084925	0.117377	0.0758295	0.124465	0.0636212	0.102089	cg09549827	13617397	13617397	cg09549827	cg09549827	13617397	AACAATTAAAACCCCAAAAAACAACAAAACTAAATTCRAATTAAAAAACC			II			GGCGCCTGGAACCGCAGTTAGCGGGCACTGGGCAGATGAATGAATTTGTCTGTGCCTGGA[CG]GCTCTCCAATTCGAACCCAGTTTTGCTGCCCTCTGGGGTCTCAACTGTTACGTGAGGCAA
chr1	6423670	6425787	ENST00000377828,ENST00000377837	cg13066963	HES2,ESPN	cg13066963	0.0523839	0.593434	1.07679	0.292744	0.481794	-6.37427	0.576485	0.532538	0.467598	0.53028	0.559433	0.787954	0.652384	0.794014	0.730996	0.733724	0.381991	0.639953	0.639409	0.693915	0.418101	0.661688	0.422249	0.541052	0.632072	0.371387	0.7099	0.557378	0.568562	0.639345	cg13066963	17647420	17647420	cg13066963	cg13066963	17647420	TACCTACAATAACTACTATCRCAAAACRACTACAAAATACAAATAAATCC			II			GCCACCTCGCCTGCCTGCAGTGGCTGCTGTCGCAGGGCGGCTGCAGAGTGCAGGTGGGTC[CG]CGCGGTTCGCCAGGGGCACTGAGGCTTCCTCCTCAGGACAGAGTCCTGGCCCAGAGTCCC
chr1	6423670	6425787	ENST00000377828,ENST00000377837	cg15718222	HES2,ESPN	cg15718222	0.0166322	0.0815056	0.517451	0.609784	0.756537	-6.82146	0.050179	0.0912603	0.0509102	0.383977	0.0600875	0.0322477	0.243996	0.0506359	0.032977	0.0354784	0.043925	0.0555452	0.0274544	0.0629431	0.0670498	0.0896952	0.0370216	0.0572278	0.0518861	0.129437	0.107741	0.0968558	0.0471079	0.0504963	cg15718222	62609510	30622384	cg15718222	cg15718222	62609510	ACAAAAAATAAAAACTACATAACTATAAAAATACAAACAACCTATCAACA	30622384	ACAAAAAATAAAAACTACATAACTATAAAAATACAAACGACCTATCAACG	I	A	Red	CCCACGGGACTCCAGAGGGGGTGGGTGTTGGGACAGGAAGGGCACAGGGTGCTTCAAGAT[CG]CTGATAGGCCGCCTGCACTCCCACAGCCATGTAGCTCCCACCTTCTGTCAGCTTTTCCTC
chr1	6423670	6425787	ENST00000377828,ENST00000377837	cg19253827	HES2,ESPN	cg19253827	0.0468891	0.118989	1.52875	0.139969	0.301128	-5.80861	0.111908	0.289896	0.0360277	0.363907	0.0642261	0.169373	0.192393	0.0746706	0.0550609	0.0592474	0.0984115	0.0882017	0.222918	0.0953203	0.104946	0.0653167	0.0929742	0.106284	0.0907549	0.0837199	0.120256	0.138628	0.0634057	0.0678949	cg19253827	20807301	52809402	cg19253827	cg19253827	20807301	TATATACCAAACCACCCTACAAACTCCACTAAACACCAACCATAAAAACA	52809402	TATATACCAAACCACCCTACAAACTCCACTAAACACCAACCGTAAAAACG	I	A	Red	CCCACAGCCATGTAGCTCCCACCTTCTGTCAGCTTTTCCTCGCGTCCTTTGGGCACTAGC[CG]CTCCCACGGCTGGTGTTCAGTGGAGCCTGCAGGGTGGCTTGGCACACATTCGCTCTCCTG
chr1	6423670	6425787	ENST00000377828,ENST00000377837	cg22227104	HES2,ESPN	cg22227104	0.0277979	0.151046	1.26871	0.21724	0.399021	-6.15482	0.174713	0.273898	0.0956084	0.121907	0.13497	0.244327	0.231231	0.276442	0.100904	0.102559	0.110066	0.152857	0.109744	0.107712	0.112276	0.111568	0.112741	0.115715	0.155329	0.176576	0.135921	0.190972	0.123717	0.15335	cg22227104	10644354	10644354	cg22227104	cg22227104	10644354	AAATAAAAAACACRAAAACAACRACCCTAAAACAAAAACAACCCTACCAC			II			ACCCTGGAAGGCAGGGCTCTTTGCAATCTCCGGGGATTTCGACCCAGAGCCCTTCAGGGA[CG]TGGCAGGGCTGCTCCTGCCTCAGGGCCGTTGTCCTCGTGCTCCTCACCCCGCCTGGAATA
chr1	6423670	6425787	ENST00000377828,ENST00000377837	cg24153044	HES2,ESPN	cg24153044	0.305161	0.281509	5.53857	1.2403e-05	0.000625922	3.06883	0.400886	0.493142	0.032059	0.588178	0.381554	0.681367	0.431024	0.54347	0.356748	0.185984	0.491003	0.401367	0.491083	0.137518	0.0536053	0.0442544	0.0897095	0.0603432	0.0711786	0.343551	0.101531	0.123612	0.059631	0.193415	cg24153044	50784332	12800344	cg24153044	cg24153044	50784332	TAAAAAACTACACTATCTACACTTCCTAATAAAAAAAACCACCCTCCCCA	12800344	TAAAAAACTACACTATCTACGCTTCCTAATAAAAAAAACCGCCCTCCCCG	I	C	Grn	CGCGGCCCGCGCTGGGAAGCTGCACTGTCTGCGCTTCCTGGTGGAGGAAGCCGCCCTCCC[CG]CCGCGGCCCGCGCCCGCAACGGCGCCACACCGGCCCACGACGCCTCCGCCACCGGCCACC
chr1	6423670	6425787	ENST00000377828,ENST00000377837	cg27307523	HES2,ESPN	cg27307523	0.0644565	0.158144	3.29186	0.00319309	0.0259175	-2.37672	0.275731	0.287833	0.185721	0.193264	0.191247	0.163191	0.24092	0.161172	0.107077	0.110196	0.2598	0.17417	0.0895982	0.132893	0.124421	0.112308	0.113989	0.129492	0.118118	0.112934	0.104846	0.160392	0.110163	0.135968	cg27307523	71709447	71709447	cg27307523	cg27307523	71709447	CRTACRACTAAAACAAAATACCCAAAAACTTCTCTCCTAATTTACCTCAC			II			TGCCTGGACGGCTCTCCAATTCGAACCCAGTTTTGCTGCCCTCTGGGGTCTCAACTGTTA[CG]TGAGGCAAATTAGGAGAGAAGCCCCTGGGCACCTTGCCCCAGTCGCACGAGTGTCCCCGC
chr1	10637763	10640240	ENST00000478524,ENST00000606802	cg01824138	CASZ1,RP4-734G22.3	cg01824138	0.0483641	0.793655	1.06331	0.29868	0.487852	-6.38847	0.811048	0.792559	0.888552	0.850817	0.879942	0.871536	0.734257	0.821998	0.816781	0.809779	0.753701	0.842586	0.732133	0.818967	0.818184	0.862062	0.87886	0.544282	0.86251	0.782093	0.479948	0.568758	0.909309	0.917067	cg01824138	65768347	65768347	cg01824138	cg01824138	65768347	AAAATACAATAAAAATACRAACACTTAAACTTATACTTACAATCRAACAC			II			GGCAGCCCGGGAAGGTGCAGTGGAAGTGCGAGCACTTGAGCTTGTACTTGCAGTCGGGCA[CG]GCGCAGTCGGCGCTGGAGCTGAACTGGCAGAAGCCCGCGGCGCTGATCACGTCCTGTTTG
chr1	10637763	10640240	ENST00000478524,ENST00000606802	cg02096887	CASZ1,RP4-734G22.3	cg02096887	0.000701394	0.980446	0.196624	0.84585	0.913691	-6.93914	0.977533	0.991843	0.978414	0.985267	0.991665	0.987671	0.975455	0.969394	0.981378	0.982412	0.96109	0.992124	0.975733	0.983816	0.982624	0.983227	0.975595	0.980055	0.979304	0.975009	0.978935	0.972742	0.982244	0.987178	cg02096887	25793368	74709318	cg02096887	cg02096887	25793368	AATAAAACCTTAAAACACTTAAAATCATCCAACACCAAATTATCCACACA	74709318	AATAAAACCTTAAAACGCTTAAAATCGTCCAACACCAAATTATCCACGCG	I	A	Red	AAGTGGCAGCTGAGTGAGGCCTTGAAGCGCTTGAAGTCGTCCAGCACCAGGTTGTCCACG[CG]GTCGTGGTGCTGCGCGTGCTTGTACATGTGCGTGCGCCCGCAGAACTTGTAGCCGCAGTT
chr1	10637763	10640240	ENST00000478524,ENST00000606802	cg02396224	CASZ1,RP4-734G22.3	cg02396224	-0.108295	0.587674	-1.63842	0.114948	0.265276	-5.64682	0.48394	0.512455	0.698157	0.535093	0.583563	0.798435	0.445182	0.609732	0.0883341	0.382159	0.590604	0.707347	0.559511	0.791921	0.74105	0.735227	0.592582	0.694799	0.567469	0.783032	0.522836	0.331117	0.82015	0.52949	cg02396224	53761482	11657342	cg02396224	cg02396224	53761482	AATTCCCTACCCCAAAACAAAAACACCTTCTATTTCCCTAAAAAAACCCA	11657342	AATTCCCTACCCCGAAACAAAAACACCTTCTATTTCCCTAAAAAAACCCG	I	A	Red	CCCCTGCTCCTAGGTTCCCTACCCCGGGACAAGAGCACCTTCTGTTTCCCTGAAGAGACC[CG]GCCTCCCTAGAGCAGGGCCACCGCCGCCGCCTGTGTCCTCGGCCGCGGAGCACCAGAGGG
chr1	10637763	10640240	ENST00000478524,ENST00000606802	cg02720091	CASZ1,RP4-734G22.3	cg02720091	-0.0132154	0.951694	-2.33544	0.0286095	0.107937	-4.43066	0.931444	0.949405	0.95147	0.962518	0.96642	0.950313	0.938605	0.950528	0.938666	0.947081	0.948533	0.944749	0.913552	0.948502	0.971694	0.975095	0.970481	0.97493	0.960695	0.951537	0.935729	0.947422	0.951501	0.959791	cg02720091	18688360	18688360	cg02720091	cg02720091	18688360	TAATAAATAACCTTAAACRAAAACTAACAAACTACRTCCTTACAATCCTC			II			GCGTGCAGTGGTAGTGGGTGACCTTGAGCGAGAACTGACAAGCTGCGTCCTTGCAGTCCT[CG]TAAAGGTCGAAGCGCCGGAAGCCCTCCAGCATCATGCCCTCGTCCAGCATCTTCCGGGAG
chr1	10637763	10640240	ENST00000478524,ENST00000606802	cg16101008	CASZ1,RP4-734G22.3	cg16101008	-0.0439325	0.72198	-0.641023	0.527846	0.693857	-6.74851	0.682172	0.622435	0.731138	0.801843	0.71615	0.901606	0.685676	0.800912	0.0902684	0.819412	0.647521	0.828559	0.796285	0.813666	0.736748	0.761943	0.879816	0.718691	0.590385	0.82918	0.791481	0.44779	0.859806	0.774039	cg16101008	62657382	44769469	cg16101008	cg16101008	62657382	CTCTTATCCCAAAATAAAAAACCTAAAAACAAAAATCCCAAACAAATACA	44769469	CTCTTATCCCGAAATAAAAAACCTAAAAACAAAAATCCCGAACGAATACG	I	A	Red	TGGTCGCGGGGCCGAATCGGCCGCGGGGAGGGGCGCCGGGGCAGCGGCCGGGAGCTGCGC[CG]CATTCGCCCGGGACCCCTGCTCCTAGGTTCCCTACCCCGGGACAAGAGCACCTTCTGTTT
chr1	10637763	10640240	ENST00000478524,ENST00000606802	cg20704560	CASZ1,RP4-734G22.3	cg20704560	-0.0787634	0.734125	-1.52368	0.141225	0.30282	-5.81585	0.662936	0.746824	0.452415	0.826441	0.70109	0.874205	0.721173	0.826991	0.298308	0.819402	0.655967	0.844801	0.643774	0.793902	0.772715	0.739082	0.831664	0.731925	0.735936	0.819695	0.851927	0.653199	0.768009	0.846624	cg20704560	36668479	58793396	cg20704560	cg20704560	36668479	CAAAAAAACCAAAACTACATCCAAAACCCAAAATAACCCACTAAAAACCA	58793396	CAAAAAAACCGAAACTACGTCCAAAACCCAAAATAACCCGCTAAAAACCG	I	A	Red	AAAGCCAAAACCAGGCGCATCCTTCCTGTTTGCACCACCAGGGTGGCCGAGACCCCGCCC[CG]GCCCCCAGCGGGCTACTCTGGGTTTTGGACGCAGCCTCGGTTTCCCTGGGGCGGAGGCTG
chr1	10637763	10640240	ENST00000478524,ENST00000606802	cg23231666	CASZ1,RP4-734G22.3	cg23231666	-0.00366849	0.984803	-0.773858	0.446899	0.626877	-6.65343	0.987837	0.981744	0.988583	0.984048	0.989798	0.990656	0.981532	0.990115	0.981241	0.981755	0.992974	0.990437	0.939863	0.98635	0.975591	0.99154	0.991336	0.995205	0.988295	0.984925	0.981035	0.987716	0.98215	0.990551	cg23231666	52677416	22648496	cg23231666	cg23231666	52677416	ACATCCTCCCAAAAAATACTAAACAAAAACATAATACTAAAAAACTTCCA	22648496	ACGTCCTCCCGAAAAATACTAAACGAAAACATAATACTAAAAAACTTCCG	I	A	Red	GTGACCTTGAGCGAGAACTGACAAGCTGCGTCCTTGCAGTCCTCGTAAAGGTCGAAGCGC[CG]GAAGCCCTCCAGCATCATGCCCTCGTCCAGCATCTTCCGGGAGGACGCCGTCTTCCGCCG
chr1	12062376	12064469	ENST00000263932,ENST00000417814,ENST00000514649	cg00653960	TNFRSF8	cg00653960	0.141377	0.200883	2.63755	0.014718	0.0700158	-3.82015	0.45564	0.306369	0.0998156	0.137932	0.118599	0.138167	0.250741	0.652186	0.433335	0.459221	0.128997	0.107422	0.165423	0.103662	0.118364	0.135779	0.11563	0.115724	0.144406	0.10949	0.094961	0.162699	0.113361	0.153264	cg00653960	41779401	41779401	cg00653960	cg00653960	41779401	TCAAAAAAAAACACACTAAAAAACRCCTCCCTTAACTATTTAAATAACCC			II			CAGGTGCGGCGGGCAGCACACTCCCTAGAGCCAGGACCACTAGTTCCGTCAAATCCGGGG[CG]GGCCATTCAAACAGCTAAGGGAGGCGTCTCCTAGTGTGCCTTTTCCTGAGTCATCTCTGC
chr1	12062376	12064469	ENST00000263932,ENST00000417814,ENST00000514649	cg01966612	TNFRSF8	cg01966612	0.0162287	0.0631651	1.18556	0.247905	0.433797	-6.2538	0.109865	0.198973	0.0383104	0.051723	0.0341149	0.0456053	0.0909235	0.092996	0.0524367	0.0570607	0.0507638	0.0533686	0.0417014	0.064771	0.0507775	0.0662562	0.0501988	0.0393348	0.0458733	0.053385	0.0588854	0.0533531	0.0478944	0.0673908	cg01966612	12716498	12716498	cg01966612	cg01966612	12716498	CACTAATTCCRTCAAATCCRAAACRAACCATTCAAACAACTAAAAAAAAC			II			AGAGCCAGGACCACTAGTTCCGTCAAATCCGGGGCGGGCCATTCAAACAGCTAAGGGAGG[CG]TCTCCTAGTGTGCCTTTTCCTGAGTCATCTCTGCACGTGTTTGCCCCCTTTTTTCTTCGC
chr1	12062376	12064469	ENST00000263932,ENST00000417814,ENST00000514649	cg04506109	TNFRSF8	cg04506109	0.084784	0.157737	1.92671	0.066464	0.18646	-5.18073	0.113841	0.131536	0.11015	0.111007	0.10768	0.114564	0.132352	0.258796	0.366727	0.569725	0.355128	0.105846	0.0783974	0.103931	0.113115	0.123539	0.10322	0.117756	0.102785	0.117696	0.0972639	0.117247	0.119483	0.113898	cg04506109	17766371	17766371	cg04506109	cg04506109	17766371	TAAAAAACTAACTAAAAAACTAATAATAAAAAACRCCTCCTTCTCACCCC			II			GCACCCACAGGTGGGAGGCTGGCTGAAGGGCTAGTGGTGGGGGGCGCCTCCTTCTCACCC[CG]CGATGGCTGGGACTGATTCATTCATTCAGTGTGAATTGGACTGAGAGCACTGCCATACGC
chr1	12062376	12064469	ENST00000263932,ENST00000417814,ENST00000514649	cg05121790	TNFRSF8	cg05121790	0.307638	0.198045	7.13136	2.91118e-07	4.36432e-05	6.80631	0.320083	0.438048	0.0968916	0.467352	0.127356	0.456621	0.458453	0.43039	0.349743	0.487101	0.386783	0.29707	0.0916988	0.0322101	0.0437533	0.0395119	0.0322521	0.0151015	0.0323096	0.0262753	0.0337136	0.0392929	0.0276819	0.0233768	cg05121790	29774465	40751430	cg05121790	cg05121790	29774465	ACAAACTAAATAACCACAACAAAAATATACTAAAACCTAAAATCCACACA	40751430	ACGAACTAAATAACCGCGACGAAAATATACTAAAACCTAAAATCCACGCG	I	C	Grn	CGTGCGTTGGGTGCGGACTAGGTGGCCGCGGCGGGAGTGTGCTGGAGCCTGAAGTCCACG[CG]CGCGGCTGAGAACCGCCGGGACCGCACGTGGGCGCCGCGCGCTTCCCCCGCTTCCCAGGT
chr1	12062376	12064469	ENST00000263932,ENST00000417814,ENST00000514649	cg07166679	TNFRSF8	cg07166679	0.0946943	0.0812469	2.16426	0.0410748	0.136397	-4.75641	0.0196313	0.12319	0	0.476311	0.0189911	0.0543092	0.0885926	0.255998	0.036656	0.255081	0.0357443	0.0118136	0.244112	0.0210326	0.0201669	0.0132336	0.0095264	0.014596	0.0075798	0.140756	0.0143799	0.0102884	0.00363193	0.0743035	cg07166679	31766324	74732328	cg07166679	cg07166679	31766324	TATTCCTAAAAACACTACAAACCTTCCCACAAATAAACAAATAACAAACA	74732328	TATTCCTAAAAACGCTACGAACCTTCCCACAAATAAACGAATAACGAACG	I	C	Grn	CGCTGGGACTGCTGTTCCTGGGGGCGCTACGAGCCTTCCCACAGGTAAGCGGGTGACGGG[CG]CCTGGGGAGGTGCCGGCGGTCCAGAGCCCGGACAGTGTGGGGTGCGTGGGACGCAAGGGA
chr1	12062376	12064469	ENST00000263932,ENST00000417814,ENST00000514649	cg07731304	TNFRSF8	cg07731304	0.137911	0.171256	3.59012	0.00154761	0.0162171	-1.67948	0.0873094	0.279955	0.180909	0.367863	0.173066	0.112064	0.191378	0.439785	0.17626	0.416009	0.395305	0.113645	0.114501	0.0696347	0.0957126	0.117642	0.113037	0.0875955	0.0899189	0.107641	0.0766708	0.0809211	0.096048	0.127272	cg07731304	42725419	42725419	cg07731304	cg07731304	42725419	AAATAATAAACAAACCAAATAAAACCTCCCTTAACCATAAAAAATTAATC			II			TGAGGCCGTGGGAGTAGTGGGCAGGCCAGATGGGGCCTCCCTTAGCCATGGGAGGTTGGT[CG]TCCGCGCTCTACCCTGTTGTGTGCGCGGTCCCGTTTGCCCCCTTCCTAAGCTGGCCACTG
chr1	12062376	12064469	ENST00000263932,ENST00000417814,ENST00000514649	cg14834850	TNFRSF8	cg14834850	0.111131	0.0997157	2.36808	0.0266681	0.103083	-4.36679	0.415254	0.400894	0.00305454	0.0398167	0.0481972	0.0388777	0.287748	0.379468	0.0793071	0.123335	0.0543767	0.0372907	0.0508435	0.0422298	0.0373854	0.0558377	0.034458	0.0174747	0.0490958	0.0112705	0.0303505	0.0438133	0.0620595	0.0507404	cg14834850	30704349	12716501	cg14834850	cg14834850	30704349	AAAAACACACTAAAAAACACCTCCCTTAACTATTTAAATAACCCACCCCA	12716501	AAAAACACACTAAAAAACGCCTCCCTTAACTATTTAAATAACCCGCCCCG	I	A	Red	CAGCCCAGGTGCGGCGGGCAGCACACTCCCTAGAGCCAGGACCACTAGTTCCGTCAAATC[CG]GGGCGGGCCATTCAAACAGCTAAGGGAGGCGTCTCCTAGTGTGCCTTTTCCTGAGTCATC
chr1	12062376	12064469	ENST00000263932,ENST00000417814,ENST00000514649	cg16305333	TNFRSF8	cg16305333	0.072825	0.166802	2.40144	0.0248103	0.0982995	-4.30097	0.134477	0.278041	0.114717	0.117199	0.131642	0.124793	0.150542	0.351729	0.258625	0.4191	0.25885	0.138819	0.12381	0.116338	0.133918	0.114568	0.131096	0.123583	0.119522	0.129062	0.137	0.129397	0.140647	0.125778	cg16305333	24793409	24793409	cg16305333	cg16305333	24793409	AATACTCTCAATCCAATTCACACTAAATAAATAAATCAATCCCAACCATC			II			ACCCACAGGTGGGAGGCTGGCTGAAGGGCTAGTGGTGGGGGGCGCCTCCTTCTCACCCCG[CG]ATGGCTGGGACTGATTCATTCATTCAGTGTGAATTGGACTGAGAGCACTGCCATACGCGG
chr1	12062376	12064469	ENST00000263932,ENST00000417814,ENST00000514649	cg17897879	TNFRSF8	cg17897879	0.0862565	0.14894	2.70286	0.0126986	0.0636412	-3.68288	0.355612	0.167516	0.0710093	0.177728	0.0884707	0.0971979	0.285631	0.174871	0.1215	0.393497	0.14003	0.101843	0.275262	0.10552	0.11302	0.075382	0.0957951	0.0928331	0.106192	0.0774905	0.102026	0.0975797	0.0996498	0.158911	cg17897879	20726318	20726318	cg17897879	cg17897879	20726318	AATCACTTCAAAAATAATTATTCCTCCRAAATTTCAACCTTAATTCTCCC			II			GTGTTTGCCCCCTTTTTTCTTCGCTGCTTGTAGCTAAGTGTTCCTGGAACCAATTTGATA[CG]GGAGAACTAAGGCTGAAACCTCGGAGGAACAACCACTTTTGAAGTGACTTCGCGGCGTGC
chr1	12062376	12064469	ENST00000263932,ENST00000417814,ENST00000514649	cg19896198	TNFRSF8	cg19896198	0.142046	0.239545	2.3259	0.0292004	0.109361	-4.44921	0.48504	0.166763	0.114832	0.780087	0.361147	0.147453	0.411293	0.196281	0.533824	0.247735	0.126165	0.12537	0.26445	0.117373	0.118228	0.187886	0.136772	0.144827	0.198339	0.203699	0.105285	0.258498	0.118278	0.199456	cg19896198	42737357	42737357	cg19896198	cg19896198	42737357	CCCCRAATTTAACRAAACTAATAATCCTAACTCTAAAAAATATACTACCC			II			TGAGTCCCCACCTCCAGGGCCAGAAGCTGCCTGCCTCCGCTCCCCGCAGCCCAGGTGCGG[CG]GGCAGCACACTCCCTAGAGCCAGGACCACTAGTTCCGTCAAATCCGGGGCGGGCCATTCA
chr1	16227027	16229027	ENST00000602586	cg07781491	ANO7P1	cg07781491	0.0466256	0.69369	0.808025	0.427358	0.609849	-6.62622	0.535762	0.869567	0.482868	0.523092	0.674605	0.873013	0.709797	0.858829	0.858781	0.651801	0.608123	0.840786	0.808762	0.7772	0.307092	0.746302	0.647755	0.740438	0.570528	0.644386	0.661833	0.713995	0.690323	0.85293	cg07781491	14793428	14793428	cg07781491	cg07781491	14793428	AATTTTCCCRTCTCAAAAAATATACCCCTAAAATCCRACACATAAATACC			II			TCACCAATGCAGGTTTTCCCGTCTCAGAAAATGTACCCCTAGAGTCCGGCACATAAATGC[CG]CCGCAGGGCGCGAGACACAGTCGTCGTCCTGTCGGTGGCGTCATCGCCGTCTTGGTGCAG
chr1	16227027	16229027	ENST00000602586	cg11211795	ANO7P1	cg11211795	-0.00396789	0.628193	-0.0710011	0.944011	0.970286	-6.95651	0.494222	0.498103	0.3566	0.489692	0.627615	0.832025	0.56882	0.816771	0.76034	0.582639	0.534349	0.787687	0.794009	0.749001	0.411718	0.777503	0.526869	0.660596	0.523285	0.663907	0.564947	0.670479	0.602657	0.782808	cg11211795	50629390	50629390	cg11211795	cg11211795	50629390	AAAAACAACCCAACTAAACCAATTAAAAAACTTCTAACACCTACAACTAC			II			GTCGGTGGCGTCATCGCCGTCTTGGTGCAGCAGGCATGGGGTGAAGGTGAGGGGACAGGG[CG]CAGTTGCAGGTGCCAGAAGCTTCTCAATTGGCCCAGTTGGGCTGCCCCTCCCTCCCCGCA
chr1	16227027	16229027	ENST00000602586	cg16312002	ANO7P1	cg16312002	0.319685	0.391948	4.14087	0.000396528	0.00663993	-0.353827	0.210814	0.831735	0.243483	0.449123	0.5384	0.864277	0.474878	0.416731	0.582479	0.53044	0.442435	0.750072	0.665254	0.316944	0.0993584	0.139085	0.0742549	0.353986	0.053934	0.334875	0.0748126	0.211799	0.0984386	0.649155	cg16312002	72657448	45622492	cg16312002	cg16312002	72657448	ACAAACACAAAATCTAACCCATCACAAAATCAAAAAAACAATTAAAAACA	45622492	ACGAACACGAAATCTAACCCATCGCGAAATCAAAAAAACAATTAAAAACG	I	A	Red	TTCTCCTCCCAGGCGAGCACGAAGTCTAACCCATCGCGGGGTCAGGGGGACAGTTAGGAG[CG]GTCTGACCCCGCTCTGTCCCACTTTTATCTGGGTGGAAAAGGGGATCTGAGTCCATCAGT
chr1	16227027	16229027	ENST00000602586	cg16680438	ANO7P1	cg16680438	0.216075	0.207512	3.47498	0.00204995	0.01949	-1.95085	0.448287	0.118547	0.190859	0.226466	0.187397	0.66357	0.15803	0.143904	0.169384	0.163619	0.266134	0.668665	0.580234	0.0795987	0.0770938	0.135636	0.0750006	0.0247026	0.0997604	0.107434	0.087621	0.0738644	0.0545962	0.179873	cg16680438	46713387	72645440	cg16680438	cg16680438	46713387	TAAAATCAAAAACAAAATTACAACCCCCTAAAAAAACTCCACCCCTAACA	72645440	TAAAATCAAAAACAAAATTACGACCCCCTAAAAAAACTCCGCCCCTAACG	I	A	Red	TTGGGCCGGGCCTGGGGTCAAGGGCAGGGTTACGGCCCCCTAGGGAGACTCCGCCCCTGG[CG]GACCCCGCCCCACCCCTCCACATGAGACGGCGCGCGCAGGCTCAGTTCCTCGGCGTAGCA
chr1	16227027	16229027	ENST00000602586	cg17463745	ANO7P1	cg17463745	0.480061	0.386422	8.14612	3.1475e-08	8.52778e-06	9.02235	0.505677	0.628953	0.465164	0.705734	0.577696	0.873228	0.678083	0.743714	0.533708	0.332946	0.511663	0.580161	0.747125	0.0463693	0.0566312	0.116321	0.048672	0.0959005	0.0529931	0.0691867	0.0566235	0.234785	0.060629	0.552174	cg17463745	33721375	42798447	cg17463745	cg17463745	33721375	ACTAACACAAAAATTTTCAACAAAACCTAAAAAAAATAAACACAAAACCA	42798447	GCTAACGCGAAAATTTTCAACGAAACCTAAAAAAAATAAACACGAAACCG	I	A	Red	TGTGCGGGTCTCAGAGCTGGCTAGGGGCGTCTGCGCTCGGCCTCGGGTCTCGCAGCCCGC[CG]GCTCCGTGCTCACCTCCTCCAGGTTCCGCTGAAAATTCTCGCGCCAGCGCCGCTGCCGGA
chr1	16227027	16229027	ENST00000602586	cg20611680	ANO7P1	cg20611680	0.335335	0.231395	7.58314	1.06318e-07	2.09252e-05	7.81027	0.36811	0.258326	0.178043	0.47119	0.27764	0.67795	0.300491	0.382687	0.29365	0.469319	0.266709	0.540532	0.521525	0.0310963	0.0464124	0.0371059	0.0319538	0.0337381	0.0193368	0.0217326	0.0217514	0.0654333	0.0469856	0.191762	cg20611680	10807308	14698454	cg20611680	cg20611680	10807308	AAATAAAAAAAACAAACACCTTCATTTTTCAAACACAAAAACAAACACCA	14698454	AAATAAAAAAAACGAACACCTTCGTTTTTCAAACGCGAAAACAAACGCCG	I	A	Red	CGTTTAAATTTCAAATGAGGAAAACGAACACCTTCGTTTTTCAAACGCGGAGACAGACGC[CG]GGTGGGCCGCGTCGTATAGCGACTGATCTTGCTCCTTTCTTGGGCACCTCCAATGTGCCA
chr1	26044451	26047133	ENST00000374276,ENST00000374278,ENST00000498060	cg00349061	SLC30A2	cg00349061	0.0905402	0.397222	1.14436	0.264249	0.451806	-6.30065	0.747175	0.230507	0.222713	0.856909	0.655613	0.683098	0.537885	0.37762	0.163404	0.615555	0.291746	0.144962	0.176166	0.33814	0.211349	0.341596	0.482872	0.408148	0.263533	0.285487	0.45611	0.46545	0.223143	0.354144	cg00349061	60663389	37648316	cg00349061	cg00349061	60663389	AAAACACTCCAAACTCAACAAACCAAAAATAAAAAACCTATATTCAAACA	37648316	AAAACGCTCCGAACTCGACAAACCAAAAATAAAAAACCTATATTCAAACG	I	A	Red	GAAAAATAGCTAAGGACGCTCCGAGCTCGACAAACCAGAGGTGAGAAGCCTGTATTCAGA[CG]GGGATGATAGGGGAATGGGAGTCCTGGGGCCCGGGGCCCTTCAGAGGCCAGAGGAGGTGA
chr1	26044451	26047133	ENST00000374276,ENST00000374278,ENST00000498060	cg00703260	SLC30A2	cg00703260	0.0190376	0.0281336	1.0287	0.314321	0.503717	-6.4242	0.00934741	0.0105914	0.0120981	0.0195307	0.023839	0.0771998	0.0315279	0.015044	0.0145428	0.0142954	0.0117991	0.227446	0.0119081	0.0132539	0.0655628	0.0055152	0.00802573	0.00432009	0.00614105	0.0193683	0.0182459	0.0271094	0.00508661	0.0234084	cg00703260	48731436	25647475	cg00703260	cg00703260	48731436	ACCACCAAAACAAATTTCTACAAACTAAAATCAAAAACTTTTCAACAACA	25647475	ACCACCAAAACGAATTTCTACAAACTAAAATCGAAAACTTTTCGACGACG	I	A	Red	GTTGCTGAGTGAGGACGGGGTGACGCCTGCGCCCCCTCTCCCGCGCGGGGTGCGCCGCCT[CG]CCGCCGAAAAGTTCTCGACTTTAGTTTGTAGAAATCCGCTTTGGTGGTCCCGACGGCAGG
chr1	26044451	26047133	ENST00000374276,ENST00000374278,ENST00000498060	cg02397727	SLC30A2	cg02397727	0.0773687	0.151354	2.00111	0.0573203	0.169446	-5.05151	0.111661	0.124083	0.102766	0.508421	0.151059	0.138756	0.221831	0.180928	0.109565	0.420746	0.104293	0.164746	0.0897375	0.112674	0.113825	0.113534	0.118272	0.11868	0.0881541	0.0829285	0.117265	0.109952	0.0994575	0.129165	cg02397727	50703346	50703346	cg02397727	cg02397727	50703346	CCAAAACCAACCACTACTAAAATAACAAATACRAAAATACRTCRACTACC			II			TCAAGCCGCAGCCAAAACCAACCACTGCTAGGATGGCAAATGCGGAGGTGCGTCGGCTGC[CG]CCAAAATTCCCGCCCGTCCCCAGGCTCTCGCCTTACCGGATTGCCGGCCTGGCGTCCAAC
chr1	26044451	26047133	ENST00000374276,ENST00000374278,ENST00000498060	cg02924562	SLC30A2	cg02924562	0.0531715	0.0368789	2.15016	0.0422937	0.139052	-4.78252	0.173405	0.0476589	0.00171806	0.17558	0.00742513	0.0097649	0.254708	0.00651876	0.0319982	0.0161574	0.0172053	0.0420712	0.012028	0.0113351	0.00815003	0.0162937	0.00482272	0.00157112	0.00937357	0.0141343	0.00103877	0.00351361	0.00499938	0.0136226	cg02924562	43736385	11753359	cg02924562	cg02924562	43736385	AAACCAAAATAAACACACCTCACAAAACCCTCAAAACAAATAAATAAACA	11753359	GAACCGAAATAAACGCACCTCGCGAAACCCTCGAAACAAATAAATAAACG	I	C	Grn	GCAGCCGCGCAGCCGCCCCGCCGAGTGCGCCCTGAAAGTTGCGCGCGGGACTCCGGGTGG[CG]CTCACCCACCTGCCCCGAGGGCCCCGCGAGGTGCGCTCACTCCGGCCCGGCTCCTGCGGC
chr1	26044451	26047133	ENST00000374276,ENST00000374278,ENST00000498060	cg03987192	SLC30A2	cg03987192	0.13345	0.431139	2.03846	0.0531655	0.16158	-4.98536	0.428902	0.71711	0.47403	0.520055	0.269916	0.529225	0.501855	0.690355	0.452196	0.445619	0.54702	0.636203	0.187467	0.192038	0.274921	0.216174	0.455523	0.610237	0.441197	0.209121	0.656842	0.500926	0.174077	0.216336	cg03987192	49661307	49661307	cg03987192	cg03987192	49661307	CTCCTAAAAACCCCAAAAAACCTAACAAACAAACCTAAAAAATACAAACC			II			CCCCGCAGCGGCTCCTGGGAGCCCCAGGAAGCCTGACAAGCAAGCCTGGGAGATGCAGGC[CG]GAGGTGCCACCGTGTTGGTACCGCTGGGAGAAGCCCTGTCCTTCCTGGCCAGCTTGGTGC
chr1	26044451	26047133	ENST00000374276,ENST00000374278,ENST00000498060	cg05674944	SLC30A2	cg05674944	0.0710545	0.133464	1.894	0.0708745	0.194318	-5.23644	0.110857	0.0994845	0.0917188	0.479577	0.389347	0.19226	0.182896	0.141743	0.0747753	0.122481	0.101886	0.0870482	0.0843301	0.0806573	0.0953946	0.0858448	0.0885663	0.128756	0.0916539	0.0828731	0.111574	0.107117	0.0795728	0.0927319	cg05674944	25773378	25773378	cg05674944	cg05674944	25773378	CAAACCRCAACCAAAACCAACCACTACTAAAATAACAAATACRAAAATAC			II			TGGTCCCAGCTCAAGCCGCAGCCAAAACCAACCACTGCTAGGATGGCAAATGCGGAGGTG[CG]TCGGCTGCCGCCAAAATTCCCGCCCGTCCCCAGGCTCTCGCCTTACCGGATTGCCGGCCT
chr1	26044451	26047133	ENST00000374276,ENST00000374278,ENST00000498060	cg07766612	SLC30A2	cg07766612	0.0412605	0.0604384	1.61388	0.120196	0.272961	-5.6838	0.04381	0.0390552	0.0278179	0.110759	0.109216	0.34702	0.0628132	0.0791735	0.0234267	0.0367355	0.0400236	0.0802217	0.0314703	0.0306537	0.0501324	0.0424965	0.0335553	0.0151651	0.0355461	0.0452247	0.0425641	0.0438564	0.0418451	0.0379387	cg07766612	70706351	45606487	cg07766612	cg07766612	70706351	AACAAATTTCTACAAACTAAAATCAAAAACTTTTCAACAACAAAACAACA	45606487	AACGAATTTCTACAAACTAAAATCGAAAACTTTTCGACGACGAAACGACG	I	C	Grn	CGCCGGGTGTTGCTGAGTGAGGACGGGGTGACGCCTGCGCCCCCTCTCCCGCGCGGGGTG[CG]CCGCCTCGCCGCCGAAAAGTTCTCGACTTTAGTTTGTAGAAATCCGCTTTGGTGGTCCCG
chr1	26044451	26047133	ENST00000374276,ENST00000374278,ENST00000498060	cg10501085	SLC30A2	cg10501085	0.0671902	0.155487	1.57172	0.129676	0.286715	-5.74628	0.123974	0.123691	0.111475	0.124183	0.480895	0.459494	0.124638	0.102108	0.0963581	0.354263	0.118169	0.105784	0.0966466	0.121965	0.124563	0.117824	0.106288	0.148204	0.0962354	0.0928408	0.115442	0.166862	0.103973	0.115824	cg10501085	27673412	27673412	cg10501085	cg10501085	27673412	CTTACRTTCCTATCCTCCTACTAAAAAAATCCTAAAATAAAATAAACTAC			II			CCCGAGGTCGGCTTGCGTTCCTGTCCTCCTGCTAGGAGGGTCCTGGGGTGGGGTGGGCTG[CG]CCGCCCTCAGGCTGGGGCAGTGTCTCTCCCTAGGACCGGCTGGGACTGATCGACCCATCC
chr1	26044451	26047133	ENST00000374276,ENST00000374278,ENST00000498060	cg18303360	SLC30A2	cg18303360	0.0598491	0.205509	1.18167	0.249416	0.435498	-6.25829	0.158426	0.169475	0.119515	0.1616	0.460788	0.141634	0.271543	0.166863	0.0993384	0.697401	0.193533	0.13911	0.248988	0.137189	0.178492	0.164201	0.149318	0.21017	0.139728	0.164412	0.149505	0.253101	0.151411	0.20647	cg18303360	49661394	49661394	cg18303360	cg18303360	49661394	AAAAAATAACAACAATAACAATAATCRTCTCTACTCCRATAATAACTACC			II			GCGCGCAGGAGAATCTGGAGTGGCCGGCTTTGTCTCCACCCGCACAGAGAACAGTGTCAT[CG]GCAGTCACCATCGGAGCAGAGACGACCACTGCCACTGCTGCCACCCCTTCTCCCCTCCCC
chr1	26044451	26047133	ENST00000374276,ENST00000374278,ENST00000498060	cg19895786	SLC30A2	cg19895786	0.130334	0.235341	2.39579	0.0251162	0.0990887	-4.31215	0.215967	0.545255	0.12728	0.125735	0.166018	0.233359	0.421644	0.215564	0.645764	0.48529	0.156025	0.389389	0.10871	0.124669	0.161175	0.139216	0.144551	0.207368	0.240708	0.174735	0.118935	0.168886	0.135836	0.196096	cg19895786	15634313	15634313	cg19895786	cg19895786	15634313	AAAAAAAACATAATCAAACCCAAAACAACCRCCAATCRAAAAAAACAAAC			II			CCGACGGCAGGAATGTGGCTCCTTGCCTCGGAAGAGGGTCTCCAGAGGCTACTGGGGCCG[CG]TCTGCCCCCTCCGACTGGCGGCTGCCCTGGGCTTGATCATGTTCCCCTCTCAGGCCGGAG
chr1	26044451	26047133	ENST00000374276,ENST00000374278,ENST00000498060	cg21957156	SLC30A2	cg21957156	-0.00442185	0.124171	-1.05239	0.303556	0.492823	-6.39986	0.129973	0.110723	0.112152	0.122303	0.13388	0.126851	0.119032	0.118616	0.110319	0.120425	0.116379	0.140333	0.126886	0.128095	0.137757	0.127949	0.137264	0.133304	0.111664	0.1274	0.133356	0.126237	0.11001	0.119188	cg21957156	23718401	23718401	cg21957156	cg21957156	23718401	CATAAACRCAAACACAAATATACRAAACCACAACCRAACCTTTTACAACC			II			GTGTGAAGCTGCCGTCGGCGCGTCGTGTGCAAAAGCCCGCGGGGAAGGGGGGGCGGTCGC[CG]GCTGCAAAAGGCCCGGCTGTGGCCCCGCACACCTGTGCCTGCGCCCATGGGGCCCGCGGA
chr1	33306347	33308370	ENST00000457957,ENST00000588828,ENST00000624453,ENST00000627421,ENST00000630229	cg00069002	RP11-415J8.3	cg00069002	0.222788	0.49	7.08352	3.244e-07	4.71479e-05	6.69839	0.552432	0.61421	0.504168	0.618879	0.583182	0.704992	0.526859	0.59126	0.568442	0.606051	0.644539	0.668308	0.514116	0.405737	0.302857	0.369412	0.32861	0.335932	0.512616	0.308035	0.295678	0.335584	0.28529	0.582802	cg00069002	10652357	10652357	cg00069002	cg00069002	10652357	CRAAAAACAACAACCACRACRACCAATAATAATACCAAAAATACAACTAC			II			CGCGTCGCGTTCGAAGGGCAGCAGCCACGACGGCCAGTGGTAGTGCCAGGAGTGCAGCTG[CG]CCACCGACTCGGCCAGCGCCTCGGGCCCAAAAGTGCCGCTGAAGTGCTGGTCCACGTCCA
chr1	33306347	33308370	ENST00000457957,ENST00000588828,ENST00000624453,ENST00000627421,ENST00000630229	cg00326300	RP11-415J8.3	cg00326300	-0.0388861	0.800158	-1.22331	0.233604	0.417826	-6.20959	0.831443	0.794504	0.757637	0.628105	0.848966	0.878679	0.847821	0.850816	0.81618	0.791519	0.755779	0.833224	0.535684	0.833257	0.71736	0.803326	0.866361	0.866382	0.839613	0.811071	0.820891	0.76587	0.824538	0.884765	cg00326300	43762319	43762319	cg00326300	cg00326300	43762319	CCCCTTCCCTTAACTTAACAATAAACRAAACTCAACTACAATAAAACCCC			II			TCCAGAGACACCAGCTGCATTCTGCAGGCTCAGGGGTGAAAGGTCTATAGGCTGATAGCT[CG]GGGCTCTACTGCAGTTGAGCCTCGCTCACTGCTAAGCTAAGGGAAGGGGATTTTTCTCTT
chr1	33306347	33308370	ENST00000457957,ENST00000588828,ENST00000624453,ENST00000627421,ENST00000630229	cg04575614	RP11-415J8.3	cg04575614	0.0262262	0.870266	0.965812	0.344188	0.533204	-6.48635	0.847263	0.92003	0.853301	0.919282	0.896168	0.8867	0.911482	0.865547	0.846863	0.895389	0.924918	0.875186	0.827593	0.859323	0.914161	0.619138	0.909439	0.910284	0.910328	0.865749	0.948493	0.816122	0.767254	0.896373	cg04575614	31653486	38807336	cg04575614	cg04575614	31653486	CATCTAAATTAAAAAATACTAAAACTAAAAAATCCAAAATTCCAAAACCA	38807336	CATCTAAATTAAAAAATACTAAAACTAAAAAATCCGAAATTCCAAAACCG	I	A	Red	CCTCACCCCCACCGCAACCTTACCCCCACCCCACCAGTGCTGCCTGGTCCTCCCCACACC[CG]GCCTTGGAACTCCGGACCCTCTAGCCCTAGCATCTTTCAACTTAGATGGGGCAGGGCAGG
chr1	33306347	33308370	ENST00000457957,ENST00000588828,ENST00000624453,ENST00000627421,ENST00000630229	cg08864344	RP11-415J8.3	cg08864344	0.36139	0.670976	10.0566	6.89463e-10	5.25569e-07	12.8105	0.698485	0.885572	0.838699	0.855342	0.772006	0.858513	0.773086	0.855413	0.863691	0.862003	0.843623	0.871845	0.897697	0.279775	0.590258	0.646054	0.393746	0.36912	0.439279	0.571519	0.547646	0.501489	0.338971	0.549596	cg08864344	47644483	47644483	cg08864344	cg08864344	47644483	AAAAAATACCTAAAACRCTTCCTAAAAACRACRAAACAACACTTCATAAC			II			CGCCACGCGGGGCACCGCTCCCGGAAGCTCGGTGAACACGTAGTACATCACGCTCTGGCC[CG]CCATGAAGTGCTGCTCCGCCGTCTCCAGGAAGCGCTCCAGGTACTTCTCCAGGTATCTAA
chr1	33306347	33308370	ENST00000457957,ENST00000588828,ENST00000624453,ENST00000627421,ENST00000630229	cg13870102	RP11-415J8.3	cg13870102	0.215571	0.386991	5.35183	1.95928e-05	0.000868307	2.61467	0.397237	0.498441	0.3402	0.433536	0.471266	0.643167	0.479005	0.584318	0.395239	0.606392	0.433011	0.616283	0.417236	0.433896	0.311428	0.193634	0.277206	0.232294	0.470536	0.217215	0.176222	0.169961	0.178356	0.311714	cg13870102	38760347	38760347	cg13870102	cg13870102	38760347	AACACCTTAACRAACTTATACAACCAAAAAAACTTATTAAAATAACTCTC			II			ACTCGGGCGACAGCACCTTGGCGGGCTTGTGCAGCCAGAAGAACTTGTTGAGGTGGCTCT[CG]TCGTGCCAGCGCGCCTCCAGGCCGCGCGCGCGGTCCCAGTCCAGGCCCCCCGCACAGTGC
chr1	33306347	33308370	ENST00000457957,ENST00000588828,ENST00000624453,ENST00000627421,ENST00000630229	cg18964375	RP11-415J8.3	cg18964375	-0.0204234	0.72617	-0.39981	0.692986	0.815555	-6.87674	0.783801	0.824395	0.600876	0.797018	0.7151	0.870961	0.72043	0.674	0.585085	0.830827	0.741575	0.842819	0.33164	0.764564	0.875622	0.765046	0.743413	0.770008	0.726796	0.747788	0.627377	0.53307	0.675126	0.880753	cg18964375	35642424	34637377	cg18964375	cg18964375	35642424	AAAAAAATACTAAATACAAAAACCCTACCCACTTCATATACACCAATCCA	34637377	AAAAAAATACTAAATACAAAAACCCTACCCGCTTCGTATACGCCAATCCG	I	T	Red	TTCTCTTGAAGTGAGGAGCTCCCCAAAGGCGAGGAGCTCTCCCTCCTACTCCCACTCCCA[CG]GACTGGCGCACACGAAGCGGGTAGGGCTTTTGTATCCAGTATCTCTCTGCTCTCCAGAGC
chr1	34791997	34793998	ENST00000342280,ENST00000450137	cg00416130	GJA4	cg00416130	-0.0517589	0.807708	-1.56987	0.130107	0.2873	-5.749	0.800056	0.825864	0.694985	0.590403	0.824564	0.927668	0.856336	0.791728	0.750545	0.864269	0.79535	0.8556	0.614441	0.876632	0.709267	0.8122	0.873317	0.844674	0.769913	0.837483	0.866893	0.908842	0.822339	0.871624	cg00416130	51763402	51763402	cg00416130	cg00416130	51763402	CCTATAAATATCCCCCACACCACCCAACCACCATTTAAAAACATAAAAAC			II			GCCCTTTCATTCCTATGGATGTCCCCCACACCACCCAGCCACCATTTAGAGGCATAAGAA[CG]GGGTCCAAGCTAAAGGTCAGGTGGTTCCCCCACCCCCAGTCTCAAGGAGTCCATGGGAAT
chr1	34791997	34793998	ENST00000342280,ENST00000450137	cg02902318	GJA4	cg02902318	-0.0263491	0.849264	-1.62146	0.118554	0.270557	-5.67242	0.84795	0.869208	0.766233	0.884786	0.820825	0.849083	0.858616	0.845235	0.821063	0.867814	0.826552	0.901606	0.724456	0.855623	0.866753	0.889869	0.89348	0.878585	0.785831	0.854846	0.868115	0.86752	0.870046	0.868226	cg02902318	51621484	51621484	cg02902318	cg02902318	51621484	TTATAATCCACACCTCCAACATACATAATAAAACAAACRTCTCTATCCAC			II			GATTGTGTAGCCTGCCCAGACATGGGGATGTTTGAGAATTCTGGAAGAACGTGGGCTGGG[CG]TGGATAGAGACGCCTGCTCCACCATGTATGCTGGAGGTGTGGATTACAACCCCTGTCCCC
chr1	34791997	34793998	ENST00000342280,ENST00000450137	cg07070934	GJA4	cg07070934	0.0592051	0.110967	1.58355	0.126956	0.282757	-5.72888	0.0670859	0.08961	0.0505163	0.0751346	0.0720408	0.410529	0.257969	0.0980819	0.0572529	0.381001	0.100401	0.0682256	0.0674887	0.0755873	0.0852095	0.0675875	0.077486	0.0833358	0.0818986	0.0638488	0.0786552	0.0882674	0.0843831	0.0816156	cg07070934	17612489	17612489	cg07070934	cg07070934	17612489	AATACAAACTCCCTAAACCCACTCCRAAAAAATAAACCTATATAATTTAC			II			CCTGGTGGAGAGAGAACAGAGGAGAGGAAGGGTAGGTCAGCCCCTCTTGCCCCTCCCCAC[CG]CAAATCACACAGGCCCACCTCCCCGGAGTGGGTTTAGGGAGTCTGCACCTCCCAGTCCCC
chr1	34791997	34793998	ENST00000342280,ENST00000450137	cg10106804	GJA4	cg10106804	0.0621511	0.0722417	2.20274	0.0379067	0.129453	-4.68457	0.0431221	0.0280011	0.0211799	0.201129	0.0622087	0.0967801	0.0882681	0.275325	0.0178717	0.165735	0.260503	0.0228012	0.0265354	0.0318797	0.0571924	0.0189426	0.0312949	0.0522804	0.0265282	0.0228764	0.0329962	0.0735343	0.0222493	0.0545675	cg10106804	29729462	60783487	cg10106804	cg10106804	29729462	AAAATAAAAACAATAACCAAAATAACACCCACAAAAACCCTACTAAACCA	60783487	AAAATAAAAACGATAACCGAAATAACGCCCGCGAAAACCCTACTAAACCG	I	C	Grn	TCGCGTTTCCTGCCCCCACCCCGCCCCTCTGCGCTATTTAAGGCGCCCCCGCCGCTCGTG[CG]GTCCAGCAGGGCTCCCGCGGGCGTCACTCCGGCCATCGTCCCCACCTCCACCTGGGCCGC
chr1	34791997	34793998	ENST00000342280,ENST00000450137	cg13364230	GJA4	cg13364230	0.0923424	0.237428	1.99068	0.0585312	0.17171	-5.06983	0.176186	0.174525	0.130228	0.647093	0.237939	0.394349	0.293673	0.403494	0.139121	0.408434	0.337041	0.169894	0.124794	0.192123	0.180677	0.175603	0.158357	0.194033	0.163901	0.189008	0.139638	0.202024	0.252589	0.213549	cg13364230	21784376	21784376	cg13364230	cg13364230	21784376	AAAAAAAATAAAAACCTAACCAAAACCACCTAAATAAACRCRACTCTATC			II			GCCGGGAGGAGTCTTGGGTCCTCCGATGCCGGGACGGGGGTTGCTGCGGAACGCCCGCCG[CG]ACAGAGCCGCGCTCACCCAGGTGGCCTTGGCCAGGCTCCCACCCTCTTTCCATGGAATCC
chr1	34791997	34793998	ENST00000342280,ENST00000450137	cg15006973	GJA4	cg15006973	-0.0961497	0.622796	-1.77605	0.0889617	0.225066	-5.43141	0.793811	0.490402	0.536483	0.837784	0.80994	0.515915	0.550981	0.392718	0.575546	0.588643	0.569143	0.473453	0.388632	0.735564	0.833623	0.625866	0.779432	0.550627	0.785241	0.578717	0.453538	0.628222	0.760082	0.692733	cg15006973	38671496	38671496	cg15006973	cg15006973	38671496	CCAAACTCTAAAAACRACCCTAAATTCAAATCTTACCTTTTAATAACTAC			II			GTTTCCACTCTATCGTGGAGGAGACTGAGGGGCCCAGAGGTTGTTCCTTATCCAAGGGGC[CG]CAGTTACTAAAAGGCAAGATTTGAACCCAGGGCCGCTTCCAGAGCCTGGCTCTAAACAGC
chr1	34791997	34793998	ENST00000342280,ENST00000450137	cg22558673	GJA4	cg22558673	-0.00901426	0.837033	-0.238204	0.813833	0.894476	-6.92981	0.892705	0.751584	0.856983	0.88205	0.873675	0.874536	0.857837	0.917089	0.574777	0.866597	0.844382	0.902948	0.732551	0.632136	0.88609	0.906745	0.886043	0.898128	0.688096	0.886385	0.878408	0.89301	0.894257	0.811771	cg22558673	32717490	32717490	cg22558673	cg22558673	32717490	TCACTAATACTCATCCACCTATAATACCTAAATACATAAAAACAAACTCC			II			ACAGCAGATGCTCACTGATGCTCATCCACCTGTGATGCCTGAATGCATGAAGGCAGGCTC[CG]CATAGCCCTTTCATTCCTATGGATGTCCCCCACACCACCCAGCCACCATTTAGAGGCATA
chr1	40816264	40819963	ENST00000443478,ENST00000506017	cg01276323	KCNQ4	cg01276323	-0.0285529	0.818792	-1.70272	0.102104	0.246033	-5.54785	0.77954	0.826541	0.756851	0.843233	0.807991	0.863709	0.761486	0.786567	0.834477	0.828527	0.837271	0.842944	0.70503	0.857441	0.845584	0.822715	0.844393	0.838119	0.779491	0.806091	0.796856	0.805183	0.901575	0.87939	cg01276323	30621466	30621466	cg01276323	cg01276323	30621466	AAATTAAAAACCCTAACTCTAATCTCAACTCTATCCTAAACACACTAAAC			II			CATCCACTGGGAGGTTGGGAACCCTGGCTCTAATCTCAGCTCTGTCCTGGGCACACTGGG[CG]ACAAAGGGTGAGTCCTTCTTCCTCTTCGGGCCTGTTTCCTCGTGGTGCACTGGGGGATGA
chr1	40816264	40819963	ENST00000443478,ENST00000506017	cg03461431	KCNQ4	cg03461431	0.0366616	0.807171	2.21419	0.0370075	0.127437	-4.66303	0.765746	0.841202	0.847465	0.843755	0.819399	0.870165	0.806291	0.825648	0.85067	0.827568	0.81375	0.825613	0.77439	0.81805	0.82981	0.800521	0.68827	0.785642	0.803171	0.81092	0.719984	0.729465	0.826963	0.84764	cg03461431	60764497	60764497	cg03461431	cg03461431	60764497	TCCTAATACTCATCTTCRCCTCCTTCCTAATCTACCTAACTAAAAAAAAC			II			GTACATCGGGTTCCTGGTGCTCATCTTCGCCTCCTTCCTGGTCTACCTGGCTGAGAAGGA[CG]CCAACTCCGACTTCTCCTCCTACGCCGACTCGCTCTGGTGGGGGACGGTGCGTGAGGGTC
chr1	40816264	40819963	ENST00000443478,ENST00000506017	cg06626599	KCNQ4	cg06626599	0.177487	0.416701	2.84527	0.00916476	0.0515439	-3.37768	0.497116	0.30762	0.520491	0.452113	0.583424	0.74703	0.44368	0.57399	0.398694	0.351625	0.593289	0.293163	0.712399	0.195817	0.13552	0.263813	0.261183	0.208069	0.541666	0.393805	0.215259	0.519663	0.169977	0.621407	cg06626599	39735379	54766330	cg06626599	cg06626599	39735379	AATAAAATCTACAAAAACAAAAACAACAAAATCACAACCAACCTACCCCA	54766330	GATAAAATCTACAAAAACGAAAACGACGAAATCACAACCAACCTACCCCG	I	C	Grn	CCCCCTCCCTCCCCAGTCCCCTGCCACATCCCCAGAAGTCCCCGCCTCCGGGTCCGTGCG[CG]GGGTAGGCTGGCTGTGATCTCGCCGCCCCCGCCCCTGCAGACTTCATCGTGTTCGTGGCC
chr1	40816264	40819963	ENST00000443478,ENST00000506017	cg11168433	KCNQ4	cg11168433	0.22364	0.526918	3.53292	0.00177993	0.0177632	-1.81461	0.607342	0.380175	0.618676	0.771323	0.649327	0.855993	0.474403	0.556633	0.641257	0.764009	0.608825	0.468263	0.786233	0.554139	0.191086	0.348056	0.257217	0.263739	0.517222	0.499164	0.254414	0.568816	0.268944	0.740785	cg11168433	66699429	66699429	cg11168433	cg11168433	66699429	TAAAAATAAAAACRTCACCCTAACTCCTAAAATCAAAAATCAAATCRAAC			II			GCAGGGTCGCTTCCGCTTTGCCAGAAAGCCCTTCTGTGTCATCGGTAATGAGGCGCGCCC[CG]CCCGACCTGACCCCTGACCCCAGGAGCCAGGGTGACGCCTTTACTCCCAATCCCGACTCT
chr1	40816264	40819963	ENST00000443478,ENST00000506017	cg11386025	KCNQ4	cg11386025	0.127482	0.256248	1.8486	0.0774172	0.205692	-5.31258	0.222808	0.0582702	0.342329	0.21155	0.657712	0.738574	0.396349	0.204482	0.137837	0.366496	0.305326	0.128197	0.320871	0.0974613	0.150396	0.121471	0.0716189	0.154317	0.244135	0.313573	0.101126	0.224115	0.0636631	0.517273	cg11386025	18629502	56631365	cg11386025	cg11386025	18629502	TTAAATAAAAACAAACCTAAAAATCCAAACCAAATCAAAAAACAAAACCA	56631365	TTAAATAAAAACGAACCTAAAAATCCGAACCGAATCAAAAAACGAAACCG	I	A	Red	GTGGATTCTGAATTAGGTAGGGGCGGGCCTAGGAGTCCGGACCGGATCAGGGGGCGGGGC[CG]GAGAGGCGGGGCTTGAGGGTTTCCCCTGGATGCTTCTGGGTTTGAAGGGACCACTCGTAC
chr1	40816264	40819963	ENST00000443478,ENST00000506017	cg13426079	KCNQ4	cg13426079	0.215434	0.61552	4.16537	0.000373056	0.00638405	-0.294071	0.567265	0.635345	0.758738	0.680418	0.664852	0.905003	0.711924	0.821173	0.678091	0.607703	0.688232	0.788027	0.778621	0.538802	0.379491	0.431612	0.343836	0.518356	0.622705	0.652803	0.356861	0.580108	0.258211	0.80431	cg13426079	11712483	20793383	cg13426079	cg13426079	11712483	AAAAACAAACCTAAAACTCCAAAAAATAAAAAACCTTTATCCCTTTCCCA	20793383	AAAAACGAACCTAAAACTCCGAAAAATAAAAAACCTTTATCCCTTTCCCG	I	T	Red	GAGCTGAGAAAGAAAAGCGAGCCTGGGACTCCGGGAGATGGGGGACCTTTATCCCTTTCC[CG]TGTGGAAGCCCCCCACATCTCCCAGGCAGGCACAGCGCTCCTCACCGCGCCCCTCCGCCT
chr1	40816264	40819963	ENST00000443478,ENST00000506017	cg16906229	KCNQ4	cg16906229	0.194903	0.497159	4.25701	0.000296911	0.00548133	-0.0702728	0.589063	0.39639	0.493596	0.529061	0.619214	0.833859	0.641006	0.550824	0.506953	0.489078	0.692134	0.510046	0.77315	0.335447	0.298171	0.421331	0.317032	0.315823	0.364253	0.565255	0.298229	0.481645	0.344393	0.565877	cg16906229	26761398	26761398	cg16906229	cg16906229	26761398	AAACCTAAATTCTAATCCTCAATCTCCAAAACTAAAACCCAAATCACAAC			II			CAGGAGAGGGGTCCGAGGAGGCCCTGGTCCCCCTAACCCAGGGACTCTTGGCTGGGTCCG[CG]CTGTGACCTGGGCCCCAGTTCTGGAGACTGAGGACCAGAACTCAGGCCCCTGGTCCCACA
chr1	40816264	40819963	ENST00000443478,ENST00000506017	cg18398557	KCNQ4	cg18398557	-0.000444124	0.8955	-0.0620738	0.95104	0.974092	-6.95712	0.891876	0.903476	0.89732	0.886872	0.915728	0.90521	0.890191	0.915172	0.854882	0.898711	0.912721	0.902064	0.864629	0.904576	0.893151	0.886942	0.921577	0.899134	0.872881	0.887321	0.902427	0.892283	0.874444	0.918409	cg18398557	10694386	10694386	cg18398557	cg18398557	10694386	TCTTAAAAAAAATACCCCAAAAATCAACCCAAAACTCAAAAAAAATCAAC			II			CAGATGAGGCCAGGCTCCTGCCACTTTGGAGTGCATAAGAAAGAAGGTCCCTCCTTCATC[CG]CTGACCTTCCCTGAGCCCTGGGCTGACCTCTGGGGCACTTCTCCCAAGACATCTTAAAAC
chr1	40816264	40819963	ENST00000443478,ENST00000506017	cg19689322	KCNQ4	cg19689322	0.180523	0.501209	2.89808	0.00810948	0.0475663	-3.26259	0.438583	0.42426	0.558835	0.650715	0.629697	0.868485	0.505904	0.426394	0.525084	0.636748	0.576214	0.543023	0.80739	0.221473	0.192829	0.360919	0.267286	0.267997	0.538566	0.659801	0.379593	0.525617	0.326985	0.696614	cg19689322	66693328	66693328	cg19689322	cg19689322	66693328	CRAAACTTAAAAATTTCCCCTAAATACTTCTAAATTTAAAAAAACCACTC			II			GGCCGGAGAGGCGGGGCTTGAGGGTTTCCCCTGGATGCTTCTGGGTTTGAAGGGACCACT[CG]TACCACAAAGTGGGCAGCTGAGGTGGGACTTGAGGGTGGGGCTGGAGCGGGGCTAGGGTG
chr1	40816264	40819963	ENST00000443478,ENST00000506017	cg20060019	KCNQ4	cg20060019	-0.00740588	0.917405	-1.4522	0.159958	0.328034	-5.91612	0.896715	0.924629	0.91199	0.928781	0.917117	0.926135	0.913828	0.921852	0.913924	0.911766	0.926743	0.907863	0.880795	0.922114	0.916941	0.930286	0.931087	0.928921	0.917984	0.914678	0.90831	0.909115	0.936896	0.919248	cg20060019	45807344	45807344	cg20060019	cg20060019	45807344	CTAAAAACACAAACAAATTACAAACAAAACTAATCACRAAAACCACCTAC			II			GGTGACCAGGGGCCCCTTCCCTCATGATCAGGCTCCTACCTGCCTGTACCCCCAACAAGC[CG]TAGGTGGCCCCCGTGACCAGTCCTGCCTGTAACCTGTTTGTGTCTCCAGATTACATTGAC
chr1	58576773	58578773	ENST00000371225	cg01821018	TACSTD2	cg01821018	-0.108498	0.617696	-2.37489	0.0262791	0.102077	-4.35341	0.626544	0.621565	0.364581	0.5656	0.545863	0.794991	0.535983	0.61297	0.394765	0.462344	0.660366	0.726006	0.471998	0.662355	0.77201	0.637188	0.677653	0.624041	0.874152	0.665907	0.596372	0.489323	0.737626	0.704492	cg01821018	54790412	55772486	cg01821018	cg01821018	54790412	AAATTTCATTACAAAATATAACTCACAACTATCACACTCTCCTCTATACA	55772486	AAATTTCATTACAAAATATAACTCGCGACTATCGCGCTCTCCTCTATACG	I	C	Grn	AGAAAGTCTAAAGAGTTTCATTGCAAAGTGTGGCTCGCGACTGTCGCGCTCTCCTCTATA[CG]CGACTCCCTTTTCGTTCTTTCCCAGCCCCAGCCCTCCCTTAATTTCTCTCACTCCCTCTC
chr1	58576773	58578773	ENST00000371225	cg04863005	TACSTD2	cg04863005	-0.114404	0.654667	-1.63291	0.116109	0.267037	-5.65515	0.735847	0.702643	0.304244	0.387576	0.736403	0.907157	0.629564	0.807023	0.382801	0.315234	0.751347	0.708139	0.461041	0.806046	0.818149	0.731009	0.651365	0.740242	0.84365	0.752248	0.611457	0.392829	0.698587	0.837419	cg04863005	40751407	40751407	cg04863005	cg04863005	40751407	CRCRAACCACACTTTACAATAAAACTCTTTAAACTTTCTACCRAAAAAAC			II			TAGGCTTCTGGGGACCCGCCCTCGGCGCGGCCTCCTGCTACAGACCTGGCGCGTCTGGGC[CG]CTCTCCCGGCAGAAAGTCTAAAGAGTTTCATTGCAAAGTGTGGCTCGCGACTGTCGCGCT
chr1	58576773	58578773	ENST00000371225	cg05065507	TACSTD2	cg05065507	0.223031	0.378105	3.06018	0.00554744	0.03708	-2.90351	0.356057	0.606066	0.0887061	0.713084	0.611061	0.781154	0.564776	0.612521	0.569218	0.197525	0.63058	0.313576	0.199925	0.230778	0.131867	0.264519	0.152947	0.432307	0.259577	0.471679	0.208319	0.133039	0.180413	0.364816	cg05065507	43666402	13762403	cg05065507	cg05065507	43666402	AAACCAACCAAACAAATCAAATAAAATATAAAAACCAAAAAAAACAACCA	13762403	AAACCAACCGAACAAATCGAATAAAATATAAAAACCGAAAAAAACGACCG	I	A	Red	GCGGGGACTCGTCGGGGCTCGGGCTCCGGCGTCTGGGATGGTCTGCAGGCGTCTGCCGCC[CG]GCCGCTCCCTCCGGCTCTTATACTCTACCCGACCTGCCCGGCTGGTTCCACCACCGACCG
chr1	58576773	58578773	ENST00000371225	cg05346878	TACSTD2	cg05346878	-0.103302	0.336086	-2.03186	0.053879	0.162959	-4.9971	0.373874	0.422023	0.0926997	0.455617	0.313531	0.510456	0.252927	0.439512	0.133758	0.238607	0.166791	0.177237	0.176576	0.289455	0.676861	0.353057	0.315641	0.377364	0.476959	0.359467	0.35827	0.334837	0.314246	0.456295	cg05346878	22764417	22764417	cg05346878	cg05346878	22764417	TAAATAACAAAACTACTTCCCTAACTTCCCTTCAAATTCTATATCACTTC			II			GAGGGGTCTTTGGCACCCTGCCTAGGAGTGATGAGACCTTAAATAAAGTGTTTGTGGACA[CG]AAGTGACACAGAATCTGAAGGGAAGTTAGGGAAGCAGTTCTGTTACTCACCATATCAAGG
chr1	58576773	58578773	ENST00000371225	cg10347335	TACSTD2	cg10347335	0.156935	0.377708	2.84277	0.00921771	0.0517338	-3.38309	0.394666	0.576253	0.144033	0.418308	0.456166	0.836973	0.434805	0.438183	0.463321	0.456881	0.577196	0.475166	0.173329	0.280151	0.199765	0.31734	0.276033	0.251865	0.377878	0.420059	0.242104	0.174137	0.297346	0.383036	cg10347335	24679476	24679476	cg10347335	cg10347335	24679476	RAAATATATCACCCAAATACCAATAAAAACRATCRATAATAAAACCAACC			II			GTCTGCAGGCGTCTGCCGCCCGGCCGCTCCCTCCGGCTCTTATACTCTACCCGACCTGCC[CG]GCTGGTTCCACCACCGACCGTCCCCACTGGTATTTGGGTGACACATCCCGCCCCCCTCCC
chr1	58576773	58578773	ENST00000371225	cg11243634	TACSTD2	cg11243634	-0.0369929	0.789301	-1.97488	0.0604093	0.175266	-5.09747	0.665763	0.847612	0.758662	0.836178	0.760401	0.834582	0.767928	0.829904	0.737694	0.800828	0.752464	0.777724	0.670753	0.799904	0.774035	0.798797	0.846374	0.818707	0.777364	0.808035	0.784684	0.824334	0.839887	0.830605	cg11243634	67735487	64785307	cg11243634	cg11243634	67735487	TAACACAAAAAACTTACTTAAACCTAAACAACAAAAATTATAATAAACCA	64785307	TAACGCGAAAAACTTACTTAAACCTAAACGACGAAAATTATAATAAACCG	I	A	Red	TTTTTTTTTGAGACGGAGTTTTGCCCTTGTTGCCCAGGCTGGAGTGCAATGGCGTGATCT[CG]GCTCACCACAACCTCCGCCGCCCAGGTTCAAGCAAGTCTCCCGCGTCAGCCTCCCGAGTA
chr1	58576773	58578773	ENST00000371225	cg13443627	TACSTD2	cg13443627	0.156332	0.558017	2.74965	0.0114153	0.0593949	-3.58346	0.633826	0.739562	0.212964	0.748181	0.654005	0.862026	0.640219	0.701344	0.526213	0.537822	0.667299	0.760811	0.501431	0.431556	0.460545	0.557018	0.410134	0.508718	0.521482	0.509803	0.570656	0.211617	0.39084	0.634346	cg13443627	10786467	73717488	cg13443627	cg13443627	10786467	ACTTTCAATCCAAAAAAAACAAAAACAACTTCCCTATTCTAATCCTATCA	73717488	ACTTTCGATCCGAAAAAAACGAAAACAACTTCCCTATTCTAATCCTATCG	I	C	Grn	GTGACACATCCCGCCCCCCTCCCCGTCCCACGGAAGGCCAAGCCGGCCCTGCGCCGCCCG[CG]ATAGGATCAGAACAGGGAAGCTGCTCCCGCCTCCTCCGGACCGAAAGCCGGGAAGGGGAG
chr1	58576773	58578773	ENST00000371225	cg13786801	TACSTD2	cg13786801	0.196675	0.167277	4.69808	9.88647e-05	0.00262359	1.01205	0.202963	0.191871	0.0605154	0.473258	0.230615	0.386133	0.364804	0.501541	0.100986	0.179949	0.111408	0.236858	0.305555	0.0699651	0.113522	0.0666322	0.0523988	0.0526048	0.0430017	0.0426281	0.0611924	0.0504635	0.0482274	0.0675525	cg13786801	17612342	72749348	cg13786801	cg13786801	17612342	ACACACAATCATCTTATTAATAAAACACATACAATTATCCTACACAACCA	72749348	ACACACGATCATCTTATTAATAAAACACGTACAATTATCCTACGCGACCG	I	T	Red	GCCGTCGGGGCTGCACACGGTCATCTTGTTGGTGGGACACGTGCAGTTGTCCTGCGCGGC[CG]TGTGGCCGGTCACCGCCGCCAGCACCAGCAGCAGCAGCGGCAGCCGCAGCGGTGGCGGCG
chr1	58576773	58578773	ENST00000371225	cg16080552	TACSTD2	cg16080552	-0.0674605	0.602564	-0.987236	0.333803	0.523057	-6.46558	0.639221	0.681702	0.335	0.378091	0.663527	0.901092	0.593228	0.755585	0.366411	0.274969	0.742641	0.681796	0.418116	0.589429	0.763004	0.664002	0.561292	0.713006	0.794626	0.671221	0.537197	0.339197	0.598404	0.798775	cg16080552	61629317	61629317	cg16080552	cg16080552	61629317	CACTTTACAATAAAACTCTTTAAACTTTCTACCRAAAAAACRACCCAAAC			II			ACTCACCTGTAGGCTTCTGGGGACCCGCCCTCGGCGCGGCCTCCTGCTACAGACCTGGCG[CG]TCTGGGCCGCTCTCCCGGCAGAAAGTCTAAAGAGTTTCATTGCAAAGTGTGGCTCGCGAC
chr1	58576773	58578773	ENST00000371225	cg16699148	TACSTD2	cg16699148	-0.0685937	0.483887	-1.10742	0.279563	0.468126	-6.34139	0.444854	0.418532	0.297054	0.294532	0.440405	0.805636	0.4177	0.594029	0.303744	0.234352	0.616715	0.712978	0.301289	0.482293	0.706357	0.47247	0.496238	0.495367	0.713078	0.455065	0.41367	0.337089	0.515724	0.644107	cg16699148	68617386	68617386	cg16699148	cg16699148	68617386	ACCRCTCTCCCRACAAAAAATCTAAAAAATTTCATTACAAAATATAACTC			II			GGCGCGTCTGGGCCGCTCTCCCGGCAGAAAGTCTAAAGAGTTTCATTGCAAAGTGTGGCT[CG]CGACTGTCGCGCTCTCCTCTATACGCGACTCCCTTTTCGTTCTTTCCCAGCCCCAGCCCT
chr1	58576773	58578773	ENST00000371225	cg17210938	TACSTD2	cg17210938	0.000677734	0.446252	0.0136911	0.989195	0.994426	-6.95902	0.509357	0.408559	0.307917	0.395758	0.483352	0.652732	0.421275	0.492887	0.31769	0.192524	0.476179	0.642217	0.50487	0.575313	0.546856	0.468683	0.283075	0.482921	0.48838	0.396815	0.364644	0.224474	0.482352	0.591223	cg17210938	26601454	42754398	cg17210938	cg17210938	26601454	AAAAAAAAACCAATACTCACCTATAAACTTCTAAAAACCCACCCTCAACA	42754398	AAAAAAAAACCGATACTCACCTATAAACTTCTAAAAACCCGCCCTCGACG	I	C	Grn	CGAAAGCCGGGAAGGGGAGAACCGATACTCACCTGTAGGCTTCTGGGGACCCGCCCTCGG[CG]CGGCCTCCTGCTACAGACCTGGCGCGTCTGGGCCGCTCTCCCGGCAGAAAGTCTAAAGAG
chr1	58576773	58578773	ENST00000371225	cg19813884	TACSTD2	cg19813884	-0.0722273	0.345755	-1.58836	0.125862	0.281186	-5.72177	0.293174	0.302723	0.176261	0.150141	0.356109	0.576288	0.327201	0.458486	0.202745	0.181686	0.352805	0.517045	0.169793	0.3588	0.414026	0.361129	0.338493	0.416631	0.503928	0.415955	0.339597	0.248371	0.354965	0.481763	cg19813884	12660341	12660341	cg19813884	cg19813884	12660341	TAATTTCTCTCACTCCCTCTCTTCTTTATCCAATTCTCACAATAACACAC			II			CAGCCCTCCCTTAATTTCTCTCACTCCCTCTCTTCTTTGTCCAGTTCTCACAGTAGCACA[CG]TTTATATAGTTTACAGTTCACAAACATTATCTCATCCTAACACCAGTCCTGACAGGTAGG
chr1	58576773	58578773	ENST00000371225	cg27398499	TACSTD2	cg27398499	0.0329256	0.161238	0.919564	0.367348	0.55511	-6.52975	0.133782	0.132799	0.0608679	0.11541	0.175578	0.477825	0.12711	0.267485	0.144447	0.18785	0.129121	0.236647	0.103353	0.0876383	0.149411	0.138243	0.129597	0.0895304	0.181596	0.0901007	0.103131	0.203955	0.10821	0.296025	cg27398499	42683381	42683381	cg27398499	cg27398499	42683381	ATTTCTCACAAACTCCATTCTTTCATTATTTACATAATTCAACTACTTAC			II			GTTTTTTGTACAATTTGATTCTAACACAGCAAATCGTTGCTTTTCTTTTCCTGTATCCCA[CG]TAAGTAGCTGAACCATGTAAATAATGAAAGAATGGAGCCTGTGAGAAATTGCTTGTCTGC
chr1	143790687	143792687	ENST00000516296	cg10242032	RNU1-143P	cg10242032	0.101896	0.481869	4.21253	0.000331718	0.00591273	-0.178986	0.531271	0.509087	0.523138	0.635346	0.421338	0.539791	0.544371	0.594786	0.483848	0.561283	0.449874	0.529292	0.548008	0.410577	0.421422	0.492162	0.36163	0.460131	0.326748	0.45161	0.349432	0.435922	0.43352	0.550279	cg10242032	24810429	14717347	cg10242032	cg10242032	24810429	TTACCCCTCACTACAAAAACTATTCTACATCTAACCCTTAAAACAAACCA	14717347	TTACCCCTCGCTACGAAAACTATTCTACATCTAACCCTTAAAACAAACCG	I	A	Red	CTTTGCCCGGGTTTGCCCCTCGCTGCGGAGGCTGTTCTACATCTGGCCCTTGGAGCAGGC[CG]GCTGACAGCGTGGTAAAGGAAGATTTCTGCGGGAGGGCGGCCAGTGCAAAACAATTCCCT
chr1	143790687	143792687	ENST00000516296	cg15472739	RNU1-143P	cg15472739	0.134183	0.143565	4.2265	0.000320368	0.00576882	-0.144852	0.165802	0.13563	0.177442	0.221182	0.364836	0.1781	0.315411	0.385843	0.200306	0.249254	0.0860272	0.156258	0.0297613	0.0706953	0.0692263	0.111833	0.051283	0.0645068	0.0373025	0.110963	0.022902	0.0683742	0.053333	0.119295	cg15472739	64640496	42730421	cg15472739	cg15472739	64640496	TCCCCCTTTTCCATTCAATATTCCCAAAAAAAATTTAAAAAAACCCCACA	42730421	TCCCCCTTTTCCATTCAATATTCCCAAAAAAAATTTAAAAAAACCCCGCG	I	T	Red	TCTGTCCAGTCTGTGCACTTCACCTCCCTGGCTCCCGCTCTCCCCTGAGCTTACAGTGGA[CG]CGGGGTTCTTCCAAACCCCTCTTGGGAATACTGAATGGAAAAGGGGGAGCGTGCGCAAGT
chr1	143790687	143792687	ENST00000516296	cg18193268	RNU1-143P	cg18193268	0.0340227	0.263407	1.30727	0.204045	0.383482	-6.10694	0.2908	0.188355	0.330001	0.343809	0.428504	0.285008	0.246768	0.276903	0.258339	0.255247	0.265361	0.301073	0.156837	0.187916	0.221682	0.293524	0.280269	0.236525	0.165601	0.232055	0.202875	0.32494	0.193392	0.355978	cg18193268	37750330	37750330	cg18193268	cg18193268	37750330	AAACTACAAACCAACTAAATTAAAAATTACTTAATATTTTCTACTAAACC			II			AAACCCAATAGTACACAAACAAAGGCCCAAAGAGAAACCTTCCAAGTGCTCTATGCCTCA[CG]GTTTAGCAGAAAATATCAAGCAACTCTCAACCTAGCTGGTCTGTAGCTTCCACAAATGAA
chr1	143790687	143792687	ENST00000516296	cg19612827	RNU1-143P	cg19612827	0.0512995	0.378675	2.47883	0.020951	0.088083	-4.14619	0.452532	0.396888	0.373671	0.443061	0.387314	0.346168	0.489358	0.476714	0.366761	0.420232	0.371205	0.305601	0.398923	0.323265	0.414661	0.393703	0.321301	0.393	0.270355	0.318112	0.283243	0.374894	0.367184	0.400042	cg19612827	68766342	68766342	cg19612827	cg19612827	68766342	AACCTCTCTCTTAATTATTCACAACTCAACCCRATAAACACCTCTAAAAC			II			TGACTTGGCTTGGCCTCTCTCTTAGTTATTCACAGCTCAGCCCGATAGGCACCTCTGGGG[CG]GCGACGGCAAAGAGGGTGCGCTTATTAAGTGCAGCTCCACGGGGACTGGCCTCTCTGCAC
chr1	143790687	143792687	ENST00000516296	cg24854435	RNU1-143P	cg24854435	0.137249	0.468614	4.98416	4.85543e-05	0.00162498	1.71497	0.546273	0.546155	0.548022	0.566359	0.40674	0.580138	0.593393	0.644879	0.450527	0.545118	0.49788	0.460173	0.524095	0.352481	0.398105	0.452501	0.355582	0.417754	0.26586	0.451273	0.312833	0.449145	0.36039	0.521047	cg24854435	26665364	53707386	cg24854435	cg24854435	26665364	AAAAACCAATCCCCATAAAACTACACTTAATAAACACACCCTCTTTACCA	53707386	AAAAACCAATCCCCGTAAAACTACACTTAATAAACGCACCCTCTTTACCG	I	T	Red	GGCTTGGCCTCTCTCTTAGTTATTCACAGCTCAGCCCGATAGGCACCTCTGGGGCGGCGA[CG]GCAAAGAGGGTGCGCTTATTAAGTGCAGCTCCACGGGGACTGGCCTCTCTGCACGGCTGT
chr1	156919649	156921911	ENST00000337428,ENST00000490146	cg04113693	LRRC71	cg04113693	0.16489	0.199632	2.7992	0.0101906	0.0552193	-3.47724	0.152237	0.226394	0.0952779	0.732288	0.0988659	0.133071	0.488934	0.339828	0.423932	0.459896	0.200042	0.114421	0.112506	0.116589	0.110317	0.118274	0.109047	0.105652	0.119314	0.0974513	0.110972	0.0954786	0.119704	0.110688	cg04113693	14652488	14652488	cg04113693	cg04113693	14652488	ACTCTACRAAACTCAATCTAAAAATAACTAAATCAAAAAATCTCTATTCC			II			TCTTGGAGAGGGACGCGTAGGCTACGCCACCGCGGACGGGTCGGATCCGGTCCCTGGACG[CG]GAACAGAGATCCCCTGATTCAGCCACCCCCAGACTGAGCCCCGTAGAGTGCGTTCTTACC
chr1	156919649	156921911	ENST00000337428,ENST00000490146	cg06069154	LRRC71	cg06069154	-0.0652453	0.463431	-0.986446	0.334182	0.523467	-6.46635	0.656714	0.207938	0.5058	0.228122	0.504164	0.242	0.592877	0.504756	0.541569	0.549398	0.349296	0.558265	0.194957	0.576733	0.326514	0.424393	0.566541	0.559761	0.260639	0.785381	0.513644	0.520616	0.271567	0.680709	cg06069154	31665332	31665332	cg06069154	cg06069154	31665332	CATCTATTTAACCTCCTAAAAATCTCTAAAAACTCAATTAATCCTCTAAC			II			GGAGTCAGGTGATGACTTTGAATCCCAGGTTTGTAAGGAGTGTGATTCACCTTATTAACT[CG]TTAGAGGATTAACTGAGTCCCCAGAGACCTCCAGGAGGCTAAACAGATGGAGGTCGAGAA
chr1	156919649	156921911	ENST00000337428,ENST00000490146	cg06226534	LRRC71	cg06226534	0.0789966	0.172563	2.06291	0.0505927	0.156439	-4.94159	0.129787	0.144762	0.0980031	0.391652	0.136981	0.149943	0.251938	0.419033	0.140622	0.451726	0.158058	0.137384	0.104122	0.11896	0.0986978	0.178672	0.123846	0.169551	0.114855	0.129625	0.108035	0.15928	0.105379	0.120606	cg06226534	42754390	42754390	cg06226534	cg06226534	42754390	TATATAAATTCAACCATAACCTTAAAACAATAAATAACTAATAAAAACCC			II			CAAAAGCCCTGGTACGCTGGCGCCGGGGTTTGGGGATCGGGCTTCCAGGCTGCGTCTTCC[CG]GGTTCCCACTAGCTACTCACTGCTCCAAGGTTATGGCTGAACTCATACATACCTACGTTG
chr1	156919649	156921911	ENST00000337428,ENST00000490146	cg06360543	LRRC71	cg06360543	0.0511635	0.204254	1.37794	0.181485	0.355809	-6.016	0.214789	0.475983	0.224279	0.445198	0.242553	0.0765111	0.206264	0.313579	0.156882	0.129559	0.19434	0.15338	0.126839	0.14771	0.205096	0.233792	0.131008	0.19414	0.142067	0.146755	0.127652	0.187599	0.179279	0.246851	cg06360543	55694336	55694336	cg06360543	cg06360543	55694336	AAACRAAAACRAACAATCCAAAATCATCCTAAAACTAAACCTAAAAAATC			II			ACCTGGATTCTCCCTAGTATCCTCCGACCGCCCACTACCCCACTCCCCCAGGCTCCGCCC[CG]ATCCCCCAGGCCCAGTTCCAGGATGACTTTGGATTGCCCGCCCTCGCCCTATCCCTGTCC
chr1	156919649	156921911	ENST00000337428,ENST00000490146	cg11707445	LRRC71	cg11707445	0.310195	0.692765	5.82733	6.15337e-06	0.000384307	3.76592	0.598175	0.707705	0.93395	0.54778	0.898	0.933608	0.824046	0.910371	0.926131	0.909618	0.900409	0.894955	0.869447	0.39344	0.446517	0.565248	0.439119	0.685407	0.381507	0.452668	0.625483	0.713815	0.375248	0.693722	cg11707445	44606486	44606486	cg11707445	cg11707445	44606486	TACTAAAAAAAATCCAAATAAAAACAAATCCACTCTCCAAAATCCACCCC			II			CACCAACTAGATGGGTTTCTCTAGACGCCTTTCACCAGGTGCTCTCTCCTTACTGGACAG[CG]GGGTGGACTCTGGAGAGTGGACCTGCCCCCACCTGGATTCTCCCTAGTATCCTCCGACCG
chr1	156919649	156921911	ENST00000337428,ENST00000490146	cg16268769	LRRC71	cg16268769	0.0606956	0.431431	1.07785	0.292281	0.481304	-6.37315	0.49657	0.356159	0.37257	0.25252	0.408141	0.783075	0.487525	0.636986	0.351327	0.767646	0.393962	0.386843	0.276927	0.542755	0.326645	0.436858	0.346887	0.352097	0.34017	0.380225	0.300216	0.480511	0.323516	0.554221	cg16268769	14793406	14793406	cg16268769	cg16268769	14793406	AAAACAATAAATAACTAATAAAAACCCRAAAAAACRCAACCTAAAAACCC			II			CCTCCCGTGGGGGAGGAGGAGCCCAAAAGCCCTGGTACGCTGGCGCCGGGGTTTGGGGAT[CG]GGCTTCCAGGCTGCGTCTTCCCGGGTTCCCACTAGCTACTCACTGCTCCAAGGTTATGGC
chr1	156919649	156921911	ENST00000337428,ENST00000490146	cg16489895	LRRC71	cg16489895	0.0878065	0.0756395	1.93803	0.0649949	0.183717	-5.16129	0.0249484	0.0662596	0.0248888	0.222481	0.0201448	0.0160996	0.515445	0.326776	0.0211947	0.115265	0.108118	0.0198714	0.0250007	0.0287563	0.0331916	0.0254018	0.00822564	0.0324334	0.0274251	0.0340292	0.0311107	0.0311838	0.0231282	0.0339682	cg16489895	62731335	34619433	cg16489895	cg16489895	62731335	AAACAAACCAAACCCAACAAAACAAACAAAACAAAACCAACCAAAAATCA	34619433	AAACGAACCAAACCCGACGAAACAAACAAAACGAAACCGACCAAAAATCG	I	C	Grn	GCCCTTCTCTCTTAGCACAGGCTCGGCCAGCCCTGGCCCTCTGGGACCCATCAGCTCCTG[CG]ATCTCTGGCCGGCCTCGCCCTGCCTGCTCCGCCGGGCCTGGCCCGCCCCTCGGGTTCTGG
chr1	156919649	156921911	ENST00000337428,ENST00000490146	cg16596889	LRRC71	cg16596889	-0.083674	0.655943	-1.24457	0.225828	0.408907	-6.18416	0.776059	0.530681	0.684101	0.779926	0.491286	0.796859	0.64477	0.546808	0.74692	0.803842	0.417572	0.564146	0.245728	0.840317	0.557143	0.743028	0.796265	0.861539	0.793946	0.324534	0.767081	0.680149	0.54151	0.808417	cg16596889	73726419	73726419	cg16596889	cg16596889	73726419	ACCTAACTAATACTAAATAATCAAATCTTTTTCCCAAATTATTTTACTTC			II			TCTTGATACAAATCTGCCAGCTTCGTCATCACGGGGACAAGAACTTGCTGTCTCTGGAAT[CG]AAGTAAAACAACTTGGGAAAAAGATCTGATCATCCAGCATTAGCCAGGTACTATCTCTTT
chr1	156919649	156921911	ENST00000337428,ENST00000490146	cg18863922	LRRC71	cg18863922	0.0171459	0.473971	0.244502	0.809011	0.891531	-6.92824	0.381116	0.438241	0.414994	0.508737	0.667347	0.494279	0.374926	0.425548	0.737893	0.532711	0.323851	0.779775	0.184363	0.852041	0.308821	0.688867	0.302498	0.402461	0.246657	0.336373	0.491594	0.548195	0.53742	0.396589	cg18863922	74750368	74750368	cg18863922	cg18863922	74750368	AAATTAACTAAATCCCCAAAAACCTCCAAAAAACTAAACAAATAAAAATC			II			AACTCGTTAGAGGATTAACTGAGTCCCCAGAGACCTCCAGGAGGCTAAACAGATGGAGGT[CG]AGAATATAAACCTAGCACCACACCAACTAGATGGGTTTCTCTAGACGCCTTTCACCAGGT
chr1	179574933	179577267	ENST00000367615,ENST00000367616,ENST00000516066	cg01938018	NPHS2,RNU5F-2P	cg01938018	0.147315	0.380639	1.98866	0.0587689	0.172181	-5.07338	0.23302	0.689143	0.15565	0.654699	0.356252	0.812381	0.560009	0.392933	0.650548	0.490439	0.364603	0.295333	0.171054	0.637954	0.141293	0.350715	0.213351	0.184224	0.428309	0.243876	0.19569	0.402213	0.20892	0.302737	cg01938018	48800421	48800421	cg01938018	cg01938018	48800421	ACTAACRAAAATACAAAAACTCATCRCAAACTCTAATTTCTCTTCAAAAC			II			CATGCTAGAGGGCTGACGGAGATACAGAAGCTCATCGCAAGCTCTGGTTTCTCTTCAAAA[CG]AATACATCTTTTACCTTTTACTGCAGATTTTCGTGGAGAGGAACAGTTGTTAGTAACCTT
chr1	179574933	179577267	ENST00000367615,ENST00000367616,ENST00000516066	cg02897172	NPHS2,RNU5F-2P	cg02897172	-0.00268328	0.931262	-0.332481	0.742538	0.849025	-6.90209	0.94193	0.924439	0.916038	0.960001	0.9457	0.942515	0.888694	0.948947	0.938079	0.913808	0.936894	0.923606	0.909763	0.925318	0.950699	0.945443	0.911459	0.934753	0.894252	0.953216	0.932523	0.931089	0.920423	0.960691	cg02897172	42693509	42693509	cg02897172	cg02897172	42693509	TCTCTCCCAAAACCTTATTAAACACTAAAAACCTAAAATAACTAAAATAC			II			ATAGCTTTTTTTCTCTCCCAAAACCTTATTAAACACTGAGGACCTGAAGTAACTGAAGTG[CG]TCTGGAAAAACCATTCCACTACTTTCTTCTATATGTTCCAGGTTAGGCCACTGGGAGTAA
chr1	179574933	179577267	ENST00000367615,ENST00000367616,ENST00000516066	cg06515144	NPHS2,RNU5F-2P	cg06515144	0.240346	0.139691	3.66751	0.00128007	0.0143368	-1.49574	0.256775	0.0397481	0.0067582	0.577955	0.208818	0.0107418	0.426359	0.603674	0.0183732	0.405819	0.0120086	0.413553	0.26746	0.0103115	0.014532	0.00862646	0.00527741	0.00704217	0.0115282	0.00998212	0.00473631	0.00771955	0.0107394	0.0140441	cg06515144	50617331	11676358	cg06515144	cg06515144	50617331	AAAAACACAAAAACACAATCCCTATAAAATCACTACAAATCCACATAACA	11676358	AAAAACACGAAAACGCAATCCCTATAAAATCGCTACGAATCCGCGTAACG	I	T	Red	CGCGGGAGCGCTAGGGGCACGGGAGCGCAGTCCCTGTGGAGTCGCTGCGGGTCCGCGTGG[CG]TGCCCGGGGGACCCTAAAGACCGTCGGGTGGGGGCTGAGGGCGAGGGGCGGGACACCGGG
chr1	179574933	179577267	ENST00000367615,ENST00000367616,ENST00000516066	cg08186924	NPHS2,RNU5F-2P	cg08186924	0.244854	0.337053	4.11698	0.000420812	0.00690203	-0.412012	0.606742	0.280464	0.200841	0.759227	0.423169	0.433328	0.494593	0.704197	0.220933	0.241843	0.602495	0.554265	0.318512	0.179292	0.162021	0.159328	0.173456	0.37166	0.156266	0.294448	0.120933	0.26359	0.144497	0.223168	cg08186924	40651345	40651345	cg08186924	cg08186924	40651345	ACRCCCCTTAATTACCACCTAAAAAAATAACAAATAATAATACTAAATCC			II			CACCTTATCTGACGCCCCTTAGTTACCACCTGGAAAAGTAGCAGATAGTGGTGCTGAATC[CG]TACCTTCCTCGGGCCGCTCGCTCTCCAACAGCGCCACCACCTCGGTGCCCTCCTCGCCGG
chr1	179574933	179577267	ENST00000367615,ENST00000367616,ENST00000516066	cg08229358	NPHS2,RNU5F-2P	cg08229358	0.366662	0.378006	6.52069	1.18466e-06	0.000119469	5.40709	0.549946	0.762183	0.260709	0.486072	0.608762	0.718799	0.680411	0.754547	0.121838	0.478872	0.583585	0.633532	0.459517	0.170584	0.218629	0.18908	0.163497	0.160629	0.171032	0.170526	0.176399	0.184991	0.15218	0.215831	cg08229358	24714455	23611474	cg08229358	cg08229358	24714455	CACAATAATAAACATAAATAAAATCCAAAACTCCAACAAAAAAAACACCA	23611474	CACGATAATAAACGTAAATAAAATCCGAAACTCCGACGAAAAAAACACCG	I	A	Red	ATAGTGGTGCTGAATCCGTACCTTCCTCGGGCCGCTCGCTCTCCAACAGCGCCACCACCT[CG]GTGCCCTCCTCGCCGGAGCCTCGGACCTCATCCACGTCCACCACCGTGGCGGCGGGCGCT
chr1	179574933	179577267	ENST00000367615,ENST00000367616,ENST00000516066	cg10543035	NPHS2,RNU5F-2P	cg10543035	0.0606891	0.650981	1.04146	0.308492	0.497804	-6.41116	0.479993	0.614366	0.488268	0.870284	0.470498	0.878277	0.778017	0.869089	0.700082	0.83434	0.743856	0.585373	0.511918	0.466096	0.649109	0.665629	0.498498	0.615803	0.838979	0.592166	0.632689	0.601792	0.442054	0.79637	cg10543035	71647398	71647398	cg10543035	cg10543035	71647398	AACATAAACATTAATAAAAACCCTAAATAATAACAAAAACRAAACACATC			II			TTGGCTGATTCCTCCTGGGAGTATTTACATTTTAAAGGGGATAAAAGAAAACTCTCTTTG[CG]ATGTGTTTCGTCTCTGTTATTATTTAGGGTCTTTATTAATGCTTATGCCTGATGTTGATG
chr1	179574933	179577267	ENST00000367615,ENST00000367616,ENST00000516066	cg10711209	NPHS2,RNU5F-2P	cg10711209	0.0490673	0.0341383	2.36396	0.0269062	0.103671	-4.37488	0.0505662	0.0168812	0	0.0423086	0.00946051	0.00654244	0.195171	0.206235	0.0243687	0.0555572	0.0159757	0.102127	0.0109642	0.00570428	0.0199689	0.00441247	0.00221379	0.00165949	0.00695172	0.00728481	0.0105798	0.0110545	0.0117169	0.00161604	cg10711209	36686324	12775309	cg10711209	cg10711209	36686324	TAAAAACCATCAAATAAAAACTAAAAACAAAAAACAAAACACCAAAACCA	12775309	TAAAAACCGTCGAATAAAAACTAAAAACGAAAAACGAAACACCGAAACCG	I	C	Grn	CCCGGGGGACCCTAAAGACCGTCGGGTGGGGGCTGAGGGCGAGGGGCGGGACACCGGGGC[CG]CGGGCGGGGCGCACCCGGAACCCCGACAGCTGTGTCTTGGTGGAGCTGTGGACTGCGCCC
chr1	179574933	179577267	ENST00000367615,ENST00000367616,ENST00000516066	cg10980436	NPHS2,RNU5F-2P	cg10980436	0.269956	0.163259	4.82201	7.26263e-05	0.0021324	1.31669	0.397105	0.14626	0.0334951	0.520272	0.390624	0.0400514	0.375992	0.535183	0.0297597	0.474249	0.164034	0.403699	0.220134	0.0109533	0.0635577	0.0160991	0.0041065	0.0108114	0.0170182	0.0165976	0.00641662	0.0153367	0.0123374	0.0141325	cg10980436	44773379	43648411	cg10980436	cg10980436	44773379	CAACAACACAAAAACACTAAAAACACAAAAACACAATCCCTATAAAATCA	43648411	CAACAACGCGAAAACGCTAAAAACACGAAAACGCAATCCCTATAAAATCG	I	C	Grn	GGGCGGCTGGAGCAGCAGCGCGGGAGCGCTAGGGGCACGGGAGCGCAGTCCCTGTGGAGT[CG]CTGCGGGTCCGCGTGGCGTGCCCGGGGGACCCTAAAGACCGTCGGGTGGGGGCTGAGGGC
chr1	179574933	179577267	ENST00000367615,ENST00000367616,ENST00000516066	cg11237426	NPHS2,RNU5F-2P	cg11237426	0.0785776	0.199359	3.25605	0.00347995	0.0273988	-2.45907	0.234809	0.208406	0.150781	0.330051	0.274262	0.155644	0.259139	0.397063	0.134875	0.259727	0.17019	0.319508	0.165409	0.15804	0.163121	0.154085	0.159595	0.160017	0.144431	0.156997	0.139132	0.150968	0.173841	0.164535	cg11237426	39692396	49683406	cg11237426	cg11237426	39692396	AACACAATCCACAACTCCACCAAAACACAACTATCAAAATTCCAAATACA	49683406	AACGCAATCCACAACTCCACCAAAACACAACTATCGAAATTCCGAATACG	I	C	Grn	CTAAAGACCGTCGGGTGGGGGCTGAGGGCGAGGGGCGGGACACCGGGGCCGCGGGCGGGG[CG]CACCCGGAACCCCGACAGCTGTGTCTTGGTGGAGCTGTGGACTGCGCCCGCCGACTCCCA
chr1	179574933	179577267	ENST00000367615,ENST00000367616,ENST00000516066	cg13931925	NPHS2,RNU5F-2P	cg13931925	0.172712	0.137651	3.01676	0.00614497	0.0396478	-3.00052	0.13132	0.36363	0.025303	0.542806	0.446836	0.0386062	0.302295	0.516427	0.0304788	0.174259	0.0518879	0.128908	0.0657795	0.036808	0.0454115	0.0364227	0.041144	0.034592	0.0387578	0.0416752	0.0475086	0.0593422	0.0459577	0.0574616	cg13931925	44678413	47688476	cg13931925	cg13931925	44678413	CACCCAAAACCCCAACAACTATATCTTAATAAAACTATAAACTACACCCA	47688476	CACCCGAAACCCCGACAACTATATCTTAATAAAACTATAAACTACGCCCG	I	C	Grn	GCGGGCGGGGCGCACCCGGAACCCCGACAGCTGTGTCTTGGTGGAGCTGTGGACTGCGCC[CG]CCGACTCCCACGGCCGGGGCGGCGCTGAAGCAGAGAGAGGCCTGGGTGGGAGAGCCGGCC
chr1	179574933	179577267	ENST00000367615,ENST00000367616,ENST00000516066	cg19016332	NPHS2,RNU5F-2P	cg19016332	0.146719	0.244497	3.31838	0.00299557	0.0248953	-2.31552	0.512437	0.24444	0.106103	0.432696	0.319222	0.249026	0.240151	0.448722	0.160222	0.480715	0.200037	0.461966	0.196934	0.143039	0.150233	0.132205	0.124338	0.143724	0.149644	0.152977	0.186028	0.165168	0.125033	0.342882	cg19016332	10744492	10744492	cg19016332	cg19016332	10744492	AATAAATCTTCACAACCCRAATTAACACCTACAAACACRCACTTTTCAAC			II			GGGCGGCGCTGAAGCAGAGAGAGGCCTGGGTGGGAGAGCCGGCCCCGGGCAGGGTGCGGG[CG]TTGAAAAGTGCGTGTCTGCAGGTGCCAACCCGGGCTGTGAAGACTCATCTCCTGGAGGGT
chr1	179574933	179577267	ENST00000367615,ENST00000367616,ENST00000516066	cg20701486	NPHS2,RNU5F-2P	cg20701486	0.0899222	0.0558516	2.27238	0.0327309	0.117822	-4.55248	0.129235	0.00665683	0.00643704	0.0996549	0.0474887	0.0109646	0.366203	0.0881108	0.00340638	0.399671	0.0104059	0.0696517	0.0239709	0.00985391	0.0124465	0.0012243	0.00428231	0.00296169	0.00691622	0.00668988	0.0161758	0.00937788	0.00865265	0	cg20701486	41642466	21756387	cg20701486	cg20701486	41642466	CATAACATACCCAAAAAACCCTAAAAACCATCAAATAAAAACTAAAAACA	21756387	CGTAACGTACCCGAAAAACCCTAAAAACCGTCGAATAAAAACTAAAAACG	I	A	Red	GCTGCGGGTCCGCGTGGCGTGCCCGGGGGACCCTAAAGACCGTCGGGTGGGGGCTGAGGG[CG]AGGGGCGGGACACCGGGGCCGCGGGCGGGGCGCACCCGGAACCCCGACAGCTGTGTCTTG
chr1	179574933	179577267	ENST00000367615,ENST00000367616,ENST00000516066	cg23045073	NPHS2,RNU5F-2P	cg23045073	0.105838	0.260364	1.82158	0.0815552	0.212729	-5.35725	0.209155	0.356066	0.0743454	0.379971	0.14738	0.692427	0.371738	0.461616	0.333143	0.35085	0.118778	0.384734	0.135143	0.150898	0.0691844	0.11465	0.18867	0.143417	0.41467	0.204378	0.171717	0.332896	0.123212	0.319694	cg23045073	16674318	16674318	cg23045073	cg23045073	16674318	TAATTTCTCTTCAAAACRAATACATCTTTTACCTTTTACTACAAATTTTC			II			ATCGCAAGCTCTGGTTTCTCTTCAAAACGAATACATCTTTTACCTTTTACTGCAGATTTT[CG]TGGAGAGGAACAGTTGTTAGTAACCTTTTTTGTCTGTTTGTTTTTAGGTCCTGCTTGGGC
chr1	179574933	179577267	ENST00000367615,ENST00000367616,ENST00000516066	cg24483554	NPHS2,RNU5F-2P	cg24483554	0.0248876	0.765506	0.846011	0.406266	0.590851	-6.59468	0.715627	0.819067	0.623976	0.82016	0.760479	0.841679	0.79656	0.838456	0.715372	0.810722	0.787187	0.797575	0.773004	0.803465	0.787816	0.688899	0.741016	0.687249	0.860576	0.804404	0.812576	0.726698	0.554054	0.80552	cg24483554	13678471	13678471	cg24483554	cg24483554	13678471	CTTCTAATATTCTTTACTCACCATAACAAATTACTAAATTCCTAACTTAC			II			TATTTGTATTTCTTCTGATGTTCTTTGCTCACCATAGCAGGTTGCTGGGTTCCTAACTTA[CG]CCCTTCCGTTCCTGGGAACCTGAGCATCCAGCAATCTGCTCTGGCTTCAGTGGGTCTCGT
chr1	179574933	179577267	ENST00000367615,ENST00000367616,ENST00000516066	cg24867790	NPHS2,RNU5F-2P	cg24867790	0.0589176	0.505505	0.674016	0.507022	0.677107	-6.72649	0.369937	0.442869	0.386012	0.771663	0.672621	0.82324	0.766145	0.511742	0.768706	0.0337175	0.353854	0.559581	0.462528	0.449441	0.0368682	0.336861	0.522671	0.36498	0.781629	0.408419	0.506835	0.655899	0.408018	0.737882	cg24867790	36733356	36733356	cg24867790	cg24867790	36733356	CAACTTTCCTTCTTAAAATCRTCTCAAAAATACCTTTCTCTCCTCCCTAC			II			CGCCTCATCCCCAACTTTCCTTCTTGGAGTCGTCTCAAGGATGCCTTTCTCTCCTCCCTA[CG]TATTTCTTATTTTATATCCTGGCCCTAGTTATTCTACATATGCATTAACCCCTAATGATG
chr1	179574933	179577267	ENST00000367615,ENST00000367616,ENST00000516066	cg26822551	NPHS2,RNU5F-2P	cg26822551	-0.0266833	0.730199	-0.514001	0.612156	0.758282	-6.82328	0.587625	0.875489	0.697006	0.636693	0.475634	0.795366	0.684218	0.847612	0.81262	0.854278	0.767194	0.786103	0.513762	0.563433	0.845347	0.64626	0.600914	0.838705	0.887062	0.834859	0.830022	0.742287	0.561164	0.841127	cg26822551	57779476	57779476	cg26822551	cg26822551	57779476	ATATCACTATATACTAATCTCRAAACCAACCTTAAATAAAACTAAAAAAC			II			ACAAAAACCAAGTCCATGGCTCCTTTGCCAAGTTGCTTCGTCCCCAACCTGTACCACACT[CG]CTCCCCAGTCCCATCCAAGGCTGGCCCCGAGACCAGTATATAGTGATATTTGTATTTCTT
chr1	179590612	179592889	ENST00000294848,ENST00000367614,ENST00000444136	cg05378938	TDRD5	cg05378938	0.384289	0.244017	5.97859	4.27631e-06	0.000295538	4.12816	0.531441	0.320893	0.104092	0.669811	0.401364	0.524965	0.541384	0.713934	0.224813	0.721391	0.198327	0.136047	0.373479	0.0187484	0.060772	0.0324156	0.0344846	0.0237876	0.0203197	0.0222706	0.0155848	0.0348701	0.0208928	0.110319	cg05378938	26661353	52744402	cg05378938	cg05378938	26661353	TAAAAATTAAAAAACCCTCTCCAAATCAACACAAAAAAATAACTACAACA	52744402	TAAAAATTAAAAAACCCTCTCCGAATCGACGCAAAAAAATAACTACGACG	I	A	Red	CGGCGCCCCGGGAGAGGCCTGCTGGTCAGGGGGCGCTGGTGCGCAGGCGCGCGGGGCCGC[CG]TCGCAGCTACCTTCCTGCGCCGATTCGGAGAGGGCCCCCTAATCTCTACTCGGCCCGCAC
chr1	179590612	179592889	ENST00000294848,ENST00000367614,ENST00000444136	cg07171496	TDRD5	cg07171496	0.226011	0.337052	4.07664	0.000465227	0.00737548	-0.510175	0.230809	0.210483	0.16558	0.616429	0.59287	0.34587	0.471184	0.66647	0.539747	0.525568	0.59452	0.272715	0.496083	0.207588	0.187829	0.216876	0.18735	0.157453	0.175559	0.178481	0.167425	0.284922	0.172273	0.425175	cg07171496	61763379	61763379	cg07171496	cg07171496	61763379	CTAACTCTAAAAATAATTAAATTAATTCAAAAACTACAACCCCACCTCRC			II			CAGGCCCGGCCCTAGCTCTGGAGGTGGTTGGATTGGTTCAAGGGCTGCAGCCCCACCTCG[CG]TCTTCCCACCGCGTCGGAGGACGTAGGCGCCTGGGATCCTGGAAGGCGGCCAGCCTCTGC
chr1	179590612	179592889	ENST00000294848,ENST00000367614,ENST00000444136	cg07901138	TDRD5	cg07901138	0.252447	0.348293	3.99705	0.000566967	0.00840732	-0.703441	0.216202	0.192914	0.132646	0.666603	0.601557	0.536194	0.475731	0.708946	0.619542	0.311451	0.649005	0.413809	0.50737	0.274541	0.159477	0.181239	0.177727	0.167405	0.142211	0.143883	0.189525	0.258239	0.166215	0.4666	cg07901138	23752487	23752487	cg07901138	cg07901138	23752487	CCCTAACTCTAAAAATAATTAAATTAATTCAAAAACTACAACCCCACCTC			II			GTCAGGCCCGGCCCTAGCTCTGGAGGTGGTTGGATTGGTTCAAGGGCTGCAGCCCCACCT[CG]CGTCTTCCCACCGCGTCGGAGGACGTAGGCGCCTGGGATCCTGGAAGGCGGCCAGCCTCT
chr1	179590612	179592889	ENST00000294848,ENST00000367614,ENST00000444136	cg09656934	TDRD5	cg09656934	0.16315	0.660752	3.30413	0.00310017	0.0254377	-2.34842	0.655483	0.815336	0.674472	0.523139	0.66476	0.859911	0.710406	0.802849	0.797829	0.783603	0.723636	0.786897	0.763558	0.458326	0.593516	0.517265	0.743088	0.498108	0.81657	0.774493	0.308135	0.519016	0.466012	0.601645	cg09656934	73660375	73660375	cg09656934	cg09656934	73660375	RTTAATTAAACTACAAATATCAAAAACTCTACCCCTAACCATACRAAAAC			II			TGAAGGCTTCGGATGGGAAGTTTGCGTTGGAGTCCAACACCCGACAGGAACCCCAGTTAA[CG]CCTCCGCATGGCCAGGGGCAGAGTTCTTGACACCTGTAGCTTAATCAACGCAGGTGGAGA
chr1	179590612	179592889	ENST00000294848,ENST00000367614,ENST00000444136	cg11853788	TDRD5	cg11853788	0.264286	0.638266	3.75637	0.00102859	0.0124295	-1.28354	0.390463	0.881701	0.937889	0.800072	0.67434	0.65568	0.697258	0.837198	0.566622	0.845122	0.823512	0.86505	0.897257	0.454933	0.18842	0.753852	0.606041	0.158986	0.456071	0.787164	0.516787	0.43833	0.583816	0.501823	cg11853788	42634354	13652410	cg11853788	cg11853788	42634354	AAAAAAACAAAAAACACCCCCTCAACTTAAAATACCAAAAATATACAACA	13652410	AAAAAAACGAAAAACGCCCCCTCGACTTAAAATACCAAAAATATACGACG	I	A	Red	ACCTTCAGGTAAGAGGGAGCGGGGAGCGCCCCCTCGGCTTGGGGTGCCAGAGGTGTGCGG[CG]GGAGCGCCTTTTTTCGTGGGGCCCTCGCCCTGCAGGGCGGAGGCGGCATTGCGTTGGCCT
chr1	179590612	179592889	ENST00000294848,ENST00000367614,ENST00000444136	cg12277666	TDRD5	cg12277666	0.201608	0.313133	2.70071	0.0127605	0.0638448	-3.68741	0.207397	0.156623	0.272744	0.444592	0.553537	0.186273	0.644956	0.615936	0.679788	0.267474	0.703082	0.393266	0.146307	0.126691	0.141315	0.173753	0.134344	0.174476	0.116232	0.13819	0.107539	0.128055	0.48808	0.514544	cg12277666	67624510	67624510	cg12277666	cg12277666	67624510	TTCCAACCCCRAAAACACRTAACAAATAAAACRATTAAACAAAATTAACC			II			CTCTGCAGCCGGGCCCAGCGGCTCCTGAGACTGGGGCGGACCTCACACCTGACCCCGGAG[CG]GCTAATCCTGCCCAACCGTCCCACCTGCCACGTGCCCTCGGGGCTGGAACGCGGCGCCCC
chr1	179590612	179592889	ENST00000294848,ENST00000367614,ENST00000444136	cg13848905	TDRD5	cg13848905	0.0735465	0.18099	2.34911	0.0277813	0.105874	-4.40398	0.165033	0.135895	0.0861158	0.15404	0.216803	0.22506	0.370744	0.187083	0.199116	0.240716	0.19049	0.147777	0.472208	0.111064	0.134879	0.12908	0.140109	0.112076	0.117083	0.146908	0.147916	0.184942	0.134629	0.193985	cg13848905	54760442	54760442	cg13848905	cg13848905	54760442	AATAAAACTACAACCCTTAAACCAATCCAACCACCTCCAAAACTAAAACC			II			CATAGCCCCACAGGTGATTCTGAGGCCCACGCGGCCCGCTTCCCCTCCCTGCGTCAGGCC[CG]GCCCTAGCTCTGGAGGTGGTTGGATTGGTTCAAGGGCTGCAGCCCCACCTCGCGTCTTCC
chr1	179590612	179592889	ENST00000294848,ENST00000367614,ENST00000444136	cg15545772	TDRD5	cg15545772	0.29881	0.190174	4.08779	0.000452512	0.0072427	-0.483072	0.057718	0.293852	0.0350756	0.219256	0.0696074	0.475389	0.424241	0.636558	0.48336	0.713769	0.112571	0.629835	0.101441	0	0.0276476	0.0279016	0.00554529	0.0281705	0.03122	0.0180222	0.0130925	0.0250818	0.0763725	0.058451	cg15545772	31670311	30800334	cg15545772	cg15545772	31670311	AACACAATAAAAACAAAACAAATAACTAACAACAAAACAATACCAAACCA	30800334	AACGCGATAAAAACAAAACGAATAACTAACAACAAAACGATACCGAACCG	I	A	Red	CGCTGGCGTCAGGGCGCGGTGGGGGCAAGACGGGTGACTGGCAGCAGGGCGGTGCCGGGC[CG]AGAAGGGCGCCTCACCTGGCGCCTCCTGCCTTCCTTTCCACCTCAGGTTGCAGAGAGCCG
chr1	179590612	179592889	ENST00000294848,ENST00000367614,ENST00000444136	cg23627040	TDRD5	cg23627040	-0.00230546	0.85224	-0.0607091	0.952115	0.974626	-6.95721	0.898197	0.772932	0.898157	0.901479	0.888728	0.80538	0.874647	0.920573	0.794163	0.932247	0.869717	0.893662	0.615499	0.911891	0.616766	0.69305	0.898707	0.949568	0.894583	0.892203	0.865872	0.842304	0.890885	0.932546	cg23627040	50616356	50616356	cg23627040	cg23627040	50616356	AATATATAACAACAAAAAACACCCCRAAAACTACCAACRCATATAACTTC			II			GAGAGAGAAGGGTTGTCACGATGGAAGATGAGGACACTAGTCTCATGTAGCACAGAAACA[CG]AAGTCACATGCGCTGGCAGCCTCCGGGGTGCTCCTTGCTGTCATATATTAAACCTTACAT
chr1	182951749	182954525	ENST00000367547,ENST00000423786,ENST00000467208,ENST00000483655,ENST00000488956,ENST00000497549	cg00379090	SHCBP1L	cg00379090	-0.0122709	0.889768	-0.466197	0.645461	0.782443	-6.84725	0.94069	0.912227	0.919736	0.918492	0.88768	0.907041	0.848749	0.89092	0.918972	0.910254	0.883525	0.881927	0.67365	0.930034	0.952799	0.876229	0.937744	0.963824	0.89941	0.899653	0.9105	0.849225	0.733997	0.907143	cg00379090	74810358	74810358	cg00379090	cg00379090	74810358	ACAACAACTTCCAACTAAAAATAATATATACAAACTATAAACACTTTCAC			II			TGTTAAACTGGACAACAACTTCCAGCTGGGAGTGATGTGTGCAAACTATGAACACTTTCA[CG]ATAAAAGTCTGTTCCAGATCATACATTTTGGAGAACAACAGAGACCACTCACTTCTGGTA
chr1	182951749	182954525	ENST00000367547,ENST00000423786,ENST00000467208,ENST00000483655,ENST00000488956,ENST00000497549	cg01079738	SHCBP1L	cg01079738	0.129083	0.875353	3.38638	0.00254183	0.0223912	-2.15784	0.878833	0.919865	0.985611	0.939592	0.941018	0.966035	0.910826	0.960246	0.940935	0.950278	0.906136	0.911359	0.93797	0.677302	0.923912	0.894747	0.840348	0.797853	0.806008	0.756236	0.475339	0.806921	0.917459	0.963641	cg01079738	59751313	45732346	cg01079738	cg01079738	59751313	AACATCCCACCAAATAAAATATTACAACTCTAAAAAAAATATAAAACACA	45732346	AACGTCCCGCCGAATAAAATATTACGACTCTAAAAAAAATATAAAACGCG	I	A	Red	CGGCTGCTCGAGGGCGTCCCGCCGGGTGGGGTGTTGCGGCTCTGGGAGGGATGTGAGGCG[CG]GCCCAGAGCTAGGGGGTGCGGGGCCTGCGGGTAGAGCGCGGGGTCCTGCGGACGCATTCA
chr1	182951749	182954525	ENST00000367547,ENST00000423786,ENST00000467208,ENST00000483655,ENST00000488956,ENST00000497549	cg02710296	SHCBP1L	cg02710296	0.430103	0.626174	6.05355	3.57378e-06	0.00026112	4.30687	0.709841	0.921893	0.765892	0.620159	0.64646	0.913999	0.783987	0.906936	0.85727	0.893091	0.8968	0.88296	0.903678	0.0725546	0.154014	0.589785	0.460788	0.29395	0.114606	0.600727	0.19048	0.47636	0.710218	0.661741	cg02710296	65777339	10733343	cg02710296	cg02710296	65777339	ATCACTATATTACAACAAAATACTACAAAACTATAAAATAAACAAATCCA	10733343	ATCGCTATATTACGACGAAATACTACAAAACTATAAAATAAACGAATCCG	I	A	Red	GGAAGCCCCAGATGCCTGTCCCCAGGTTCCGACGAGCTTCCGACCGTAGTCTTCCTGTCC[CG]GATCCGCTCACCTTACAGTCCTGCAGCACTTCGTCGCAATACAGCGACACCTTCTCGTCC
chr1	182951749	182954525	ENST00000367547,ENST00000423786,ENST00000467208,ENST00000483655,ENST00000488956,ENST00000497549	cg02721693	SHCBP1L	cg02721693	-0.163519	0.689567	-3.46458	0.00210245	0.019808	-1.97522	0.748562	0.625067	0.511179	0.407456	0.731665	0.847051	0.703471	0.724117	0.623226	0.684806	0.501865	0.557135	0.32447	0.81844	0.704204	0.627162	0.842922	0.801064	0.838552	0.79244	0.772092	0.81795	0.774933	0.769778	cg02721693	65705482	65705482	cg02721693	cg02721693	65705482	TTTTTTTAAATCCTAATAACCTAAAAAATAACTCATAATCACCCTAAAAC			II			CAATGGCTCTAACCCCAGCCCTCTGTCTCCCCCAGGGGAGGTTTCCTTAGGGTCCTCATA[CG]TTTCAGGGTGATTATGAGTCACCTTCCAGGTCATCAGGACCTAAAAAAATGCTCCACCTA
chr1	182951749	182954525	ENST00000367547,ENST00000423786,ENST00000467208,ENST00000483655,ENST00000488956,ENST00000497549	cg02925590	SHCBP1L	cg02925590	-0.0187447	0.924045	-1.63451	0.115771	0.266524	-5.65274	0.940998	0.899755	0.952336	0.936887	0.943096	0.94033	0.915207	0.92293	0.912694	0.92912	0.880847	0.911019	0.815678	0.92498	0.93684	0.936315	0.93405	0.928373	0.95225	0.945795	0.940121	0.898443	0.940824	0.93819	cg02925590	70775394	70775394	cg02925590	cg02925590	70775394	RTTAAACTCRTCTAACACCTTCTAATATATACRACACCTAATAAAAATTC			II			GCGCCTGGGCTCAGGACAGGGGTGGGGGGGCCCGGGTCAGTGTTGGGTGCGGCTCCGTGC[CG]AACCCCCACCAGGTGCCGCACACACCAGAAGGTGCCAGACGAGCCCAACGCAATGGCTCT
chr1	182951749	182954525	ENST00000367547,ENST00000423786,ENST00000467208,ENST00000483655,ENST00000488956,ENST00000497549	cg08787039	SHCBP1L	cg08787039	0.202083	0.736495	3.4995	0.00193111	0.0187454	-1.89328	0.791847	0.922168	0.629197	0.574346	0.718229	0.911724	0.838679	0.909612	0.90559	0.881151	0.873812	0.926728	0.895428	0.594343	0.34354	0.715085	0.692275	0.608718	0.322267	0.732356	0.58975	0.649545	0.906522	0.742969	cg08787039	13716328	13716328	cg08787039	cg08787039	13716328	AAAAAATATCRCTATATTACRACRAAATACTACAAAACTATAAAATAAAC			II			CCCAGATGCCTGTCCCCAGGTTCCGACGAGCTTCCGACCGTAGTCTTCCTGTCCCGGATC[CG]CTCACCTTACAGTCCTGCAGCACTTCGTCGCAATACAGCGACACCTTCTCGTCCCGCCAC
chr1	182951749	182954525	ENST00000367547,ENST00000423786,ENST00000467208,ENST00000483655,ENST00000488956,ENST00000497549	cg13112404	SHCBP1L	cg13112404	0.0816205	0.900508	1.98265	0.0594791	0.173526	-5.0839	0.889422	0.965607	0.807384	0.961382	0.942733	0.942727	0.942521	0.966848	0.970665	0.944811	0.971745	0.958214	0.928864	0.619754	0.923219	0.945161	0.930039	0.877569	0.535689	0.933023	0.923592	0.824616	0.949432	0.957168	cg13112404	69686420	49608353	cg13112404	cg13112404	69686420	AACAAATTTTATCAAAAACTCAAACCTTAACTCCTCTAAAACAAAACACA	49608353	AACGAATTTTATCGAAAACTCGAACCTTAACTCCTCTAAAACAAAACGCG	I	A	Red	GTCCCGTTACCTGACGAATTTTGTCGGAAACTCGAACCTTAACTCCTCTAGGGCAGGACG[CG]GGCACCTCTAACAAGGTGAACGCTCTATACATGTTGACTCCATTTACTTTTTTGAAACGC
chr1	182951749	182954525	ENST00000367547,ENST00000423786,ENST00000467208,ENST00000483655,ENST00000488956,ENST00000497549	cg22237670	SHCBP1L	cg22237670	0.0184178	0.880662	1.30465	0.204922	0.384515	-6.11024	0.845904	0.903429	0.927657	0.920436	0.896481	0.911759	0.854839	0.901228	0.901754	0.887532	0.867131	0.877691	0.862501	0.857755	0.882903	0.887708	0.882735	0.84573	0.831808	0.91907	0.874938	0.770525	0.903782	0.920585	cg22237670	23624450	23624450	cg22237670	cg22237670	23624450	CTAACACCTTCTAATATATACRACACCTAATAAAAATTCRACACRAAACC			II			GACAGGGCGAAGCGCCTGGGCTCAGGACAGGGGTGGGGGGGCCCGGGTCAGTGTTGGGTG[CG]GCTCCGTGCCGAACCCCCACCAGGTGCCGCACACACCAGAAGGTGCCAGACGAGCCCAAC
chr1	182951749	182954525	ENST00000367547,ENST00000423786,ENST00000467208,ENST00000483655,ENST00000488956,ENST00000497549	cg22860181	SHCBP1L	cg22860181	0.00999813	0.932841	0.492298	0.627177	0.769317	-6.83445	0.908278	0.922152	0.971402	0.947936	0.948051	0.982284	0.970945	0.962509	0.956502	0.962831	0.955467	0.948003	0.750145	0.92546	0.948405	0.950705	0.861001	0.915909	0.955766	0.933755	0.909629	0.868834	0.95855	0.973664	cg22860181	32722372	41662331	cg22860181	cg22860181	32722372	TACAAATAAAACACAAAATCCTACAAACACATTCAAAATACTAAAAAACA	41662331	TACGAATAAAACGCGAAATCCTACGAACGCATTCAAAATACTAAAAAACG	I	C	Grn	GGGTGCGGGGCCTGCGGGTAGAGCGCGGGGTCCTGCGGACGCATTCAGGGTGCTGGGGGG[CG]CTGCTCAGAGCTAGGTGGGACAGGGCGAAGCGCCTGGGCTCAGGACAGGGGTGGGGGGGC
chr1	182951749	182954525	ENST00000367547,ENST00000423786,ENST00000467208,ENST00000483655,ENST00000488956,ENST00000497549	cg26013028	SHCBP1L	cg26013028	0.0499717	0.937249	1.70367	0.101924	0.245751	-5.54637	0.948004	0.970776	0.902295	0.980187	0.953604	0.977289	0.962097	0.969429	0.978471	0.965688	0.938677	0.963923	0.971549	0.784425	0.959202	0.961075	0.968739	0.96619	0.635078	0.972247	0.930382	0.919082	0.956684	0.958888	cg26013028	17626301	41699495	cg26013028	cg26013028	17626301	ATTCTCTCTCAAAACTATCCCATTACCTAACAAATTTTATCAAAAACTCA	41699495	ATTCTCTCTCAAAACTATCCCGTTACCTAACGAATTTTATCGAAAACTCG	I	A	Red	AGCTCTCAGAAAATTCTCTCTCAGGGCTGTCCCGTTACCTGACGAATTTTGTCGGAAACT[CG]AACCTTAACTCCTCTAGGGCAGGACGCGGGCACCTCTAACAAGGTGAACGCTCTATACAT
chr1	182951749	182954525	ENST00000367547,ENST00000423786,ENST00000467208,ENST00000483655,ENST00000488956,ENST00000497549	cg26419869	SHCBP1L	cg26419869	0.0170314	0.630356	0.251704	0.803506	0.888127	-6.9264	0.767719	0.808105	0.610515	0.382912	0.773006	0.811049	0.579258	0.786099	0.558705	0.810661	0.559801	0.635758	0.212514	0.55764	0.66884	0.634035	0.485162	0.689903	0.725882	0.697052	0.451235	0.840654	0.338551	0.743478	cg26419869	46779487	46779487	cg26419869	cg26419869	46779487	AAAAACTATCAACTTCAATACAATATTTCACAACTAAACTATAAACAAAC			II			CAGAGACCACTCACTTCTGGTATTTTACTGTTGAATGTATATTGAGCCAATTGGAATTAA[CG]TTTGTTCACAGTCTAGCTGTGAAATACTGCACTGAAGCTGACAGCTCCCAAGGAGAACAG
chr1	182951749	182954525	ENST00000367547,ENST00000423786,ENST00000467208,ENST00000483655,ENST00000488956,ENST00000497549	cg26679785	SHCBP1L	cg26679785	0.118077	0.465567	2.48893	0.0204906	0.0868346	-4.12578	0.444491	0.447986	0.472467	0.676697	0.550698	0.377803	0.544973	0.567914	0.673773	0.413752	0.434069	0.489206	0.66208	0.230834	0.472015	0.448117	0.305969	0.415478	0.484753	0.518181	0.240535	0.387967	0.251751	0.662092	cg26679785	19727356	19727356	cg26679785	cg26679785	19727356	AAAAAAATAACCAACRACTACCTCRACCCTCRAACTACTAAAAAAATAAC			II			TCGCCTGTCCGGGCTGATGGTGCGGAATGAGTCCGCGGGCACCGAGGCCTTGGAGCCCGA[CG]CCATCTCCTCAGCAGCCCGAGGGCCGAGGCAGCCGTTGGCCACTTTTCCCGCCCTCGGCC
chr1	201282451	201284702	ENST00000263946,ENST00000352845,ENST00000367324,ENST00000622031	cg02855983	PKP1	cg02855983	0.00532611	0.0894506	0.289473	0.774813	0.869948	-6.91586	0.0993803	0.0781706	0.0576314	0.0528247	0.0734919	0.106259	0.13623	0.0767335	0.0569362	0.0678303	0.237646	0.0825849	0.0688741	0.0767817	0.070073	0.0745387	0.0830105	0.0803236	0.0907792	0.0741153	0.0619792	0.206351	0.0617568	0.0725134	cg02855983	19705351	19705351	cg02855983	cg02855983	19705351	TATCCTATTCTACCRACTCACTAAAAAAACATATACTCAACTCAAAAACC			II			GGCTCTCCTGGGCAGCCTGGTCAAGAAAGACTCCTTTCTTTCCTAGAGAGAGGTCTCCCT[CG]GTTCCTGAGCTGAGCACATGCTTTCTCAGTGAGCCGGCAGAACAGGACAGAGGGGCGTCT
chr1	201282451	201284702	ENST00000263946,ENST00000352845,ENST00000367324,ENST00000622031	cg05184311	PKP1	cg05184311	0.107193	0.696016	2.88807	0.00830012	0.0483152	-3.28448	0.692242	0.829616	0.798871	0.78768	0.68255	0.863591	0.756756	0.820024	0.726334	0.741744	0.689163	0.771478	0.526854	0.769431	0.739606	0.514144	0.538348	0.598172	0.709244	0.588987	0.554631	0.594087	0.610211	0.800627	cg05184311	27651368	27651368	cg05184311	cg05184311	27651368	CCCTTCCTAAACTTAATCTCCTAACCTTCAACTAAAAACCRATACCCAAC			II			GCCACCCTTCACCCTTCCTGGGCTTGATCTCCTGGCCTTCAGCTGGAGGCCGATGCCCAG[CG]TCCAGGCCAAGGGGAACCCCAGTCCCTGTGGGGCCGCGCATGAGTATCCGCGAGCGGGGT
chr1	201282451	201284702	ENST00000263946,ENST00000352845,ENST00000367324,ENST00000622031	cg08872722	PKP1	cg08872722	-0.00304541	0.0853998	-0.294057	0.771352	0.86772	-6.91448	0.147832	0.0556931	0.0490795	0.0743335	0.0612601	0.0988003	0.118796	0.0917489	0.0736395	0.0552721	0.0880303	0.0965424	0.0810245	0.0776933	0.0721787	0.0891605	0.11615	0.0618839	0.0812959	0.0776317	0.0763857	0.137593	0.0726123	0.0949575	cg08872722	10799374	10799374	cg08872722	cg08872722	10799374	AAAAAATCTCCCTCRATTCCTAAACTAAACACATACTTTCTCAATAAACC			II			TCTTTCCTAGAGAGAGGTCTCCCTCGGTTCCTGAGCTGAGCACATGCTTTCTCAGTGAGC[CG]GCAGAACAGGACAGAGGGGCGTCTCCCTGGGGCCTCAAGGCTTGCGACGTTTCTTGCTCA
chr1	201282451	201284702	ENST00000263946,ENST00000352845,ENST00000367324,ENST00000622031	cg09009380	PKP1	cg09009380	0.211422	0.417185	5.30061	2.22211e-05	0.000944722	2.48973	0.503066	0.432722	0.462622	0.534568	0.632805	0.585588	0.501921	0.678743	0.505318	0.638521	0.410666	0.462624	0.333965	0.25753	0.226004	0.240283	0.231027	0.301696	0.440108	0.192072	0.309086	0.348387	0.261555	0.521563	cg09009380	11709436	11709436	cg09009380	cg09009380	11709436	AAACAAACACRTCTAACAAACAACRCRTACAAAAACAAATAATAATAACC			II			CCAAAAGATGAAAACAGGCACGTCTGGCAGGCAGCGCGTGCAGGAGCAGGTGATGATGAC[CG]TCAAGCGGCAGAAGTCCAAGTCTTCCCAGTCGTCCACCCTGAGCCACTCCAATCGAGGTA
chr1	201282451	201284702	ENST00000263946,ENST00000352845,ENST00000367324,ENST00000622031	cg09279512	PKP1	cg09279512	0.0196399	0.150555	0.903934	0.375405	0.562622	-6.54397	0.378883	0.12453	0.105935	0.171166	0.130839	0.151574	0.189544	0.1359	0.114332	0.123254	0.135211	0.176007	0.137058	0.137699	0.134114	0.13549	0.137344	0.116449	0.16634	0.134433	0.136024	0.192595	0.117224	0.131365	cg09279512	24745300	50807440	cg09279512	cg09279512	24745300	ACTACTACTCAAACACAAAACTACAAAACACTACTACTACAAAACCAACA	50807440	ACTACTACTCAAACGCGAAACTACAAAACACTACTACTACGAAACCAACG	I	C	Grn	GAGCGAGCAGGAAGGCGCCCAGCGTCCCACACAGGGGACTCGCAGCCCTGCCCCCAAGAG[CG]CTGGCTCCGCAGCAGCAGTGCCCTGCAGCTCCGCGTCTGAGCAGCAGCAGCGCGCGGCCC
chr1	201282451	201284702	ENST00000263946,ENST00000352845,ENST00000367324,ENST00000622031	cg09472802	PKP1	cg09472802	0.0373506	0.100024	1.93407	0.065506	0.184675	-5.16811	0.196117	0.0758471	0.0607564	0.155262	0.271323	0.117358	0.114703	0.066935	0.0509581	0.0808017	0.0724348	0.168431	0.0919268	0.0643505	0.081392	0.0857884	0.0841761	0.0836827	0.0811584	0.0629625	0.0788759	0.0876801	0.0878717	0.0797741	cg09472802	15648364	15648364	cg09472802	cg09472802	15648364	AAAAACRAACCAAAATAAAAACRCCAAAAACAACTACAAAAAACCCTCAC			II			CAGTGCCAGAGAGGGACGAACCAGGGTGGAAGCGCCAGGAGCAGCTGCAGGGAGCCCTCA[CG]CGGACCACGCACTCTATGGCCGTAGGGAGCCGCTGAGAGCGAGAAGAGCACGCTCCTGCC
chr1	201282451	201284702	ENST00000263946,ENST00000352845,ENST00000367324,ENST00000622031	cg12611449	PKP1	cg12611449	0.00732421	0.358958	0.152799	0.87989	0.933708	-6.94705	0.376625	0.493808	0.176852	0.592346	0.31292	0.422846	0.387916	0.23435	0.195117	0.222932	0.551971	0.548004	0.194413	0.281587	0.4592	0.342482	0.335062	0.305781	0.360872	0.30381	0.465206	0.396593	0.288611	0.365698	cg12611449	71740330	71740330	cg12611449	cg12611449	71740330	TAAAATAAAACACTCCTTTAAAACAAAAACTATAATTCTACCATCAACCC			II			GGTTACCCCCATAAGATGGAGCACTCCTTTGGAGCAAGAGCTATGGTTCTGCCATCAGCC[CG]GGAGCCTCCACCGCCGGGGTTGGTCTCTGCTATGACCTCAGTACAGAGGGAGATGGACGC
chr1	201282451	201284702	ENST00000263946,ENST00000352845,ENST00000367324,ENST00000622031	cg16819028	PKP1	cg16819028	-0.02093	0.915206	-1.00766	0.324106	0.513603	-6.4454	0.911471	0.923446	0.901932	0.94354	0.938536	0.948766	0.932384	0.952099	0.933615	0.942121	0.694585	0.881414	0.869057	0.951128	0.93237	0.913747	0.90064	0.937912	0.932589	0.927486	0.907985	0.924227	0.919132	0.944754	cg16819028	74660374	74660374	cg16819028	cg16819028	74660374	AAAACCRATAATTATTTATTATTCATAAATATACCCCRATAAAACACCAC			II			ATGTGTGCCAGGCATTGTTTTAGAGGTTATAGTGGAGTTTCAGAGAGGATCCGCTGTTCA[CG]TGGTGTTTTACCGGGGTATACTCATGAACAACAAATAACCACCGGTTTTACCAAGGCATA
chr1	201282451	201284702	ENST00000263946,ENST00000352845,ENST00000367324,ENST00000622031	cg17463149	PKP1	cg17463149	0.0225016	0.0653751	0.86772	0.394514	0.580093	-6.57604	0.344961	0.0449409	0.0317094	0.0276316	0.0491081	0.0769888	0.0583283	0.0468398	0.0339897	0.0390213	0.0439223	0.148671	0.0378363	0.0416503	0.0592697	0.0432554	0.067897	0.0492493	0.0527994	0.0486545	0.0433335	0.0771072	0.0493913	0.0524471	cg17463149	53620418	24755313	cg17463149	cg17463149	53620418	AAACAAAACTACAAATCCCCTATATAAAACACTAAACACCTTCCTACTCA	24755313	AAACAAAACTACGAATCCCCTATATAAAACGCTAAACGCCTTCCTACTCG	I	C	Grn	GCCTCAAGGCTTGCGACGTTTCTTGCTCATGGGGAGAGGGAAGGGAGAGAAAAAAAAGAG[CG]AGCAGGAAGGCGCCCAGCGTCCCACACAGGGGACTCGCAGCCCTGCCCCCAAGAGCGCTG
chr1	201282451	201284702	ENST00000263946,ENST00000352845,ENST00000367324,ENST00000622031	cg19570545	PKP1	cg19570545	0.0157573	0.0688156	0.915495	0.369434	0.557042	-6.53347	0.25803	0.055099	0.0491892	0.0586079	0.0560535	0.0731798	0.062262	0.0381327	0.0557873	0.0526631	0.0588058	0.110036	0.0606432	0.0573901	0.0641561	0.0600874	0.0775913	0.0507514	0.0645162	0.0531938	0.0565932	0.0735117	0.0540102	0.0512832	cg19570545	35754491	35754491	cg19570545	cg19570545	35754491	TACRAAACCAACRCTCTTAAAAACAAAACTACRAATCCCCTATATAAAAC			II			TTCTTGCTCATGGGGAGAGGGAAGGGAGAGAAAAAAAAGAGCGAGCAGGAAGGCGCCCAG[CG]TCCCACACAGGGGACTCGCAGCCCTGCCCCCAAGAGCGCTGGCTCCGCAGCAGCAGTGCC
chr1	201282451	201284702	ENST00000263946,ENST00000352845,ENST00000367324,ENST00000622031	cg20869257	PKP1	cg20869257	0.170545	0.492779	3.43644	0.00225126	0.0207159	-2.04108	0.58776	0.583098	0.525336	0.49479	0.590742	0.784431	0.586491	0.647003	0.574878	0.664386	0.279093	0.68512	0.419162	0.50441	0.350317	0.254919	0.266533	0.360407	0.567022	0.260876	0.512135	0.395022	0.356558	0.576209	cg20869257	14773443	50670328	cg20869257	cg20869257	14773443	ACTTTACCATCAAACCAAAAAATAAAAACAAACACATCTAACAAACAACA	50670328	ACTTTACCGTCGAACCAAAAAATAAAAACAAACACGTCTAACAAACAACG	I	C	Grn	AACTCCACGTTGGCTTTGCCGTCGGACCAAAAGATGAAAACAGGCACGTCTGGCAGGCAG[CG]CGTGCAGGAGCAGGTGATGATGACCGTCAAGCGGCAGAAGTCCAAGTCTTCCCAGTCGTC
chr1	201282451	201284702	ENST00000263946,ENST00000352845,ENST00000367324,ENST00000622031	cg22606205	PKP1	cg22606205	0.246039	0.228613	4.12244	0.000415133	0.00684028	-0.398714	0.439665	0.40873	0.0779657	0.402212	0.435525	0.581934	0.451632	0.366921	0.221076	0.352526	0.0606368	0.536606	0.102521	0.100205	0.0193187	0.0215199	0.0362302	0.0434087	0.319306	0.0337446	0.0480992	0.076391	0.0247864	0.32575	cg22606205	34645384	49699471	cg22606205	cg22606205	34645384	AAACAAAACAAAATACAATACAACAAACAAACAAAAACATACTCTTCTCA	49699471	AAACGAAACGAAATACGATACAACGAACGAACAAAAACGTACTCTTCTCG	I	C	Grn	CAGCTGCAGGGAGCCCTCACGCGGACCACGCACTCTATGGCCGTAGGGAGCCGCTGAGAG[CG]AGAAGAGCACGCTCCTGCCCGCCCGCTGCACCGCACCTCGCCTCGCCTCTCTGCTCTCCT
chr1	201282451	201284702	ENST00000263946,ENST00000352845,ENST00000367324,ENST00000622031	cg27571196	PKP1	cg27571196	0.0900612	0.593445	2.6252	0.0151326	0.0712849	-3.84593	0.596766	0.7083	0.61939	0.679061	0.62664	0.791036	0.660735	0.706253	0.565649	0.661536	0.515277	0.5635	0.557256	0.588761	0.632435	0.498236	0.505443	0.638153	0.609263	0.394453	0.660484	0.504989	0.384042	0.575019	cg27571196	70807505	47749342	cg27571196	cg27571196	70807505	ACATACTCCTAACTATATCCCAATAAATCACCCATCCTTACCCACTAACA	47749342	ACATACTCCTAACTATATCCCGATAAATCACCCATCCTTACCCACTAACG	I	C	Grn	TTCTGAGCTGGTGTAAACGCGACCCGAGGCTGGCTCGACGGCCCCGCGAGCTCGATGGCG[CG]CTAGTGGGCAAGGATGGGTGATTCACCGGGACACAGCCAGGAGCATGTCCCAGCGTGCCA
chr1	201398309	201400915	ENST00000367313,ENST00000391967,ENST00000631576,ENST00000633953,ENST00000633182	cg02838178	RP11-27G14.4,LAD1	cg02838178	0.0466565	0.0872447	1.36702	0.184837	0.359952	-6.03032	0.0634353	0.0925156	0.0523549	0.0565453	0.0659256	0.0537188	0.430801	0.0679221	0.0625225	0.0625331	0.283483	0.0561187	0.0643004	0.0596714	0.0762355	0.0527642	0.0499275	0.0527557	0.0527276	0.0577644	0.0677153	0.0788135	0.0617926	0.0715286	cg02838178	27621500	22708460	cg02838178	cg02838178	27621500	TTACCAACCCAAAAATAACCTCTAAAATATAAACATCCCAAACAAAACCA	22708460	TTACCGACCCGAAAATAACCTCTAAAATATAAACGTCCCAAACAAAACCG	I	C	Grn	CCGCGCTCCGATTTGCCGACCCGGGAATGGCCTCTGGGATGTGGGCGTCCCAGACAAAGC[CG]CATTGATTGCAGCCCAGGCCGGCCCGGCCGCGAGGCCGCAAGCACTGGGTGGACCGTCGG
chr1	201398309	201400915	ENST00000367313,ENST00000391967,ENST00000631576,ENST00000633953,ENST00000633182	cg07561547	RP11-27G14.4,LAD1	cg07561547	0.00700026	0.143651	0.426017	0.674057	0.802735	-6.86563	0.130707	0.200796	0.0904146	0.117175	0.167548	0.141072	0.288973	0.182268	0.104009	0.12307	0.122188	0.118126	0.122827	0.124347	0.159862	0.121738	0.128592	0.161046	0.130352	0.126414	0.140457	0.138225	0.135058	0.172361	cg07561547	26801305	26801305	cg07561547	cg07561547	26801305	RAAACRAAAACRAAAAACTTCCTACTCAAAACCAATCCRACCAACTTAAC			II			GTCGGCTGCCCGGGGCGAGGGCGGGAGACTTCCTGCTCAGAACCAGTCCGACCAGCTTGG[CG]CTGGGACGCCTCCCCGCGCTGTGCCGCGGCCCGGGGTGCCGAGGAGCTGGGCTGGGGGCG
chr1	201398309	201400915	ENST00000367313,ENST00000391967,ENST00000631576,ENST00000633953,ENST00000633182	cg10095226	RP11-27G14.4,LAD1	cg10095226	0.0479431	0.0580222	1.46425	0.156666	0.323717	-5.89949	0.023542	0.0646393	0.0192603	0.0179776	0.0755434	0.0326976	0.407634	0.0908473	0.0214079	0.0292483	0.0392602	0.197407	0.020485	0.0354183	0.0355987	0.0205854	0.0308837	0.0226677	0.0395109	0.0277679	0.0405033	0.0239645	0.0293423	0.0463408	cg10095226	10710505	41654403	cg10095226	cg10095226	10710505	CAACACCAAACTAATCAAACTAATTCTAAACAAAAAATCTCCCACCCTCA	41654403	CAACGCCAAACTAATCGAACTAATTCTAAACAAAAAATCTCCCGCCCTCG	I	C	Grn	GATCGCGGGACCGAACGACGGACGCCCGGGGCCGGCGTGGGGCTGGTCGGCTGCCCGGGG[CG]AGGGCGGGAGACTTCCTGCTCAGAACCAGTCCGACCAGCTTGGCGCTGGGACGCCTCCCC
chr1	201398309	201400915	ENST00000367313,ENST00000391967,ENST00000631576,ENST00000633953,ENST00000633182	cg11418783	RP11-27G14.4,LAD1	cg11418783	-0.0384383	0.772818	-0.945067	0.354451	0.542995	-6.50606	0.810853	0.788801	0.69482	0.821649	0.867957	0.852789	0.628357	0.840468	0.808114	0.840381	0.516472	0.82562	0.521329	0.79575	0.647127	0.866525	0.734597	0.836488	0.829249	0.80684	0.754845	0.809129	0.778451	0.871027	cg11418783	32724470	32724470	cg11418783	cg11418783	32724470	CTATATCTATATTTCCAAACTTCTACCCRACAACTAACTTACCCTTTACC			II			GCTGCCCAGCCTCAGCCTCTCTTTGGTGCTCATGTCAGGCCTTCCAGCTCTGAGATCTCA[CG]GCAAAGGGCAAGCTAGCTGCCGGGCAGAAGCCTGGAAACACAGACACAGCCAGCCTGTTG
chr1	201398309	201400915	ENST00000367313,ENST00000391967,ENST00000631576,ENST00000633953,ENST00000633182	cg19713196	RP11-27G14.4,LAD1	cg19713196	0.0686001	0.200511	1.86519	0.0749677	0.201441	-5.28491	0.156415	0.164402	0.282783	0.28918	0.444222	0.137134	0.171035	0.140092	0.368077	0.395054	0.198815	0.157732	0.110444	0.163074	0.330487	0.149962	0.151147	0.177275	0.134716	0.175922	0.11028	0.138957	0.107914	0.157146	cg19713196	33624496	33624496	cg19713196	cg19713196	33624496	TACAACATAACTATCAACAAAAAAAACTAATCCRCRCTATCCAAATAAAC			II			CCGAGGAGAGGAGACCCAAAGGCTCCCCGCCGACCCCCCGCCCCTCCCGGCTCCCTCCGG[CG]CTCACCTGGACAGCGCGGACCAGTCCTTCCTGCTGACAGCCATGCTGCAGGAGCCCCGCG
chr1	201398309	201400915	ENST00000367313,ENST00000391967,ENST00000631576,ENST00000633953,ENST00000633182	cg21964551	RP11-27G14.4,LAD1	cg21964551	0.0319243	0.0599095	1.70765	0.10117	0.244564	-5.54014	0.0608465	0.157398	0.0196715	0.0564328	0.072227	0.0790046	0.245543	0.0841483	0.0306656	0.0425526	0.0387159	0.0431487	0.0386852	0.0363726	0.0346734	0.0320152	0.0451547	0.0523716	0.0382396	0.0318398	0.0514955	0.0417674	0.0387541	0.0661056	cg21964551	72667403	24730431	cg21964551	cg21964551	72667403	ACAAAAAACTTCCTACTCAAAACCAATCCAACCAACTTAACACTAAAACA	24730431	ACGAAAAACTTCCTACTCAAAACCAATCCGACCAACTTAACGCTAAAACG	I	C	Grn	CCCGGGGCGAGGGCGGGAGACTTCCTGCTCAGAACCAGTCCGACCAGCTTGGCGCTGGGA[CG]CCTCCCCGCGCTGTGCCGCGGCCCGGGGTGCCGAGGAGCTGGGCTGGGGGCGGGGACCCC
chr1	201398309	201400915	ENST00000367313,ENST00000391967,ENST00000631576,ENST00000633953,ENST00000633182	cg23291161	RP11-27G14.4,LAD1	cg23291161	0.200624	0.362668	3.45575	0.00214809	0.0200912	-1.99591	0.31583	0.503894	0.367859	0.112133	0.618826	0.748231	0.625599	0.562234	0.386211	0.479278	0.318137	0.444583	0.427256	0.182464	0.0854418	0.234309	0.408825	0.223245	0.439356	0.162139	0.171362	0.277725	0.200127	0.408968	cg23291161	12729499	21779442	cg23291161	cg23291161	12729499	ACTTAACCCAAAAACACTCAAAAACAAAAAACCAAACAAAAAAATTAACA	21779442	ACTTAACCCGAAAACGCTCAAAAACAAAAAACCGAACGAAAAAATTAACG	I	C	Grn	GCCGGGAACCCGACTTAGCCCGGAGACGCTCAAGAGCAAGAAGCCGAGCGGAAAAGTTAG[CG]CAGGTACTGTGATCTCGGGTCTAGAGCGCCCGCGCCTTCGGGGCCCCTTCGCAGGGAGCG
chr1	201398309	201400915	ENST00000367313,ENST00000391967,ENST00000631576,ENST00000633953,ENST00000633182	cg23715582	RP11-27G14.4,LAD1	cg23715582	0.105202	0.247312	2.29687	0.0310697	0.113882	-4.50542	0.209674	0.355837	0.201744	0.0842164	0.32781	0.623872	0.288396	0.389442	0.348696	0.403047	0.18575	0.167757	0.255639	0.146583	0.0804807	0.251542	0.133137	0.137511	0.264574	0.253701	0.0907475	0.17453	0.298124	0.262674	cg23715582	20629475	60732417	cg23715582	cg23715582	20629475	AACAAAAAAATTAACACAAATACTATAATCTCAAATCTAAAACACCCACA	60732417	AACGAAAAAATTAACGCAAATACTATAATCTCGAATCTAAAACGCCCGCG	I	C	Grn	AGCAAGAAGCCGAGCGGAAAAGTTAGCGCAGGTACTGTGATCTCGGGTCTAGAGCGCCCG[CG]CCTTCGGGGCCCCTTCGCAGGGAGCGCCCTCCCCACTCCCTGGCTTCGGAACCCACCCGG
chr1	201398309	201400915	ENST00000367313,ENST00000391967,ENST00000631576,ENST00000633953,ENST00000633182	cg25947945	RP11-27G14.4,LAD1	cg25947945	0.121506	0.45606	2.33962	0.0283535	0.10731	-4.4225	0.406576	0.609511	0.426354	0.215574	0.592226	0.795847	0.579886	0.630929	0.512705	0.589541	0.414212	0.30879	0.570604	0.35892	0.236509	0.475698	0.354212	0.308566	0.522027	0.476083	0.278022	0.376748	0.422818	0.48309	cg25947945	41697472	32739339	cg25947945	cg25947945	41697472	CAAACAAAAAAATTAACACAAATACTATAATCTCAAATCTAAAACACCCA	32739339	CGAACGAAAAAATTAACGCAAATACTATAATCTCGAATCTAAAACGCCCG	I	C	Grn	AGAGCAAGAAGCCGAGCGGAAAAGTTAGCGCAGGTACTGTGATCTCGGGTCTAGAGCGCC[CG]CGCCTTCGGGGCCCCTTCGCAGGGAGCGCCCTCCCCACTCCCTGGCTTCGGAACCCACCC
chr1	201398309	201400915	ENST00000367313,ENST00000391967,ENST00000631576,ENST00000633953,ENST00000633182	cg26539023	RP11-27G14.4,LAD1	cg26539023	0.107036	0.428507	2.18299	0.0395038	0.133023	-4.72154	0.500001	0.458324	0.326914	0.685252	0.581434	0.733899	0.529875	0.49136	0.567362	0.503171	0.193996	0.278449	0.358307	0.316601	0.359289	0.370356	0.365573	0.334761	0.511797	0.374458	0.266985	0.400204	0.347997	0.4278	cg26539023	23619494	23619494	cg26539023	cg26539023	23619494	AAAACATATTTTATATACAACTCAAAAAACAATACCTCATTCATCTCAAC			II			GAGCGCCCTCCCCACTCCCTGGCTTCGGAACCCACCCGGGCCCACCGTCCCAGTAGGCCT[CG]CTGAGATGAATGAGGCATTGCTTTCTGAGCTGCACACAAAACATGCCCCTGGTAGACCCA
chr1	201398309	201400915	ENST00000367313,ENST00000391967,ENST00000631576,ENST00000633953,ENST00000633182	cg27425612	RP11-27G14.4,LAD1	cg27425612	0.0816643	0.0814684	2.25632	0.0338638	0.1204	-4.58318	0.107391	0.178727	0.0310192	0.0410318	0.247236	0.133815	0.455194	0.129917	0.0340309	0.0647749	0.0577506	0.00947388	0.0553118	0.0326941	0.0282985	0.0401665	0.0210867	0.0353547	0.0456667	0.0250587	0.0312132	0.0460048	0.0362574	0.067768	cg27425612	40743503	43632438	cg27425612	cg27425612	40743503	TTACTCTTAAACATCTCCAAACTAAATCAAATTCCCAACAAAAATCCCCA	43632438	TTACTCTTAAACGTCTCCGAACTAAATCGAATTCCCGACAAAAATCCCCG	I	C	Grn	CGCTGGGACGCCTCCCCGCGCTGTGCCGCGGCCCGGGGTGCCGAGGAGCTGGGCTGGGGG[CG]GGGACCCCTGCCGGGAACCCGACTTAGCCCGGAGACGCTCAAGAGCAAGAAGCCGAGCGG
chr1	228006050	228008050	ENST00000284523	cg01051310	WNT3A	cg01051310	0.0988067	0.0603256	2.1938	0.0386224	0.131072	-4.70134	0.0446056	0.017966	0	0.380806	0.00359276	0.206871	0.319116	0.360132	0.0157665	0.00213128	0.00827784	0.00625571	0.00743541	0.00274544	0.0066803	0.00436898	0.00101886	0.00058169	0.0145457	0.0113334	0.00573285	0.016799	0.00807796	0.0029744	cg01051310	65697333	15769410	cg01051310	cg01051310	65697333	CAATATATCTAAAAACATACTAATATACAAACCCCCAAATATACACAACA	15769410	CGATATATCTAAAAACGTACTAATATACGAACCCCCAAATATACGCGACG	I	C	Grn	GGGCGCCTGCGGATCGCGCGGCCCCGGGCCGGCCGCCTGCCCATCTGGCGCACCCCAGCG[CG]CCGCGCACACCTGGGGGCCCGCACACCAGCACGTCCTCAGACACACCGACACCCACGGCA
chr1	228006050	228008050	ENST00000284523	cg01313514	WNT3A	cg01313514	0.0875516	0.153211	2.80967	0.0099484	0.0543531	-3.45469	0.113236	0.243691	0.108302	0.317916	0.107796	0.439497	0.17964	0.189288	0.307711	0.133597	0.145864	0.117107	0.109763	0.106592	0.120567	0.096004	0.10712	0.0958618	0.113311	0.10577	0.120737	0.0973934	0.0915673	0.108738	cg01313514	10770481	10770481	cg01313514	cg01313514	10770481	TAAAACAAACTCTAAACAACTACCCRATCTAATAATAAATAAACCTCCTC			II			CCTCTGCAGCCTGAAGCAGGCTCTGGGCAGCTACCCGATCTGGTGGTGAGTGAGCCTCCT[CG]CGTTCGCCCCTGCCCCTGTGCGCCGCGCCCGCAGCAGACGGTCCCCTCGGGCAGGGACCC
chr1	228006050	228008050	ENST00000284523	cg05786840	WNT3A	cg05786840	0.00978033	0.152969	1.0248	0.316121	0.505544	-6.42816	0.126363	0.137631	0.123161	0.204211	0.148326	0.153553	0.194249	0.134291	0.159588	0.209787	0.133291	0.160744	0.161672	0.163852	0.165933	0.144386	0.140494	0.14005	0.141806	0.159798	0.166462	0.14019	0.13015	0.13126	cg05786840	47698448	48683435	cg05786840	cg05786840	47698448	ACACACACACATTTTAAAACAAAATCAATAAAACAAAACTAAACAACTCA	48683435	ACACACACACGTTTTAAAACAAAATCGATAAAACAAAACTAAACAACTCG	I	A	Red	TTACACACAAACACACACACACGTTTTAAAACAAAGTCGATGAGACAAGACTGAACAGCT[CG]GAGCAGCGTGGTTACGTAAAGAAAGCTGGGACCCGGCGGGGAGTGGCGCAGAGCCGGCGG
chr1	228006050	228008050	ENST00000284523	cg05802452	WNT3A	cg05802452	0.0476844	0.0317488	1.53411	0.13865	0.299277	-5.80091	0.0509899	0.0414502	0.0118186	0.0044282	0	0.0274269	0.0899081	0.390703	0.0192116	0.043752	0.00194466	0.010839	0.00438201	0.00446776	0.00124982	0	0	0.00204384	0.0297667	0.00987112	0.0118118	0	0	0.00590655	cg05802452	36766470	56718410	cg05802452	cg05802452	36766470	ACAACATTAACCCCCACCTACTACCATAAATATCAATATATCTAAAAACA	56718410	ACGACGTTAACCCCCGCCTACTACCGTAAATATCGATATATCTAAAAACG	I	T	Red	CGCCTGCCCATCTGGCGCACCCCAGCGCGCCGCGCACACCTGGGGGCCCGCACACCAGCA[CG]TCCTCAGACACACCGACACCCACGGCAGCAGGCGGGGGCCAACGCCGCCGCCGCGGTTCG
chr1	228006050	228008050	ENST00000284523	cg08037440	WNT3A	cg08037440	0.0744656	0.104501	2.41715	0.0239775	0.0961115	-4.26979	0.0539532	0.33514	0.0508763	0.107764	0.0652063	0.141947	0.368508	0.100169	0.202362	0.0910843	0.137129	0.0797827	0.068276	0.0612688	0.071044	0.0616473	0.0694856	0.0689943	0.0571232	0.0563446	0.0761356	0.0716161	0.0518093	0.0603461	cg08037440	42666348	42666348	cg08037440	cg08037440	42666348	ATTAATTTTCCTTAACRACCACTTTAAACCTATTCAAACCRCTAAAACRC			II			GGCCGCGGGCGGTTGGTTTTCCTTGACGGCCACTTTGGACCTGTTCAGGCCGCTGGGACG[CG]TGGGTGGCGGAGTTTCCGGAGACATTGATTCCCGAGCGGGGGAGTAGGGGAGGTTGCGGA
chr1	228006050	228008050	ENST00000284523	cg09316122	WNT3A	cg09316122	0.20069	0.169553	3.9886	0.000578989	0.00852519	-0.723927	0.0862596	0.11401	0.11828	0.368474	0.0990788	0.10176	0.408144	0.504727	0.375661	0.473554	0.299122	0.407833	0.0430691	0.0620353	0.0735382	0.0582823	0.0557804	0.0525074	0.0524829	0.0609836	0.0529373	0.0557109	0.0658361	0.0792121	cg09316122	27678425	27678425	cg09316122	cg09316122	27678425	CTCTCTCTACAACAACCCCTCATTACCAAATAAACCCATACRAAAAACTC			II			TGGGCCCCGCGCGCCTCCCCGCCGCAGTCCGGGCACGGGGGTTTCCAGGGGCCCTCTCTG[CG]AGCCCTCCGCATGGGTCCACCTGGCAATGAGGGGCTGCTGTAGAGAGAGTTAAGGGTGAG
chr1	228006050	228008050	ENST00000284523	cg13864473	WNT3A	cg13864473	0.082791	0.140479	2.24904	0.0343887	0.121598	-4.59704	0.100593	0.110493	0.110258	0.431275	0.123291	0.142565	0.184493	0.407696	0.0767752	0.316075	0.0966568	0.100901	0.118458	0.116604	0.111142	0.0886394	0.0923372	0.0860078	0.0905844	0.0889955	0.0813793	0.137097	0.0761691	0.0830219	cg13864473	59782410	59782410	cg13864473	cg13864473	59782410	AACCTACAATAAAAACAACRACCAAATAAACCTCCAAAATACAACCACRC			II			GAGGGGTCAATCCCTGCGCCACAGAGAGAGTCCCACTCGTCCCCAGCTGTGACCCACAGA[CG]CGTGGCTGCACCTTGGAGGTCCACCTGGCCGCTGTCCCCATTGCAGGCTGCACCCATCCC
chr10	23191326	23193326	ENST00000376504	cg06511917	PTF1A	cg06511917	0.280804	0.239526	6.42728	1.47436e-06	0.000139473	5.18903	0.429938	0.447037	0.240156	0.507208	0.402414	0.597404	0.434951	0.447527	0.109266	0.270176	0.201652	0.483595	0.215635	0.0654065	0.0837049	0.0921048	0.0578322	0.103055	0.085146	0.0972528	0.0601096	0.0753906	0.0712591	0.170402	cg06511917	21748358	62670495	cg06511917	cg06511917	21748358	CAAACCCAAAAAATCATCATCTACCATCAAAACACCCATAAATACTTCCA	62670495	CAAACCCAAAAAATCATCATCTACCATCGAAACACCCGTAAATACTTCCG	I	C	Grn	AGCCCGGGCAGCCAGGCCCAGAAGGTCATCATCTGCCATCGGGGCACCCGTAAGTGCTTC[CG]CTTCCCAGCTCAGGGAGAAGGGGTCGGGCACTCGAAGGCTCCGGAGGGGCTGGGGGAGCT
chr10	23191326	23193326	ENST00000376504	cg11438428	PTF1A	cg11438428	0.142806	0.219631	3.26669	0.0033922	0.0269377	-2.43463	0.44067	0.218163	0.121513	0.464703	0.152362	0.150865	0.319686	0.418528	0.253183	0.313483	0.154961	0.557594	0.140376	0.131063	0.141122	0.12799	0.124739	0.15848	0.140631	0.135254	0.13297	0.13099	0.137905	0.203909	cg11438428	22735462	22735462	cg11438428	cg11438428	22735462	TAACAATACTCRTAAAACTAATAACTAAAAAACTCCACCTCRACCTACTC			II			CTTCTTCACCGACCAGTCTTCACGGGACCCCCTGGAGGACGGCGATGAGCTGCTGGCGGA[CG]AGCAGGCCGAGGTGGAGTTCCTTAGCCACCAGCTCCACGAGTACTGCTACCGCGACGGGG
chr10	23191326	23193326	ENST00000376504	cg17076890	PTF1A	cg17076890	0.173416	0.243375	3.56624	0.00164074	0.0168444	-1.73596	0.421751	0.273685	0.143825	0.430945	0.185724	0.383355	0.548485	0.619274	0.416859	0.332683	0.140011	0.16581	0.134743	0.123391	0.169934	0.136484	0.140095	0.142498	0.123824	0.163174	0.145632	0.1453	0.171577	0.181952	cg17076890	44640469	44640469	cg17076890	cg17076890	44640469	AAAAAAAAAAACTCRAACRAACCTTAAAAACTCACCAAAAACTAACACRC			II			CCAGGGCCCCGGGAGGGAGGGGCTCGGACGGGCCTTAGAAACTCACCAAGAACTAACACG[CG]CAGCCCGGCAGTCCCGCTGCCCACTGCGGCGGCGAGCATGGACGCGGTGTTGCTGGAGCA
chr10	23191326	23193326	ENST00000376504	cg17389519	PTF1A	cg17389519	0.159436	0.300605	2.75614	0.0112472	0.0588157	-3.56959	0.521627	0.233176	0.245926	0.689829	0.281774	0.214004	0.379913	0.556422	0.186614	0.217926	0.263396	0.669112	0.398121	0.158124	0.190134	0.21873	0.181125	0.190584	0.155612	0.460804	0.164757	0.22193	0.184022	0.230865	cg17389519	32692370	32692370	cg17389519	cg17389519	32692370	ACCTAAACAATCTAAAAATACTACCCTCAAAAACCAAATAAATACATTCC			II			GGACAGAAGCCCCCAGCAGAACCCAGGCCGGAGCCCCGCGCACCTCGGATAAGGGGGTGG[CG]GAATGCACCCACCTGGTCCCTGAGGGCAGCACCCTTAGATTGCCCAGGCTGCCGCGGAGG
chr10	23191326	23193326	ENST00000376504	cg18759960	PTF1A	cg18759960	0.0606564	0.101862	1.98429	0.0592842	0.173119	-5.08103	0.0884266	0.187515	0.043417	0.14706	0.0731854	0.0878758	0.0760621	0.447372	0.132607	0.119791	0.0932925	0.102872	0.0861392	0.0520253	0.0789741	0.0754752	0.0647777	0.0440164	0.0747608	0.0839192	0.079268	0.0702934	0.0830911	0.0524686	cg18759960	35797463	28800337	cg18759960	cg18759960	35797463	CAAACACAAAAACAACAAACCAAACAAATAAAAAAAACCACCTAAAAACA	28800337	CAAACACGAAAACGACGAACCGAACGAATAAAAAAAACCGCCTAAAAACG	I	C	Grn	CGGGGGGCCTCGGTGAGCCAGACGACGGCGGCGGCGGCGGCTACTGCTGCGAGACGGGGG[CG]CCCCCAGGCGGCTTCCCCTACTCGCCCGGCTCGCCGCCCTCGTGCCTGGCCTACCCGTGC
chr10	23191326	23193326	ENST00000376504	cg18920423	PTF1A	cg18920423	0.0840558	0.0565769	1.70305	0.10204	0.245947	-5.54733	0.0435847	0.0719867	0.00441729	0.0191748	0.00762119	0.0257565	0.369847	0.546946	0.0657697	0.0390321	0.0152893	0.0176955	0.0092108	0.0093594	0.012084	0.0146114	0.00828923	0.00663667	0.0130809	0.00740293	0.00921227	0.00626159	0.0178854	0.0166896	cg18920423	60728393	74622496	cg18920423	cg18920423	60728393	CAAAACTACCAAACTACACATATTAATTCTTAATAAATTTCTAAAACCCA	74622496	CGAAACTACCGAACTACGCGTATTAATTCTTAATAAATTTCTAAAACCCG	I	T	Red	GGGCAGCCCGGCGGCCGCCTAGCTGCCCCCAGCCAGGGCCCCGGGAGGGAGGGGCTCGGA[CG]GGCCTTAGAAACTCACCAAGAACTAACACGCGCAGCCCGGCAGTCCCGCTGCCCACTGCG
chr10	23191326	23193326	ENST00000376504	cg20014049	PTF1A	cg20014049	0.098307	0.0588844	1.77479	0.0891752	0.225421	-5.43345	0.0430344	0.0518789	0.00310348	0.0405077	0.0159179	0.0134137	0.335286	0.652668	0.109844	0.0384387	0.00540135	0.0379565	0.00379278	0.00764277	0.000981409	0.00785959	0.00803942	0.00233098	0.012995	0.00677146	0.00176752	0.00118289	0.0117434	0.000668364	cg20014049	58690429	16652366	cg20014049	cg20014049	58690429	ACTACCAAACTACACATATTAATTCTTAATAAATTTCTAAAACCCATCCA	16652366	ACTACCGAACTACGCGTATTAATTCTTAATAAATTTCTAAAACCCGTCCG	I	A	Red	GGGCGGGCAGCCCGGCGGCCGCCTAGCTGCCCCCAGCCAGGGCCCCGGGAGGGAGGGGCT[CG]GACGGGCCTTAGAAACTCACCAAGAACTAACACGCGCAGCCCGGCAGTCCCGCTGCCCAC
chr10	23191326	23193326	ENST00000376504	cg20487710	PTF1A	cg20487710	0.113315	0.181355	1.86656	0.0747687	0.201085	-5.28262	0.388371	0.0979633	0.00806994	0.0926317	0.212683	0.109263	0.153568	0.14542	0.628532	0.669853	0.165219	0.195888	0.165323	0.100259	0.102719	0.134044	0.131684	0.114307	0.105493	0.104352	0.115731	0.129111	0.169804	0.112236	cg20487710	44645300	44645300	cg20487710	cg20487710	44645300	TTCTAAACAATAAACTAAATACAAAAAAAATCCATTAAATCRTCTACTCC			II			GGCTTTGAAAACGATTCACATTCTGCCCTTTAACTTCAATGCCTTCCCTCCGGACTGCGC[CG]GAGCAGACGATTCAATGGACTCCTTTTGTATCCAGTTTATTGCTCAGAATCCCTAGGGTC
chr10	23191326	23193326	ENST00000376504	cg22746058	PTF1A	cg22746058	0.180378	0.180976	2.8032	0.0100975	0.0548859	-3.46864	0.148236	0.190611	0.069438	0.504031	0.111357	0.0729649	0.455016	0.530224	0.0541813	0.538912	0.0714562	0.581007	0.100008	0.0815146	0.0759292	0.0927665	0.0816723	0.0697211	0.0771267	0.0723397	0.0906858	0.0732794	0.10158	0.0993749	cg22746058	68690388	48766435	cg22746058	cg22746058	68690388	CACAAAAATTCTTATAACAACATCCATAAACACATACCAAAAACCCATCA	48766435	CGCGAAAATTCTTATAACAACATCCATAAACGCGTACCAAAAACCCATCG	I	C	Grn	CCCACCGCCGCGCCTCCGGGCCCCCTCGCCGCCGGCACACCGCGCTCTGATTGGCTGGCG[CG]ATGGGTCCCTGGCACGCGCCTATGGATGTTGTTATAAGAATCCTCGCGTGCCGGCCCTCA
chr10	23191326	23193326	ENST00000376504	cg24767148	PTF1A	cg24767148	0.15711	0.109542	3.48153	0.00201752	0.0192836	-1.93548	0.120019	0.294456	0.0258464	0.356557	0.0394903	0.0202277	0.0454862	0.413528	0.187716	0.428209	0.263602	0.102936	0.0620818	0.0194743	0.0180208	0.0312231	0.0220463	0.0148088	0.0307851	0.032047	0.0160211	0.0292896	0.0314839	0.0236417	cg24767148	22651475	53624505	cg24767148	cg24767148	22651475	ACAAATAAACCAAACACAAAAACAACAAACCAAACAAATAAAAAAAACCA	53624505	ACGAATAAACCAAACACGAAAACGACGAACCGAACGAATAAAAAAAACCG	I	C	Grn	CGGTGAGCCAGACGACGGCGGCGGCGGCGGCTACTGCTGCGAGACGGGGGCGCCCCCAGG[CG]GCTTCCCCTACTCGCCCGGCTCGCCGCCCTCGTGCCTGGCCTACCCGTGCGCCGGGGCGG
chr10	23191326	23193326	ENST00000376504	cg25684999	PTF1A	cg25684999	0.179791	0.14578	2.89404	0.008186	0.0478745	-3.27144	0.317344	0.374838	0.0236856	0.548357	0.0520369	0.0705306	0.0692711	0.470701	0.155496	0.608112	0.0632411	0.162583	0.0502043	0.0569025	0.0492531	0.0403549	0.0338406	0.0601499	0.037284	0.043272	0.0347858	0.0634069	0.0411504	0.0719257	cg25684999	62717305	14720330	cg25684999	cg25684999	62717305	AAACAACACCCTTAAATTACCCAAACTACCACAAAAAAAAACAATCACCA	14720330	AAACAACACCCTTAAATTACCCAAACTACCGCGAAAAAAAACGATCGCCG	I	C	Grn	CCTGGTCCCTGAGGGCAGCACCCTTAGATTGCCCAGGCTGCCGCGGAGGAGGACGATCGC[CG]CGCGGGCTCCGCTCTCGCCGTCTGGGCCACCGGCGCGCACCCCTAGGAACTTCTCTGGCC
chr10	42241720	42243720	ENST00000622823	cg00320345	AL031601.5	cg00320345	-0.00432626	0.413647	-0.637616	0.530023	0.695609	-6.75073	0.420707	0.405378	0.390425	0.416215	0.431117	0.421126	0.432312	0.410055	0.411353	0.398411	0.38724	0.419778	0.40752	0.411309	0.433581	0.420568	0.429998	0.439471	0.417616	0.392781	0.421591	0.420812	0.4138	0.374369	cg00320345	30616411	58756313	cg00320345	cg00320345	30616411	ACCATAACAACAAAAAACAAAAAACCACAACAATCAAAAACAAAAAACCA	58756313	ACCGTAACAACGAAAAACAAAAAACCGCGACAATCGAAAACAAAAAACCG	I	C	Grn	GCTTTTTGACGCCGCGGCTTTTTGCCCCCACCCCCCGGTGCCGCGGTTATTTGCCTGCCG[CG]GCTTTTTGCCCCCGACTGCCGCGGCTTTTTGCCCCTCGCTGCCACGGCTTTTTGCCCCCC
chr10	42241720	42243720	ENST00000622823	cg06268320	AL031601.5	cg06268320	0.101803	0.595738	1.85066	0.0771096	0.20515	-5.30915	0.563855	0.723828	0.607016	0.685222	0.459061	0.883637	0.659888	0.692475	0.655525	0.652451	0.666421	0.337011	0.764779	0.547299	0.374131	0.549318	0.730121	0.342205	0.576322	0.567649	0.523179	0.386999	0.796041	0.553274	cg06268320	74641476	74641476	cg06268320	cg06268320	74641476	RTAAAACRAAACCTAAAAACTAAAATCCCCTAAAACAATAAATAACACCC			II			CGGGAAAGGTAGCACCTGAGCCTCCCGGGCTGCGCCGACACCTGGACACCTGTCTCCCCG[CG]GGTGCCACCTACTGCTCCAGGGGACTCCAGTCCCCAGGTTCCGCCCCACGGGGACTGGGG
chr10	42241720	42243720	ENST00000622823	cg07506916	AL031601.5	cg07506916	0.13444	0.555651	5.04569	4.16895e-05	0.00145736	1.8659	0.563073	0.697278	0.503738	0.636334	0.645889	0.561332	0.665396	0.692771	0.656609	0.619265	0.556039	0.613678	0.613093	0.522274	0.383588	0.519296	0.500941	0.458158	0.405854	0.475452	0.437208	0.413069	0.553597	0.641684	cg07506916	47677407	56610328	cg07506916	cg07506916	47677407	AAAAAACCACAACAATAAAAATACAAAAAACCACAACAAACAAAAAATCA	56610328	AAAAAACCGCGACAATAAAAATACAAAAAACCGCGACGAACAAAAAATCG	I	C	Grn	TTTTGACCCCCCGGCCGCCGCGGCTTTTTCCCCACTGCGGTTTTTTGCCCCGCGCCGCCG[CG]ACTTTTTGCCCGCCGCGGCTTTTTGCACCCCCACTGCCGCGGCTTTTTGCCCCCCGACGT
chr10	42241720	42243720	ENST00000622823	cg14771233	AL031601.5	cg14771233	0.119387	0.622682	7.4855	1.31876e-07	2.44785e-05	7.59561	0.67473	0.690186	0.66825	0.584556	0.649435	0.727038	0.665627	0.686886	0.709013	0.718073	0.646494	0.660385	0.725531	0.518837	0.559367	0.569419	0.634049	0.5015	0.563748	0.580651	0.521618	0.528919	0.5533	0.606745	cg14771233	49765450	41770457	cg14771233	cg14771233	49765450	ATAAAACTCCAACAATAAAAACTAAACCAAACCTCAACAACTAAAAAACA	41770457	ATAAAACTCCGACGATAAAAACTAAACCGAACCTCAACGACTAAAAAACG	I	C	Grn	CAGGTCCCGCCGCCTGACGGCTCGCGGCTGGGATTGAAGCCGGACCTTCCGCCTCACAGG[CG]CTCCTCAGCCGCTGAGGCCCGGCCCAGCTCCCACCGCCGGAGTCTCACAAACAAAGTCTC
chr10	42241720	42243720	ENST00000622823	cg18147208	AL031601.5	cg18147208	0.0914467	0.446143	5.80423	6.50646e-06	0.000399462	3.7104	0.486418	0.461287	0.435258	0.552896	0.498715	0.550379	0.468839	0.451941	0.513679	0.474013	0.441327	0.552345	0.457634	0.402683	0.381924	0.385122	0.434207	0.425743	0.320877	0.444538	0.372111	0.416206	0.378726	0.400569	cg18147208	39759323	39759323	cg18147208	cg18147208	39759323	ATATAAAACTTAAACTCAACTTCTCCRTTAAATCTAACTATCTCCCRAAC			II			AGCTAAGGACGCTACTAAGGGGGCGGGATCGCCACGTGGAGGTGTGCAAGCACGTGCCTG[CG]TCCGGGAGACAGCCAGACTCAACGGAGAAGCTGAGTTCAAGTCCCACATCTCCACTAACC
chr10	42241720	42243720	ENST00000622823	cg21662478	AL031601.5	cg21662478	0.214382	0.356037	6.23037	2.34607e-06	0.000193577	4.72613	0.435778	0.450155	0.32424	0.410718	0.512637	0.563101	0.380839	0.369158	0.510318	0.458929	0.363532	0.546662	0.579782	0.229683	0.177533	0.320889	0.168614	0.276503	0.246947	0.159154	0.193776	0.126591	0.311629	0.427735	cg21662478	23601306	11621354	cg21662478	cg21662478	23601306	AAAAACCCAAAACAACAAAAATACAAAAAACCACAATAAACAAAAAATCA	11621354	AAAAACCCGAAACGACGAAAATACAAAAAACCGCGATAAACAAAAAATCG	I	C	Grn	CCCGCCGCGGCTTTTCGCCCCTCGCTGTCGCGACTTTTTGCACCACCCCCCCCGCCGCCG[CG]ACTTTTTGCCCACCGCGGCTTTTTGCACCCCCGCCGCCCCGGGTTTTTGCCCCCCCCCCC
chr10	46464881	46466881	ENST00000374312,ENST00000612632	cg02394955	NPY4R	cg02394955	0.0233883	0.106688	0.670544	0.509191	0.678826	-6.72886	0.116766	0.108507	0.041383	0.421511	0.019325	0.0182666	0.145804	0.0819705	0.0897799	0.0413403	0.227959	0.153463	0.0602257	0.0482972	0.059893	0.0484916	0.117859	0.107039	0.143809	0.116662	0.0428486	0.0789492	0.0733088	0.197056	cg02394955	28639384	51768437	cg02394955	cg02394955	28639384	ACAAACAACTAAAACACTCTCATAAACAAACACAAAAAACAAACTAAACA	51768437	ACGAACGACTAAAACGCTCTCGTAAACGAACGCAAAAAACAAACTAAACG	I	A	Red	GTCCCGGGGCAGGCGGGCGGCTGGAGCGCTCTCGTGGGCGGGCGCAAGGGGCAGGCTGGG[CG]GGCGCAGGCGGGAGCGTAGCAGCCGCTCCACTCCGCACGCAGGCAGCATCGGGGCAGCAG
chr10	46464881	46466881	ENST00000374312,ENST00000612632	cg04127044	NPY4R	cg04127044	-0.00309818	0.136871	-0.137417	0.891898	0.940785	-6.94935	0.150377	0.144203	0.0876061	0.34022	0.0934461	0.0832498	0.168299	0.113149	0.0983398	0.0894018	0.179667	0.113934	0.0989663	0.111065	0.118858	0.123655	0.149401	0.133651	0.210664	0.126375	0.09514	0.129261	0.137917	0.18805	cg04127044	20699464	20699464	cg04127044	cg04127044	20699464	ACTACAATTCCRAACAAACCTTAAAAACTCAAAATACRACTCCCCAAAAC			II			ACGCAGGCAGGGCTGCAGTTCCGGGCAGGCCTTGGGGGCTCAAGATGCGGCTCCCCAGGG[CG]AGTGCTGGGGTCCCGGGGCAGGCGGGCGGCTGGAGCGCTCTCGTGGGCGGGCGCAAGGGG
chr10	46464881	46466881	ENST00000374312,ENST00000612632	cg06939941	NPY4R	cg06939941	0.0143754	0.397046	0.378419	0.708591	0.826247	-6.88529	0.349671	0.302971	0.272479	0.547986	0.353125	0.254363	0.379682	0.551274	0.361098	0.589143	0.436813	0.516028	0.332622	0.417681	0.331889	0.288967	0.328576	0.319577	0.484513	0.441365	0.447725	0.372183	0.464545	0.384836	cg06939941	47767449	47767449	cg06939941	cg06939941	47767449	AAAACTAAAATCCACAATAAAAATAAAATACTCCCCAAATCCAATATAAC			II			CCCGGTACGAACCCTCCGGGAAGCCGGGCGCGCTGCCTGCCCTTGGCCCGGGGCGCAGAG[CG]TCACACTGGATCTGGGGAGCATCCTACCCCCACTGTGGACCTCAGTCTCCTCACCTGAGA
chr10	46464881	46466881	ENST00000374312,ENST00000612632	cg11861387	NPY4R	cg11861387	0.0802934	0.21074	1.22705	0.23222	0.416213	-6.20514	0.489871	0.162292	0.0940303	0.263005	0.0897146	0.0351018	0.0873327	0.0859667	0.404534	0.510207	0.112874	0.504705	0.378401	0.110802	0.082541	0.127685	0.0742062	0.1203	0.111961	0.118761	0.103473	0.119629	0.409462	0.460905	cg11861387	19803414	63613441	cg11861387	cg11861387	19803414	ACTCCCCAAAACAAATACTAAAATCCCAAAACAAACAAACAACTAAAACA	63613441	ACTCCCCAAAACGAATACTAAAATCCCGAAACAAACGAACGACTAAAACG	I	C	Grn	GCTCAAGATGCGGCTCCCCAGGGCGAGTGCTGGGGTCCCGGGGCAGGCGGGCGGCTGGAG[CG]CTCTCGTGGGCGGGCGCAAGGGGCAGGCTGGGCGGGCGCAGGCGGGAGCGTAGCAGCCGC
chr10	46464881	46466881	ENST00000374312,ENST00000612632	cg14087880	NPY4R	cg14087880	-0.0112888	0.158736	-0.499785	0.621976	0.765459	-6.83065	0.303711	0.125628	0.0846435	0.184086	0.164798	0.104735	0.252775	0.126736	0.10201	0.109727	0.172391	0.153564	0.111502	0.117263	0.133397	0.129711	0.198719	0.167246	0.226358	0.153711	0.113493	0.135728	0.248129	0.189605	cg14087880	21750500	21750500	cg14087880	cg14087880	21750500	CCAAAATTAAAATAAACRTAAAAAACACACRCAAACAAAACTACAATTCC			II			CCTGCCTGTATCCAGGGTTGAGGTGGGCGTGAGAGACACACGCAGGCAGGGCTGCAGTTC[CG]GGCAGGCCTTGGGGGCTCAAGATGCGGCTCCCCAGGGCGAGTGCTGGGGTCCCGGGGCAG
chr10	46464881	46466881	ENST00000374312,ENST00000612632	cg16128766	NPY4R	cg16128766	-0.115344	0.807086	-2.41602	0.0240361	0.0962629	-4.27202	0.900717	0.676316	0.726285	0.923437	0.774291	0.760759	0.796914	0.875945	0.675817	0.905163	0.839344	0.541215	0.408658	0.876324	0.940866	0.796754	0.760279	0.877171	0.947107	0.883761	0.832294	0.824152	0.893133	0.933361	cg16128766	64724343	64724343	cg16128766	cg16128766	64724343	TAAACCCTAAAAATAAAATATCTTATCTCAAACAATCCCAAAATTATAAC			II			GCCAAGTCATGTGCATCTCAGCTCCAAAGGAGAAAGTGACCATTCTCATTGAATTCTCAT[CG]CCACAACCTTGGGACTGCCTGAGATAAGACACTCCACTTCCAGGGCCCACCCTGAGTTTT
chr10	46464881	46466881	ENST00000374312,ENST00000612632	cg17771050	NPY4R	cg17771050	0.0237946	0.159401	0.802163	0.430672	0.612713	-6.63097	0.293359	0.227992	0.0907171	0.375561	0.0864435	0.102397	0.278247	0.166504	0.0981354	0.105669	0.17412	0.104677	0.110161	0.122904	0.117004	0.133603	0.156482	0.132105	0.230132	0.127158	0.107017	0.154553	0.144817	0.185854	cg17771050	50656306	50656306	cg17771050	cg17771050	50656306	ACACRCAAACAAAACTACAATTCCRAACAAACCTTAAAAACTCAAAATAC			II			GCGTGAGAGACACACGCAGGCAGGGCTGCAGTTCCGGGCAGGCCTTGGGGGCTCAAGATG[CG]GCTCCCCAGGGCGAGTGCTGGGGTCCCGGGGCAGGCGGGCGGCTGGAGCGCTCTCGTGGG
chr10	46464881	46466881	ENST00000374312,ENST00000612632	cg20491707	NPY4R	cg20491707	0.00422773	0.278875	0.11872	0.906528	0.949172	-6.95183	0.362268	0.411709	0.247891	0.301522	0.191812	0.125879	0.294669	0.204314	0.196677	0.489934	0.361184	0.188496	0.27421	0.222198	0.199254	0.298858	0.234445	0.29061	0.389893	0.239016	0.187157	0.284437	0.340657	0.355909	cg20491707	71665352	71665352	cg20491707	cg20491707	71665352	AAAAAAAACAACRCAACTCCAACCTACCTATATCCAAAATTAAAATAAAC			II			AGAAAGAGAGAGAGAAAGACAGCGCAGCTCCAGCCTGCCTGTATCCAGGGTTGAGGTGGG[CG]TGAGAGACACACGCAGGCAGGGCTGCAGTTCCGGGCAGGCCTTGGGGGCTCAAGATGCGG
chr10	46464881	46466881	ENST00000374312,ENST00000612632	cg25344503	NPY4R	cg25344503	0.0355654	0.0533641	1.13539	0.267911	0.455742	-6.31066	0.0545442	0.0641872	0.0239359	0.391074	0.00181993	0.00763268	0.0968333	0.0490605	0.0222105	0.0294927	0.10907	0.026369	0.0294145	0.00356363	0.0366176	0.0205325	0.0472542	0.0236478	0.0434169	0.0231406	0.0156787	0.0239939	0.0172532	0.119996	cg25344503	71693360	10696437	cg25344503	cg25344503	71693360	CAAAACAAATACTAAAATCCCAAAACAAACAAACAACTAAAACACTCTCA	10696437	CAAAACGAATACTAAAATCCCGAAACAAACGAACGACTAAAACGCTCTCG	I	T	Red	GATGCGGCTCCCCAGGGCGAGTGCTGGGGTCCCGGGGCAGGCGGGCGGCTGGAGCGCTCT[CG]TGGGCGGGCGCAAGGGGCAGGCTGGGCGGGCGCAGGCGGGAGCGTAGCAGCCGCTCCACT
chr10	46464881	46466881	ENST00000374312,ENST00000612632	cg25761626	NPY4R	cg25761626	0.0280604	0.151794	0.926596	0.363761	0.551772	-6.52328	0.169873	0.0912331	0.0660411	0.275007	0.0750723	0.0494377	0.160611	0.316329	0.217216	0.115584	0.173371	0.304567	0.126174	0.0808695	0.0660759	0.0863797	0.181838	0.112565	0.225405	0.125383	0.192676	0.129825	0.1166	0.184924	cg25761626	26603413	52677493	cg25761626	cg25761626	26603413	CACTCCACACACAAACAACATCAAAACAACAAAAACAAATAAAACAAACA	52677493	CACTCCGCACGCAAACAACATCGAAACAACAAAAACAAATAAAACAAACG	I	C	Grn	TAGCAGCCGCTCCACTCCGCACGCAGGCAGCATCGGGGCAGCAGGAGCAGGTGAAGCAGG[CG]CGGCTCTGCCCCGCGCCTGGTGCCCCCTGGGCACAGGAGTGCGGCCGGGGGCGGGGCCGA
chr10	70440667	70442667	ENST00000287139	cg02439077	NODAL	cg02439077	0.000578341	0.919892	0.0512123	0.959599	0.978607	-6.95776	0.905943	0.902045	0.923559	0.936038	0.925375	0.906922	0.93128	0.948946	0.927908	0.914291	0.918343	0.920676	0.90072	0.927129	0.916726	0.958753	0.930056	0.943136	0.951208	0.895546	0.870455	0.83658	0.930916	0.954865	cg02439077	31788305	31788305	cg02439077	cg02439077	31788305	ATCCCCCAATCCCTACCTAATATAACAAAACCACAAAAAACCTAAATATC			II			TTGTTGCCCACATCCCCCAATCCCTGCCTGGTGTGGCAGGGCCACAGAAGACCTGGGTGT[CG]GCTCAGGGCCACTCACTTTGATCTCTGGGCTCAGCTTTCCTTATTTGCACAAGAGTGATC
chr10	70440667	70442667	ENST00000287139	cg02549645	NODAL	cg02549645	0.0291254	0.17909	0.904762	0.374975	0.562219	-6.54322	0.144024	0.197634	0.47037	0.226266	0.091822	0.210262	0.287409	0.198694	0.101462	0.0946972	0.221609	0.120938	0.136521	0.145338	0.168411	0.128901	0.141049	0.217211	0.166596	0.221159	0.108438	0.202343	0.126232	0.170773	cg02549645	23783309	23783309	cg02549645	cg02549645	23783309	CRAAAACAAACATCATCCRCAACCTACAAACAAAAAATAAACAATACCRC			II			CCCGAGTCCGCTGGCTGGACGCGGCGGAGGCGCCCCGGGGGTGCCCAGCAGGGCGCGGCA[CG]CGGCACTGCCTACCTTCTGCCTGTAGGCTGCGGATGATGTCTGCCCTCGGCAGCGGGTCG
chr10	70440667	70442667	ENST00000287139	cg03115558	NODAL	cg03115558	0.164346	0.357811	2.74562	0.0115209	0.0597563	-3.59206	0.386196	0.603919	0.52954	0.639627	0.121947	0.480826	0.563836	0.39085	0.113023	0.726644	0.511602	0.242894	0.319866	0.202651	0.1578	0.271362	0.244361	0.242209	0.326202	0.384459	0.250444	0.311628	0.219569	0.34601	cg03115558	21722426	21722426	cg03115558	cg03115558	21722426	ATAAATAACACCTCRCCTATCAAACTATAAAAAACRCRAAATAACAATAC			II			ACAGTAATACCAACGACCGTTGACTGTGGCTGTGCCGGGTACTGCGCTGAGCGTTTCGCG[CG]CATTGTCATCTCGCGCTTTCCACAGTCTGATAGGCGAGGTGTTATTTATTACACCTATCC
chr10	70440667	70442667	ENST00000287139	cg04377282	NODAL	cg04377282	-0.0342194	0.480162	-0.73852	0.467671	0.644569	-6.68039	0.410152	0.49705	0.580233	0.277095	0.264498	0.591859	0.592424	0.633736	0.283859	0.45508	0.55904	0.461545	0.43165	0.414022	0.39931	0.585213	0.40775	0.514979	0.620626	0.599827	0.395124	0.4927	0.413077	0.643048	cg04377282	40609345	40609345	cg04377282	cg04377282	40609345	ATATAAAAACTAAAAATACTACTTTCAAACCTAACCAACCCACCATACAC			II			TCGCAGCACCCGCCTGGAGTAGGGCCCACCAGGCGTGCAGAAGGAAGGGCAGGCAGTGGG[CG]TGCATGGTGGGCTGGCCAGGCCTGAAAGCAGCACCTCCAGCCCTTATATCCTGGGCCTCA
chr10	70440667	70442667	ENST00000287139	cg04840290	NODAL	cg04840290	0.00848511	0.620095	0.251253	0.803851	0.888355	-6.92651	0.558218	0.685904	0.584344	0.648265	0.541691	0.772619	0.65553	0.718822	0.534355	0.671836	0.514469	0.602821	0.622925	0.535501	0.425224	0.719935	0.650663	0.61089	0.719354	0.691542	0.540974	0.579809	0.606717	0.689884	cg04840290	40757384	40757384	cg04840290	cg04840290	40757384	TAACRAAAAACCTAATTCCAAAAACRAAATCTAAAACTCCTAATTTACCC			II			GCCCGCAAAGCTGGCGGAGGACCTAGTTCCAGGGACGGGATCTAGGGCTCCTGGTTTGCC[CG]GTCTGGACACCCTGGCACCCTGCTCCTCTAGGTACCAAACGCCTTGATGCTGAGACAGAG
chr10	70440667	70442667	ENST00000287139	cg05893785	NODAL	cg05893785	-0.101274	0.552046	-2.0518	0.0517474	0.158778	-4.96152	0.493017	0.365685	0.628227	0.234984	0.503061	0.450626	0.425031	0.550304	0.303926	0.651213	0.596302	0.715092	0.655699	0.544716	0.459158	0.692905	0.549362	0.654416	0.672442	0.710829	0.516559	0.585378	0.567962	0.7222	cg05893785	30694361	30694361	cg05893785	cg05893785	30694361	TCTTCCCCAAAAAAACACTTCAATATTTAATAAAACCAAAAATACTCCCC			II			CAGGCAGACTTTGACACAATCTGGCCGGCGCAGCCTCCCTGGCCACTGTCTAGATGGCCT[CG]GGGAGCACCCCTGGCCCTACCAAATACTGAAGTGCTTTCCTGGGGAAGACAGAAGGCAGG
chr10	70440667	70442667	ENST00000287139	cg08724254	NODAL	cg08724254	-0.0679479	0.484819	-1.3499	0.19019	0.366565	-6.05258	0.433346	0.331434	0.627847	0.227546	0.241375	0.53019	0.432013	0.678172	0.347948	0.348182	0.561304	0.599007	0.539431	0.432571	0.446579	0.594639	0.471865	0.516468	0.635453	0.575002	0.412912	0.505836	0.448805	0.697739	cg08724254	20694365	20694365	cg08724254	cg08724254	20694365	CTCCTCTAAATACCAAACRCCTTAATACTAAAACAAAACAAACTTATCCC			II			CTGGCACCCTGCTCCTCTAGGTACCAAACGCCTTGATGCTGAGACAGAGCAGGCTTGTCC[CG]GCAGATTCCCAGGTCAGAACTGCGACTTCCTTACTCGACCTCACCTGGGATCCCTGCCCC
chr10	70440667	70442667	ENST00000287139	cg10850838	NODAL	cg10850838	0.00101859	0.598624	0.0235369	0.981425	0.990297	-6.95883	0.546751	0.687992	0.685292	0.638258	0.340484	0.753141	0.629688	0.697246	0.385891	0.643582	0.576297	0.650416	0.553141	0.521737	0.601539	0.682065	0.50904	0.60354	0.731768	0.686173	0.476334	0.556564	0.50645	0.703584	cg10850838	17732431	17732431	cg10850838	cg10850838	17732431	AAAAACAAAAAAACCTCCTACTAAAAATAAACRAAACCTAAACCTAATAC			II			TCCGGAGGGTGGGGGGCAGAGAGACCTCCTGCTGGGGATGGGCGAGACCTGAGCCTGGTG[CG]GAGGAGGCCCGCAAAGCTGGCGGAGGACCTAGTTCCAGGGACGGGATCTAGGGCTCCTGG
chr10	70440667	70442667	ENST00000287139	cg14334161	NODAL	cg14334161	-0.00937025	0.893997	-0.581414	0.566618	0.724277	-6.78559	0.870067	0.883594	0.938396	0.86375	0.786055	0.950111	0.917447	0.925675	0.841251	0.893026	0.900058	0.909196	0.887501	0.925664	0.875837	0.932914	0.911312	0.869235	0.915786	0.892043	0.854765	0.840088	0.923074	0.949077	cg14334161	64634497	17674405	cg14334161	cg14334161	64634497	AAAATAAACAAAACCTAAACCTAATACAAAAAAAACCCACAAAACTAACA	17674405	AAAATAAACGAAACCTAAACCTAATACGAAAAAAACCCGCAAAACTAACG	I	A	Red	GACCTCCTGCTGGGGATGGGCGAGACCTGAGCCTGGTGCGGAGGAGGCCCGCAAAGCTGG[CG]GAGGACCTAGTTCCAGGGACGGGATCTAGGGCTCCTGGTTTGCCCGGTCTGGACACCCTG
chr10	70440667	70442667	ENST00000287139	cg14485357	NODAL	cg14485357	-0.0840015	0.440121	-1.62239	0.118353	0.270269	-5.67102	0.387987	0.31517	0.575525	0.20102	0.215384	0.363429	0.378871	0.646378	0.288687	0.312314	0.535366	0.478902	0.522024	0.324939	0.541847	0.521194	0.352149	0.51096	0.657153	0.545266	0.378008	0.443942	0.403942	0.662435	cg14485357	74758489	74758489	cg14485357	cg14485357	74758489	CAAACCTAAAAACAACACCTCCAACCCTTATATCCTAAACCTCAACAACC			II			GGTGGGCTGGCCAGGCCTGAAAGCAGCACCTCCAGCCCTTATATCCTGGGCCTCAGCAGC[CG]CCCCGCCCCCACCTTTCCTCCCTCTGGGGAAGCTTTAAGATCATATAACCCCCCTCCGGA
chr10	70440667	70442667	ENST00000287139	cg15909933	NODAL	cg15909933	0.126874	0.092221	2.50025	0.0199856	0.085432	-4.10285	0.0348118	0.351925	0.254815	0.470592	0.0276016	0.0292436	0.146945	0.10504	0.0314481	0.0295138	0.44426	0.00549815	0.0231387	0.0146419	0.0210203	0.024163	0.0180255	0.0409776	0.0170034	0.03578	0.0233928	0.0144669	0.0264258	0.0225733	cg15909933	66646491	68647509	cg15909933	cg15909933	66646491	AAACTCAAAATACAACATTAATAACTAAAAACATATCCACAACCAAATCA	68647509	AAACTCGAAATACAACGTTAATAACTAAAAACGTATCCACGACCGAATCG	I	A	Red	CCAAAACCCAGAGACAATGGTCCCCGTCGAGGACACACCCTGAACGCTAGAATCCCTTCC[CG]ACTCGGCCGTGGATACGCCCCCAGCCACCAACGCTGCACCCCGAGCCTGCTGACGCGGAG
chr10	70440667	70442667	ENST00000287139	cg18572653	NODAL	cg18572653	0.0939567	0.43037	1.61889	0.119107	0.27135	-5.67628	0.550214	0.695727	0.602902	0.660771	0.261666	0.533301	0.589596	0.63184	0.196288	0.291077	0.590192	0.223407	0.32765	0.326352	0.431891	0.34195	0.328042	0.307155	0.420691	0.492734	0.31505	0.382594	0.305793	0.52199	cg18572653	62681373	62681373	cg18572653	cg18572653	62681373	CCRAAATAAACAACTTCACAAAACTAAAAATTAAAAACTCCCACCCTTCC			II			AGACCCAGGCTCCGGGATAAGCAACTTCACAAGACTGGAGATTAGAAGCTCCCACCCTTC[CG]CGCTGCGCTCCGCGCAATCCCAAACCAAAACCCAGAGACAATGGTCCCCGTCGAGGACAC
chr10	70440667	70442667	ENST00000287139	cg22797164	NODAL	cg22797164	0.011538	0.0396577	0.641645	0.527449	0.693564	-6.74811	0.0158852	0.0374433	0.0290543	0.0244355	0.0484053	0.00756841	0.233854	0.0453486	0.012488	0.0597611	0.0325523	0.00210253	0.0353987	0.055566	0.0502956	0.018969	0.0320038	0.0349337	0.0100728	0.0411968	0.0345796	0.0224121	0.0375749	0.0298829	cg22797164	45754388	43795428	cg22797164	cg22797164	45754388	ATCAAAAATATCAACAACTAAACTAATAACATCAAAAATTCAAACTCACA	43795428	GTCGAAAATATCGACAACTAAACTAATAACATCGAAAATTCGAACTCACG	I	A	Red	GGAGGACCCAAGGCTGCCACAGTTCGCGACTTCGGGACAGCCCATCCCTGATCTCCGGGC[CG]TGAGCCCGAATCCCCGATGTTACCAGCTCAGCTGCCGATACTCCCGACGTCACACCCCGG
chr10	70440667	70442667	ENST00000287139	cg26837178	NODAL	cg26837178	-0.0495754	0.648172	-1.03899	0.309615	0.498923	-6.4137	0.562899	0.761963	0.686487	0.362308	0.361394	0.823667	0.629201	0.764923	0.483212	0.693759	0.640454	0.743051	0.617537	0.602572	0.637383	0.781951	0.651183	0.641993	0.764002	0.760858	0.587548	0.630163	0.641987	0.725645	cg26837178	22771470	22771470	cg26837178	cg26837178	22771470	AACCTCCTACTAAAAATAAACRAAACCTAAACCTAATACRAAAAAAACCC			II			GGGGGCAGAGAGACCTCCTGCTGGGGATGGGCGAGACCTGAGCCTGGTGCGGAGGAGGCC[CG]CAAAGCTGGCGGAGGACCTAGTTCCAGGGACGGGATCTAGGGCTCCTGGTTTGCCCGGTC
chr10	93060263	93062263	ENST00000285949	cg07225966	CYP26C1	cg07225966	-0.0917176	0.586146	-1.4252	0.167534	0.337872	-5.95294	0.348025	0.305148	0.689333	0.368597	0.499107	0.863532	0.663003	0.451562	0.373628	0.319191	0.707173	0.680217	0.804902	0.667821	0.552671	0.519909	0.656186	0.657713	0.735274	0.664896	0.695737	0.453923	0.802627	0.587335	cg07225966	21767415	35802486	cg07225966	cg07225966	21767415	AACAACAACACACTCACAAAAAAACTCTAAATAAAAAATAACAAACACCA	35802486	AACAACGACGCGCTCACGAAAAAACTCTAAATAAAAAATAACAAACGCCG	I	A	Red	CCCGCAGGCCCCGCCCGAGGACGCTCGCGGGGCGAGCCCCCAGCCCAGCTCGAGCCGCCC[CG]GCGCCTGCCACTCCCTACTCAGAGCCCCTCCGTGAGCGCGCCGCTGCCCACCGCCTCCAA
chr10	93060263	93062263	ENST00000285949	cg09440270	CYP26C1	cg09440270	-0.00489193	0.458248	-0.105889	0.916589	0.954942	-6.95332	0.336452	0.266093	0.380745	0.55137	0.427209	0.747333	0.436589	0.385111	0.398112	0.322847	0.58219	0.580447	0.513578	0.663134	0.530868	0.434452	0.456177	0.397849	0.467501	0.359845	0.410803	0.348619	0.479486	0.521142	cg09440270	30790460	30790460	cg09440270	cg09440270	30790460	AACTAAACTTTTCTCTCCTTTACTCCRACTATTTCAAAAAAACTACAATC			II			TCGGAGAATCTCGGCTGCGCTATCCCTCCTGGGCTTTTGCGATGCCAACGCAGGCGTCGA[CG]ACTGCAGTTTCCCTGAAATAGTCGGAGCAAAGGAGAGAAAAGCCCAGTTCTTTCACCTTG
chr10	93060263	93062263	ENST00000285949	cg01416891	CYP26C1	cg01416891	0.0131145	0.362529	0.212128	0.833877	0.906576	-6.93587	0.443579	0.206332	0.387132	0.151907	0.385928	0.412734	0.328158	0.25757	0.588415	0.242126	0.580009	0.571721	0.235404	0.693271	0.164486	0.43308	0.253353	0.231961	0.355748	0.541658	0.191818	0.287128	0.307364	0.449809	cg01416891	16733344	16733344	cg01416891	cg01416891	16733344	ACCRTCCRTCTATTTTTAAAACAAAATTCTAACCTAAACTTATAAATCTC			II			TGCAGTCTTTCACCGTCCGTCTGTTTTTAGAACAGAGTTCTGGCCTGAGCTTATAAATCT[CG]GGCTTTGCCCCCAAACCCCAGGCCTTTTGCGGACGGAACAGGTGAGCACTGCGCACTGCT
chr10	93060263	93062263	ENST00000285949	cg04564481	CYP26C1	cg04564481	0.0114144	0.732791	0.346191	0.732347	0.842237	-6.8973	0.652825	0.644791	0.783716	0.722193	0.627047	0.836173	0.717636	0.656762	0.795957	0.689594	0.796801	0.781185	0.88961	0.779689	0.702859	0.694101	0.763666	0.594946	0.792188	0.782059	0.699537	0.578455	0.837202	0.767985	cg04564481	54781325	57630338	cg04564481	cg04564481	54781325	AAACCCCAAACCTTTTACAAACAAAACAAATAAACACTACACACTACTCA	57630338	AAACCCCAAACCTTTTACGAACGAAACAAATAAACACTACGCACTACTCG	I	C	Grn	GGCTTTGCCCCCAAACCCCAGGCCTTTTGCGGACGGAACAGGTGAGCACTGCGCACTGCT[CG]CGCCCCGGTTCTTGCGTCCCCTGCTCTCCCTGCGCTCTGAGCGGCCTGGCCCCCGCGGGC
chr10	93060263	93062263	ENST00000285949	cg05193369	CYP26C1	cg05193369	0.00728225	0.393157	0.131744	0.896333	0.943302	-6.95014	0.339422	0.472712	0.233993	0.159413	0.161757	0.600225	0.418097	0.367504	0.456331	0.495555	0.443024	0.472497	0.533895	0.560039	0.390204	0.435219	0.332717	0.147273	0.487164	0.419869	0.542427	0.286609	0.491267	0.188545	cg05193369	68648389	33636347	cg05193369	cg05193369	68648389	TACATCTTAAACACTATCCCATAACACTCTCAACAAAAACTATAAAAACA	33636347	TACGTCTTAAACACTATCCCATAACGCTCTCGACGAAAACTATAAAAACG	I	C	Grn	GATCCCAGCCCAGGCCCAGAAGTTCCAGCTCTCCACCCTCCGCCTCGCCCGCAGGGCTCG[CG]CTTCCACAGTTCTCGCCGAGAGCGCTATGGGACAGTGTTCAAGACGCACCTGCTGGGCAG
chr10	93060263	93062263	ENST00000285949	cg05219493	CYP26C1	cg05219493	0.0420182	0.815923	1.31761	0.200614	0.379391	-6.09389	0.686325	0.823603	0.876668	0.848295	0.737844	0.928655	0.762533	0.851328	0.852327	0.76904	0.886565	0.944359	0.889815	0.878161	0.808838	0.773142	0.863583	0.68911	0.82241	0.862308	0.826567	0.646959	0.867202	0.686512	cg05219493	16677390	16677390	cg05219493	cg05219493	16677390	ACCTAAACTTATAAATCTCRAACTTTACCCCCAAACCCCAAACCTTTTAC			II			ACAGAGTTCTGGCCTGAGCTTATAAATCTCGGGCTTTGCCCCCAAACCCCAGGCCTTTTG[CG]GACGGAACAGGTGAGCACTGCGCACTGCTCGCGCCCCGGTTCTTGCGTCCCCTGCTCTCC
chr10	93060263	93062263	ENST00000285949	cg11234637	CYP26C1	cg11234637	-0.00377264	0.834477	-0.139686	0.890124	0.939742	-6.94903	0.773543	0.79366	0.8603	0.719224	0.745597	0.92148	0.809448	0.823017	0.87222	0.820342	0.883224	0.871976	0.931697	0.880029	0.799036	0.831269	0.871777	0.799399	0.902551	0.879748	0.832862	0.662814	0.917317	0.824927	cg11234637	16653343	32728343	cg11234637	cg11234637	16653343	TTTACCCCCAAACCCCAAACCTTTTACAAACAAAACAAATAAACACTACA	32728343	TTTACCCCCAAACCCCAAACCTTTTACGAACGAAACAAATAAACACTACG	I	C	Grn	TAAATCTCGGGCTTTGCCCCCAAACCCCAGGCCTTTTGCGGACGGAACAGGTGAGCACTG[CG]CACTGCTCGCGCCCCGGTTCTTGCGTCCCCTGCTCTCCCTGCGCTCTGAGCGGCCTGGCC
chr10	93060263	93062263	ENST00000285949	cg17743250	CYP26C1	cg17743250	-0.00726888	0.881641	-0.29501	0.770633	0.867332	-6.91419	0.813876	0.876829	0.907944	0.878878	0.748347	0.953287	0.871624	0.887839	0.891083	0.80034	0.929359	0.908266	0.950351	0.93007	0.85707	0.875766	0.933319	0.893028	0.941454	0.891129	0.9026	0.711072	0.915295	0.890559	cg17743250	57775431	45616350	cg17743250	cg17743250	57775431	AACTTATAAATCTCAAACTTTACCCCCAAACCCCAAACCTTTTACAAACA	45616350	AACTTATAAATCTCGAACTTTACCCCCAAACCCCAAACCTTTTACGAACG	I	A	Red	AGTTCTGGCCTGAGCTTATAAATCTCGGGCTTTGCCCCCAAACCCCAGGCCTTTTGCGGA[CG]GAACAGGTGAGCACTGCGCACTGCTCGCGCCCCGGTTCTTGCGTCCCCTGCTCTCCCTGC
chr10	93060263	93062263	ENST00000285949	cg19305681	CYP26C1	cg19305681	-0.0235125	0.363741	-0.291719	0.773117	0.868932	-6.91519	0.294575	0.201948	0.136557	0.0860598	0.113503	0.617348	0.409624	0.338024	0.398825	0.299414	0.536095	0.453895	0.702663	0.7304	0.442042	0.234142	0.502536	0.0945408	0.297583	0.278769	0.496263	0.251079	0.68136	0.132528	cg19305681	19641494	19641494	cg19305681	cg19305681	19641494	CATTCCCRTAAAATAAATACCAAACCCACTAAAAATCTTATTTTATAAAC			II			AGGAGCATGTACATTCCCGTAGAGTAGATACCAGGCCCACTGGGGATCTTGTTTTGTAAA[CG]CGCCAGCCAGGGACAGGAAGTTGTGATCAAAAGGCAGCTGGAAGGTCTGGGTCAGATCCC
chr10	93060263	93062263	ENST00000285949	cg20322977	CYP26C1	cg20322977	0.0830114	0.524332	1.45926	0.158021	0.325546	-5.90639	0.512387	0.408929	0.456572	0.283069	0.380095	0.536738	0.547781	0.691335	0.717511	0.667857	0.692003	0.660859	0.755786	0.33284	0.287363	0.421476	0.528747	0.612201	0.471413	0.537598	0.485334	0.397015	0.768039	0.431013	cg20322977	49711303	49711303	cg20322977	cg20322977	49711303	ACATCCAACRAAAAATCCAAAAATACTAAACCAAACTAAACAACAAACCC			II			TCCCTTGGGGGCTGAGCTGCCTGTCAGTGCTGGGGGCGGCGGGCACTGCTCTCCTGTGCG[CG]GGCCTGCTGCTCAGCCTGGCCCAGCACCTCTGGACCCTCCGCTGGATGCTGAGCCGGGAC
chr10	93060263	93062263	ENST00000285949	cg25083618	CYP26C1	cg25083618	-0.0248238	0.689962	-0.470639	0.642333	0.780159	-6.84512	0.627587	0.404295	0.798853	0.372165	0.601715	0.861269	0.64055	0.651089	0.764763	0.746332	0.795423	0.709024	0.848531	0.820225	0.701593	0.707167	0.661726	0.578076	0.796382	0.765323	0.733683	0.513711	0.818014	0.641588	cg25083618	38711372	69764479	cg25083618	cg25083618	38711372	AACCCCCAAAAAAACATAATAAACCCACAAAAACCAAACCACTCAAAACA	69764479	AACCCCCAAAAAAACATAATAAACCCGCGAAAACCAAACCGCTCAAAACG	I	C	Grn	GGAACAGGTGAGCACTGCGCACTGCTCGCGCCCCGGTTCTTGCGTCCCCTGCTCTCCCTG[CG]CTCTGAGCGGCCTGGCCCCCGCGGGCTCATCATGTTCCCTTGGGGGCTGAGCTGCCTGTC
chr10	117166774	117170059	ENST00000419373,ENST00000583207	cg02320980	MIR3663HG,MIR3663	cg02320980	0.0911878	0.3916	1.0673	0.296916	0.486058	-6.38429	0.225562	0.585981	0.148342	0.674483	0.230927	0.127987	0.51094	0.421721	0.538112	0.324899	0.546992	0.61105	0.687131	0.166917	0.168626	0.18872	0.181123	0.206356	0.768534	0.238961	0.198344	0.37184	0.589852	0.684998	cg02320980	65750469	65750469	cg02320980	cg02320980	65750469	CAAAAACAACRCAATATCCTCAACCCTAAAAACTAAATATTAAAAATCCC			II			TTTAGAAGGGGCAGAAACAGCGCAGTGTCCTCAGCCCTGAGGGCTGAGTGTTGGAGGTCC[CG]ACGCTCCTGGGTTCTCTTCTGCCCGGGTGCAGACTACAGCAGGTGCGCAGGGCTTCGCAC
chr10	117166774	117170059	ENST00000419373,ENST00000583207	cg04843252	MIR3663HG,MIR3663	cg04843252	0.0782485	0.280262	1.09726	0.283888	0.472653	-6.35239	0.177954	0.509783	0.101418	0.155553	0.172194	0.230677	0.268268	0.55679	0.282493	0.171486	0.466318	0.57302	0.443685	0.125644	0.156218	0.153796	0.138326	0.159335	0.652274	0.125479	0.148301	0.228278	0.157579	0.571422	cg04843252	27682302	27682302	cg04843252	cg04843252	27682302	CRCACCCCAACTAATTCCAAAAACTCAACTTATTCTAAAATCCTCTTATC			II			GCGTACTTCCACGCACCCCAGCTAGTTCCAGAGACTCAGCTTGTTCTGAGATCCTCTTGT[CG]AGCCCCCTTGGTCCCGGCGCCCGGCCTGTGTGGTGCTCAGATCAGACTTATCCACCCGAG
chr10	117166774	117170059	ENST00000419373,ENST00000583207	cg05372730	MIR3663HG,MIR3663	cg05372730	0.299222	0.196977	3.94946	0.000638036	0.00908018	-0.818694	0.348427	0.257875	0.0177194	0.375198	0.0738232	0.81163	0.486097	0.589259	0.461848	0.632445	0.114605	0.150064	0.0245725	0.0179409	0.0357376	0.0250195	0.0121972	0.0297676	0.112376	0	0.0136829	0.0393376	0.0185514	0.0792752	cg05372730	24604390	10738319	cg05372730	cg05372730	24604390	AACATCCACACTCACTAATCAAAAAAAACCAAACCTACTACTAAAAAACA	10738319	GACATCCGCGCTCGCTAATCAAAAAAAACCGAACCTACTACTAAAAAACG	I	T	Red	GAATGTCCCTCAGAGCTTTCCGTGACCGGCCAGGGCGCGTGGCTGTCCGGAGCCCCTCCA[CG]TTCCCCAGCAGCAGGCCCGGCTCTCTCTGATCAGCGAGCGCGGATGCCGGTCTCCTCCCT
chr10	117166774	117170059	ENST00000419373,ENST00000583207	cg09848096	MIR3663HG,MIR3663	cg09848096	0.426882	0.330509	5.97327	4.33121e-06	0.000297937	4.11546	0.445947	0.619289	0.0547753	0.621469	0.368416	0.858047	0.596489	0.71442	0.658366	0.71102	0.490815	0.598841	0.102229	0.0446899	0.0571643	0.0978997	0.0587929	0.184689	0.225642	0.0853791	0.0461059	0.0763158	0.052512	0.162898	cg09848096	29609392	16641387	cg09848096	cg09848096	29609392	ACTAATCAAAAAAAACCAAACCTACTACTAAAAAACATAAAAAAACTCCA	16641387	GCTAATCAAAAAAAACCGAACCTACTACTAAAAAACGTAAAAAAACTCCG	I	A	Red	CCGACGGCCGACCGAATGTCCCTCAGAGCTTTCCGTGACCGGCCAGGGCGCGTGGCTGTC[CG]GAGCCCCTCCACGTTCCCCAGCAGCAGGCCCGGCTCTCTCTGATCAGCGAGCGCGGATGC
chr10	117166774	117170059	ENST00000419373,ENST00000583207	cg09923293	MIR3663HG,MIR3663	cg09923293	0.178033	0.231967	2.7076	0.0125625	0.0631975	-3.67284	0.514999	0.175382	0.0806269	0.684722	0.131608	0.254078	0.49174	0.358691	0.144464	0.697713	0.174734	0.162945	0.204654	0.101829	0.110774	0.135616	0.113201	0.105961	0.28629	0.0936289	0.0978188	0.147848	0.0777841	0.220108	cg09923293	26680376	26680376	cg09923293	cg09923293	26680376	ACTTTAAATTTTTATTTATTTAAAACTTTTCTCCTCTTCCAAAACACAAC			II			TGCCGGTCTCCTCCCTCCCTCTGCCGGGCTCCAGCCCGACGCCAGGCCGCTGGGGGCAAG[CG]CTGTGCTTTGGAAGAGGAGAAAAGCCCCAAATAAACAAAAACCCAAAGCCCATTCAAGTT
chr10	117166774	117170059	ENST00000419373,ENST00000583207	cg13890451	MIR3663HG,MIR3663	cg13890451	0.0911747	0.375816	1.14164	0.265354	0.453029	-6.30369	0.413026	0.603237	0.198102	0.221436	0.39118	0.183181	0.523332	0.32373	0.661621	0.246776	0.572096	0.352948	0.738191	0.194248	0.210761	0.206076	0.222393	0.222331	0.790887	0.263709	0.217235	0.325536	0.226071	0.711477	cg13890451	38742351	12728417	cg13890451	cg13890451	38742351	ATACCCACATATATTCAATCAAAATCAATCATAATAATTACCAACATCCA	12728417	ATACCCACATATATTCAATCAAAATCGATCGTAATAATTACCGACGTCCG	I	C	Grn	AATGTCCTTAGGATGCCCACATGTGTTCAGTCAAGGTCGGTCGTGATGGTTGCCGGCGTC[CG]CTGCAGGAAAGGCCCCCAGGAATCAGCTTGTAGGGTGGGCGCCAGCCGGTACTGCACAGG
chr10	117166774	117170059	ENST00000419373,ENST00000583207	cg13964030	MIR3663HG,MIR3663	cg13964030	0.0995624	0.459724	1.45458	0.159303	0.3272	-5.91284	0.387107	0.634289	0.182144	0.679117	0.352584	0.323454	0.566479	0.572633	0.547522	0.374069	0.580554	0.635358	0.734328	0.221862	0.370273	0.24799	0.387598	0.410978	0.745649	0.232682	0.463405	0.447247	0.24582	0.690233	cg13964030	17602396	17602396	cg13964030	cg13964030	17602396	CTAAATTCTCTTCTACCCRAATACAAACTACAACAAATACRCAAAACTTC			II			TCCCGACGCTCCTGGGTTCTCTTCTGCCCGGGTGCAGACTACAGCAGGTGCGCAGGGCTT[CG]CACACCTCTGCTGTGGGAAGTGAGTCATCTTCGCTTATGATTGCATCTGGCCAGGCCAGC
chr10	117166774	117170059	ENST00000419373,ENST00000583207	cg15317068	MIR3663HG,MIR3663	cg15317068	0.165751	0.250146	2.90203	0.00803551	0.047282	-3.25396	0.158377	0.194519	0.101194	0.504906	0.135241	0.397854	0.384121	0.558268	0.555986	0.582234	0.178277	0.253452	0.235075	0.131805	0.1181	0.124289	0.123247	0.130483	0.373171	0.117969	0.114732	0.149358	0.125602	0.25525	cg15317068	49744425	49744425	cg15317068	cg15317068	49744425	RTCAACCAACACRTATTTAATAAATAACCACTAAATACTAAACCTTACAC			II			TTCCTGAGCTCGTCAGCCAGCACGTATTTAATGAATGGCCACTGGGTGCTAGGCCTTGCA[CG]CAACCCTTTCGTCCTCCCCCGGGGCTGAGCCGAGGGTGACCCAACACTAGTCGGAACGAG
chr10	133229273	133231273	ENST00000304477	cg02767771	UTF1	cg02767771	0.0712665	0.0731987	1.59424	0.124539	0.279254	-5.71308	0.0373593	0.0865363	0.0397927	0.566329	0.0303269	0.0402955	0.0794384	0.0459671	0.0459563	0.0786321	0.254182	0.0326957	0.0387001	0.0308257	0.0375112	0.0498745	0.0242705	0.0200677	0.05252	0.0495249	0.0342511	0.0294748	0.0252305	0.0270052	cg02767771	65775431	70733445	cg02767771	cg02767771	65775431	ACAAAAACAAAAATAAACTCAACACAAACTAAAAACAAACAAAACCACCA	70733445	ACGAAAACGAAAATAAACTCGACACAAACTAAAAACGAACGAAACCGCCG	I	A	Red	GCACACACCTCGACGGGGGCGGGGGTAGGCTCGGCACAGGCTAAAAACGAGCGGAGCCGC[CG]GGGCTTAGGCATCGCGGCACCTCCGTTGAACGGGTCTAAGAACAGAACTCCTGAGGACCC
chr10	133229273	133231273	ENST00000304477	cg03755123	UTF1	cg03755123	0.0196316	0.111863	1.82616	0.0808413	0.211495	-5.34972	0.0815793	0.16552	0.0849033	0.139723	0.0872844	0.0931819	0.190187	0.144624	0.139479	0.124241	0.114535	0.0944789	0.111459	0.0950672	0.0893981	0.0982656	0.0930043	0.112494	0.0956197	0.103991	0.115699	0.121669	0.0779857	0.110332	cg03755123	30600330	30600330	cg03755123	cg03755123	30600330	ACRAAAAATCCTCAAAAATTCTATTCTTAAACCCRTTCAACRAAAATACC			II			GGGCGGGGGTAGGCTCGGCACAGGCTAAAAACGAGCGGAGCCGCCGGGGCTTAGGCATCG[CG]GCACCTCCGTTGAACGGGTCTAAGAACAGAACTCCTGAGGACCCTCCGTTTCCAACCGAA
chr10	133229273	133231273	ENST00000304477	cg08708684	UTF1	cg08708684	0.019456	0.017635	2.91985	0.00770908	0.0460287	-3.21487	0.0126614	0.0600233	0.00758925	0.0361816	0.00762966	0.0117193	0.07008	0.0346894	0.0398771	0.0249542	0.0293526	0.00758813	0.00283421	0.00544809	0.0151008	0.00300463	0.00577091	0.00421739	0.00434863	0.00607884	0.0128925	0.00809174	0.00752647	0.00557917	cg08708684	46809433	36706421	cg08708684	cg08708684	46809433	AAAAATCCTCAAAAATTCTATTCTTAAACCCATTCAACAAAAATACCACA	36706421	AAAAATCCTCAAAAATTCTATTCTTAAACCCGTTCAACGAAAATACCGCG	I	A	Red	GGGGGCGGGGGTAGGCTCGGCACAGGCTAAAAACGAGCGGAGCCGCCGGGGCTTAGGCAT[CG]CGGCACCTCCGTTGAACGGGTCTAAGAACAGAACTCCTGAGGACCCTCCGTTTCCAACCG
chr10	133229273	133231273	ENST00000304477	cg09053680	UTF1	cg09053680	0.278996	0.168909	3.46189	0.00211625	0.0199028	-1.98152	0.374472	0.125295	0.034677	0.644254	0.0157381	0.00174744	0.572066	0.683883	0.172855	0.589537	0.101009	0.0148404	0.527802	0.0208353	0.0288585	0.0172532	0.0134555	0.00736962	0.0131238	0.0235973	0.0170325	0.0209201	0.024479	0.00872729	cg09053680	20725489	37728344	cg09053680	cg09053680	20725489	TTATCTTTAAAAAACTTATAACAACAACAACACTACACAAAAATACAACA	37728344	TTATCTTTAAAAAACTTATAACGACGACGACACTACGCGAAAATACGACG	I	C	Grn	CGCCGCCAGGCCCTGCCCACCTACCGCCGCGTGTCGGCCGCGCTGGCCCAGCAGCAGGTG[CG]CCGCACCCCCGCGCAGTGCCGCCGCCGCTACAAGTTCCTTAAAGACAAGTTTCGCGAGGC
chr10	133229273	133231273	ENST00000304477	cg09714379	UTF1	cg09714379	0.0403553	0.204708	1.21447	0.236894	0.421527	-6.22005	0.171177	0.174711	0.183051	0.574432	0.180691	0.169875	0.240033	0.295292	0.177567	0.169929	0.200133	0.171237	0.193531	0.182619	0.167898	0.186015	0.204828	0.15992	0.184459	0.198289	0.183844	0.183433	0.175709	0.184327	cg09714379	61707390	72668460	cg09714379	cg09714379	61707390	CAACACACAACAATAAATAAACAAAACCTAACAACAATCCAAAAACAACA	72668460	CGACACGCGACGATAAATAAACAAAACCTAACGACGATCCAAAAACAACG	I	C	Grn	GGAGCGCCCGGGAGACGGAGCTGCTGCTGGGGACGCTGCTGCAACCGGCCGTGTGGCGCG[CG]CTGCTCCTGGACCGCCGCCAGGCCCTGCCCACCTACCGCCGCGTGTCGGCCGCGCTGGCC
chr10	133229273	133231273	ENST00000304477	cg11234328	UTF1	cg11234328	0.126771	0.243566	2.84561	0.00915745	0.0515183	-3.37693	0.263884	0.392155	0.146938	0.39288	0.187238	0.137805	0.280302	0.530884	0.50082	0.512943	0.264757	0.150919	0.160176	0.142585	0.20857	0.167156	0.158265	0.20775	0.198094	0.183652	0.155339	0.162726	0.128932	0.210807	cg11234328	20782346	20782346	cg11234328	cg11234328	20782346	AAAACTCCTAAAAACCCTCCRTTTCCAACCRAAACCAATCTTTACTCTAC			II			GGTCTAAGAACAGAACTCCTGAGGACCCTCCGTTTCCAACCGAAGCCAGTCTTTGCTCTG[CG]TCTTCCCGGCCGCAGCGCCAGGACCGACCCCTTAGGACCCGGCGGGCGGGGCGGGGCGCG
chr10	133229273	133231273	ENST00000304477	cg12465710	UTF1	cg12465710	0.373617	0.451693	6.598	9.89267e-07	0.000105691	5.58677	0.528851	0.782838	0.537348	0.752375	0.425953	0.852853	0.424721	0.773909	0.779792	0.610654	0.551788	0.342457	0.734612	0.212528	0.228068	0.181602	0.180088	0.230158	0.237354	0.173531	0.239266	0.458359	0.161103	0.440437	cg12465710	10600506	63765307	cg12465710	cg12465710	10600506	AACAATACCTAAAAACTACAAAAATAACAAACAATCCACACCCCAACACA	63765307	AACGATACCTAAAAACTACAAAAATAACAAACAATCCGCACCCCAACACG	I	A	Red	CAGGGATGGAAAGGCGATACCTGAAGACTGCAAGAGTGGCAGACAGTCCGCACCCCAGCA[CG]GAGCAGACCTCACCGGTGCTGAGCCACAAGACAGGAGGGGCGAGACTCCACCCCTGCGCC
chr11	636292	638292	ENST00000176183	cg00556112	DRD4	cg00556112	0.0592401	0.123051	1.85853	0.0759428	0.203155	-5.29604	0.0919426	0.123376	0.0828799	0.133474	0.101317	0.394016	0.308563	0.282967	0.0761621	0.0749214	0.101004	0.0887035	0.0933113	0.0774379	0.0869022	0.0867094	0.0816109	0.0889304	0.087822	0.0665504	0.0991291	0.150596	0.0828098	0.0920938	cg00556112	58691411	58691411	cg00556112	cg00556112	58691411	CCTACRCAAAATTCCAAAATAAACAAATACTAAACTCACRATAAAACRCC			II			GCCCGTCTCTCCCTGCGCAAAATTCCAAGATGAGCAAATACTGGGCTCACGGTGGAGCGC[CG]CGGGGGCCCCCCTGAGCCGGGGCGGGTCGGGGGCGGGACCAGGGTCCGGCCGGGGCGTGC
chr11	636292	638292	ENST00000176183	cg06299284	DRD4	cg06299284	0.414417	0.394573	4.13998	0.000397403	0.00665068	-0.355985	0.736923	0.563685	0.0655559	0.857392	0.807918	0.901626	0.64924	0.857922	0.515783	0.0604445	0.457313	0.725697	0.399187	0.0906962	0.127267	0.102213	0.021732	0.0699353	0.0304356	0.0266856	0.0522302	0.216182	0.496763	0.636932	cg06299284	29742341	48790404	cg06299284	cg06299284	29742341	ATTTCAAAAACAACCACACAAAAATCAACTATACAACAAATAAAACCACA	48790404	ATTTCGAAAACGACCACGCGAAAATCAACTATACAACGAATAAAACCGCG	I	A	Red	GCTGTCCGCCCAGTTTCGGAGGCGGCCACGCGAGGATCAACTGTGCAACGGGTGGGGCCG[CG]GCTGACCGTGGTGGTCGCGGGGGCTGAGGGCCAGAGGCTGCGGGGGGGGGGCGGCGGGAT
chr11	636292	638292	ENST00000176183	cg06825142	DRD4	cg06825142	0.0609094	0.11159	1.62403	0.118001	0.269792	-5.66855	0.0721116	0.196023	0.0659823	0.104176	0.1031	0.517144	0.215068	0.180829	0.0693047	0.0548849	0.0855557	0.0714751	0.077938	0.0754874	0.0870436	0.0603369	0.0582862	0.0838956	0.0796512	0.0744371	0.0708212	0.0988302	0.0605376	0.115248	cg06825142	38642435	38642435	cg06825142	cg06825142	38642435	CTCCCTACRCAAAATTCCAAAATAAACAAATACTAAACTCACRATAAAAC			II			CGTGCCCGTCTCTCCCTGCGCAAAATTCCAAGATGAGCAAATACTGGGCTCACGGTGGAG[CG]CCGCGGGGGCCCCCCTGAGCCGGGGCGGGTCGGGGGCGGGACCAGGGTCCGGCCGGGGCG
chr11	636292	638292	ENST00000176183	cg07212818	DRD4	cg07212818	0.00889537	0.366853	0.208785	0.836455	0.908156	-6.93659	0.501646	0.301381	0.386997	0.463468	0.383488	0.528905	0.380473	0.411069	0.215737	0.322838	0.260315	0.367777	0.297995	0.269995	0.325664	0.331909	0.261462	0.568267	0.310977	0.233987	0.254734	0.556931	0.387571	0.480884	cg07212818	57748500	57748500	cg07212818	cg07212818	57748500	ACACACCTAATACAAATACTAACACACCCCCAAAAAAAAACTCACAACTC			II			CTGCCCACCACACACACCTAGTGCAGATGCTGGCACACCCCCAGAAGGAGGCTCACAGCT[CG]CAGGGGAGACCTGGGCTGGACAAAACCCAGGGGAGGGGAGGGTGTGTGGGGACCAGGCCC
chr11	636292	638292	ENST00000176183	cg08726248	DRD4	cg08726248	0.168017	0.116664	3.20318	0.00394967	0.029751	-2.58008	0.0800282	0.254678	0.013347	0.328753	0.330161	0.547775	0.35486	0.354914	0.0170523	0.107506	0.0233693	0.0745558	0.0307305	0.0133527	0.0353943	0.0121425	0.00828806	0.0226574	0.0117362	0.0197861	0.0211407	0.0484346	0.00995085	0.0793207	cg08726248	36772446	46712381	cg08726248	cg08726248	36772446	AAAATAAAACAAAATAATAACCACAAACAAACCAACATCACCCAACACCA	46712381	AAAATAAAACGAAATAATAACCACGAACAAACCAACATCGCCCGACGCCG	I	C	Grn	TCAGGGCCTGGTCTGGCCGCCCCTCCATCCTTGTCGGTTTCTCGGGTCGCGGACCCCGCG[CG]GCGCCGGGCGATGCTGGCCTGCCCGTGGCCACCACCTCGCTTCATTCCCGTCTCTTTGGG
chr11	636292	638292	ENST00000176183	cg09607276	DRD4	cg09607276	0.157036	0.122708	2.40069	0.0248509	0.0984059	-4.30246	0.21998	0.203227	0.0123986	0.386354	0.108418	0.687952	0.372734	0.438582	0.0136449	0.012848	0.028439	0.0211806	0.0251195	0.0162962	0.0212686	0.00808546	0.0103502	0.0409236	0.0121011	0.0087131	0.0210762	0.145122	0.0230583	0.107117	cg09607276	49742454	41617343	cg09607276	cg09607276	49742454	ACAACCACCAAACTCACAATAAAAAAATTAATAAACATCTACAAAACACA	41617343	ACGACCGCCAAACTCACGATAAAAAAATTAATAAACGTCTACAAAACGCG	I	C	Grn	CTGCTCATCGGCGCGGTGCTCGCGGGGAACTCGCTCGTGTGCGTGAGCGTGGCCACCGAG[CG]CGCCCTGCAGACGCCCACCAACTCCTTCATCGTGAGCCTGGCGGCCGCCGACCTCCTCCT
chr11	636292	638292	ENST00000176183	cg11335335	DRD4	cg11335335	0.101985	0.319469	1.49092	0.149576	0.314207	-5.8623	0.49298	0.548256	0.190351	0.555357	0.347202	0.602234	0.483949	0.484472	0.169365	0.111466	0.179164	0.247798	0.34816	0.123581	0.198234	0.139996	0.123641	0.527623	0.168531	0.144852	0.139573	0.506702	0.502397	0.331367	cg11335335	59670450	59670450	cg11335335	cg11335335	59670450	TACCCTAAAAATAAAATCCAACTACRAAAAAAACTAAACTTAACAAAATC			II			GTCTTGGCGTCTGTTATCCAGGAGATGCCCGTCCTTCTATCCAGGGACCCCGGAAACAGG[CG]ACTTTGTCAAGCCCAGTCCCCTCCGTAGCTGGATTTCACCTCCAGGGCAGCCAGCTGGAC
chr11	636292	638292	ENST00000176183	cg12928379	DRD4	cg12928379	0.0586093	0.0484453	1.54425	0.136182	0.295812	-5.78629	0.0222887	0.027943	0.00765486	0.0416716	0.00915045	0.439762	0.182715	0.197414	0.017447	0.00579208	0.00199285	0.0189753	0.0061957	0.00531157	0.0146031	0.0153291	0.0113921	0.00565772	0.0287575	0.0120591	0.0106248	0.0277498	0.0189673	0.033232	cg12928379	45797366	37685322	cg12928379	cg12928379	45797366	ACACAAAATTCCAAAATAAACAAATACTAAACTCACAATAAAACACCACA	37685322	ACGCAAAATTCCAAAATAAACAAATACTAAACTCACGATAAAACGCCGCG	I	A	Red	CCGTCTCTCCCTGCGCAAAATTCCAAGATGAGCAAATACTGGGCTCACGGTGGAGCGCCG[CG]GGGGCCCCCCTGAGCCGGGGCGGGTCGGGGGCGGGACCAGGGTCCGGCCGGGGCGTGCCC
chr11	636292	638292	ENST00000176183	cg14433983	DRD4	cg14433983	0.218347	0.663416	4.34318	0.000239513	0.00475634	0.140626	0.798338	0.822952	0.617993	0.91511	0.889535	0.770764	0.795881	0.870887	0.622008	0.731538	0.768647	0.720293	0.601447	0.388616	0.667002	0.580653	0.43826	0.566294	0.547773	0.351238	0.443969	0.703349	0.467994	0.841443	cg14433983	35694430	57710425	cg14433983	cg14433983	35694430	TTTACAAACACTTTCTCTTCTACACATTTAAAACCTACCCCAACCTATCA	57710425	TTTACAAACACTTTCTCTTCTACACGTTTAAAACCTACCCCGACCTATCG	I	T	Red	TCTCTGCTGCGCTTTGCAAGCACTTTCTCTTCTGCACGTTTGGAACCTACCCCGGCCTGT[CG]TGTCTTTCTCCTGGCCTCCTCGCGAGCCGAACCTACTGTCCGGTCCCGGGACCCCCTGCC
chr11	636292	638292	ENST00000176183	cg15861585	DRD4	cg15861585	0.235435	0.167627	3.33923	0.00284864	0.0241109	-2.26728	0.232804	0.478836	0.0325785	0.281962	0.404683	0.780037	0.502955	0.468692	0.0255624	0.183561	0.0469867	0.0979095	0.0453812	0.0223141	0.051022	0.0273021	0.0207623	0.0254117	0.0255245	0.0202795	0.0299081	0.0874042	0.0161051	0.115059	cg15861585	12768435	32648473	cg15861585	cg15861585	12768435	AAAACAAAAATAAAACAAAATAATAACCACAAACAAACCAACATCACCCA	32648473	AAAACGAAAATAAAACGAAATAATAACCACGAACAAACCAACATCGCCCG	I	A	Red	CCTGGTCTGGCCGCCCCTCCATCCTTGTCGGTTTCTCGGGTCGCGGACCCCGCGCGGCGC[CG]GGCGATGCTGGCCTGCCCGTGGCCACCACCTCGCTTCATTCCCGTCTCTTTGGGCCGCCG
chr11	636292	638292	ENST00000176183	cg20931042	DRD4	cg20931042	0.0547853	0.096354	1.51345	0.143792	0.30639	-5.83046	0.0442649	0.116835	0.0529612	0.0982407	0.0543941	0.363934	0.245547	0.360698	0.0342569	0.0506473	0.0565196	0.0302644	0.0704671	0.0588191	0.0593315	0.0761415	0.0360034	0.0877415	0.0479562	0.057185	0.0832956	0.10704	0.053916	0.0660349	cg20931042	49745471	26741328	cg20931042	cg20931042	49745471	CCCATCTCTCCCTACACAAAATTCCAAAATAAACAAATACTAAACTCACA	26741328	CCCGTCTCTCCCTACGCAAAATTCCAAAATAAACAAATACTAAACTCACG	I	A	Red	TTCGTCCACGTGCCCGTCTCTCCCTGCGCAAAATTCCAAGATGAGCAAATACTGGGCTCA[CG]GTGGAGCGCCGCGGGGGCCCCCCTGAGCCGGGGCGGGTCGGGGGCGGGACCAGGGTCCGG
chr11	636292	638292	ENST00000176183	cg23501406	DRD4	cg23501406	0.208341	0.145373	3.31769	0.00300055	0.024917	-2.31711	0.196698	0.443454	0.0360174	0.297526	0.359413	0.655482	0.432974	0.439187	0.0134516	0.0543964	0.0304511	0.128699	0.0434655	0.0136854	0.0461947	0.0232189	0.00952454	0.0123448	0.0104639	0.034658	0.0299823	0.0554035	0.0235935	0.098665	cg23501406	21809490	20658338	cg23501406	cg23501406	21809490	ACAAAAATAAAACAAAATAATAACCACAAACAAACCAACATCACCCAACA	20658338	ACGAAAATAAAACGAAATAATAACCACGAACAAACCAACATCGCCCGACG	I	C	Grn	GGGCCTGGTCTGGCCGCCCCTCCATCCTTGTCGGTTTCTCGGGTCGCGGACCCCGCGCGG[CG]CCGGGCGATGCTGGCCTGCCCGTGGCCACCACCTCGCTTCATTCCCGTCTCTTTGGGCCG
chr11	17694021	17697940	ENST00000524479,ENST00000524885,ENST00000529781	cg05183931	RP11-358H18.3,RP11-358H18.2	cg05183931	0.136405	0.112975	2.46062	0.0218055	0.0903612	-4.18287	0.112288	0.0274529	0.0174407	0.0754229	0.0745526	0.0451472	0.364647	0.121756	0.0297972	0.495555	0.0311702	0.392593	0.4936	0.0310334	0.0442931	0.0329706	0.0296504	0.0317213	0.041455	0.0477557	0.0508373	0.0351917	0.0289443	0.0561261	cg05183931	22802338	34730504	cg05183931	cg05183931	22802338	AACAATACCAAAACAAAAAATTAAAAACAATAACCACACCTAACAAAACA	34730504	AACGATACCGAAACGAAAAATTAAAAACAATAACCGCACCTAACGAAACG	I	A	Red	CAGGCCCGGCTTAGCGGTGCCGGGGCGAGGGATTAGGGGCAGTGGCCGCACCTGGCGGGG[CG]GCCGCAGGGCTAATGCTGTGTGACCGCCGCGGCCCCGCCCGACAACTGGCTTCATCCCGC
chr11	17694021	17697940	ENST00000524479,ENST00000524885,ENST00000529781	cg05360577	RP11-358H18.3,RP11-358H18.2	cg05360577	0.0565967	0.164971	1.55579	0.133416	0.29199	-5.76955	0.141966	0.149184	0.116403	0.11621	0.421524	0.190654	0.190843	0.492647	0.104893	0.134466	0.121953	0.144926	0.156171	0.123729	0.145277	0.133644	0.122022	0.127029	0.1347	0.130384	0.125886	0.157616	0.11113	0.166039	cg05360577	56622306	56622306	cg05360577	cg05360577	56622306	ACRAAACTAACRAACCCACAAACCTCCAAAACRAAATAAAACCAATTATC			II			GTGGCCGCACCTGGCGGGGCGGCCGCAGGGCTAATGCTGTGTGACCGCCGCGGCCCCGCC[CG]ACAACTGGCTTCATCCCGCCCTGGAGGCCTGTGGGCTCGTTAGCCCCGCCGGCGTGTGCG
chr11	17694021	17697940	ENST00000524479,ENST00000524885,ENST00000529781	cg07680167	RP11-358H18.3,RP11-358H18.2	cg07680167	0.0487491	0.0357958	1.9042	0.0694715	0.191832	-5.21913	0.0373754	0.00446343	0.00448485	0.0245077	0	0.0124467	0.319436	0.0851553	0.00186266	0.0948429	0.0210025	0.0548365	0.0953947	0.012174	0.0101658	0.00874271	0.00464416	0.00473405	0.0163297	0.0119194	0.00783899	0.0139204	0.00307434	0.00974691	cg07680167	60691414	61658376	cg07680167	cg07680167	60691414	TTCAAACCCAACTTAACAATACCAAAACAAAAAATTAAAAACAATAACCA	61658376	TTCAAACCCGACTTAACGATACCGAAACGAAAAATTAAAAACAATAACCG	I	C	Grn	GCTGTGGCGTCGTTCAGGCCCGGCTTAGCGGTGCCGGGGCGAGGGATTAGGGGCAGTGGC[CG]CACCTGGCGGGGCGGCCGCAGGGCTAATGCTGTGTGACCGCCGCGGCCCCGCCCGACAAC
chr11	17694021	17697940	ENST00000524479,ENST00000524885,ENST00000529781	cg12516359	RP11-358H18.3,RP11-358H18.2	cg12516359	-0.0144832	0.326456	-0.220924	0.827102	0.902512	-6.9339	0.54694	0.19583	0.127073	0.475552	0.634984	0.505483	0.276733	0.304455	0.19124	0.135697	0.189097	0.107747	0.466808	0.39594	0.379491	0.14659	0.535886	0.1712	0.320166	0.121342	0.420556	0.298812	0.402385	0.48495	cg12516359	41695318	12632417	cg12516359	cg12516359	41695318	TATAACTCCAACAAACCTAAAAACAAAAATAAAAACCAATAAACAAAACA	12632417	TATAACTCCAACGAACCTAAAAACAAAAATAAAAACCGATAAACAAAACG	I	A	Red	TGGGATGGGGCTTGTGACTCCAGCGGGCCTGAGGACAGAGATGGAGGCCGGTGGGCAAAG[CG]GGGAGGATCTGGGCCGCGGCCGTGGGGGTGCTGGGGAGAGACGGGGGTGCGAGCACAGGG
chr11	17694021	17697940	ENST00000524479,ENST00000524885,ENST00000529781	cg18240412	RP11-358H18.3,RP11-358H18.2	cg18240412	0.0403317	0.289995	1.09729	0.283874	0.472642	-6.35236	0.454894	0.216717	0.439655	0.202271	0.307664	0.523654	0.275736	0.415831	0.177242	0.214653	0.385758	0.203357	0.192809	0.247977	0.269887	0.247537	0.25626	0.252345	0.272639	0.258634	0.244645	0.313218	0.239857	0.34663	cg18240412	34757342	34757342	cg18240412	cg18240412	34757342	CCATCACACAATAACAAAAACTCACAAAACACACAATCAAATATTCCCCC			II			ACCGGCTGCGCCCAGCTCCAGGGGGTCCCAGGAGTGAGGCTGCCCCAGGGGCAGTGGGGG[CG]GGGGAACACTTGATTGTGTGCCCTGTGAGCTCTTGTCACTGTGTGATGGTGTGGTCCGGG
chr11	64712097	64714943	ENST00000377551,ENST00000409571,ENST00000437746,ENST00000466324	cg01579950	NRXN2	cg01579950	0.219632	0.363312	5.90027	5.1615e-06	0.000338464	3.94086	0.428005	0.467888	0.415294	0.41752	0.431925	0.527024	0.453305	0.514733	0.481283	0.473609	0.439068	0.505445	0.476605	0.240323	0.0342657	0.232086	0.246584	0.183696	0.485035	0.047647	0.205186	0.350116	0.317585	0.345272	cg01579950	66616458	70697457	cg01579950	cg01579950	66616458	AAAACAACAACACACACATAACATTAATACACAAACTAAAACTAAACTCA	70697457	AAAACAACAACGCGCGCGTAACGTTAATACGCAAACTAAAACTAAACTCG	I	C	Grn	CGTCGTCCAGGTAGAGCAGCAGCGCGCGCGTGGCGTTGGTGCGCAGGCTGAAGCTGAGCT[CG]CCGCTGCTCGCCGCGCCCGCCCAGCGCGCGTAGCGAGCCCACTGCCCGGGGCCGCCGCCG
chr11	64712097	64714943	ENST00000377551,ENST00000409571,ENST00000437746,ENST00000466324	cg17236169	NRXN2	cg17236169	0.017392	0.594344	0.74258	0.465256	0.642547	-6.67735	0.5487	0.602713	0.545313	0.572952	0.538612	0.690236	0.600113	0.625731	0.630627	0.612279	0.554143	0.615323	0.693356	0.577973	0.416949	0.590141	0.652767	0.579747	0.660392	0.619473	0.589981	0.533729	0.617131	0.595872	cg17236169	34764500	70682431	cg17236169	cg17236169	34764500	CAAAAAACCACAAAAAAACAACTCATACTTAACAATACTCAACATAAACA	70682431	CAAAAAACCGCGAAAAAACGACTCGTACTTAACGATACTCAACGTAAACG	I	C	Grn	CTTCAGGTTGGCCAAGAGGCCGCGGAAGGGCGGCTCGTACTTGACGGTGCTCAGCGTAAG[CG]CCGAGAGGCGCACGTCGGGCGGGATGCCGCCCACGAACAGGTCGCTGGCCACCTGCATCT
chr11	64712097	64714943	ENST00000377551,ENST00000409571,ENST00000437746,ENST00000466324	cg19691659	NRXN2	cg19691659	0.0279906	0.554566	0.911614	0.371432	0.558893	-6.53701	0.56933	0.545213	0.646913	0.51626	0.536947	0.681922	0.540787	0.651266	0.427676	0.58931	0.585309	0.593777	0.491421	0.398268	0.414828	0.557391	0.503945	0.547568	0.612619	0.4868	0.574053	0.635342	0.54077	0.661862	cg19691659	17601491	17601491	cg19691659	cg19691659	17601491	TAAAATAATTACCCTTATAACRAACTATCAAAAAACAATTTATACCCCAC			II			AATTGCCTTTCTGAAATGATTACCCTTGTAACGGGCTGTCAGAGAGCAATTTATACCCCA[CG]CCGGGGAGGGGAATTTGCATCTCGTTAAACTCCAAGTCGTAATTATTTATATCCAACAAC
chr11	64712097	64714943	ENST00000377551,ENST00000409571,ENST00000437746,ENST00000466324	cg22187354	NRXN2	cg22187354	0.0217747	0.726975	0.608846	0.548596	0.710329	-6.76896	0.613103	0.811092	0.563846	0.609764	0.650807	0.891354	0.736207	0.813545	0.774474	0.754197	0.680755	0.837338	0.843941	0.764052	0.689176	0.674991	0.763467	0.627694	0.836588	0.677201	0.735716	0.624237	0.78005	0.693816	cg22187354	26747459	26747459	cg22187354	cg22187354	26747459	ATAAACTCCTAAAACACRAAAACTAAACACRAAAACTTATAAATAAATAC			II			GCCCACCGCCAACCCCACGCGCCCTCGCCCGGACACGCGTCCCCGCAGCCCTGGAGCGCT[CG]CACCCACTCACAAGCCCTCGTGCCCAGCCCCCGTGCCTCAGGAGCCCACACACACTCCGA
chr11	64712097	64714943	ENST00000377551,ENST00000409571,ENST00000437746,ENST00000466324	cg27017482	NRXN2	cg27017482	0.344939	0.370563	7.96762	4.60883e-08	1.13702e-05	8.64278	0.490085	0.687956	0.374776	0.342117	0.476288	0.409697	0.630945	0.480348	0.574483	0.515324	0.651026	0.745139	0.494391	0.147803	0.103116	0.127516	0.134672	0.112041	0.364016	0.136736	0.153509	0.293833	0.167034	0.28065	cg27017482	15737308	15737308	cg27017482	cg27017482	15737308	AACCCATAACACTATAAACCTACAAAAAAACCCCRCTCAACRCRAAAAAC			II			GGCCCCCGGCCCCCGCTCAGGCTTCAGAGCCGCGGGCGCATGGGGCGGGAGGGGGCCGGG[CG]CTCCCCGCGCTGAGCGGGGCTCCCTTGCAGGCTCACAGTGCCATGGGCCCGGCCGCGGGG
chr11	72582563	72585571	ENST00000441209,ENST00000542223,ENST00000545254	cg02190350	RP11-169D4.2,PDE2A	cg02190350	0.0572178	0.319683	1.57812	0.128199	0.284593	-5.73688	0.207723	0.30339	0.469262	0.460171	0.578278	0.213533	0.417683	0.310329	0.346549	0.339485	0.34322	0.269594	0.237588	0.271991	0.259073	0.370019	0.313017	0.30179	0.191667	0.295273	0.263609	0.40296	0.235297	0.270896	cg02190350	20801386	20801386	cg02190350	cg02190350	20801386	RATAAAAAAACRAATAAACATATACRTCAAAAATATTCAAAATCTAACCC			II			GTCCACGCCGCGGTAGAAAAGCGGATGGGCATATGCGTCAGGGATGTTCAGGATCTGGCC[CG]TGGTCGCCACGTGTCCCGCGATGCCCTGATCGGCCGGGATGCGGATCTCATAGCTCTGCC
chr11	72582563	72585571	ENST00000441209,ENST00000542223,ENST00000545254	cg03712260	RP11-169D4.2,PDE2A	cg03712260	-0.0325055	0.904852	-1.47944	0.152594	0.318266	-5.87837	0.894372	0.92448	0.918929	0.924096	0.896525	0.899554	0.916324	0.924417	0.786874	0.924688	0.910803	0.943138	0.705196	0.928423	0.907962	0.948025	0.963103	0.842764	0.897287	0.928765	0.927284	0.931457	0.959369	0.912609	cg03712260	34606509	34606509	cg03712260	cg03712260	34606509	CAATTACAATCCACAACRTAATAACCCAACTATAATACATTCTAAATAAC			II			AGACAGCCTTCACCCCATCTGGTGTCTTCACCCTCAAATTCCCATGGCAGGTGGGGGATC[CG]TCACCCAGAATGTACCACAGTTGGGCCACCACGCTGTGGACTGTAACTGGGCAGGAAATC
chr11	72582563	72585571	ENST00000441209,ENST00000542223,ENST00000545254	cg05952572	RP11-169D4.2,PDE2A	cg05952572	0.0781207	0.439377	1.54597	0.135767	0.295214	-5.7838	0.331967	0.461542	0.60249	0.648601	0.501252	0.469886	0.66054	0.426686	0.37689	0.31143	0.636718	0.33888	0.410491	0.54029	0.328083	0.41937	0.377119	0.447593	0.18203	0.459185	0.281981	0.58227	0.247973	0.501787	cg05952572	49796459	59625324	cg05952572	cg05952572	49796459	TCCATACCTAAAACATACATAACCTACAAAAACTACAAAAACAAATCCCA	59625324	TCCATACCTAAAACGTACGTAACCTACGAAAACTACGAAAACAAATCCCG	I	A	Red	AGGGAGAGGGGCAAGGAACCACCGGTGGAGGGAGGGATCGGTTGGAGGGAGGGATCCGGC[CG]GGACCTGCCCTCGCAGTTTCCGCAGGTTACGTACGTCCCAGGCATGGAACCCGACTCCCT
chr11	72582563	72585571	ENST00000441209,ENST00000542223,ENST00000545254	cg14182841	RP11-169D4.2,PDE2A	cg14182841	-0.0593406	0.190925	-1.69799	0.103005	0.247423	-5.55524	0.130796	0.259381	0.105439	0.0918281	0.101553	0.12489	0.298693	0.131387	0.162988	0.300582	0.127128	0.158493	0.135292	0.140751	0.117949	0.201326	0.20773	0.183198	0.333657	0.453678	0.176364	0.310704	0.171931	0.156457	cg14182841	32653412	32653412	cg14182841	cg14182841	32653412	AAATACTCCAAAATAAAACACTCTACTCAAAACTAACTAACTCCAAAAAC			II			AGGCCTGGGAGGAGTGCTCCAAGGTAAGACACTCTGCTCAGGGCTGGCTGGCTCCAGAAA[CG]TGTCCATTCAAGTGTTTTGTTTTTTTTTTTTTTTGGAAGCACCTACTATGTGCCAGGCAC
chr11	72582563	72585571	ENST00000441209,ENST00000542223,ENST00000545254	cg20935363	RP11-169D4.2,PDE2A	cg20935363	0.0489535	0.331284	0.80134	0.431139	0.613132	-6.63163	0.1978	0.41161	0.621979	0.276957	0.146915	0.200762	0.642337	0.380972	0.166264	0.306289	0.616418	0.361326	0.268738	0.470971	0.267741	0.428642	0.402043	0.284946	0.100544	0.210408	0.296281	0.450069	0.196926	0.243867	cg20935363	25768313	64793373	cg20935363	cg20935363	25768313	TATACTCCAAAACACTAAAAACAATAAAAAAATATTACCACCCCCACTCA	64793373	TATACTCCGAAACGCTAAAAACGATAAAAAAATATTACCACCCCCGCTCG	I	C	Grn	ACCCGACTCCCTTATGCTCCGGGACGCTGGAGGCGGTGGGGAAGTGTTGCCACCCCCGCT[CG]CTCGGACCCGCCCCGCCCGGCGCAGGCCCCGCCCCTCCGCCCGGGCCGCCACGCGCACCC
chr11	72582563	72585571	ENST00000441209,ENST00000542223,ENST00000545254	cg27419075	RP11-169D4.2,PDE2A	cg27419075	0.0667732	0.751335	1.52591	0.140672	0.302084	-5.81268	0.849985	0.838412	0.786878	0.925855	0.886969	0.86436	0.828727	0.678415	0.542371	0.662291	0.856441	0.83582	0.608688	0.576771	0.685666	0.867471	0.689568	0.636025	0.628829	0.716622	0.636073	0.778409	0.820341	0.831054	cg27419075	34728478	34728478	cg27419075	cg27419075	34728478	CRAAACTCTAAATACCAAACCAAAAAATCAATCCACAAAAAAAATCAATC			II			CACCCCAGCGGCGGGACTCTGAGTGCCAGACCAAGGGATCAATCCACAAGGAGAGTCAGT[CG]GAGGAGGAGAACCGAGGGTCCTTCGTGGGCCCCGCCCCCTATCACCCCACACCCCACTCC
chr11	72589021	72591419	ENST00000475807,ENST00000538299	cg02474542	PDE2A	cg02474542	0.038302	0.133129	1.12886	0.270597	0.458644	-6.31789	0.0748046	0.129061	0.244269	0.0535098	0.0681798	0.331397	0.329823	0.129422	0.0609967	0.0636359	0.296618	0.107433	0.0697364	0.117674	0.115599	0.129824	0.130779	0.124838	0.0522263	0.11492	0.0688951	0.165505	0.0523034	0.163633	cg02474542	28788491	16695388	cg02474542	cg02474542	28788491	AAATCCACTATAAAACAAAAACAAAACTAAACAAAAAACTCAAATCTCCA	16695388	AAATCCACTATAAAACGAAAACGAAACTAAACGAAAAACTCGAATCTCCG	I	A	Red	GATGACCTGAGGAACGGAGTGCAGGGGGCTGGTTAAAGGAAAGGCAATGGATTTCCCCCT[CG]GAGACCCGAGTTCCTCGCCCAGCCCCGCCCCCGCTCTACAGTGGACCTGGGCCCTCACCT
chr11	72589021	72591419	ENST00000475807,ENST00000538299	cg04808985	PDE2A	cg04808985	-0.180207	0.614308	-3.80038	0.000922751	0.011583	-1.17803	0.554858	0.717251	0.497246	0.226604	0.5785	0.715205	0.641387	0.514463	0.51838	0.669941	0.62499	0.260609	0.392835	0.687694	0.727818	0.689774	0.689028	0.696584	0.72332	0.716087	0.699787	0.675456	0.777342	0.748231	cg04808985	38677364	38677364	cg04808985	cg04808985	38677364	TCTTCCAAAACAAAATATCAAATTTCTATCTCCAACCCCCTCAAAAAATC			II			AGCCCCTAGATTCTTCCAAGACAAGATGTCAGATTTCTGTCTCCAGCCCCCTCAGGAAGT[CG]TAAGTCCTTGTTAAAGTCACAAAATCATAAAGTCTCAGGCATGAAAGAGCCTCAGTATCA
chr11	72589021	72591419	ENST00000475807,ENST00000538299	cg16060204	PDE2A	cg16060204	0.0165385	0.262826	0.51377	0.612315	0.758406	-6.8234	0.171686	0.298446	0.298843	0.219884	0.163732	0.184728	0.415753	0.472918	0.201624	0.23626	0.368707	0.25553	0.227174	0.24737	0.246708	0.344527	0.28043	0.276837	0.172759	0.252298	0.17508	0.330267	0.23328	0.232993	cg16060204	12706494	12706494	cg16060204	cg16060204	12706494	CAAAAAAAAAACATCCAAATCRTAAAATTCCCCTACAAAAACCAAACRCC			II			ACTTTGAGCTGCAGGGAAGAGGCATCCAGGTCGTAGAGTTCCCCTGCAAGGGCCAGGCGC[CG]GTCAGAGAGAGGGCCCCTCCGCACCTCCGTGTCCGGGTCCCTCAGGCGCCGCTCAGCTCC
chr11	72589021	72591419	ENST00000475807,ENST00000538299	cg16640865	PDE2A	cg16640865	0.00325548	0.322249	0.0574521	0.954681	0.976032	-6.95741	0.21431	0.382504	0.564583	0.289879	0.131512	0.131629	0.735149	0.35661	0.25127	0.28238	0.349791	0.2352	0.283812	0.317342	0.341322	0.342236	0.344411	0.346263	0.123224	0.292488	0.225952	0.504876	0.249708	0.437517	cg16640865	10675466	23789454	cg16640865	cg16640865	10675466	AAAAATACAAATCCTACAACAACACAAACCCAAAAAAACTCCCCAAACCA	23789454	AAAAATACAAATCCTACAACAACGCGAACCCAAAAAAACTCCCCGAACCG	I	T	Red	GGTCGGTGTACGCCGCCCCGCCCTTCTGGTCTTCCGCCGTCCCCTCCGGGGGGTTCTGGA[CG]GCTCGGGGAGCCTCCCTGGGCCCGCGCTGCTGCAGGACCTGCACCCTCCGCAGGGCGACC
chr11	72589021	72591419	ENST00000475807,ENST00000538299	cg26268145	PDE2A	cg26268145	0.0554583	0.524284	0.794563	0.434993	0.616528	-6.63707	0.431181	0.686291	0.641417	0.259631	0.697307	0.760922	0.812289	0.724002	0.657916	0.249112	0.545234	0.391281	0.289547	0.458059	0.448962	0.484104	0.455871	0.429059	0.35249	0.583589	0.318977	0.574167	0.511017	0.820389	cg26268145	26650485	31616476	cg26268145	cg26268145	26650485	TAAAATCCAAAAATAAAATATTTAAAACAACAACAAAATCCCTAAACCCA	31616476	TAAAATCCAAAAATAAAATATTTAAAACGACGACGAAATCCCTAAACCCG	I	A	Red	GCTCGCTGCGCTTGCTGCAGCGGGATTCCTGCCTTTGCTCCCGCCGTTCCCTCTGCCTGC[CG]GGCCCAGGGACCCCGCCGCCGTCCCAAACACCTCATCCCTGGACTCTACCTTCCTGAGGG
chr11	72589021	72591419	ENST00000475807,ENST00000538299	cg26534807	PDE2A	cg26534807	0.00362634	0.209268	0.131925	0.896191	0.943227	-6.95012	0.139326	0.222879	0.326622	0.166778	0.135931	0.136562	0.394624	0.227562	0.116569	0.189099	0.277732	0.203026	0.205376	0.190595	0.185368	0.233391	0.233212	0.186889	0.148514	0.223382	0.171805	0.329969	0.191573	0.185636	cg26534807	39742481	39742481	cg26534807	cg26534807	39742481	AACTCTACRACCTAAATACCTCTTCCCTACAACTCAAAATACTCCAATAC			II			GAAGTTGGTCCCCGGAGGGAGACAGGACGGGGAGGTGGCCGGCAGGGGCGCAGGGACTCA[CG]TATTGGAGCACTTTGAGCTGCAGGGAAGAGGCATCCAGGTCGTAGAGTTCCCCTGCAAGG
chr11	113386790	113388790	ENST00000303941	cg02682525	ANKK1	cg02682525	0.098748	0.508658	1.72764	0.097463	0.238753	-5.5087	0.704582	0.485458	0.471858	0.242138	0.667664	0.767465	0.41044	0.653851	0.632964	0.710965	0.337265	0.629332	0.486943	0.308802	0.746647	0.493668	0.418403	0.497856	0.47044	0.3022	0.396552	0.446007	0.45182	0.474469	cg02682525	53633331	53633331	cg02682525	cg02682525	53633331	AACCTAAATAAACTAAATCCAACTTCTCAAACTAAACTTCTTCCAACTTC			II			ACTTAGCGCTGGGCCTAAATAAACTGGATCCAACTTCTCAGGCTGGACTTCTTCCAGCTT[CG]GGACACCTTCTCCCAGCATCCCTCCCTAGGGGGAACTGGGGAAAATCAAAGGCTGAGACA
chr11	113386790	113388790	ENST00000303941	cg05815275	ANKK1	cg05815275	0.0659856	0.772602	2.32619	0.0291826	0.109319	-4.44866	0.79968	0.784905	0.793061	0.788108	0.834963	0.851213	0.749148	0.851846	0.85311	0.821264	0.674583	0.821264	0.813849	0.552294	0.784055	0.766954	0.75931	0.740776	0.857957	0.75146	0.636176	0.654577	0.762801	0.8391	cg05815275	73618338	73618338	cg05815275	cg05815275	73618338	AAATAAAAAAATCCCAAACATAAACCCTAAAACCCCAACAAAAATAAAAC			II			GCTGAGACAGGGGAAATGCGAGGGCTTCGGAGGGACATACCCTCTTCCCCAGGCCCAGGT[CG]CTCCATCCCTGCTGGGGCCTCAGGGCTCATGTCTGGGATTTCCCCACCTTTGCGGGGCAG
chr11	113386790	113388790	ENST00000303941	cg06976250	ANKK1	cg06976250	0.527218	0.399414	7.04681	3.52558e-07	5.00568e-05	6.61541	0.578119	0.695593	0.293981	0.636346	0.556907	0.871771	0.527619	0.755835	0.788127	0.76441	0.471358	0.599272	0.794388	0.00786678	0.0181121	0.0290235	0.0279434	0.11249	0.748731	0.0454737	0.0272449	0.148276	0.03051	0.0565442	cg06976250	21603331	67667369	cg06976250	cg06976250	21603331	AACAATACCTAACAACATCAAATAAAAAACAAAAAACACACTTAATAACA	67667369	AACAATACCTAACGACGTCGAATAAAAAACAAAAAACGCACTTAATAACG	I	T	Red	GGCCAGCGGCGGCTTCAGCCAGGTGTTCCAGGCGCGGCACAGGCGCTGGCGGACGGAGTA[CG]CCATCAAGTGCGCCCCCTGCCTTCCACCCGACGCCGCCAGGTACTGCCAGCCTCGCCCTC
chr11	113386790	113388790	ENST00000303941	cg14455319	ANKK1	cg14455319	0.242964	0.565096	4.13985	0.000397531	0.00665237	-0.3563	0.686293	0.638235	0.534797	0.814474	0.516502	0.889063	0.657821	0.679457	0.804452	0.664233	0.560549	0.76969	0.578347	0.53998	0.572613	0.244748	0.515072	0.531303	0.412125	0.230498	0.281394	0.412896	0.23952	0.788251	cg14455319	25681390	25681390	cg14455319	cg14455319	25681390	TAAATATACCTAAAAAACTCAAACTACTAAATAAAATTCAAAAATACCRC			II			TTGGGCCCAGGGAGCTTGCGAGGAAGGAGTGGGCTGAGTTTGGGGCTGAGGACTGTCCCC[CG]CGGTATTTCTGAATTCCACCCAGTAGCCTGAGCCTCCCAGGCACACCCATACCTGTCTCC
chr11	113386790	113388790	ENST00000303941	cg15946653	ANKK1	cg15946653	0.31172	0.432799	5.6991	8.39227e-06	0.000476898	3.4572	0.544945	0.598396	0.496943	0.654887	0.427992	0.792105	0.409598	0.691781	0.702408	0.690756	0.264121	0.579663	0.630119	0.239002	0.211618	0.215751	0.210452	0.242583	0.610907	0.169144	0.194153	0.319755	0.177031	0.313059	cg15946653	33691347	33691347	cg15946653	cg15946653	33691347	CATCCCTACTAAAACCTCAAAACTCATATCTAAAATTTCCCCACCTTTAC			II			CCAGGTCGCTCCATCCCTGCTGGGGCCTCAGGGCTCATGTCTGGGATTTCCCCACCTTTG[CG]GGGCAGGAGCGGCTCCTCTTGGGCGGGGAAGGAGGCAGGGCCGGCTCGTCTCCCCATTCC
chr11	113386790	113388790	ENST00000303941	cg16158779	ANKK1	cg16158779	0.26397	0.517972	4.48747	0.000167124	0.00374136	0.494535	0.609163	0.625325	0.517512	0.535882	0.520289	0.833247	0.573908	0.765966	0.710676	0.736364	0.338475	0.741116	0.79853	0.42791	0.249841	0.28865	0.276688	0.329055	0.749175	0.222072	0.387389	0.394384	0.274965	0.52474	cg16158779	13702366	13702366	cg16158779	cg16158779	13702366	AAACCTCAAAACTCATATCTAAAATTTCCCCACCTTTACRAAACAAAAAC			II			CATCCCTGCTGGGGCCTCAGGGCTCATGTCTGGGATTTCCCCACCTTTGCGGGGCAGGAG[CG]GCTCCTCTTGGGCGGGGAAGGAGGCAGGGCCGGCTCGTCTCCCCATTCCCCTCTCCCGGA
chr11	113386790	113388790	ENST00000303941	cg16405454	ANKK1	cg16405454	0.0465917	0.837764	1.46319	0.156954	0.324104	-5.90096	0.885063	0.837196	0.826573	0.869176	0.866431	0.908274	0.82192	0.887797	0.883319	0.860416	0.850292	0.866729	0.805351	0.857927	0.87226	0.855851	0.691577	0.87536	0.901518	0.839293	0.52516	0.769535	0.853348	0.895962	cg16405454	25714357	25714357	cg16405454	cg16405454	25714357	CATAAAACCTTAAATACACTAAAAAAATACATAAACCRATTTCACTTAAC			II			CCTTCATAAACCATAAAACCTTGAATGCACTGAAGGAATGCATAAACCGATTTCACTTAG[CG]CTGGGCCTAAATAAACTGGATCCAACTTCTCAGGCTGGACTTCTTCCAGCTTCGGGACAC
chr11	113386790	113388790	ENST00000303941	cg20667575	ANKK1	cg20667575	0.0874127	0.755115	2.12214	0.0448152	0.144477	-4.8341	0.840464	0.697026	0.607926	0.883685	0.840004	0.884097	0.799635	0.846306	0.786353	0.833937	0.825208	0.863307	0.629386	0.626741	0.607208	0.82458	0.749723	0.560794	0.889455	0.842526	0.550938	0.698902	0.702113	0.732455	cg20667575	35624493	35624493	cg20667575	cg20667575	35624493	ATCCTTCATAAACCATAAAACCTTAAATACACTAAAAAAATACATAAACC			II			TCCAGGCCTGAATCCTTCATAAACCATAAAACCTTGAATGCACTGAAGGAATGCATAAAC[CG]ATTTCACTTAGCGCTGGGCCTAAATAAACTGGATCCAACTTCTCAGGCTGGACTTCTTCC
chr12	7871380	7874484	ENST00000340749,ENST00000396589,ENST00000431042,ENST00000535266,ENST00000535295,ENST00000535344,ENST00000535383,ENST00000535587,ENST00000536594,ENST00000537557,ENST00000539234,ENST00000542505,ENST00000542782,ENST00000542916,ENST00000543909,ENST00000544749,ENST00000546234	cg00955780	SLC2A14	cg00955780	0.258238	0.67448	8.37585	1.93872e-08	5.96576e-06	9.50437	0.738999	0.769598	0.773222	0.863936	0.76938	0.880239	0.772023	0.793455	0.734066	0.809369	0.759022	0.831986	0.811614	0.611173	0.800768	0.543299	0.444172	0.533824	0.460793	0.527328	0.527632	0.487614	0.422593	0.521414	cg00955780	48794300	48794300	cg00955780	cg00955780	48794300	TTAAAAAAATATAAACRTATCTATTTTCAAAAATACCCRAACCCCTCACC			II			TGGCGCCGCCGTTAGGAGGGTGTGAACGTATCTATTTTCAAAGATACCCGAGCCCCTCAC[CG]CCTGCAGCAGGGAGATAGTGCCCGGGCTATCCCCGCGGGCGGGCCGGCTGGGCTGGGAAG
chr12	7871380	7874484	ENST00000340749,ENST00000396589,ENST00000431042,ENST00000535266,ENST00000535295,ENST00000535344,ENST00000535383,ENST00000535587,ENST00000536594,ENST00000537557,ENST00000539234,ENST00000542505,ENST00000542782,ENST00000542916,ENST00000543909,ENST00000544749,ENST00000546234	cg06122660	SLC2A14	cg06122660	0.261526	0.229559	10.566	2.68825e-10	2.58999e-07	13.7384	0.38922	0.339244	0.267826	0.426016	0.160561	0.39104	0.382492	0.410221	0.325724	0.37465	0.284682	0.479557	0.311293	0.0629198	0.0971277	0.0628095	0.104751	0.0848126	0.0846371	0.0880299	0.0690047	0.102795	0.0906354	0.119372	cg06122660	24752391	24752391	cg06122660	cg06122660	24752391	RTTTTATAACCACATTAACRAACCATTCAAAATCRAATCCTAAACTTTTC			II			TCCCGGGCCGCTGCGCCCCCGCCGGCCCCGCCTGCAGCCGTTGGGACCCACTAACTGCCT[CG]AAAAGCCTAGGATTCGACTTTGAATGGTCCGTTAATGTGGTTACAAAACGTGACTCGGTT
chr12	7871380	7874484	ENST00000340749,ENST00000396589,ENST00000431042,ENST00000535266,ENST00000535295,ENST00000535344,ENST00000535383,ENST00000535587,ENST00000536594,ENST00000537557,ENST00000539234,ENST00000542505,ENST00000542782,ENST00000542916,ENST00000543909,ENST00000544749,ENST00000546234	cg06645921	SLC2A14	cg06645921	0.373899	0.421944	6.44041	1.42961e-06	0.000136222	5.21975	0.47142	0.660781	0.315227	0.683164	0.484959	0.797171	0.518608	0.632047	0.692032	0.517516	0.543643	0.67474	0.721777	0.413578	0.0781125	0.0832511	0.515127	0.0988951	0.0638224	0.198607	0.115214	0.173189	0.412731	0.261045	cg06645921	61626420	38633476	cg06645921	cg06645921	61626420	ACAAAACCACAAAACCCAACCACAATCACAAAATCTAAAAAATAAATACA	38633476	ACGAAACCGCGAAACCCAACCGCAATCGCGAAATCTAAAAAATAAATACG	I	C	Grn	CCACCTCTACCCCAGCTCAGGTCCTCATTCCCGCACCCCCCGGCCGCAGGGACGGCGCGG[CG]CACCCACCTCCCAGACCCCGCGACTGCGGTTGGGCCCCGCGGCTTCGCTCAACCACGCAC
chr12	7871380	7874484	ENST00000340749,ENST00000396589,ENST00000431042,ENST00000535266,ENST00000535295,ENST00000535344,ENST00000535383,ENST00000535587,ENST00000536594,ENST00000537557,ENST00000539234,ENST00000542505,ENST00000542782,ENST00000542916,ENST00000543909,ENST00000544749,ENST00000546234	cg07931785	SLC2A14	cg07931785	-0.0492185	0.906605	-1.45903	0.158085	0.325628	-5.90671	0.935502	0.790908	0.945862	0.930013	0.958772	0.955431	0.898534	0.927525	0.889044	0.914059	0.896141	0.9071	0.543713	0.91149	0.944575	0.884231	0.973356	0.970098	0.925473	0.948634	0.939291	0.899152	0.920136	0.949478	cg07931785	11670385	11670385	cg07931785	cg07931785	11670385	ACCCTTATTTACTATTAACTTATCAACCCTATACTAAAAACCATACTATC			II			AGATTGTTCTCCCCTAGCCCAAGCATAAGGCTTACCTTGGAATTACCTGGAGCCTTACCA[CG]ACAGCATGGCCTTCAGTACAGGGTTGACAAGTCAATAGCAAACAAGGGCCATTAAAAGGG
chr12	7871380	7874484	ENST00000340749,ENST00000396589,ENST00000431042,ENST00000535266,ENST00000535295,ENST00000535344,ENST00000535383,ENST00000535587,ENST00000536594,ENST00000537557,ENST00000539234,ENST00000542505,ENST00000542782,ENST00000542916,ENST00000543909,ENST00000544749,ENST00000546234	cg11207307	SLC2A14	cg11207307	0.360875	0.417704	8.66334	1.0677e-08	3.88834e-06	10.0972	0.347605	0.595914	0.506265	0.674558	0.515099	0.673166	0.603793	0.706434	0.726512	0.67606	0.536634	0.724217	0.294112	0.211467	0.249456	0.213965	0.246173	0.194103	0.199203	0.215419	0.229139	0.230295	0.204372	0.250942	cg11207307	33621493	10652501	cg11207307	cg11207307	33621493	ATCCATTAATATAATTACAAAACATAACTCAATTCATCAAAAACCCTCCA	10652501	ATCCGTTAATATAATTACAAAACGTAACTCGATTCATCGAAAACCCTCCG	I	T	Red	CGACTTTGAATGGTCCGTTAATGTGGTTACAAAACGTGACTCGGTTCATCGGGAGCCCTC[CG]TAAGCAAGACAAGCACCCACCTGCGGTCAGAGCAGGGGTCCGGCTCGCGGTCGGGGTTGT
chr12	7871380	7874484	ENST00000340749,ENST00000396589,ENST00000431042,ENST00000535266,ENST00000535295,ENST00000535344,ENST00000535383,ENST00000535587,ENST00000536594,ENST00000537557,ENST00000539234,ENST00000542505,ENST00000542782,ENST00000542916,ENST00000543909,ENST00000544749,ENST00000546234	cg13323752	SLC2A14	cg13323752	0.105221	0.120779	4.59964	0.000126349	0.0031033	0.770076	0.0954214	0.145148	0.22258	0.177382	0.109106	0.132335	0.162294	0.134904	0.18843	0.258136	0.166629	0.351908	0.0527992	0.0640328	0.0585532	0.0662488	0.0743946	0.0567686	0.0533731	0.0617962	0.0614553	0.068199	0.0536132	0.0831994	cg13323752	61807445	61807445	cg13323752	cg13323752	61807445	CAAATAAATACTTATCTTACTTACRAAAAACTCCCRATAAACCRAATCAC			II			CTAACTGCCTCGAAAAGCCTAGGATTCGACTTTGAATGGTCCGTTAATGTGGTTACAAAA[CG]TGACTCGGTTCATCGGGAGCCCTCCGTAAGCAAGACAAGCACCCACCTGCGGTCAGAGCA
chr12	7871380	7874484	ENST00000340749,ENST00000396589,ENST00000431042,ENST00000535266,ENST00000535295,ENST00000535344,ENST00000535383,ENST00000535587,ENST00000536594,ENST00000537557,ENST00000539234,ENST00000542505,ENST00000542782,ENST00000542916,ENST00000543909,ENST00000544749,ENST00000546234	cg15251385	SLC2A14	cg15251385	0.424433	0.337426	9.04783	4.89024e-09	2.11262e-06	10.8723	0.218261	0.609626	0.454676	0.719134	0.427914	0.553683	0.607942	0.643735	0.676701	0.487383	0.483727	0.68683	0.345839	0.0581416	0.116866	0.0722907	0.125785	0.0703871	0.0576479	0.102687	0.286347	0.088185	0.0735988	0.13084	cg15251385	43642427	65714457	cg15251385	cg15251385	43642427	CCCTACTCTAACCACAAATAAATACTTATCTTACTTACAAAAAACTCCCA	65714457	CCCTACTCTAACCGCAAATAAATACTTATCTTACTTACGAAAAACTCCCG	I	A	Red	AGCCTAGGATTCGACTTTGAATGGTCCGTTAATGTGGTTACAAAACGTGACTCGGTTCAT[CG]GGAGCCCTCCGTAAGCAAGACAAGCACCCACCTGCGGTCAGAGCAGGGGTCCGGCTCGCG
chr12	7871380	7874484	ENST00000340749,ENST00000396589,ENST00000431042,ENST00000535266,ENST00000535295,ENST00000535344,ENST00000535383,ENST00000535587,ENST00000536594,ENST00000537557,ENST00000539234,ENST00000542505,ENST00000542782,ENST00000542916,ENST00000543909,ENST00000544749,ENST00000546234	cg16404371	SLC2A14	cg16404371	0.331105	0.21594	6.25424	2.21708e-06	0.00018634	4.78247	0.38724	0.567315	0.0616504	0.366896	0.40928	0.519293	0.49056	0.61967	0.201446	0.530933	0.172044	0.301908	0.15182	0.030194	0.0384177	0.0380283	0.0619328	0.0163102	0.0400357	0.022985	0.0306474	0.0259279	0.0267038	0.0713205	cg16404371	10615392	36621456	cg16404371	cg16404371	10615392	TAAACCATACAATACACAAATAAAAAACCAAAAAAAACCAAACAACCCCA	36621456	TAAACCGTACGATACGCAAATAAAAAACCGAAAAAAACCGAACAACCCCG	I	A	Red	AGCCCTCCGTAAGCAAGACAAGCACCCACCTGCGGTCAGAGCAGGGGTCCGGCTCGCGGT[CG]GGGTTGTCCGGCCCCTCCCGGCTTCTCACCTGCGCACCGCACGGTCCAGCCCCGGCGGCT
chr12	7871380	7874484	ENST00000340749,ENST00000396589,ENST00000431042,ENST00000535266,ENST00000535295,ENST00000535344,ENST00000535383,ENST00000535587,ENST00000536594,ENST00000537557,ENST00000539234,ENST00000542505,ENST00000542782,ENST00000542916,ENST00000543909,ENST00000544749,ENST00000546234	cg19556774	SLC2A14	cg19556774	0.21539	0.186796	4.16509	0.000373317	0.00638544	-0.294757	0.155289	0.459189	0.0824033	0.453743	0.0821438	0.5185	0.47114	0.376796	0.31468	0.41648	0.0842284	0.219692	0.0774339	0.043507	0.0951639	0.0423658	0.0943837	0.0864797	0.0401337	0.0634415	0.065754	0.0722556	0.0724071	0.0954989	cg19556774	10671472	27751496	cg19556774	cg19556774	10671472	CCATAAACAAAACAAACACCCACCTACAATCAAAACAAAAATCCAACTCA	27751496	CCGTAAACAAAACAAACACCCACCTACGATCAAAACAAAAATCCGACTCG	I	C	Grn	ATCGGGAGCCCTCCGTAAGCAAGACAAGCACCCACCTGCGGTCAGAGCAGGGGTCCGGCT[CG]CGGTCGGGGTTGTCCGGCCCCTCCCGGCTTCTCACCTGCGCACCGCACGGTCCAGCCCCG
chr12	52257553	52259867	ENST00000529785,ENST00000534226	cg07078225	KRT87P	cg07078225	0.386116	0.227371	5.67504	8.89694e-06	0.000497496	3.39912	0.531613	0.205106	0.015002	0.245786	0.480756	0.834385	0.268473	0.600388	0.526128	0.424244	0.627412	0.389217	0.107914	0.0234812	0.026423	0.0218381	0.0136879	0.0208825	0.0183221	0.0205379	0.017457	0.0113064	0.0170967	0.00943601	cg07078225	19610361	55686407	cg07078225	cg07078225	19610361	ACAAAACATAATACAATAACAACAAAAACAAACAACTAAACCCCAAACCA	55686407	ACAAAACATAATACGATAACGACAAAAACGAACGACTAAACCCCAAACCG	I	A	Red	GCGGGAGTAGAGGCAGGACATGGTGCGGTGGCGGCAGGGGCGGGCGGCTGGACCCCAAGC[CG]GCGCTGCGCCTTATATGACGGCCCGCGGGCCCGGGGAGGGAGCTCGCGGCCAAGGCGTTT
chr12	52257553	52259867	ENST00000529785,ENST00000534226	cg07166654	KRT87P	cg07166654	0.449572	0.305125	8.19925	2.81204e-08	7.825e-06	9.13448	0.525717	0.654538	0.0550736	0.528989	0.390847	0.779964	0.396898	0.613142	0.418937	0.617085	0.564716	0.644255	0.455165	0.029532	0.032026	0.0373717	0.0276539	0.176245	0.0308744	0.0715537	0.0304271	0.0585614	0.0285306	0.154902	cg07166654	11773431	43714367	cg07166654	cg07166654	11773431	ACACACTATAACTACCAAAACCTCCAATAAAACCACAATAACAAAAAACA	43714367	ACACGCTATAACTACCGAAACCTCCGATAAAACCGCGATAACAAAAAACG	I	C	Grn	GGAAGCCCCCGCACACGCTGTGGCTGCCGAAGCCTCCGGTGAGGCCGCGGTAGCAGGAGA[CG]CCGCGGTAGGGGGCGGCGGTGATGCAGCAGCGGCCGGGCCGGGGCCCGCAGGCCGAGATG
chr12	52257553	52259867	ENST00000529785,ENST00000534226	cg15074033	KRT87P	cg15074033	0.369965	0.243965	8.35783	2.01332e-08	6.12545e-06	9.46682	0.439326	0.291302	0.0372312	0.381847	0.385272	0.657133	0.356999	0.507776	0.363833	0.556657	0.492144	0.47549	0.43091	0.0280262	0.0232677	0.0344833	0.0297889	0.0580121	0.0305623	0.063012	0.036124	0.0569832	0.0296687	0.0893149	cg15074033	40609422	18746335	cg15074033	cg15074033	40609422	AAAAAAACTCACAACCAAAACATTTACAAACTTAAAAAACTCAACCCTCA	18746335	AAAAAAACTCGCGACCAAAACGTTTACGAACTTAAAAAACTCGACCCTCG	I	C	Grn	CGCGGGCCCGGGGAGGGAGCTCGCGGCCAAGGCGTTTACGAGCTTGGAGGGCTCGGCCCT[CG]CGCCTCGCGGAGCCGGGAATGAAAGCGAGCCAGGCCGCCCGGCCGCCTGCATAAAACGGC
chr12	52257553	52259867	ENST00000529785,ENST00000534226	cg18428234	KRT87P	cg18428234	0.182807	0.631052	4.35398	0.000233148	0.00467506	0.16709	0.684856	0.771008	0.662083	0.65051	0.679755	0.872672	0.718778	0.809892	0.680698	0.825963	0.705084	0.82664	0.404959	0.463993	0.350724	0.51781	0.449138	0.604146	0.554348	0.607187	0.559865	0.584868	0.514721	0.645541	cg18428234	35772397	35772397	cg18428234	cg18428234	35772397	AAAATCATAACATAAACCTACRAAACTAACTTCAAAAACCCCACACTCTC			II			GTCCCATAGCCCCGGTCCCCCGCAGCGGGCACCGTGTGTGGGGCGAGTGTGTGCGTGTGT[CG]AGAGTGTGGGGCCTCTGAAGTCAGTCCCGCAGGTTCATGTCATGACCTTGGGCAGCTGAA
chr12	52257553	52259867	ENST00000529785,ENST00000534226	cg18708986	KRT87P	cg18708986	0.320588	0.520983	7.89276	5.41495e-08	1.27452e-05	8.4823	0.646252	0.703096	0.51398	0.676493	0.652257	0.863311	0.598641	0.759721	0.616488	0.719145	0.650017	0.696392	0.587159	0.255857	0.197677	0.428372	0.231899	0.535292	0.272179	0.376248	0.386299	0.316226	0.282719	0.537881	cg18708986	50749355	50703437	cg18708986	cg18708986	50749355	AATCCCAACAAAAAAACAAACAAATAAAAAAATTCCACTCACACTAACCA	50703437	AATCCCGACGAAAAAACGAACAAATAAAAAAATTCCACTCGCACTAACCG	I	C	Grn	CTCCCGCCCGAGTTTTATGGGGCCGGGAAGCGCCTGGTCAGCCCCGCTGCCCGTGCGCTG[CG]GTCAGTGCGAGTGGAACCCCTCCACCTGTCCGCCCCTCCGCCGGGACTCCGAGCTTTGCC
chr12	52257553	52259867	ENST00000529785,ENST00000534226	cg20072118	KRT87P	cg20072118	-0.144889	0.629705	-2.78507	0.0105265	0.0563754	-3.50762	0.427493	0.775329	0.383353	0.535059	0.579624	0.371854	0.565672	0.795929	0.504234	0.709346	0.451325	0.751856	0.471788	0.710488	0.644331	0.564901	0.78806	0.806693	0.706092	0.766086	0.821353	0.744076	0.735779	0.502192	cg20072118	16789375	16789375	cg20072118	cg20072118	16789375	AAATATACACTCAACAACCAACATTAAAAAAAAACATACAAATCACCCTC			II			GAGGAAACCAGGAGTGTGCACTCAGCAGCCAGCATTAAAGAGAAGCATGCAAATCACCCT[CG]GCTTCCTTTGCTTTTAAATATGAGTTATTATTGTGAAAGCAGTAATTAAATCTTAGAACT
chr12	52257553	52259867	ENST00000529785,ENST00000534226	cg22216952	KRT87P	cg22216952	0.0540919	0.84791	2.50393	0.0198244	0.0849745	-4.0954	0.86744	0.882427	0.884496	0.852739	0.84412	0.916942	0.918527	0.876415	0.882737	0.885403	0.855318	0.824234	0.854324	0.887748	0.848897	0.822596	0.856238	0.876863	0.714052	0.758013	0.817238	0.839033	0.674444	0.909586	cg22216952	26751477	26751477	cg22216952	cg22216952	26751477	CAAATTCAAAAAAAATATAATCCAAAACACCCACCTTATCCATAAAAACC			II			TCCAGGACTTCCAGGTTCAGGAAAGGTGTGATCCAGGACACCCACCTTGTCCATGAAGGC[CG]CGAACCTGCTGTTGAGGGACTTGATCTGCTCCTTCTCCTCCTGCTTCACGCACTGTGCGT
chr12	98744839	98746839	ENST00000551212	cg10818833	ANKS1B	cg10818833	0.00256424	0.322008	0.0385473	0.969584	0.984052	-6.95835	0.0500786	0.16496	0.369252	0.525216	0.295547	0.684286	0.3985	0.336909	0.298977	0.521593	0.160021	0.0582758	0.337767	0.383598	0.503426	0.276333	0.336555	0.253055	0.206743	0.426546	0.205106	0.119499	0.568834	0.247115	cg10818833	26754469	26754469	cg10818833	cg10818833	26754469	AAAAACTATACCTTATTCACCRTCACCCTCAAAATACCCTACAAAAAATC			II			CGGCGATGCTGGTCTAGGCGGCTCGCGGGCTCGCTCTTTGGACACACATTTACCGCATAC[CG]ACTCTCTGCAGGGCACCCTGAGGGTGACGGTGAATAAGGCACAGCCCTTGCCCTTGTGAG
chr12	98744839	98746839	ENST00000551212	cg12391352	ANKS1B	cg12391352	-0.132625	0.431367	-1.66626	0.109229	0.256757	-5.60433	0.0136974	0.216555	0.37443	0.604543	0.313156	0.796809	0.514608	0.389555	0.351136	0.597311	0.241586	0.0283784	0.375779	0.690478	0.53082	0.588752	0.550407	0.472539	0.340602	0.618486	0.406556	0.12209	0.66897	0.545559	cg12391352	14728447	70625443	cg12391352	cg12391352	14728447	AAAATACCCTACAAAAAATCAATATACAATAAATATATATCCAAAAAACA	70625443	AAAATACCCTACAAAAAATCGATATACGATAAATATATATCCAAAAAACG	I	A	Red	ACGCGAGGCCCCTCGCCCCAGGCGCGGGGCGGCGATGCTGGTCTAGGCGGCTCGCGGGCT[CG]CTCTTTGGACACACATTTACCGCATACCGACTCTCTGCAGGGCACCCTGAGGGTGACGGT
chr12	98744839	98746839	ENST00000551212	cg17109042	ANKS1B	cg17109042	-0.0953406	0.685441	-1.70402	0.101858	0.245639	-5.54583	0.319164	0.667875	0.624375	0.790222	0.617804	0.860552	0.75459	0.803192	0.609561	0.731513	0.745516	0.253929	0.564363	0.774508	0.739277	0.699014	0.793461	0.650422	0.745097	0.781177	0.760929	0.62172	0.825902	0.716411	cg17109042	29759435	29759435	cg17109042	cg17109042	29759435	TCCATCACTAATACAAAAAAAACTTCCCCAAAAATAACCAATAACCTTTC			II			GTCTTGCGTTTTCCATCACTGGTGCAGAAAGAACTTCCCCAGGAATGGCCAGTGGCCTTT[CG]CCCGTAACAAGGCCGCACGCTCAGAGCAGTCTTCCTCCTGGGCTGGGTGGACGCGGAGGC
chr12	98744839	98746839	ENST00000551212	cg21958524	ANKS1B	cg21958524	-0.144871	0.436856	-2.96015	0.00701737	0.0432802	-3.12612	0.166066	0.356331	0.333914	0.510852	0.317066	0.711102	0.441395	0.390969	0.282847	0.500463	0.3255	0.166119	0.313312	0.602622	0.480151	0.446305	0.577074	0.451172	0.495238	0.570504	0.604692	0.34148	0.588753	0.510615	cg21958524	69610398	69610398	cg21958524	cg21958524	69610398	AAAAATAACRATAAATAAAACACAACCCTTACCCTTATAAACACACAAAC			II			CAGGGCACCCTGAGGGTGACGGTGAATAAGGCACAGCCCTTGCCCTTGTGAGCACACAGA[CG]GGGAGCAGACAGAGGCGGATTTCAGTGCTGAGAGGTGAGATACGAGGGGAAGAGAGGGCA
chr12	98744839	98746839	ENST00000551212	cg22367556	ANKS1B	cg22367556	-0.0775492	0.666208	-1.7241	0.0981124	0.239768	-5.5143	0.487276	0.681896	0.617956	0.763519	0.606964	0.871043	0.692159	0.752281	0.509399	0.724513	0.67026	0.373274	0.448097	0.772894	0.704764	0.63924	0.742897	0.623344	0.758017	0.678855	0.718372	0.62467	0.771843	0.755454	cg22367556	63650473	63650473	cg22367556	cg22367556	63650473	ACACCAATAATAAAAAACRCAAAACTTTCCAATCRCAACCCCTAAAAAAC			II			TACCTTGGGAGGTGGTGGGGAGGGGAGTCGGGAGCATCAGGGAAAACCCATCTCAACTCA[CG]CCTCTCAGGGGTTGCGACTGGAAAGTCTTGCGTTTTCCATCACTGGTGCAGAAAGAACTT
chr12	98744839	98746839	ENST00000551212	cg27458485	ANKS1B	cg27458485	-0.0468198	0.306068	-0.744639	0.464033	0.641464	-6.6758	0.053033	0.205287	0.263093	0.352354	0.246607	0.717772	0.336971	0.272075	0.245106	0.462411	0.184458	0.0625666	0.298183	0.243512	0.279881	0.43466	0.28224	0.222787	0.258445	0.453948	0.267118	0.153996	0.63772	0.411409	cg27458485	53782372	53782372	cg27458485	cg27458485	53782372	RACCCATCTAAACAAAAAACTCTAACCAATCTACCRTAAATTATAAAACC			II			CGAGTATCAGAAAATCGTGGTTTCATACTTGGTATTAATGCCCCTCTTGGCTTCTTGGCC[CG]GCTCCACAATCCACGGTAGATTGGCCAGAGTCTTTTGCTCAGATGGGTCGATCTGCTTTA
chr12	101209407	101211407	ENST00000536262	cg05063104	SLC5A8	cg05063104	0.0332642	0.347272	0.496865	0.624002	0.766951	-6.83213	0.296189	0.398911	0.112365	0.598674	0.425363	0.737798	0.186662	0.566129	0.365146	0.450197	0.210074	0.248045	0.117184	0.137815	0.1719	0.332842	0.385494	0.194888	0.402381	0.592195	0.374119	0.269424	0.387083	0.373652	cg05063104	59697304	59697304	cg05063104	cg05063104	59697304	CCATTTTTAACATCTTTACCTTCACCTACTTCTTTATAATAATCATCAAC			II			CCCTTACCTCGTAGGTGCTGGTAATTCCCAGTTTGTAGAACACCGGGAGGAAGACCTCCG[CG]CTGATGACCACCACAAAGAAGTAGGTGAAGGCAAAGATGCTAAAAATGGCCCCAAAACGG
chr12	101209407	101211407	ENST00000536262	cg05193162	SLC5A8	cg05193162	-0.0976072	0.782958	-2.129	0.0441856	0.143141	-4.82151	0.771668	0.571201	0.64194	0.856643	0.921417	0.79122	0.753238	0.928085	0.677247	0.901664	0.578858	0.703093	0.500606	0.848197	0.861042	0.875539	0.794959	0.866711	0.695037	0.721485	0.911662	0.859636	0.85922	0.900626	cg05193162	57791427	57791427	cg05193162	cg05193162	57791427	TAAATCACACTCAAATAATATAATTCTCAAATTTTCCTTCTAAAATAAAC			II			CTATTAACACATGAATCACACTCAAATAATATGATTCTCAGGTTTTCCTTCTAAAATAGA[CG]CTCCAGCCAAATGTGCTCAGCTATCAATCCATTTCAGGCAGTCCTTGTTCATTTGTATAC
chr12	101209407	101211407	ENST00000536262	cg05722918	SLC5A8	cg05722918	0.122337	0.163741	3.43903	0.00223718	0.0206351	-2.03504	0.311014	0.145791	0.0973478	0.15783	0.479312	0.135772	0.200557	0.157413	0.321283	0.379916	0.247516	0.12443	0.0993809	0.0984582	0.111718	0.100559	0.0938963	0.101306	0.0935758	0.0779172	0.08614	0.106188	0.0877963	0.114674	cg05722918	55631319	55631319	cg05722918	cg05722918	55631319	RCTAAAAACAACTAAAAACTCCAATTCTCATCTACTCAAATATCCCCRAC			II			TCGACCCGCTGCCCTGAGTGCTCACCACGTGAGGAACTGGAGTGGCCGAGTTCGCCAAGG[CG]CCGGGGACACCTGAGCAGATGAGAACTGGAGCCTCCAGCTGCTTCCAGCGAATCTACACA
chr12	101209407	101211407	ENST00000536262	cg10141715	SLC5A8	cg10141715	0.460948	0.394575	8.60516	1.20364e-08	4.21081e-06	9.97815	0.648555	0.542779	0.180816	0.767544	0.660692	0.843896	0.67318	0.740859	0.445658	0.736317	0.680042	0.533223	0.422392	0.131413	0.166691	0.153914	0.136243	0.126895	0.155202	0.110919	0.112243	0.174422	0.110874	0.215021	cg10141715	68626466	68626466	cg10141715	cg10141715	68626466	AAATACCCAAAACAATAACRACTAACATAAAACTAACRATAAAAAACAAC			II			GACCTCGGAGGGGGTGCCCAGGACAGTGACGGCTGACATGAAGCTAGCGGTGAGGGACAG[CG]CCACGGGCACTGCGGTCATTCTGCGGCCGCCCATCAGGAAGTCCTTGGAGGTCTGCTGGC
chr12	101209407	101211407	ENST00000536262	cg12135976	SLC5A8	cg12135976	0.0987347	0.209903	2.54681	0.0180285	0.0798671	-4.00792	0.400566	0.124666	0.154221	0.194771	0.250801	0.31365	0.239804	0.144906	0.355474	0.427089	0.122873	0.479867	0.108344	0.134519	0.18384	0.182991	0.150767	0.194385	0.11915	0.175699	0.110897	0.170055	0.128845	0.169491	cg12135976	11734445	11734445	cg12135976	cg12135976	11734445	CTACTATCACCCATTAACCTATCAAATAAAACAATCTAAAAACTCCAAAC			II			ATTGTCACGCCTTGAATTTTAGCTTTCCAGTTCAACAGTCCGGGTCCTTACGGAAAGGGA[CG]CCTGGAGTTTTTAGACTGCCTTATTTGATAGGTTAATGGGTGACAGTAGATTAATGCAGG
chr12	101209407	101211407	ENST00000536262	cg13433302	SLC5A8	cg13433302	0.0967092	0.170973	2.66499	0.0138354	0.0672483	-3.7627	0.36187	0.117182	0.132563	0.468984	0.195903	0.158066	0.31251	0.126344	0.122692	0.161085	0.140482	0.381802	0.119388	0.120676	0.142045	0.126573	0.11463	0.141119	0.109967	0.104293	0.0917828	0.104684	0.116641	0.132061	cg13433302	18636492	18636492	cg13433302	cg13433302	18636492	ACRAATCTACACAAAAAACRCTCTAAACAAATTTTATTCAAATAATACCC			II			AGCTGCTTCCAGCGAATCTACACAGGGAGCGCTCTGGGCAGGTTTTGTTCAAGTGGTACC[CG]AGGGGACGCACCATTTAAATAAGCAGGCGACCGGTGGAGGAATGTGGGACAAAGGGCAAT
chr12	101209407	101211407	ENST00000536262	cg14730445	SLC5A8	cg14730445	0.373682	0.227394	6.78212	6.4589e-07	7.73248e-05	6.01181	0.321017	0.118208	0.0908961	0.464215	0.534613	0.636594	0.433451	0.586655	0.361929	0.380184	0.166507	0.643096	0.445272	0.0119893	0.0382571	0.0549603	0.0205003	0.0154423	0.0143438	0.0125941	0.0143911	0.0220888	0.0183201	0.0519219	cg14730445	35648435	70642474	cg14730445	cg14730445	35648435	AACCATAAACACACCACAAAACATCAACACCTTCATAATATAAAACTACA	70642474	GACCATAAACACGCCACGAAACATCGACACCTTCGTAATATAAAACTACG	I	T	Red	CAGCGAAGGCGTAGTAGATGCCGATGGCGGCCGAGATGACCAGCATGCCCGCGAACACCA[CG]TAGTCCCACACCACGAAGGTGCCGATGCCCCGTGGCGTGTCCATGGCCGCACGGTCGCCT
chr12	101209407	101211407	ENST00000536262	cg16178491	SLC5A8	cg16178491	0.176276	0.180871	4.64322	0.000113344	0.00288394	0.877193	0.342454	0.124287	0.0791922	0.128805	0.387708	0.115196	0.349264	0.242963	0.38966	0.364063	0.124333	0.398982	0.354728	0.0749806	0.089504	0.0876335	0.0770863	0.0830632	0.0852254	0.0724489	0.0676704	0.120077	0.0878368	0.0937453	cg16178491	51715327	51715327	cg16178491	cg16178491	51715327	AAATAAAAACTAAAACCTCCAACTACTTCCAACRAATCTACACAAAAAAC			II			GACACCTGAGCAGATGAGAACTGGAGCCTCCAGCTGCTTCCAGCGAATCTACACAGGGAG[CG]CTCTGGGCAGGTTTTGTTCAAGTGGTACCCGAGGGGACGCACCATTTAAATAAGCAGGCG
chr12	101209407	101211407	ENST00000536262	cg18841298	SLC5A8	cg18841298	0.159483	0.725756	2.87944	0.0084681	0.048942	-3.30334	0.736991	0.800173	0.898663	0.581988	0.884098	0.723743	0.78917	0.871736	0.888129	0.859757	0.865532	0.754916	0.73018	0.659749	0.395486	0.679842	0.685145	0.891888	0.488572	0.901252	0.718374	0.708592	0.357412	0.546749	cg18841298	40698390	40698390	cg18841298	cg18841298	40698390	TAACAATCTATAATAAACAAAAATCACAATCCTTAAACAAATCATCRATC			II			ATTAATGCAGGTGACAATCTGTAGTGAACAGAGATCACAGTCCTTAGACAGGTCATCGAT[CG]TAAAGGAGAGCAGGAAATCTGTGCTACTGTTTCCTTGTGTTTTTACTCAACAAACGTTTC
chr12	101209407	101211407	ENST00000536262	cg20740029	SLC5A8	cg20740029	0.146836	0.156808	3.20617	0.0039215	0.0296081	-2.57325	0.243101	0.238929	0.0755344	0.561877	0.383211	0.135499	0.378449	0.162765	0.0944449	0.362092	0.106238	0.0879754	0.0832923	0.0780996	0.0885743	0.0819181	0.0683232	0.0798365	0.0658567	0.0653519	0.0727991	0.0779087	0.0691412	0.102185	cg20740029	20733322	20733322	cg20740029	cg20740029	20733322	TCAAAACAACRAATCRATTTTCCRAAATCCCATACCTAAATTTAAAAAAC			II			AACGCACCCCGAGGCGGGGTGAGGGCTGGCAGTCGCCCCTGCACCCGCCGCTGCGAGCCG[CG]CCCCTCAAACCCAGGTATGGGACCTCGGAAAATCGACCCGCTGCCCTGAGTGCTCACCAC
chr12	101209407	101211407	ENST00000536262	cg21431690	SLC5A8	cg21431690	0.122041	0.203418	3.38431	0.00255455	0.0224675	-2.16264	0.310857	0.158546	0.148416	0.358539	0.365673	0.19179	0.259038	0.344558	0.17216	0.547067	0.224809	0.163957	0.126177	0.15476	0.142242	0.147271	0.12989	0.149856	0.137518	0.13353	0.123689	0.130823	0.122032	0.138823	cg21431690	21618335	21618335	cg21431690	cg21431690	21618335	TTCRCTAAAAACAACTAAAAACTCCAATTCTCATCTACTCAAATATCCCC			II			ACCCGCTGCCCTGAGTGCTCACCACGTGAGGAACTGGAGTGGCCGAGTTCGCCAAGGCGC[CG]GGGACACCTGAGCAGATGAGAACTGGAGCCTCCAGCTGCTTCCAGCGAATCTACACAGGG
chr12	101209407	101211407	ENST00000536262	cg26490054	SLC5A8	cg26490054	0.144184	0.112946	2.62239	0.0152283	0.0715802	-3.85177	0.090234	0.0366384	0.0198639	0.644596	0.100957	0.359034	0.296707	0.076385	0.0789558	0.119272	0.0792534	0.376187	0.049308	0.035542	0.0461748	0.04611	0.0160241	0.0431012	0.0360962	0.0373378	0.0144952	0.0453299	0.0342954	0.0287991	cg26490054	65790307	25681339	cg26490054	cg26490054	65790307	ATTTTATTCAAATAATACCCAAAAAAACACACCATTTAAATAAACAAACA	25681339	ATTTTATTCAAATAATACCCGAAAAAACGCACCATTTAAATAAACAAACG	I	A	Red	CGCTCTGGGCAGGTTTTGTTCAAGTGGTACCCGAGGGGACGCACCATTTAAATAAGCAGG[CG]ACCGGTGGAGGAATGTGGGACAAAGGGCAATTGTCACGCCTTGAATTTTAGCTTTCCAGT
chr13	30905190	30907705	ENST00000380482,ENST00000428944	cg00367615	MEDAG	cg00367615	0.293142	0.456832	6.41312	1.52419e-06	0.000142768	5.15591	0.478016	0.659817	0.448736	0.608863	0.548988	0.770035	0.555516	0.640235	0.565039	0.623237	0.49293	0.645388	0.648646	0.110166	0.197318	0.284014	0.111266	0.38058	0.523218	0.42793	0.321724	0.441898	0.170642	0.309755	cg00367615	41758411	28740429	cg00367615	cg00367615	41758411	AAACAACAAAAACAACCCAAACTCCCAAAAACCACAACCAAATAAAAACA	28740429	AAACAACGAAAACAACCCAAACTCCCAAAAACCGCAACCGAATAAAAACG	I	T	Red	CTACATCAAGAGGTGGGTGGCCTCGCCGTGCGCCCTGGCCCGTCGCCTGGTACCCGCAGA[CG]CCTCCACCCGGCTGCGGTCTCTGGGAGCCTGGGCTGTCCTCGCTGCCTGCGACACCGCGT
chr13	30905190	30907705	ENST00000380482,ENST00000428944	cg00570269	MEDAG	cg00570269	0.184208	0.535363	5.14489	3.26194e-05	0.00123272	2.109	0.508835	0.655828	0.52902	0.63885	0.568752	0.730061	0.594026	0.690099	0.552558	0.623239	0.54739	0.704972	0.713664	0.297058	0.329289	0.447505	0.321879	0.471472	0.581583	0.564247	0.427337	0.559445	0.343972	0.44764	cg00570269	61712386	61712386	cg00570269	cg00570269	61712386	RACRAACAACTCTACCRCCTCAACAACTACATCAAAAAATAAATAACCTC			II			TCGTGCGCCTCGACGGGCAGCTCTACCGCCTCAGCAGCTACATCAAGAGGTGGGTGGCCT[CG]CCGTGCGCCCTGGCCCGTCGCCTGGTACCCGCAGACGCCTCCACCCGGCTGCGGTCTCTG
chr13	30905190	30907705	ENST00000380482,ENST00000428944	cg01411823	MEDAG	cg01411823	0.183435	0.323648	3.73124	0.0010943	0.0129384	-1.34367	0.495847	0.481428	0.40008	0.620498	0.451478	0.492192	0.538553	0.446508	0.318901	0.27285	0.427951	0.212159	0.141945	0.161006	0.20894	0.214125	0.158807	0.245766	0.136655	0.166614	0.146492	0.315614	0.216004	0.497135	cg01411823	21640475	42792375	cg01411823	cg01411823	21640475	CACAAACAAAACTTAATCATCCCCCTAAAATCCACTACTCAACACCAACA	42792375	CGCAAACAAAACTTAATCATCCCCCTAAAATCCACTACTCAACACCAACG	I	C	Grn	GGGGAGGACTCTCCCCACCTCCAGCCTCCGGCAGTGTCCGCCAGGCAGGGCGGGGGCCAG[CG]CTGGTGTTGAGTAGTGGACCCCAGGGGGATGACTAAGCCTTGCCTGCGAGCAGACTCGAG
chr13	30905190	30907705	ENST00000380482,ENST00000428944	cg01815128	MEDAG	cg01815128	0.0653617	0.73322	2.0057	0.0567948	0.168471	-5.04343	0.77563	0.761083	0.740741	0.813651	0.772744	0.870596	0.804243	0.805114	0.614242	0.765658	0.798973	0.790782	0.607848	0.621955	0.600472	0.694829	0.73426	0.666577	0.790503	0.753146	0.529415	0.715007	0.73345	0.836357	cg01815128	44669359	44669359	cg01815128	cg01815128	44669359	CCCATTCCACCTAAAACCCAAAAACTATCAAAAACCAATACTAAAACTCC			II			ATGGAGTTAAAATGGCAGAAAACTGAGGCTGAGTGAGAGGTCTGGTACTGAGGTGGGGAT[CG]GAGTTCCAGCACTGGCCTTTGACAGCCTCTGGGTCCCAGGTGGAATGGGTAGGGCCAGAG
chr13	30905190	30907705	ENST00000380482,ENST00000428944	cg02626129	MEDAG	cg02626129	0.315745	0.181535	5.73168	7.75489e-06	0.000451597	3.53577	0.484336	0.243621	0.492116	0.330852	0.3536	0.599325	0.473406	0.395409	0.357913	0.0555386	0.392877	0.0374716	0.0247979	0.00779304	0.00888152	0	0	0.00755998	0.00674889	0.00937056	0.00442413	0.0260684	0.0102809	0.0344431	cg02626129	69629392	69647445	cg02626129	cg02626129	69629392	TAAAAACTATAAACACCAAACAAAAACAAACAATATAAAAACCAACAACA	69647445	TAAAAACTATAAACACCGAACGAAAACAAACGATATAAAAACCGACGACG	I	C	Grn	TCAGGTGCCGGCTGGGGGCTGTAGGCACCGGACGGAAGCAGGCGGTGTGAGGACCGACGA[CG]CGGGCATGGCGGGGGCGGCCTGCGAGCCGGTGGCCAGGCCGAGCCTGACCTCCATCTCGT
chr13	30905190	30907705	ENST00000380482,ENST00000428944	cg07430284	MEDAG	cg07430284	0.0112516	0.915487	0.923489	0.365343	0.553234	-6.52614	0.923792	0.938884	0.910977	0.948635	0.884568	0.926806	0.906255	0.922002	0.921184	0.909845	0.929039	0.951296	0.895086	0.920956	0.878531	0.919321	0.891694	0.822416	0.906728	0.884287	0.952232	0.946749	0.925524	0.954874	cg07430284	12653458	12653458	cg07430284	cg07430284	12653458	CCACATAAACTCTTATATAAATTTAATCAAATAAAATAAAAAATCCTCCC			II			ACCTAGAAGAAGAGAAGAGAGTGGGGCTCATTTATATTCTGAGATTTAAATGAGATGTGG[CG]GGAGGACTCTTCATCCCATCTGATTAAACCTACACAAGAGTTCATGTGGGGGCACACAAA
chr13	30905190	30907705	ENST00000380482,ENST00000428944	cg08756033	MEDAG	cg08756033	0.158593	0.622071	2.67471	0.0135346	0.0663186	-3.74226	0.798871	0.871567	0.728356	0.531998	0.668248	0.938781	0.891049	0.68796	0.513619	0.614614	0.832246	0.633693	0.320865	0.540113	0.57509	0.491877	0.493322	0.498297	0.580826	0.527236	0.44679	0.58247	0.371228	0.790581	cg08756033	71700400	71700400	cg08756033	cg08756033	71700400	TCCAATCAACACCAAAAATATAATATCTTAAACAAAAATAAATACTATAC			II			TTGCCTTCTTCTCCAATCAACACCAGGGGTGTGGTGTCTTAGGCAAGGATGGGTGCTGTG[CG]CCCTGCCGCCCACCATAGGCAGGGCCTGGGAACCCGGGGAGGACTCTCCCCACCTCCAGC
chr13	30905190	30907705	ENST00000380482,ENST00000428944	cg10763483	MEDAG	cg10763483	0.049826	0.687697	1.36184	0.186445	0.361912	-6.03709	0.736244	0.666629	0.649507	0.785524	0.720723	0.808184	0.764387	0.7502	0.621014	0.739418	0.757411	0.723677	0.51403	0.561263	0.739611	0.640724	0.445769	0.688463	0.710251	0.720788	0.595694	0.613946	0.727693	0.82359	cg10763483	19758472	19758472	cg10763483	cg10763483	19758472	AAACCTCTCACTCAACCTCAATTTTCTACCATTTTAACTCCATCCAAATC			II			AAGGGATCCAGGGCCAGCAACCAGCTGAAGGAAAGGCTGAAAGGAGGGAAATGCAGGGTA[CG]ATCTGGATGGAGTTAAAATGGCAGAAAACTGAGGCTGAGTGAGAGGTCTGGTACTGAGGT
chr13	30905190	30907705	ENST00000380482,ENST00000428944	cg11126134	MEDAG	cg11126134	0.211053	0.193445	3.7612	0.00101641	0.0123355	-1.27197	0.225678	0.204064	0.167139	0.700364	0.288342	0.480303	0.406291	0.279735	0.13137	0.128148	0.53595	0.148748	0.0761798	0.0737902	0.0648743	0.0744797	0.0785711	0.0954445	0.0518815	0.0590871	0.0522789	0.0883994	0.0752293	0.156334	cg11126134	28737410	28737410	cg11126134	cg11126134	28737410	ATAACTAAACCTTACCTACRAACAAACTCRAACATACCAAATTATAAAAC			II			ACCCCAGGGGGATGACTAAGCCTTGCCTGCGAGCAGACTCGAGCATGCCAAGTTATGAGA[CG]ATGATAACTCTGCCCCGAGCCTCTGGGGTCGTGGCCGTGGGCCGGCAGGGGCGAGGCGGG
chr13	30905190	30907705	ENST00000380482,ENST00000428944	cg13251181	MEDAG	cg13251181	0.00719408	0.708933	0.185998	0.854077	0.918582	-6.94124	0.653395	0.76918	0.523565	0.754127	0.568249	0.813419	0.683281	0.803798	0.73024	0.749396	0.618233	0.788206	0.803908	0.598676	0.526454	0.777033	0.59625	0.742923	0.835925	0.722044	0.745969	0.805101	0.654173	0.750854	cg13251181	40777372	40777372	cg13251181	cg13251181	40777372	TTTTACAACTACTACTTAAAACCRCCCAAAAAAACATCAAAACTAAAAAC			II			TTGCACTGACATTTTGCAGCTGCTGCTTGAAGCCGCCCAGAAGGGCATCAGGACTGGGGG[CG]AGGGGGAGGGCAGGGGCCCCCCAGCCAGAGCTCATGAGTGGCAGATGCTTCTCCCATTCT
chr13	30905190	30907705	ENST00000380482,ENST00000428944	cg19863655	MEDAG	cg19863655	0.413564	0.260032	5.52088	1.29504e-05	0.000645905	3.02591	0.657627	0.343796	0.62654	0.307468	0.594612	0.825066	0.613228	0.556086	0.561874	0.0859087	0.552141	0.053975	0.0662439	0.0287042	0.028778	0.0245662	0.0150499	0.0520115	0.0433033	0.0321214	0.0274077	0.0351764	0.0273328	0.0817417	cg19863655	34723369	16600331	cg19863655	cg19863655	34723369	AAACAAAAACAAACAATATAAAAACCAACAACACAAACATAACAAAAACA	16600331	GAACGAAAACAAACGATATAAAAACCGACGACGCGAACATAACGAAAACG	I	A	Red	GCTGTAGGCACCGGACGGAAGCAGGCGGTGTGAGGACCGACGACGCGGGCATGGCGGGGG[CG]GCCTGCGAGCCGGTGGCCAGGCCGAGCCTGACCTCCATCTCGTCTGGGGAGCTTCGCAGC
chr13	30905190	30907705	ENST00000380482,ENST00000428944	cg24690437	MEDAG	cg24690437	0.195358	0.27919	4.88143	6.2656e-05	0.00192974	1.46268	0.380151	0.264138	0.400845	0.495138	0.317015	0.647044	0.49787	0.325281	0.301191	0.300091	0.452452	0.238883	0.173381	0.14546	0.191286	0.174136	0.14629	0.190178	0.130958	0.138219	0.136042	0.225807	0.150485	0.278219	cg24690437	35797397	35797397	cg24690437	cg24690437	35797397	TCRAAACAAAATTATCATCRTCTCATAACTTAACATACTCRAATCTACTC			II			GGCGGGGGCCAGCGCTGGTGTTGAGTAGTGGACCCCAGGGGGATGACTAAGCCTTGCCTG[CG]AGCAGACTCGAGCATGCCAAGTTATGAGACGATGATAACTCTGCCCCGAGCCTCTGGGGT
chr13	30905190	30907705	ENST00000380482,ENST00000428944	cg24891133	MEDAG	cg24891133	0.241646	0.196786	4.11325	0.000424739	0.00694397	-0.421104	0.244685	0.25136	0.291907	0.667321	0.291489	0.426489	0.534183	0.386559	0.142924	0.0888616	0.551788	0.0702761	0.0501797	0.0670984	0.0598638	0.047536	0.0520524	0.056727	0.046426	0.0639018	0.0473592	0.0733417	0.0748996	0.135635	cg24891133	24786462	24786462	cg24891133	cg24891133	24786462	ACATACCAAATTATAAAACRATAATAACTCTACCCCRAACCTCTAAAATC			II			AGCAGACTCGAGCATGCCAAGTTATGAGACGATGATAACTCTGCCCCGAGCCTCTGGGGT[CG]TGGCCGTGGGCCGGCAGGGGCGAGGCGGGCGTCCAGAGGGCGGATAAAAGGGGCCGCGCT
chr13	94701862	94703862	ENST00000433569	cg02671880	LINC00391	cg02671880	0.483285	0.322833	10.563	2.70286e-10	2.59376e-07	13.7331	0.605035	0.549468	0.167292	0.591772	0.409331	0.788278	0.563434	0.667973	0.482036	0.668537	0.501486	0.633605	0.448148	0.043377	0.0512672	0.0912649	0.035049	0.0708351	0.101111	0.0365283	0.0519841	0.0975094	0.0570058	0.035654	cg02671880	52732336	34800466	cg02671880	cg02671880	52732336	CTCCAATCCATATTAATCAACCACTCAACCTACACAAATCTAAATTTACA	34800466	CTCCAATCCATATTAATCAACCGCTCGACCTACACAAATCTAAATTTACG	I	A	Red	TGAGCAGCCGAGCTCCAATCCATATTAATCAACCGCTCGACCTACACAAGTCTAAGTTTA[CG]GGAGAAAACCTAGTCCCCGAAAAGGAAGAACAGCAATCCGGACAAGCAGTTGGCGCCTTT
chr13	94701862	94703862	ENST00000433569	cg03520683	LINC00391	cg03520683	0.22637	0.335496	4.87819	6.31624e-05	0.00194152	1.45472	0.487454	0.534835	0.304976	0.341957	0.42668	0.632403	0.505578	0.3318	0.493544	0.46321	0.376917	0.662369	0.148509	0.203443	0.136085	0.343917	0.272796	0.30898	0.136997	0.157819	0.219592	0.141537	0.282602	0.137898	cg03520683	45799328	45799328	cg03520683	cg03520683	45799328	TACAACAACAACATTACAAACRCACCTTCAAATTCACCTACRAAAAACAC			II			CCCTGGGGTCCTCCGCCGCCTCCTGATCTTCCGCCAGTCCCGCCACTCCTCCGCCCTGGG[CG]TGCCTTCCGCAGGTGAACCTGAAGGTGCGTCTGCAATGCTGCTGTTGCATTCTCGTTCTT
chr13	94701862	94703862	ENST00000433569	cg10907237	LINC00391	cg10907237	0.0553433	0.454336	0.971125	0.341592	0.530698	-6.48124	0.513907	0.603203	0.356715	0.202697	0.42086	0.771414	0.577289	0.408156	0.52919	0.482127	0.42371	0.679222	0.267633	0.49586	0.454834	0.39477	0.517945	0.569537	0.310658	0.352764	0.432077	0.280124	0.612472	0.246901	cg10907237	31791378	31791378	cg10907237	cg10907237	31791378	TTCCRCAAATAAACCTAAAAATACRTCTACAATACTACTATTACATTCTC			II			CTGGGCGTGCCTTCCGCAGGTGAACCTGAAGGTGCGTCTGCAATGCTGCTGTTGCATTCT[CG]TTCTTGTAGATTCTTCTTCTATTCTCTCTCTTTGCCTTCCGTTTCACCCAGCACCCACTT
chr13	94701862	94703862	ENST00000433569	cg10918328	LINC00391	cg10918328	0.297556	0.231886	4.38357	0.00021656	0.00445598	0.239622	0.456517	0.100356	0.0445355	0.196297	0.164385	0.74706	0.566434	0.439817	0.493601	0.447789	0.319218	0.688062	0.123386	0.0719154	0.0697875	0.0887376	0.0684847	0.0775875	0.0716822	0.05604	0.0699116	0.0633966	0.0694681	0.0707943	cg10918328	38748491	38748491	cg10918328	cg10918328	38748491	AACTACACAAAATCTACTTTCCACTATAAATCTACAAAAATTAAATTAAC			II			GATAAATTTCAGGCTGCACAAAATCTGCTTTCCACTGTGGGTCTGCAGGGGTTAAATTAG[CG]GGGGGAGAGGCCGCACCTAATTTCAGACACTTTTCTTTCTAATGTGGCTCCAGCCCCAGA
chr13	94701862	94703862	ENST00000433569	cg11432962	LINC00391	cg11432962	0.364203	0.418539	5.75828	7.27107e-06	0.000432384	3.59985	0.523738	0.691462	0.314776	0.231365	0.568452	0.784397	0.527609	0.667027	0.703981	0.660512	0.47653	0.673387	0.787811	0.0990872	0.470117	0.127071	0.166997	0.226818	0.515113	0.25276	0.130614	0.196831	0.119934	0.128537	cg11432962	50697478	50697478	cg11432962	cg11432962	50697478	CRCTACCTCCACTCTAAAATACAAATTCAAATTTTAAAAACCTAAAATAC			II			TTGGGTAACCCTTGCTCAACACTTGGGAAATGGGGAGAATCTCCCCCACCCGCAACCTCC[CG]CACCCCAGGTTCCCAAAATCTGAATCTGTATCCTAGAGTGGAGGCAGCGTCTAGAAAGCA
chr13	94701862	94703862	ENST00000433569	cg11762968	LINC00391	cg11762968	0.0309248	0.706231	1.05131	0.304042	0.49332	-6.40099	0.587049	0.775243	0.595238	0.685866	0.614836	0.819062	0.74019	0.809936	0.761862	0.748056	0.627694	0.767609	0.832619	0.731795	0.640747	0.649193	0.705164	0.629857	0.774887	0.710965	0.714492	0.617256	0.732433	0.677489	cg11762968	73730418	73730418	cg11762968	cg11762968	73730418	ATTTTACAATAACAAAAATCTACAAACTTAAAAAAAACCTTAAAACCCAC			II			GGGCCTTGTTGGTTTTGCAGTAGCAGGAGTCTGCAGGCTTGAGGAAGGCCTTAAGGCCCA[CG]GAAGCCTCATCCCGCCAAGCCTTCGCCTCCTCGCTGAGACTCTGAGCTGCGCTGGGGTTG
chr13	94701862	94703862	ENST00000433569	cg19360330	LINC00391	cg19360330	0.343198	0.382778	5.4971	1.37251e-05	0.000674207	2.96818	0.560167	0.720678	0.145384	0.379743	0.396681	0.837069	0.560085	0.670313	0.508078	0.709648	0.514983	0.693537	0.324637	0.117293	0.41983	0.163563	0.169412	0.229679	0.173661	0.117568	0.327106	0.161032	0.179622	0.106906	cg19360330	42718353	42718353	cg19360330	cg19360330	42718353	TAAAAACAAAATCCCAAAATAATCCAATAAATCTACCAAAAACAAATTCC			II			ACCACTGGAGCTGGGAACAAGATCCCAAGGTAGTCCAATGGGTCTACCAGGGGCAGATTC[CG]TTTCCCGGCAAGAAAGAGTCCCACACTTGTGCCGACCCCCCTTCTAAAGTCCTATCAGGA
chr13	110812084	110814084	ENST00000569854	cg03427330	LINC00567	cg03427330	0.152902	0.297001	3.15581	0.00442214	0.032006	-2.68787	0.36394	0.425195	0.170061	0.50417	0.474654	0.217495	0.448375	0.330079	0.142627	0.274597	0.410384	0.566108	0.444371	0.137554	0.349696	0.170876	0.403788	0.116572	0.129735	0.143567	0.148365	0.215379	0.176858	0.363581	cg03427330	54686501	54686501	cg03427330	cg03427330	54686501	TATCTTTCCTACAATAAAACTTTCCAAATTATCTTCCTTTCCCCCATCTC			II			GCCACCGGGACTGTCTTTCCTGCAGTGGAACTTTCCAGATTATCTTCCTTTCCCCCATCT[CG]CCTTCTGCCTCCTGCCGTCTTCTCGGTGTTTAGCTCGGGCAGGGTCCCTCCTGCAGAAAC
chr13	110812084	110814084	ENST00000569854	cg05852786	LINC00567	cg05852786	0.0425936	0.860547	1.49344	0.148918	0.313303	-5.85875	0.83736	0.898236	0.880428	0.938855	0.886508	0.884137	0.873063	0.890223	0.884723	0.888084	0.904594	0.887437	0.787253	0.887027	0.888589	0.626878	0.87152	0.67276	0.894424	0.895143	0.880823	0.89639	0.795397	0.903284	cg05852786	68771416	68771416	cg05852786	cg05852786	68771416	CTTTTCAACAACTATATTCRAAACTAAACAACTTAAAACCACACACRTAC			II			GGGCTGCGTCCCTTTTCAGCAGCTGTGTTCGGAGCTGAGCAGCTTGGAGCCACACACGTG[CG]TTATCTCAGGGTTCCGGGACACGCGTGCTGGGGGCGCTGCCCGGGCCCTCACTAGGCGGG
chr13	110812084	110814084	ENST00000569854	cg14361252	LINC00567	cg14361252	0.17576	0.693497	2.5939	0.0162322	0.0745552	-3.91092	0.7112	0.879991	0.541072	0.838398	0.777233	0.85821	0.656095	0.75046	0.768493	0.84104	0.851858	0.831992	0.756656	0.343359	0.661461	0.487429	0.823723	0.682812	0.809583	0.360449	0.867239	0.427215	0.264083	0.853881	cg14361252	20779300	43644329	cg14361252	cg14361252	20779300	AAAACACATCATAACAAAAACATCATAAAAAAAATATCATAAAAAAAACA	43644329	AAAACGCGTCGTAACGAAAACGTCGTAAAAAAAATATCGTAAAAAAAACG	I	C	Grn	CGTCCCCGTCACGACGCCCTCCACACGACGCGCTCCCCTCACGATGCCCCCGTTACCACG[CG]CCCTCCTCACGACATCCCCCTCACGACGCCCCCGTCACGACGCGCCCCCTTCGTCACGTC
chr13	110812084	110814084	ENST00000569854	cg19001789	LINC00567	cg19001789	-0.0599752	0.190838	-2.3707	0.0265181	0.102684	-4.36165	0.19964	0.166423	0.0974057	0.19905	0.215399	0.114314	0.237062	0.198671	0.125366	0.141627	0.183511	0.154314	0.090761	0.167849	0.17091	0.227283	0.431549	0.211729	0.291243	0.199472	0.171781	0.208882	0.167306	0.208569	cg19001789	25764462	15655394	cg19001789	cg19001789	25764462	ACACACTCACAAATACCAAAACCACTACACACATAACAATACCAAAAACA	15655394	ACACACTCACGAATACCGAAACCACTACACGCATAACAATACCAAAAACG	I	T	Red	ACTGCCTGGCCGACACACTCACGGGTGCCGGGGCCACTGCACGCATGACAGTGCCAGGAG[CG]TGCACTTACTCCCCGAGCCCTTCCCTCCACGGCCAGGCCCGCAGTGTGAGTGCCAGGGCC
chr14	37621064	37623064	ENST00000553443	cg04193970	TTC6	cg04193970	0.283634	0.244016	4.76325	8.40581e-05	0.00234987	1.17225	0.192621	0.435141	0.0650381	0.535647	0.149198	0.39257	0.450996	0.554539	0.550936	0.223629	0.433133	0.21039	0.668363	0.06411	0.0767758	0.0827994	0.0438378	0.0572251	0.0476988	0.0719621	0.0539435	0.120971	0.0472425	0.327629	cg04193970	20717300	19787506	cg04193970	cg04193970	20717300	AAAAACCAACTCCATCTCCACAAAAAACAACTACATAAAAACCAACAACA	19787506	AAAAACCAACTCCGTCTCCGCAAAAAACGACTACATAAAAACCAACAACG	I	A	Red	GGCCAAAGAGAGGAAGGCCAGCTCCGTCTCCGCAGAGGACGGCTACATGGAGGCCAGCAG[CG]GGCGGAGGAAAGTGAGGATCCGCAGCAACTTCGTGAGCGAGAGCGGGGCCCGCGAGGCGC
chr14	37621064	37623064	ENST00000553443	cg06765217	TTC6	cg06765217	0.254586	0.154604	3.62023	0.00143755	0.0154763	-1.60811	0.0398591	0.646881	0.0691878	0.302101	0.029937	0.533401	0.515123	0.623839	0.0314941	0.348534	0.149566	0.0724058	0.164433	0.0280375	0.0247417	0.0201645	0.0162604	0.00292691	0.0155928	0.0221431	0.00691023	0.0216127	0.0146154	0.0107275	cg06765217	46722342	45763458	cg06765217	cg06765217	46722342	CCAAAACAATAACTAAAAACTTTTTCAAAACCTAATACCATAAAAACACA	45763458	CCGAAACGATAACTAAAAACTTTTTCAAAACCTAATACCGTAAAAACGCG	I	A	Red	GGCGGCGGCTCCAGGCAAGACCCGGTCGTTTCGCCCCCGGGACTTTTACTTGCGGAGCTC[CG]CGTTCCTACGGCACCAGGCCCTGAAAAAGCCCCCAGTCATCGCCTCGGGGTTCGGCACGG
chr14	37621064	37623064	ENST00000553443	cg08247587	TTC6	cg08247587	0.216101	0.276124	3.93363	0.000663585	0.00932327	-0.856987	0.355787	0.515315	0.112716	0.615586	0.358932	0.569707	0.377539	0.580417	0.416124	0.397709	0.347561	0.0991944	0.130618	0.122803	0.119038	0.14523	0.128647	0.145982	0.192013	0.339204	0.104413	0.207038	0.0961925	0.1492	cg08247587	65751369	65751369	cg08247587	cg08247587	65751369	RAACCRAACCRAAAACATAAAAACTATAAACTAAACTTTCATCTACAACC			II			AAGTTCGGCAGGAAACTAAAAAGGATTTTCTCCGATTCAAGCAGAAGTTGGCCTCCAAGC[CG]GCTGTAGATGAAAGCCCAGTCCACAGCCTCCATGCCCCCGGCCCGGCCCGCCCCGCGCGC
chr14	37621064	37623064	ENST00000553443	cg12200038	TTC6	cg12200038	0.385246	0.228792	6.15431	2.8105e-06	0.000220034	4.54618	0.407665	0.49804	0.0570622	0.586218	0.156144	0.546874	0.526517	0.567698	0.557017	0.678209	0.413159	0.0868025	0.188317	0.00979205	0.0155338	0.0166041	0.0129698	0.0265627	0.0118345	0.00903334	0.00532073	0.0225113	0.010437	0.0806927	cg12200038	73658488	53649413	cg12200038	cg12200038	73658488	TCACAAAACCTTTAAACAAAAAATATCTTCTCAACATCCAAACTACAACA	53649413	TCGCAAAACCTTTAAACGAAAAATATCTTCTCGACGTCCGAACTACGACG	I	C	Grn	TGAAAGCCCAGTCCACAGCCTCCATGCCCCCGGCCCGGCCCGCCCCGCGCGCGTTTCCTG[CG]CCGCAGCCCGGACGTCGAGAAGATACCCTTCGCTTAAAGGCCCTGCGATGTCCGCGGCCG
chr14	37621064	37623064	ENST00000553443	cg12978105	TTC6	cg12978105	0.220296	0.364311	3.18639	0.00411126	0.0305296	-2.61836	0.519452	0.464278	0.387754	0.680836	0.320365	0.853508	0.658622	0.590646	0.379643	0.227242	0.607133	0.248828	0.110333	0.136112	0.159485	0.247028	0.362269	0.17084	0.317016	0.466848	0.100642	0.28676	0.203779	0.244042	cg12978105	36659305	36659305	cg12978105	cg12978105	36659305	TATTTTAATTCACCTACTTCCATTATAATATCRTAATTCTAACCAAAAAC			II			CTCTCTGCAGTCCGAGGCCCAGCTGGCCTCCGACCAGACCATCAAAGAGCTCATACGGAG[CG]TCCTTGGCCAGAACTACGACATTACAATGGAAGTAGGTGAACCAAAACAAGAGTAACATT
chr14	37621064	37623064	ENST00000553443	cg19181162	TTC6	cg19181162	0.288008	0.352963	7.10983	3.05637e-07	4.53472e-05	6.75779	0.370781	0.620294	0.236615	0.513686	0.395467	0.541952	0.476986	0.513905	0.327061	0.581894	0.425139	0.648429	0.652364	0.153	0.187938	0.180846	0.161976	0.184623	0.188036	0.319561	0.139622	0.217728	0.182278	0.250942	cg19181162	49650329	49650329	cg19181162	cg19181162	49650329	TCTTTAACCATACAAAACCCTACRAAAAAAACTACCTCCTAACTCTATTC			II			GGTCTTGGAGAGCTCGCGGCACGCGGCTCCCAGGCGGGTCTTCCACTTGGGAAGGGAGCG[CG]AACAGAGCCAGGAGGTAGCTCCTCTCGCAGGGCCCTGCATGGCCAAAGAGAGGAAGGCCA
chr14	37621064	37623064	ENST00000553443	cg24169669	TTC6	cg24169669	0.460391	0.280758	4.94577	5.34056e-05	0.00173682	1.62071	0.640984	0.147634	0.018378	0.795136	0.521114	0.830746	0.519404	0.721984	0.739184	0.0276044	0.514764	0.831671	0.0844188	0.0266955	0.0476245	0.0259797	0.0237272	0.0403077	0.0381039	0.031007	0.0198113	0.0350026	0.00703782	0.0498816	cg24169669	58792416	68741313	cg24169669	cg24169669	58792416	TCAAACTACAAAAAAACAATAATCTCTTCAATAAACATAAAAATCACACA	68741313	TCGAACTACAAAAAAACGATAATCTCTTCGATAAACGTAAAAATCACGCG	I	A	Red	CAGGAGAGCTGGCCGCCCAGCGACGCGCGGGAGGCCGCCTGGCAGGCGCTGCTGCCCTCC[CG]CGTGATCCCCACGTCCATCGAAGAGATCATCGCCTCTCTGCAGTCCGAGGCCCAGCTGGC
chr14	74238471	74240471	ENST00000261980	cg07573727	VSX2	cg07573727	0.0579748	0.0962522	1.32441	0.198382	0.376647	-6.08526	0.0994559	0.119726	0.0486484	0.032763	0.209274	0.0362635	0.0629002	0.338946	0.0249442	0.117927	0.432722	0.0380015	0.035141	0.029429	0.0802298	0.0407796	0.0292413	0.0324715	0.0435137	0.0392955	0.0417552	0.0566031	0.0225089	0.297513	cg07573727	13627458	66678399	cg07573727	cg07573727	13627458	CCAAAACATTAAACACCAAAAAAAACACCTAAAACCAACTTCACAAAACA	66678399	CCAAAACATTAAACACCGAAAAAAACACCTAAAACCAACTTCGCGAAACG	I	A	Red	TCTCCTTGGGCTCCAGAGCATTAGACACCGGAGGGGGCACCTGGGACCAACTTCGCGAAG[CG]GGAAGCCCGGCGGGGGGGTGGGGGGAGCTAAAGACCTGCGGCCTCAGCCCCTCCAAAGAA
chr14	74238471	74240471	ENST00000261980	cg08107017	VSX2	cg08107017	0.186933	0.28241	3.72786	0.00110347	0.0130084	-1.35177	0.445924	0.236787	0.46162	0.34393	0.470655	0.446324	0.238029	0.496075	0.167812	0.72359	0.207713	0.414642	0.132039	0.149044	0.210445	0.180661	0.169958	0.190003	0.164619	0.173673	0.15324	0.181152	0.153281	0.266626	cg08107017	54774466	54774466	cg08107017	cg08107017	54774466	CRACCACRACACTCTATTAAAACCCCACTAAAAACTAAATTTAAAATATC			II			CGGGCAGGGCTCGGCCACGGCACTCTGTTGGAGCCCCACTGAAAACTGGGTTTGGGGTGT[CG]GAGCCCGTGGTGCAGAGTCGCCGGCCGTGTCGGAGGGCCCCAGCACCGCTGCTCCACTGC
chr14	74238471	74240471	ENST00000261980	cg09816693	VSX2	cg09816693	0.0135338	0.288227	0.56056	0.580519	0.734672	-6.79773	0.368805	0.283116	0.401044	0.220898	0.314886	0.258228	0.329456	0.387696	0.291866	0.211747	0.264602	0.229683	0.265568	0.251848	0.26371	0.368544	0.229194	0.247435	0.289005	0.299234	0.214063	0.289193	0.241186	0.39645	cg09816693	23781420	23781420	cg09816693	cg09816693	23781420	ATATCTAATACTCTAAAACCCAAAAAAATTCCCCTTTTATCCAACCAAAC			II			ATTCCTAATCGCTCCTGGCCCCGGTGATTGGCTGCTCAGCTCTGACCCCACTTGGGCTGC[CG]CCTGGTTGGATAAAAGGGGAATCTCCTTGGGCTCCAGAGCATTAGACACCGGAGGGGGCA
chr14	74238471	74240471	ENST00000261980	cg09954698	VSX2	cg09954698	0.277174	0.50615	4.18598	0.000354396	0.00617667	-0.243801	0.78331	0.631982	0.713881	0.823926	0.748843	0.58164	0.565852	0.830564	0.542729	0.680192	0.759657	0.209749	0.359112	0.228114	0.272893	0.397504	0.233141	0.427153	0.32642	0.627915	0.239676	0.529882	0.199356	0.434098	cg09954698	62783336	62783336	cg09954698	cg09954698	62783336	TACAAATTAACAACATCAAAACRACCTAAATATAACACCTCTATATAAAC			II			ATCTTTTCCCAGCTTACCACCACACACACTGCCCCAGCACTTACCTCTCCCTTGTTCAAC[CG]TTTACACAGAGGTGCCATATTCAGGCCGCCCTGATGCTGCCAACCTGCATAGGAGTTGAG
chr14	74238471	74240471	ENST00000261980	cg11176135	VSX2	cg11176135	0.0588867	0.327821	0.932849	0.360591	0.548782	-6.51748	0.441237	0.497322	0.395436	0.498504	0.430038	0.160278	0.572632	0.531036	0.221633	0.155013	0.388819	0.183599	0.13699	0.149586	0.218558	0.19705	0.204624	0.477494	0.183427	0.254195	0.452563	0.34341	0.161933	0.612323	cg11176135	25786397	25786397	cg11176135	cg11176135	25786397	AACACCRAATAAACTCTACAAAATACCCATAAACAAAAACCCCAAAAACC			II			GAGCCCCAAGCCACTCTGCCTCCCGGAACAGCCCTGAACCTGAACCTGGTTGTCTCACTT[CG]GCCCCTGGGGTCCCTGCCCATGGGCATCCTGCAGAGCCCACCCGGTGCTCCACCCCCAGC
chr14	74238471	74240471	ENST00000261980	cg11525285	VSX2	cg11525285	0.090665	0.232561	1.45954	0.157945	0.325459	-5.906	0.144494	0.42544	0.0996003	0.139435	0.146418	0.114115	0.165954	0.394228	0.132176	0.214909	0.384588	0.662921	0.539222	0.152476	0.133338	0.139387	0.114369	0.14138	0.411393	0.127578	0.384906	0.12469	0.131547	0.156892	cg11525285	66702439	66702439	cg11525285	cg11525285	66702439	CRCTAAACAAACCCAAATCCRAAACAATAACCAAAAATACCTCRAAAAAC			II			AGCAGGGGAAGCGCTGAGCAAGCCCAAATCCGAGACAGTGGCCAAGAGTACCTCGGGGGG[CG]CCCCGGCCAGGTGCACTGGGTTCGGCATCCAGGAGATCCTGGGCTTGAACAAGGAGCCCC
chr14	74238471	74240471	ENST00000261980	cg12827555	VSX2	cg12827555	-0.0796627	0.266065	-2.26797	0.0330385	0.118508	-4.56093	0.170012	0.191391	0.13917	0.165692	0.207768	0.3211	0.302158	0.408606	0.154427	0.295248	0.221901	0.189864	0.216856	0.259129	0.210088	0.294134	0.256197	0.435974	0.429241	0.307895	0.212189	0.301242	0.21531	0.479976	cg12827555	52753440	52753440	cg12827555	cg12827555	52753440	AATCACCRAAACCAAAAACRATTAAAAATTCCAAAAAACTAACAACTCCC			II			CCTGCAGAGCCCACCCGGTGCTCCACCCCCAGCACCCTGGCCATTCGACATTGCCTGCGG[CG]GGAGCTGCCAGCTTTTTGGAATTCCTAATCGCTCCTGGCCCCGGTGATTGGCTGCTCAGC
chr14	74238471	74240471	ENST00000261980	cg14855607	VSX2	cg14855607	0.091125	0.221062	2.04825	0.0521218	0.159511	-4.96788	0.407446	0.262597	0.164167	0.587534	0.186097	0.167563	0.521675	0.296062	0.157932	0.177117	0.175601	0.15085	0.162124	0.16114	0.161127	0.166613	0.17388	0.174997	0.165233	0.142616	0.162497	0.191196	0.18574	0.203694	cg14855607	10703457	10703457	cg14855607	cg14855607	10703457	RAACTCCRACACCCCAAACCCAATTTTCAATAAAACTCCAACAAAATACC			II			CCCAAGCGTTTCGGGCGGCCGCGCAGTTCTCCAGTCCCCGCGTCGGGCAGGGCTCGGCCA[CG]GCACTCTGTTGGAGCCCCACTGAAAACTGGGTTTGGGGTGTCGGAGCCCGTGGTGCAGAG
chr14	74238471	74240471	ENST00000261980	cg15416329	VSX2	cg15416329	-0.0391706	0.161737	-1.20448	0.240656	0.425705	-6.23179	0.0742064	0.119079	0.0879981	0.0853428	0.116028	0.139908	0.234157	0.360059	0.0818462	0.18804	0.144468	0.100241	0.137814	0.12833	0.122647	0.150903	0.126251	0.294121	0.248416	0.171691	0.12606	0.181045	0.102415	0.360617	cg15416329	71693318	35715360	cg15416329	cg15416329	71693318	AACAATTAAAAATTCCAAAAAACTAACAACTCCCACCACAAACAATATCA	35715360	AACGATTAAAAATTCCAAAAAACTAACAACTCCCGCCGCAAACAATATCG	I	A	Red	CCTGCCCATGGGCATCCTGCAGAGCCCACCCGGTGCTCCACCCCCAGCACCCTGGCCATT[CG]ACATTGCCTGCGGCGGGAGCTGCCAGCTTTTTGGAATTCCTAATCGCTCCTGGCCCCGGT
chr14	74238471	74240471	ENST00000261980	cg21057587	VSX2	cg21057587	0.0504149	0.236432	2.3334	0.0287345	0.10824	-4.43462	0.198225	0.229138	0.246632	0.402469	0.240486	0.210471	0.311099	0.257049	0.297416	0.369312	0.234237	0.196522	0.180953	0.177778	0.197187	0.211585	0.184854	0.222754	0.22798	0.209473	0.171979	0.250128	0.186513	0.260135	cg21057587	59767494	59767494	cg21057587	cg21057587	59767494	ATTCRACATTACCTACRACRAAAACTACCAACTTTTTAAAATTCCTAATC			II			GCACCCTGGCCATTCGACATTGCCTGCGGCGGGAGCTGCCAGCTTTTTGGAATTCCTAAT[CG]CTCCTGGCCCCGGTGATTGGCTGCTCAGCTCTGACCCCACTTGGGCTGCCGCCTGGTTGG
chr14	74238471	74240471	ENST00000261980	cg23118730	VSX2	cg23118730	0.0438642	0.169057	1.72243	0.0984183	0.24023	-5.51692	0.166769	0.191167	0.152093	0.14389	0.166004	0.217588	0.183307	0.143903	0.203559	0.453762	0.150515	0.124726	0.161809	0.126098	0.151139	0.143673	0.139136	0.159548	0.140819	0.163206	0.110549	0.163874	0.120428	0.179794	cg23118730	22657441	22657441	cg23118730	cg23118730	22657441	TCCAACCAAACRACAACCCAAATAAAATCAAAACTAAACAACCAATCACC			II			TTCGACATTGCCTGCGGCGGGAGCTGCCAGCTTTTTGGAATTCCTAATCGCTCCTGGCCC[CG]GTGATTGGCTGCTCAGCTCTGACCCCACTTGGGCTGCCGCCTGGTTGGATAAAAGGGGAA
chr14	77270312	77272312	ENST00000298352	cg02181639	NGB	cg02181639	0.027221	0.232965	0.665877	0.512116	0.681191	-6.73202	0.187565	0.193572	0.177263	0.469476	0.206098	0.168058	0.355776	0.394574	0.141164	0.182082	0.404077	0.186765	0.124271	0.149306	0.444715	0.205257	0.173937	0.239964	0.200293	0.219166	0.162289	0.173487	0.175425	0.256588	cg02181639	31668401	31668401	cg02181639	cg02181639	31668401	TCTACAAACCRAACCTTTCCCAAACCACCATAACRACTAACRAAAAAAAC			II			CCTGGGCTGGGCGCTTTAAAGCCGCCACGGCCCCCGCCCCCTCCAGGCCAGCAAGGCGCG[CG]CTCCCTCCGCCAGCCGCTATGGTGGCCTGGGAAAGGCCCGGCCTGCAGAACGTAACTGAC
chr14	77270312	77272312	ENST00000298352	cg02400572	NGB	cg02400572	0.0727144	0.485491	1.7716	0.0897163	0.226237	-5.43859	0.54446	0.587775	0.317098	0.686174	0.469249	0.482888	0.467202	0.50474	0.480155	0.471115	0.489839	0.69613	0.547814	0.497966	0.273192	0.358371	0.367024	0.420454	0.477285	0.632454	0.371187	0.421561	0.496704	0.590947	cg02400572	32764365	32764365	cg02400572	cg02400572	32764365	AAAAATTTATCTTATTAATTATCAAAAATCCACACACCTAAAACCAAACC			II			TCTTTCCTCGGAAAGGTTTGTCTTGTTGGTTGTCAGGGATCCACACACCTGGAGCCAGAC[CG]CTCACACGCGGGCGCAGGAGCTCGCCCCACACATCTCCCTTCCCCGGCTCTCGGGGCACC
chr14	77270312	77272312	ENST00000298352	cg02881570	NGB	cg02881570	0.0532851	0.0575636	1.63714	0.115216	0.265684	-5.64875	0.0293701	0.0299125	0.00816356	0.194657	0.101049	0.0918564	0.0202463	0.0534488	0.0239479	0.405333	0.0256121	0.0278671	0.054352	0.0350083	0.0236218	0.01563	0.0219266	0.0389027	0.0111793	0.0293837	0.0304306	0.0288132	0.0482559	0.0325569	cg02881570	71612428	63803404	cg02881570	cg02881570	71612428	AAAAAAACACACAACCAATCATAAATAAAAACACCCCAACTATACTTCCA	63803404	AAAAAAACGCGCGACCAATCGTAAATAAAAACACCCCAACTATACTTCCG	I	A	Red	TGGCGCGGGAGAGAAAAGGCGCGCGGCCAGTCGTAGGTGGAGACACCCCAGCTGTGCTTC[CG]GGGACCCCGCTTGGCCGCTGCGCCCTGCGCCCCGCAGCCGCCAGAGCCGCCCCACCCCGC
chr14	77270312	77272312	ENST00000298352	cg08025100	NGB	cg08025100	-0.00171364	0.48175	-0.0458101	0.963857	0.980853	-6.95803	0.462372	0.51749	0.334176	0.50191	0.620336	0.412705	0.579	0.585831	0.515838	0.529582	0.541769	0.311545	0.339989	0.41488	0.632093	0.493211	0.54342	0.460319	0.576293	0.516897	0.354468	0.432532	0.399944	0.485408	cg08025100	17664459	17664459	cg08025100	cg08025100	17664459	CCCCRAAAACACTATATTAAATTTAATCRCCTCAAATAAACRCTACATAC			II			CTCCTCCCGAGCCCCGAGGGCACTGTGTTGAATTTGGTCGCCTCAGGTAGGCGCTGCATG[CG]CCCCCTCTCCACAGGCCCCTCAACTCACGCATTGCCAGAGGCATTTGAGTTTGCCACCCA
chr14	77270312	77272312	ENST00000298352	cg10385379	NGB	cg10385379	-0.110824	0.841832	-4.92809	5.58004e-05	0.00178777	1.57731	0.837503	0.855862	0.854519	0.735559	0.800474	0.848061	0.849601	0.760522	0.75139	0.713049	0.89023	0.753749	0.632974	0.901273	0.907462	0.879598	0.880718	0.928589	0.922504	0.887408	0.873441	0.903613	0.912328	0.923541	cg10385379	46616452	46616452	cg10385379	cg10385379	46616452	CTACTTAACCAAAATAAAATCTTAAAAAAATTCAACTCTAACATTCTACC			II			TAATCCCAGCTCTGCTTGGCCAGGGTGGAATCTTGAGGGAGTTCAGCTCTAACATTCTAC[CG]TTCCATGATTTAATTTTAATTTTAATTTTAATTTTTCACCTCTTCCCTCCCTGGGCCTTC
chr14	77270312	77272312	ENST00000298352	cg12623422	NGB	cg12623422	0.0781285	0.415766	1.43748	0.164054	0.333363	-5.93627	0.288677	0.600765	0.534236	0.277119	0.66112	0.566603	0.553394	0.595561	0.25849	0.554894	0.502644	0.235977	0.240997	0.292934	0.253394	0.522365	0.311252	0.425397	0.376637	0.491503	0.291924	0.352143	0.303411	0.486953	cg12623422	11806366	11806366	cg12623422	cg12623422	11806366	AACCTCAATTTCTCCTCCCRAACCCCRAAAACACTATATTAAATTTAATC			II			GAGGCTCTCTGGGCCTCAGTTTCTCCTCCCGAGCCCCGAGGGCACTGTGTTGAATTTGGT[CG]CCTCAGGTAGGCGCTGCATGCGCCCCCTCTCCACAGGCCCCTCAACTCACGCATTGCCAG
chr14	77270312	77272312	ENST00000298352	cg15501381	NGB	cg15501381	-0.0352782	0.577668	-0.665281	0.51249	0.681478	-6.73243	0.351231	0.590265	0.588046	0.775623	0.510732	0.74984	0.72826	0.553229	0.527543	0.546506	0.544002	0.271417	0.562794	0.405986	0.540002	0.647439	0.604944	0.665149	0.725108	0.669053	0.388483	0.513716	0.710824	0.693847	cg15501381	31718496	31718496	cg15501381	cg15501381	31718496	CCTAACCTACAAACCAAATAAATAACAAACTCAAATACCTCTAACAATAC			II			GAATTTGGTCGCCTCAGGTAGGCGCTGCATGCGCCCCCTCTCCACAGGCCCCTCAACTCA[CG]CATTGCCAGAGGCATTTGAGTTTGCCACCCACCTGGCCTGCAGGTCAGGCCTGGGGAGGC
chr14	77270312	77272312	ENST00000298352	cg15890143	NGB	cg15890143	0.0417115	0.077668	1.0145	0.320901	0.510266	-6.43855	0.0835301	0.0655804	0.0369034	0.021063	0.0176376	0.171239	0.113236	0.523176	0.0161188	0.030482	0.0805524	0.018146	0.0805515	0.0378629	0.0404748	0.0284889	0.0327086	0.0449415	0.0631907	0.122497	0.0404798	0.0493448	0.0431186	0.102709	cg15890143	63680364	50684415	cg15890143	cg15890143	63680364	AAAAACACAAAACAAAATAAAAACACCACACAAAAACAAAAATCCACCCA	50684415	AAAAACACAAAACGAAATAAAAACGCCGCGCAAAAACGAAAATCCACCCG	I	C	Grn	AAGGAAGACGCAGGAGGCACAAGGCGGGGTGGAGGCGCCGCGCAGGGACGGAGGTCCACC[CG]CCCAGATGTGGGGAGATCCGCGGGAGGGGATCCCGCCCGGCCCGGTGAGCCCCGCTGGGA
chr14	77270312	77272312	ENST00000298352	cg23272632	NGB	cg23272632	0.000525725	0.0183786	0.121916	0.904025	0.947716	-6.95143	0.017476	0.00270795	0.0115997	0.00778792	0.0163553	0.0259365	0.00912421	0.0198269	0.026144	0.0364546	0.00993923	0.0191678	0.0395341	0.0141461	0.0301508	0.0168785	0.0165284	0.033284	0.0136615	0.00912916	0.0182817	0.0178269	0.0189874	0.0101574	cg23272632	20719500	30600407	cg23272632	cg23272632	20719500	CCAAATAAAAACTACACAAACACCCAAAAATACAAATAAAAACTACCTCA	30600407	CCAAATAAAAACTACACGAACGCCCGAAAATACGAATAAAAACTACCTCG	I	A	Red	CCGGCAGCGGCCAGTTTTCCCTCCTTCGGGGCCGGTCCTGCCGCGTGACCCCTTTCCCGC[CG]AGGCAGCCTCCACCCGCATCCCCGGGCGCTCGTGTAGCCCTCACCTGGCAAACAGGACGG
chr14	77270312	77272312	ENST00000298352	cg27278953	NGB	cg27278953	0.0378852	0.125374	1.05148	0.303964	0.493247	-6.40081	0.0905446	0.0889106	0.0462598	0.491149	0.122167	0.0735246	0.174778	0.113137	0.0574222	0.148885	0.169175	0.218952	0.0606865	0.0521119	0.0907322	0.0590932	0.0693971	0.15518	0.155424	0.131418	0.108749	0.134117	0.0874777	0.10968	cg27278953	54785333	28697311	cg27278953	cg27278953	54785333	AAACTAAAACCCAAAAAACCTCCACAATATCAATTACATTCTACAAACCA	28697311	AAACTAAAACCCAAAAAACCTCCGCGATATCAATTACGTTCTACAAACCG	I	A	Red	CTCCAGGCCAGCAAGGCGCGCGCTCCCTCCGCCAGCCGCTATGGTGGCCTGGGAAAGGCC[CG]GCCTGCAGAACGTAACTGACATCGCGGAGGCTCTCTGGGCCTCAGTTTCTCCTCCCGAGC
chr14	93938554	93941495	ENST00000553883,ENST00000557646	cg01798419	ASB2,RP11-131H24.4	cg01798419	-0.0623844	0.772418	-1.84682	0.0776849	0.206161	-5.31554	0.77079	0.786142	0.740692	0.822847	0.838612	0.420414	0.758707	0.841995	0.714514	0.803615	0.725296	0.808439	0.637671	0.810161	0.80936	0.774269	0.7953	0.806185	0.820754	0.786608	0.837087	0.805954	0.794082	0.82855	cg01798419	33788372	33788372	cg01798419	cg01798419	33788372	ATATAAAATCAAATCAAAAACAAAAAACCAACRACCCAAAAACAAAACAC			II			GATTACAGGCGTGAGCCACCGCGCCCGGCCAAGTTCTGACTTTTAAAGTAACAACATGGA[CG]TGTCCTGCCTCTGGGTCGCTGGCTTTCTGCTTCTGACCTGACCCTACACCAGCCTGCTCT
chr14	93938554	93941495	ENST00000553883,ENST00000557646	cg04517524	ASB2,RP11-131H24.4	cg04517524	0.123475	0.611389	1.91131	0.068509	0.190056	-5.20704	0.712645	0.791764	0.633155	0.330342	0.388193	0.919544	0.641307	0.822418	0.61223	0.740139	0.734033	0.852927	0.505067	0.668338	0.519029	0.559705	0.564797	0.507038	0.483556	0.350349	0.514553	0.549892	0.389214	0.883106	cg04517524	50736390	50647491	cg04517524	cg04517524	50736390	CACATAAAAAACAAACAAAACCAAATAATTCACACTCCTTAAAAACAACA	50647491	CGCATAAAAAACGAACGAAACCGAATAATTCGCGCTCCTTAAAAACAACG	I	T	Red	GTGCTCTGCTGCCTCCAAAGCTGGCCCCACTTCCCCCGAAGGGTGTTAATCACTAGTCCA[CG]CTGCTCCCAAGGAGCGCGAACCACCCGGCCCCGCCCGCCTCCCATGCGCGCGCGCGTCCC
chr14	93938554	93941495	ENST00000553883,ENST00000557646	cg04584103	ASB2,RP11-131H24.4	cg04584103	-0.0152241	0.846706	-0.766436	0.451215	0.630524	-6.65919	0.769657	0.859252	0.679067	0.859655	0.831306	0.90248	0.828949	0.839681	0.811638	0.85523	0.912846	0.892133	0.874579	0.865035	0.796719	0.886392	0.845474	0.858581	0.878958	0.856786	0.849044	0.817152	0.867492	0.882849	cg04584103	72729469	72729469	cg04584103	cg04584103	72729469	AAAAAAATAAAACCAACTTTAAAAACAACAAAACACRATAATTAACCTAC			II			CCTAGTTCCCTCCAAAGCTCCCTCCAAAGCGCCCTAAGCGCTAACCCACGCTACCCAGGA[CG]CAGGTTAACCACCGTGCTCTGCTGCCTCCAAAGCTGGCCCCACTTCCCCCGAAGGGTGTT
chr14	93938554	93941495	ENST00000553883,ENST00000557646	cg04944177	ASB2,RP11-131H24.4	cg04944177	0.161254	0.201781	3.02371	0.00604536	0.0392341	-2.98503	0.197163	0.475231	0.0971232	0.675509	0.0878637	0.23148	0.204901	0.254509	0.450501	0.17619	0.443263	0.180787	0.109442	0.117263	0.10855	0.102392	0.130558	0.10321	0.115216	0.101593	0.105582	0.0998255	0.110638	0.163958	cg04944177	70748350	70748350	cg04944177	cg04944177	70748350	AAAACTCTCTAAACTTCAATTTCCTTATCTATAAAACRAAAACRACAACC			II			GATCCCACCGGCAGGGGGCGCCGCGGGTCAACCATTCTCACCCCACTGGGCAGGGTGGGT[CG]GCTGCCGTCTCCGCTTTACAGATAAGGAAACTGAAGCTCAGAGAGCTTCAGCCACCCTCC
chr14	93938554	93941495	ENST00000553883,ENST00000557646	cg09341793	ASB2,RP11-131H24.4	cg09341793	0.460869	0.352914	6.33683	1.82399e-06	0.000161622	4.97695	0.594908	0.317383	0.47484	0.752204	0.494143	0.874676	0.543113	0.791793	0.399944	0.654083	0.664	0.0931965	0.679613	0.0530571	0.0528401	0.459244	0.0463641	0.0875619	0.0209201	0.044077	0.0242752	0.0512024	0.0328519	0.263653	cg09341793	58749354	38723393	cg09341793	cg09341793	58749354	CAAAAAAAACAATAAAATACATAACAATATAAACATCAATATTCACACCA	38723393	CGAAAAAAACGATAAAATACGTAACGATATAAACGTCGATATTCGCGCCG	I	T	Red	ACATGATGGTGGCGGGGAAGGCGGTGGGGTGCGTGGCGATATAGGCGTCGATGTTCGCGC[CG]TGGTCCAGCAGCAGCTGCATTGTGCGCAGGCAGCCGTGGCGGATGGCCACGAGCAAGGGG
chr14	93938554	93941495	ENST00000553883,ENST00000557646	cg14019523	ASB2,RP11-131H24.4	cg14019523	0.0535428	0.716988	2.14073	0.043128	0.140865	-4.79993	0.721789	0.783258	0.707985	0.707163	0.571687	0.84849	0.712866	0.793444	0.79942	0.724721	0.686015	0.797997	0.78503	0.731068	0.588311	0.668008	0.738169	0.623076	0.726537	0.689461	0.679708	0.667913	0.751076	0.704512	cg14019523	11732354	11732354	cg14019523	cg14019523	11732354	CAATCTCTCTACCTCACCTTCTAAATATAAAAAACTTAATCAACCACTAC			II			CTAGCTTCTCCCAGTCTCTCTGCCTCACCTTCTGGGTGTGGAGAACTTGGTCAGCCACTG[CG]GAAGCCTGAGCTCCCTGCAACCACCAGTTCCTCTCTTCCCTAAAACACGAGCACTGATCT
chr14	93938554	93941495	ENST00000553883,ENST00000557646	cg22897193	ASB2,RP11-131H24.4	cg22897193	-0.0257894	0.780911	-0.542764	0.592516	0.74363	-6.80775	0.838826	0.419791	0.764189	0.842067	0.868451	0.866491	0.630973	0.8599	0.760187	0.850578	0.86748	0.855654	0.573593	0.851862	0.62682	0.870762	0.682992	0.825736	0.853562	0.842411	0.726069	0.78288	0.874351	0.806234	cg22897193	58706391	58706391	cg22897193	cg22897193	58706391	ATCCCAAAACCCACCRTATACCAAAAAACTCCTAAAAACTTTACAAATAC			II			GGGACAGCCAGATCCCAGAGCCCACCGTGTGCCAGGAGGCTCCTAAAGGCTTTACAAGTG[CG]ATTGGGTTTAATCTTTACAATAACCCCTAAAGCAAGGCTCATCATTCCCATTTTGCAGAT
chr14	101559306	101562350	ENST00000408206,ENST00000553729,ENST00000554441,ENST00000554694,ENST00000554735,ENST00000555174,ENST00000555882,ENST00000557109,ENST00000557532,ENST00000557661,ENST00000617327,ENST00000510508	cg00328051	DIO3,MIR1247,DIO3OS	cg00328051	0.114478	0.141386	2.69631	0.0128885	0.0642423	-3.69671	0.128657	0.340481	0.0761639	0.427858	0.111199	0.120729	0.51705	0.118704	0.120441	0.108053	0.129419	0.222522	0.0988383	0.0842471	0.123908	0.0633743	0.0676757	0.0932351	0.0706948	0.0719794	0.081212	0.0822845	0.0678553	0.0666849	cg00328051	72799490	72799490	cg00328051	cg00328051	72799490	AAAAAAAACRCTCCRACRTTCAAACAACAACTACCCCTAATAAAAAAACC			II			GCAAGCGGCGAGAGGGGAGCGCTCCGGCGTTCAGGCAACAGCTACCCCTAGTGGGAGAGC[CG]CCCGGGGCCGGCGCCGCCCCGCGCCCGCTGCCCCGCGCCCCACGCCCGTGGCGCCCCGCG
chr14	101559306	101562350	ENST00000408206,ENST00000553729,ENST00000554441,ENST00000554694,ENST00000554735,ENST00000555174,ENST00000555882,ENST00000557109,ENST00000557532,ENST00000557661,ENST00000617327,ENST00000510508	cg00741900	DIO3,MIR1247,DIO3OS	cg00741900	0.466677	0.413742	9.92352	8.86431e-10	6.22909e-07	12.5625	0.441034	0.503601	0.42847	0.7765	0.432768	0.856571	0.623287	0.604244	0.719589	0.758253	0.478761	0.80143	0.734752	0.181233	0.179517	0.158595	0.172769	0.177249	0.131356	0.15136	0.114165	0.116108	0.166021	0.222166	cg00741900	30611447	30611447	cg00741900	cg00741900	30611447	ACCTAACRAAACATCTAAACTTCAACAATACAAAAAATTCAATTTATAAC			II			GCTCAAGTTGCAAGGGGGCGGGCCGGGCCGGAGGTGGAGTCTCCCGCCAATTGAAGCCTC[CG]CTATAAATTGAACTCCCTGCACTGCTGAAGCCCAGATGCCTCGCCAGGCCACGTCGCGGT
chr14	101559306	101562350	ENST00000408206,ENST00000553729,ENST00000554441,ENST00000554694,ENST00000554735,ENST00000555174,ENST00000555882,ENST00000557109,ENST00000557532,ENST00000557661,ENST00000617327,ENST00000510508	cg01044961	DIO3,MIR1247,DIO3OS	cg01044961	0.117723	0.144203	3.43165	0.00227759	0.0208685	-2.05228	0.111766	0.141943	0.11728	0.34441	0.105452	0.152794	0.276409	0.19897	0.118963	0.341601	0.11032	0.447652	0.108505	0.0800339	0.0830953	0.0851358	0.0755913	0.0725587	0.0831563	0.073835	0.0742414	0.0746929	0.0959514	0.0865033	cg01044961	19745429	19745429	cg01044961	cg01044961	19745429	ACCRTAAATAAATACTAAACRTTTAAAAATACRAAACAACTCCCTAACTC			II			CCGCGCGCAGCGAGGGATCAGAAGGTCTCGGACGCCGCGGCAGGGCCGGCCAGGGCCCCA[CG]AGTTAGGGAGTTGCCCCGCACCCCTAAACGCTCAGCACCCATTTACGGTTGAAAGTACGC
chr14	101559306	101562350	ENST00000408206,ENST00000553729,ENST00000554441,ENST00000554694,ENST00000554735,ENST00000555174,ENST00000555882,ENST00000557109,ENST00000557532,ENST00000557661,ENST00000617327,ENST00000510508	cg01664864	DIO3,MIR1247,DIO3OS	cg01664864	0.438299	0.376201	14.4288	5.17395e-13	2.51235e-09	19.8045	0.558156	0.693308	0.469412	0.570509	0.5844	0.535393	0.594731	0.582563	0.580689	0.622412	0.568362	0.75854	0.38367	0.104763	0.190418	0.153718	0.139145	0.135218	0.0921253	0.106901	0.12942	0.106527	0.102797	0.265643	cg01664864	37659503	54785343	cg01664864	cg01664864	37659503	CACCCAACAACACAACCAATACCCTAAAAATCTTAAACTAAAAACAAACA	54785343	CACCCAACAACGCGACCAATACCCTAAAAATCTTAAACTAAAAACGAACG	I	C	Grn	CGGGGCCCGGGCCCGCCCCCACCGGCCCCAGGCCCGGCCGCTCCGCCCTCCGCCCGCCTG[CG]CCCGCCCTCAGCCCAAGATTTCTAGGGCATTGGCCGCGCTGCTGGGTGATCCCTCCGGGC
chr14	101559306	101562350	ENST00000408206,ENST00000553729,ENST00000554441,ENST00000554694,ENST00000554735,ENST00000555174,ENST00000555882,ENST00000557109,ENST00000557532,ENST00000557661,ENST00000617327,ENST00000510508	cg01693026	DIO3,MIR1247,DIO3OS	cg01693026	0.328555	0.201967	7.093	3.17506e-07	4.65354e-05	6.71981	0.467982	0.524003	0.0641784	0.19665	0.364989	0.143606	0.397862	0.411005	0.422569	0.280934	0.521552	0.553137	0.234742	0.0186519	0.0304718	0.0214433	0.0150563	0.0430008	0.016337	0.028985	0.0216557	0.0326172	0.00227855	0.0334964	cg01693026	55692349	64713376	cg01693026	cg01693026	55692349	AAATCAACAACCACCAAAACCAAACTAAAAAATACAAAAAACAAAACCCA	64713376	AAATCAACGACCGCCGAAACCGAACTAAAAAATACGAAAAACAAAACCCG	I	C	Grn	CAGGGCCGGCGCCGCTTTCCCCAGCTCTCCGGTCTCCGGCGCCCGGCGGTAACCCGCCCG[CG]GGCTCTGCCCTCCGCACCTCTCAGCCCGGCCCCGGCGGCCGCTGACCCAGGAACCGCGGC
chr14	101559306	101562350	ENST00000408206,ENST00000553729,ENST00000554441,ENST00000554694,ENST00000554735,ENST00000555174,ENST00000555882,ENST00000557109,ENST00000557532,ENST00000557661,ENST00000617327,ENST00000510508	cg02287710	DIO3,MIR1247,DIO3OS	cg02287710	0.65248	0.460802	17.9449	5.10232e-15	9.89599e-11	24.1307	0.624045	0.791327	0.501369	0.813289	0.759985	0.889956	0.719464	0.793574	0.85351	0.825492	0.786926	0.846794	0.672394	0.0623663	0.225186	0.118741	0.0633944	0.107191	0.0589381	0.0817129	0.0597957	0.0821136	0.07968	0.242011	cg02287710	65743333	39695354	cg02287710	cg02287710	65743333	AATACCCTAAAAATCTTAAACTAAAAACAAACACAAACAAACAAAAAACA	39695354	AATACCCTAAAAATCTTAAACTAAAAACGAACGCAAACGAACGAAAAACG	I	A	Red	CCCCCGAGAGCTGGCTGCGGGGCCCGGGCCCGCCCCCACCGGCCCCAGGCCCGGCCGCTC[CG]CCCTCCGCCCGCCTGCGCCCGCCCTCAGCCCAAGATTTCTAGGGCATTGGCCGCGCTGCT
chr14	101559306	101562350	ENST00000408206,ENST00000553729,ENST00000554441,ENST00000554694,ENST00000554735,ENST00000555174,ENST00000555882,ENST00000557109,ENST00000557532,ENST00000557661,ENST00000617327,ENST00000510508	cg02609127	DIO3,MIR1247,DIO3OS	cg02609127	0.422655	0.249674	4.95612	5.20517e-05	0.0017049	1.64612	0.495527	0.531546	0.0714233	0.744654	0.528911	0.69072	0.64626	0.664313	0.0118206	0.471094	0.061254	0.785892	0.0606617	0.0165388	0.0179814	0.0164832	0.0223307	0.010673	0.00621222	0.0161586	0.0207393	0.0365914	0.0324876	0.0318985	cg02609127	33672423	20746417	cg02609127	cg02609127	33672423	AACTAAACTACCCAAAACACTATCACAATCACAAAAACTTATCTAAAACA	20746417	AACTAAACTACCCGAAACACTATCGCAATCGCGAAAACTTATCTAAAACG	I	A	Red	GCGGCAGGCGCACGGGACGCTGGCGGCGGCGGCGGCTTCCGACTTGGGCTCAGACCCCGC[CG]CTCCAGACAAGTCCCCGCGACTGCGACAGTGTCTCGGGCAGTTCAGCTCCCCAGACGGGA
chr14	101559306	101562350	ENST00000408206,ENST00000553729,ENST00000554441,ENST00000554694,ENST00000554735,ENST00000555174,ENST00000555882,ENST00000557109,ENST00000557532,ENST00000557661,ENST00000617327,ENST00000510508	cg04623955	DIO3,MIR1247,DIO3OS	cg04623955	0.268582	0.283819	5.6675	9.0614e-06	0.000504183	3.38091	0.270393	0.412008	0.146707	0.474412	0.376158	0.237012	0.435126	0.489549	0.408408	0.449878	0.361504	0.709057	0.519733	0.0953246	0.136464	0.38408	0.0872905	0.122153	0.0945332	0.122865	0.0968188	0.11481	0.10863	0.158735	cg04623955	21706419	21706419	cg04623955	cg04623955	21706419	AAAAAATACCTTAACCTAAAAACCCAAAAACCRAAAACAAATCTCCTTTC			II			GGGAGACAGACCCTCGCGACCTGGTTCAGGCCTTGCCCTGGGGGACACTGCAGTCCAAGG[CG]AAAGGAGACTTGCTCCCGGCCTCTGGGTCCCTAGGTCAAGGCACCTCCCCGCCCCGCCGC
chr14	101559306	101562350	ENST00000408206,ENST00000553729,ENST00000554441,ENST00000554694,ENST00000554735,ENST00000555174,ENST00000555882,ENST00000557109,ENST00000557532,ENST00000557661,ENST00000617327,ENST00000510508	cg04818710	DIO3,MIR1247,DIO3OS	cg04818710	0.22873	0.19113	5.04353	4.19131e-05	0.00146291	1.8606	0.303585	0.375228	0.0739212	0.190704	0.306562	0.259388	0.451842	0.539838	0.0848941	0.479288	0.0925624	0.297016	0.392719	0.0743288	0.0795437	0.0691734	0.0573676	0.0670852	0.0613783	0.0690667	0.0643956	0.0681889	0.0604166	0.0686385	cg04818710	10741402	65791496	cg04818710	cg04818710	10741402	TAAACCAAATCACAAAAATCTATCTCCCATCTAAAAAACTAAACTACCCA	65791496	TAAACCAAATCGCGAAAATCTATCTCCCGTCTAAAAAACTAAACTACCCG	I	A	Red	TTCCGACTTGGGCTCAGACCCCGCCGCTCCAGACAAGTCCCCGCGACTGCGACAGTGTCT[CG]GGCAGTTCAGCTCCCCAGACGGGAGACAGACCCTCGCGACCTGGTTCAGGCCTTGCCCTG
chr14	101559306	101562350	ENST00000408206,ENST00000553729,ENST00000554441,ENST00000554694,ENST00000554735,ENST00000555174,ENST00000555882,ENST00000557109,ENST00000557532,ENST00000557661,ENST00000617327,ENST00000510508	cg07193553	DIO3,MIR1247,DIO3OS	cg07193553	0.276965	0.19257	4.28266	0.000278525	0.00525081	-0.00754636	0.489583	0.311923	0.0598596	0.225682	0.0928475	0.116533	0.547946	0.47393	0.112464	0.412685	0.0681356	0.594757	0.647309	0.0411352	0.0541192	0.0336994	0.0344344	0.0383208	0.0392566	0.0415248	0.0491625	0.0583282	0.0338886	0.0441498	cg07193553	21606339	72693428	cg07193553	cg07193553	21606339	AATATCCCCCAAAACAAAACCTAAACCAAATCACAAAAATCTATCTCCCA	72693428	AATATCCCCCAAAACAAAACCTAAACCAAATCGCGAAAATCTATCTCCCG	I	T	Red	CGCCGCTCCAGACAAGTCCCCGCGACTGCGACAGTGTCTCGGGCAGTTCAGCTCCCCAGA[CG]GGAGACAGACCCTCGCGACCTGGTTCAGGCCTTGCCCTGGGGGACACTGCAGTCCAAGGC
chr14	101559306	101562350	ENST00000408206,ENST00000553729,ENST00000554441,ENST00000554694,ENST00000554735,ENST00000555174,ENST00000555882,ENST00000557109,ENST00000557532,ENST00000557661,ENST00000617327,ENST00000510508	cg12123733	DIO3,MIR1247,DIO3OS	cg12123733	-0.0818062	0.50171	-1.31435	0.201689	0.380735	-6.09801	0.57337	0.331243	0.624377	0.554391	0.447014	0.529757	0.430257	0.302846	0.460269	0.303716	0.467556	0.749554	0.260452	0.85736	0.390239	0.668322	0.601597	0.374618	0.319608	0.349693	0.524134	0.621675	0.660509	0.638483	cg12123733	73658332	73658332	cg12123733	cg12123733	73658332	AAAAAAAACCAAACTAACTTCCCTCTACRTAATAAATTCCTAAAATATAC			II			CTGACGCAAGGGGGAGAGACCAGGCTGGCTTCCCTCTACGTAGTAAGTTCCTGGGGTGTG[CG]CCCCTGCCCCAGACAGCAGAGAAATCGCCTGACTGGGAGATGGAGAAGAGGGGCCACCTT
chr14	101559306	101562350	ENST00000408206,ENST00000553729,ENST00000554441,ENST00000554694,ENST00000554735,ENST00000555174,ENST00000555882,ENST00000557109,ENST00000557532,ENST00000557661,ENST00000617327,ENST00000510508	cg13126530	DIO3,MIR1247,DIO3OS	cg13126530	0.240651	0.15039	4.14342	0.00039401	0.00661443	-0.347591	0.368098	0.538869	0.0372197	0.356328	0.101965	0.18145	0.446159	0.545242	0.0440229	0.144147	0.0129715	0.447135	0.165343	0.0254005	0.0237426	0.0151958	0.017453	0.00731779	0.00790966	0.0170762	0.0170761	0.0425252	0.0168597	0.0298599	cg13126530	43746369	21775494	cg13126530	cg13126530	43746369	TCACAAAAACTTATCTAAAACAACAAAATCTAAACCCAAATCAAAAACCA	21775494	TCGCGAAAACTTATCTAAAACGACGAAATCTAAACCCAAATCGAAAACCG	I	C	Grn	GAGAAGAAGTTTCGCGGCTGGTCCCGGGGCGGCAGGCGCACGGGACGCTGGCGGCGGCGG[CG]GCTTCCGACTTGGGCTCAGACCCCGCCGCTCCAGACAAGTCCCCGCGACTGCGACAGTGT
chr14	101559306	101562350	ENST00000408206,ENST00000553729,ENST00000554441,ENST00000554694,ENST00000554735,ENST00000555174,ENST00000555882,ENST00000557109,ENST00000557532,ENST00000557661,ENST00000617327,ENST00000510508	cg15238382	DIO3,MIR1247,DIO3OS	cg15238382	0.274258	0.303733	10.0377	7.14537e-10	5.35667e-07	12.7753	0.305197	0.348575	0.350691	0.516941	0.312067	0.503816	0.428182	0.404694	0.400983	0.511525	0.400515	0.5825	0.516958	0.147314	0.182338	0.172265	0.145595	0.169189	0.134357	0.132043	0.13147	0.148858	0.132904	0.210603	cg15238382	54800502	54800502	cg15238382	cg15238382	54800502	AAAACCCRACCAAAAACCTAAACRTCCRCTAAAAAAATCCTCCAACTAAC			II			CGGCGAGGGGGGCGCGGGCCGGAGCCAGGCGGCGGGGACCAGGGCGGCGCGCAGCGCTCG[CG]CCAGCTGGAGGACCTCCCCAGCGGACGCCCAGGTCCCTGGTCGGGCTCCCGGTCCCCAGC
chr14	101559306	101562350	ENST00000408206,ENST00000553729,ENST00000554441,ENST00000554694,ENST00000554735,ENST00000555174,ENST00000555882,ENST00000557109,ENST00000557532,ENST00000557661,ENST00000617327,ENST00000510508	cg15341124	DIO3,MIR1247,DIO3OS	cg15341124	0.472541	0.417051	13.3557	2.5496e-12	8.97122e-09	18.2761	0.636688	0.721481	0.477722	0.715775	0.515993	0.604274	0.613469	0.700114	0.71604	0.620161	0.465907	0.706034	0.743562	0.114139	0.209005	0.159565	0.108619	0.177422	0.118247	0.171589	0.112778	0.122347	0.107352	0.370939	cg15341124	38620330	23694385	cg15341124	cg15341124	38620330	TCAACCCAAAATTTCTAAAACATTAACCACACTACTAAATAATCCCTCCA	23694385	TCAACCCAAAATTTCTAAAACATTAACCGCGCTACTAAATAATCCCTCCG	I	A	Red	CTGCGCCCGCCCTCAGCCCAAGATTTCTAGGGCATTGGCCGCGCTGCTGGGTGATCCCTC[CG]GGCTCAAGTTGCAAGGGGGCGGGCCGGGCCGGAGGTGGAGTCTCCCGCCAATTGAAGCCT
chr14	101559306	101562350	ENST00000408206,ENST00000553729,ENST00000554441,ENST00000554694,ENST00000554735,ENST00000555174,ENST00000555882,ENST00000557109,ENST00000557532,ENST00000557661,ENST00000617327,ENST00000510508	cg16366843	DIO3,MIR1247,DIO3OS	cg16366843	0.392472	0.220656	4.26296	0.000292542	0.0054295	-0.0557309	0.0149993	0.723875	0.154752	0.671212	0.0340234	0.850738	0.603018	0.534399	0.00850964	0.486818	0.0348059	0.402702	0.687153	0.00538464	0.00643224	0	0	0.00637023	0.00623999	0.0191939	0.00646093	0.0308227	0.00261806	0.00521309	cg16366843	63718454	60775500	cg16366843	cg16366843	63718454	TAAAAACTAACTAAACTCAATAAAACACAAACAAATCACTTTCAACAACA	60775500	TAAAAACTAACTAAACTCGATAAAACGCGAACGAATCGCTTTCGACAACG	I	A	Red	CGTCTCTGCGCGCCCGCTGGGGCCCTGGTCCTGCAGTTGGCTTCTCCCGACACGTTCCTT[CG]CTGCCGAAAGCGATTCGCCCGCGCTCTACCGAGCCCAGCCAGCTCCTACCTCGGCCCGGG
chr14	101559306	101562350	ENST00000408206,ENST00000553729,ENST00000554441,ENST00000554694,ENST00000554735,ENST00000555174,ENST00000555882,ENST00000557109,ENST00000557532,ENST00000557661,ENST00000617327,ENST00000510508	cg16781205	DIO3,MIR1247,DIO3OS	cg16781205	0.339417	0.201356	4.83981	6.94836e-05	0.00207259	1.36041	0.0580755	0.272077	0.0370927	0.645848	0.107574	0.557355	0.396276	0.471019	0.513299	0.691977	0.211385	0.578052	0.0999581	0.00981643	0.0298719	0.00858277	0.012031	0.000219712	0.0248819	0.0277054	0.0096986	0.0289748	0.0315775	0.009196	cg16781205	46748309	14603464	cg16781205	cg16781205	46748309	TCAAATACATACTTTCAACCATAAATAAATACTAAACATTTAAAAATACA	14603464	TCAAATACGTACTTTCAACCGTAAATAAATACTAAACGTTTAAAAATACG	I	A	Red	CAGAAGGTCTCGGACGCCGCGGCAGGGCCGGCCAGGGCCCCACGAGTTAGGGAGTTGCCC[CG]CACCCCTAAACGCTCAGCACCCATTTACGGTTGAAAGTACGCACTTGACGCGTCCGGGCG
chr14	101559306	101562350	ENST00000408206,ENST00000553729,ENST00000554441,ENST00000554694,ENST00000554735,ENST00000555174,ENST00000555882,ENST00000557109,ENST00000557532,ENST00000557661,ENST00000617327,ENST00000510508	cg18301891	DIO3,MIR1247,DIO3OS	cg18301891	0.475699	0.261139	10.6932	2.13514e-10	2.17334e-07	13.9649	0.285309	0.540844	0.278229	0.551073	0.158667	0.546716	0.477068	0.548726	0.522226	0.6216	0.500635	0.698926	0.49916	0.00257319	0	0	0.000579048	0	0.0150147	0.00709034	0.00492394	0	0	0.00797782	cg18301891	28653338	51726439	cg18301891	cg18301891	28653338	AACAAAACAATACAAAAAACAACCATATACAAAACACAAATATAAACACA	51726439	AACGAAACGATACGAAAAACGACCGTATACGAAACGCGAATATAAACGCG	I	C	Grn	CGCGGTGTGCGTGGCGGGGCGGTGCGGGGGGCGGCCGTGTGCGAGGCGCGAGTGTGAGCG[CG]CGCGGGAGGCGGGCGGGCGGGCTCCGGCAGGCGAGCGGCGCCCGCGGGCGAGCCAGGAAG
chr14	101559306	101562350	ENST00000408206,ENST00000553729,ENST00000554441,ENST00000554694,ENST00000554735,ENST00000555174,ENST00000555882,ENST00000557109,ENST00000557532,ENST00000557661,ENST00000617327,ENST00000510508	cg18804615	DIO3,MIR1247,DIO3OS	cg18804615	0.298569	0.213012	5.42664	1.6308e-05	0.000760616	2.79689	0.523187	0.454751	0.0390336	0.555265	0.162305	0.153048	0.469755	0.477809	0.464381	0.177206	0.5466	0.377823	0.146969	0.0812969	0.0648371	0.0301799	0.0359032	0.0969895	0.0309594	0.0231447	0.0411338	0.02859	0.0639964	0.0671244	cg18804615	53607313	40601486	cg18804615	cg18804615	53607313	TCAATTTATAACAAAAACTTCAATTAACAAAAAACTCCACCTCCAACCCA	40601486	TCAATTTATAACGAAAACTTCAATTAACGAAAAACTCCACCTCCGACCCG	I	A	Red	CTAGGGCATTGGCCGCGCTGCTGGGTGATCCCTCCGGGCTCAAGTTGCAAGGGGGCGGGC[CG]GGCCGGAGGTGGAGTCTCCCGCCAATTGAAGCCTCCGCTATAAATTGAACTCCCTGCACT
chr14	101559306	101562350	ENST00000408206,ENST00000553729,ENST00000554441,ENST00000554694,ENST00000554735,ENST00000555174,ENST00000555882,ENST00000557109,ENST00000557532,ENST00000557661,ENST00000617327,ENST00000510508	cg20560169	DIO3,MIR1247,DIO3OS	cg20560169	0.29611	0.240179	7.2829	2.07032e-07	3.41133e-05	7.1461	0.51358	0.332459	0.146497	0.505755	0.4462	0.383694	0.520799	0.52275	0.209652	0.472245	0.17836	0.376401	0.278262	0.0768719	0.105254	0.0745674	0.0647777	0.0638212	0.0720204	0.0875731	0.0834161	0.0961561	0.0544282	0.098761	cg20560169	53671368	34622335	cg20560169	cg20560169	53671368	ACAAAAATCTATCTCCCATCTAAAAAACTAAACTACCCAAAACACTATCA	34622335	GCGAAAATCTATCTCCCGTCTAAAAAACTAAACTACCCGAAACACTATCG	I	C	Grn	GCGGCGGCGGCTTCCGACTTGGGCTCAGACCCCGCCGCTCCAGACAAGTCCCCGCGACTG[CG]ACAGTGTCTCGGGCAGTTCAGCTCCCCAGACGGGAGACAGACCCTCGCGACCTGGTTCAG
chr14	101559306	101562350	ENST00000408206,ENST00000553729,ENST00000554441,ENST00000554694,ENST00000554735,ENST00000555174,ENST00000555882,ENST00000557109,ENST00000557532,ENST00000557661,ENST00000617327,ENST00000510508	cg21174533	DIO3,MIR1247,DIO3OS	cg21174533	0.294124	0.165779	5.1302	3.38244e-05	0.0012637	2.07305	0.0968575	0.403635	0.00696196	0.44788	0.0753516	0.278779	0.291922	0.464811	0.455905	0.385918	0.171746	0.676195	0.151653	0.0134331	0.00857928	0.00311718	0.00404275	0.000439513	0.01151	0.00847224	0.000804349	0.00506878	0.00316133	0.012449	cg21174533	44686340	20799500	cg21174533	cg21174533	44686340	CACCCAAACACATCAAATACATACTTTCAACCATAAATAAATACTAAACA	20799500	CGCCCGAACGCGTCAAATACGTACTTTCAACCGTAAATAAATACTAAACG	I	T	Red	GACGCCGCGGCAGGGCCGGCCAGGGCCCCACGAGTTAGGGAGTTGCCCCGCACCCCTAAA[CG]CTCAGCACCCATTTACGGTTGAAAGTACGCACTTGACGCGTCCGGGCGCCTCCGCGGTGA
chr14	101559306	101562350	ENST00000408206,ENST00000553729,ENST00000554441,ENST00000554694,ENST00000554735,ENST00000555174,ENST00000555882,ENST00000557109,ENST00000557532,ENST00000557661,ENST00000617327,ENST00000510508	cg23354716	DIO3,MIR1247,DIO3OS	cg23354716	0.175812	0.158875	2.91458	0.00780427	0.0463952	-3.22644	0.125607	0.159693	0.0683009	0.50353	0.0813517	0.0891228	0.187824	0.13308	0.36136	0.124002	0.0897927	0.677113	0.512147	0.0717332	0.089077	0.0508411	0.0538761	0.0560431	0.0677605	0.0640677	0.0655693	0.0727496	0.0436108	0.064749	cg23354716	38796437	72707312	cg23354716	cg23354716	38796437	TCAAAAACAACAAAACAAAAAAATACCTTAACCTAAAAACCCAAAAACCA	72707312	TCAAAAACGACGAAACGAAAAAATACCTTAACCTAAAAACCCAAAAACCG	I	A	Red	ACCTGGTTCAGGCCTTGCCCTGGGGGACACTGCAGTCCAAGGCGAAAGGAGACTTGCTCC[CG]GCCTCTGGGTCCCTAGGTCAAGGCACCTCCCCGCCCCGCCGCCCCTGAGCCCAAGTCGCC
chr14	102921655	102923921	ENST00000299155,ENST00000541086	cg01155039	AMN	cg01155039	0.225294	0.304032	4.06219	0.000482251	0.00754803	-0.545317	0.189095	0.450317	0.419287	0.210903	0.417726	0.179284	0.528543	0.402653	0.448226	0.389459	0.347148	0.661501	0.650647	0.123004	0.376273	0.141892	0.087793	0.126714	0.358921	0.0904726	0.0999683	0.121009	0.125577	0.35035	cg01155039	55727302	55727302	cg01155039	cg01155039	55727302	CAAACTAAAAACAATACCRAAAAACTATCTAAACAAACRTCCTACAAAAC			II			CCAGCGCCAGGCAAACTGGGGGCAGTGCCGGGAGGCTATCTAGGCAGGCGTCCTGCAGGG[CG]CGTTTGAGCGGGCTCTGCAGGTATCAGTAGAAGTCCGTTGGAGAGCGCCCGGGCAGGGCG
chr14	102921655	102923921	ENST00000299155,ENST00000541086	cg01759155	AMN	cg01759155	-0.00135524	0.728075	-0.0212198	0.983253	0.991252	-6.95888	0.851707	0.534505	0.715414	0.869639	0.878499	0.890624	0.707586	0.681334	0.421835	0.867449	0.815011	0.870418	0.352884	0.598556	0.833013	0.723272	0.691406	0.838935	0.643738	0.581298	0.56208	0.770933	0.855375	0.918297	cg01759155	44642458	44642458	cg01759155	cg01759155	44642458	TTTATTCCCCCTCCCRACAAAACACCCATTTTACAAAATAAATCAATCTC			II			TTCAAAGGTCGTTTATTCCCCCTCCCGGCAAGACACCCATTTTACAGGGTAGGTCAGTCT[CG]CCAAGCCCTTCTTCTTTGCCCTTCTTCCTGAGAACCTAAGGTGTTCAGGCCCTGCAGGGG
chr14	102921655	102923921	ENST00000299155,ENST00000541086	cg07378067	AMN	cg07378067	-0.058272	0.68435	-0.981785	0.336425	0.525583	-6.47091	0.783233	0.503623	0.62212	0.540095	0.780673	0.898048	0.772086	0.545961	0.574712	0.844146	0.572629	0.78292	0.329094	0.811567	0.804393	0.584208	0.785141	0.59265	0.853266	0.789384	0.500597	0.689206	0.609251	0.855387	cg07378067	35800417	35800417	cg07378067	cg07378067	35800417	TTCTTTACCCTTCTTCCTAAAAACCTAAAATATTCAAACCCTACAAAAAC			II			CCAAGCCCTTCTTCTTTGCCCTTCTTCCTGAGAACCTAAGGTGTTCAGGCCCTGCAGGGG[CG]GGTAAGGGGAGGCTGAGAAGGTGCCTCCCAGGGGCCTGAAGAGTCGGCCCTGGGCGGGTC
chr14	102921655	102923921	ENST00000299155,ENST00000541086	cg09616556	AMN	cg09616556	0.041283	0.784793	1.01517	0.320591	0.509969	-6.43788	0.801423	0.851528	0.876861	0.865524	0.885159	0.878685	0.668434	0.59834	0.647455	0.867947	0.856526	0.85788	0.792522	0.600788	0.869013	0.748758	0.845167	0.845055	0.868292	0.653461	0.832783	0.816254	0.626443	0.680731	cg09616556	55705470	55705470	cg09616556	cg09616556	55705470	AAAACTAAACTAATCTACTCACCATTAAAACTAAATATCCACTTCTCCAC			II			ATCCAGGATCTTCCTTCTATCATCCAACCACCACCCACAGCCCATGGGACAGGGGCACTG[CG]TGGAGAAGTGGACACCCAGTTCCAATGGTGAGCAGACTAGCTCAGCCCTAGCAGCACACA
chr14	102921655	102923921	ENST00000299155,ENST00000541086	cg11038340	AMN	cg11038340	0.340939	0.422741	4.1387	0.000398675	0.00666303	-0.359115	0.698716	0.798701	0.283138	0.797641	0.461282	0.266869	0.554588	0.786801	0.803466	0.809916	0.290083	0.836653	0.139205	0.176593	0.204187	0.225857	0.463932	0.196838	0.169217	0.133995	0.116242	0.217182	0.435055	0.279624	cg11038340	28645437	54802348	cg11038340	cg11038340	28645437	TCTCCAAAATACTCCCTTCTCAAAAAAAACCACCCACCCAAAAAAATACA	54802348	TCTCCGAAATACTCCCTTCTCAAAAAAAACCACCCACCCAAAAAAATACG	I	A	Red	TGGGTCCGGGCCCCCGGGGATGGGGTTCCTATGCGTCCCGGGTGATCCGCGCGGACCTTC[CG]CACTTCTCTGGGTGGGTGGCCTTCCCTGAGAAGGGAGCATCCCGGAGAGCATCCCGGGCA
chr14	102921655	102923921	ENST00000299155,ENST00000541086	cg13842154	AMN	cg13842154	0.0450842	0.132476	2.28794	0.0316662	0.115284	-4.52261	0.267946	0.128249	0.0940806	0.170979	0.0997974	0.102716	0.192235	0.10849	0.219119	0.126062	0.275768	0.106591	0.0987833	0.110476	0.103611	0.101655	0.105441	0.121932	0.0984722	0.0958427	0.118979	0.121915	0.11101	0.0992767	cg13842154	24684451	24684451	cg13842154	cg13842154	24684451	CCTTCTTACACCAAAACTAACACCATCTACAAAAAAAAACTACCTCAACC			II			GGTCGGTGATGGGCCTGGACCCCTGAGACCGTGTGGCCCCGGTGGGGGTTGCTCCCGGCT[CG]GCTGAGGCAGCTTCTTCCTGCAGATGGTGTCAGTCCTGGTGCAAGAAGGTCACGCCGTCT
chr14	102921655	102923921	ENST00000299155,ENST00000541086	cg18924816	AMN	cg18924816	-0.000965178	0.729086	-0.0160832	0.987307	0.993424	-6.95898	0.796687	0.465231	0.513883	0.836431	0.804292	0.843102	0.525897	0.65028	0.785635	0.848591	0.778437	0.858082	0.765822	0.867159	0.854507	0.899066	0.873384	0.68623	0.653872	0.367071	0.801865	0.769551	0.572963	0.68003	cg18924816	63756402	63756402	cg18924816	cg18924816	63756402	AAAAAAAAACTTAACRAAACTAACCTACCCTATAAAATAAATATCTTACC			II			GCCCTAGCAGCACACAGGACAGAGAAAGGGGTGAATTCAAAGGTCGTTTATTCCCCCTCC[CG]GCAAGACACCCATTTTACAGGGTAGGTCAGTCTCGCCAAGCCCTTCTTCTTTGCCCTTCT
chr14	102921655	102923921	ENST00000299155,ENST00000541086	cg19659004	AMN	cg19659004	0.103761	0.254485	1.80296	0.0845179	0.217716	-5.38775	0.446724	0.602199	0.186233	0.237244	0.447768	0.145433	0.228549	0.395516	0.258256	0.312785	0.352068	0.173497	0.140277	0.353549	0.171228	0.207874	0.047536	0.0848742	0.471265	0.0171346	0.0949564	0.276126	0.10365	0.352896	cg19659004	54726359	41600473	cg19659004	cg19659004	54726359	CTAAACAAATCTAAAAATAAATATATAACCAACCCTAATACCCCCACCCA	41600473	CTAAACGAATCTAAAAATAAATATATAACCGACCCTAATACCCCCACCCG	I	A	Red	GAAGAGTCGGCCCTGGGCGGGTCTGGAGGTAAATGTGTAACCGACCCTGGTGCCCCCACC[CG]ACCTGCCTGGTCACGTGGGTCCAGTGGGGCAAAGTCTCCTGGTGGGGTGCAAGGAGCCGA
chr14	102921655	102923921	ENST00000299155,ENST00000541086	cg24810305	AMN	cg24810305	0.00861579	0.37531	0.137264	0.892017	0.940865	-6.94938	0.529837	0.314512	0.264275	0.19796	0.438411	0.607521	0.324473	0.292559	0.230622	0.263913	0.566227	0.671285	0.228772	0.236674	0.308867	0.303893	0.34351	0.333486	0.7578	0.207681	0.362332	0.446755	0.31523	0.460846	cg24810305	29797387	29797387	cg24810305	cg24810305	29797387	CRTAAATCCAATAAAACAAAATCTCCTAATAAAATACAAAAAACCRAAAC			II			CTGCCTGGTCACGTGGGTCCAGTGGGGCAAAGTCTCCTGGTGGGGTGCAAGGAGCCGAGG[CG]AGATGGGCGTCCTGGGCCGGGTCCTGCTGTGGCTGCAGCTCTGCGGTGAGCCGGGACCAC
chr14	102921655	102923921	ENST00000299155,ENST00000541086	cg25017060	AMN	cg25017060	0.0280415	0.256706	0.520237	0.607872	0.755067	-6.81998	0.436223	0.200822	0.200159	0.233189	0.417696	0.237339	0.248275	0.221537	0.147902	0.171505	0.592587	0.234175	0.162852	0.16486	0.198216	0.187739	0.16027	0.190205	0.626694	0.173041	0.157873	0.302617	0.184415	0.310757	cg25017060	58716449	58716449	cg25017060	cg25017060	58716449	AATCACRTAAATCCAATAAAACAAAATCTCCTAATAAAATACAAAAAACC			II			CCGACCTGCCTGGTCACGTGGGTCCAGTGGGGCAAAGTCTCCTGGTGGGGTGCAAGGAGC[CG]AGGCGAGATGGGCGTCCTGGGCCGGGTCCTGCTGTGGCTGCAGCTCTGCGGTGAGCCGGG
chr14	104116404	104118404	ENST00000384836	cg01520867	MIR203A	cg01520867	0.393187	0.227817	5.18829	2.93048e-05	0.00114378	2.21524	0.272178	0.449938	0.0626147	0.450921	0.0399079	0.794419	0.474776	0.323573	0.688874	0.681789	0.347578	0.663943	0.0538525	0.0183634	0.0140122	0.0193364	0.0124361	0.011173	0.0149771	0.0157897	0.0122987	0.0101977	0.016068	0.0185926	cg01520867	53744504	19799475	cg01520867	cg01520867	53744504	CATCCAATACAACATCAAAACCAAATAACTACAACAAAACAAAAAATACA	19799475	CGTCCGATACGACGTCGAAACCGAATAACTACAACAAAACAAAAAATACG	I	C	Grn	GGGCGTCTAAGGCGTCCGGTACGGCGTCGGGGCCGGGTGGCTGCAGCAGGGCAGGGGGTG[CG]CGACCAGCGGGGATCTGGGCGCAGGGGCCGGTCCCCGGGATCCGCAGGCGACGCGGGCGG
chr14	104116404	104118404	ENST00000384836	cg03401997	MIR203A	cg03401997	0.135584	0.28149	2.04694	0.05226	0.159772	-4.97021	0.198372	0.480015	0.130991	0.527779	0.166928	0.150147	0.432893	0.662704	0.26615	0.50444	0.520289	0.155653	0.270865	0.311014	0.146287	0.597391	0.136055	0.175813	0.16228	0.12406	0.157202	0.234808	0.124867	0.118754	cg03401997	42761335	42761335	cg03401997	cg03401997	42761335	CACCTTAACCRAATCRAAACCCAAAATAACCRAAACAAATAAAAACCAAC			II			GTGTCCAGCCCAGCCCCCACACCCACCGGAGAGCTAGCGCGGCCCTGGGCTCCTGTCGGG[CG]CTGGTCCTCACCTGTTCCGGCCACCCTGGGCCTCGACCCGGCCAAGGTGGAGCCCCGGGC
chr14	104116404	104118404	ENST00000384836	cg06218726	MIR203A	cg06218726	0.156736	0.226335	3.37839	0.00259141	0.0226751	-2.17641	0.213124	0.187848	0.149694	0.452355	0.167485	0.39734	0.462846	0.223794	0.182114	0.259037	0.403475	0.634728	0.142399	0.127182	0.177618	0.107271	0.113751	0.143345	0.108798	0.167011	0.14122	0.151881	0.154209	0.16351	cg06218726	29627496	29627496	cg06218726	cg06218726	29627496	CTATTAAACTATTAAAAACCACTAAACCCAACRCRCRAATCCCCAACACC			II			GGCGACGCGGGCGGTCCCAAGGGCGTCGGGGGCTCCTCTCTCCGCAGCTCGGCGAACCGA[CG]GTGTTGGGGACTCGCGCGCTGGGTCCAGTGGTTCTTAACAGTTCAACAGTTCTGTAGCGC
chr14	104116404	104118404	ENST00000384836	cg08762734	MIR203A	cg08762734	0.0135757	0.613485	0.270908	0.788879	0.879017	-6.92122	0.677088	0.711466	0.629096	0.754152	0.596064	0.56943	0.701462	0.791276	0.696229	0.491143	0.488497	0.562194	0.388103	0.355703	0.716783	0.723337	0.619726	0.495726	0.77037	0.745149	0.500532	0.683783	0.504085	0.552257	cg08762734	11658420	11658420	cg08762734	cg08762734	11658420	AACTAAAAATAAAAACAAATTCRACCCTTTACTAAATCCCTCCCAAAACC			II			TCGTGGTAGCTAGCGCCCACAGGAGAGGTGTGCGCGTCAATCTGCGTGTGAAGCCCCGGG[CG]GCCCTGGGAGGGACTCAGCAAAGGGTCGAATCTGTCCCCACCTCCAGCCAGGGGCCGGGG
chr14	104116404	104118404	ENST00000384836	cg10059536	MIR203A	cg10059536	0.107626	0.116069	2.46715	0.0214956	0.0895524	-4.16975	0.0437569	0.104056	0.0424557	0.319795	0.028008	0.33876	0.442562	0.292153	0.108934	0.0666893	0.159757	0.101761	0.101478	0.0355549	0.0808904	0.030074	0.0315676	0.0521193	0.0299054	0.0522667	0.241104	0.0279613	0.0226272	0.0314174	cg10059536	38810444	21626385	cg10059536	cg10059536	38810444	AAAACCCAAAAAACCAAATACACCCAAACCAAACACTAAAAACTAAAACA	21626385	AAAACCCGAAAAACCAAATACGCCCAAACCAAACGCTAAAAACTAAAACG	I	C	Grn	CGGCGGGGACCCAGAACCCGGGAGGCCAGGTGCGCCCAGGCCAGGCGCTGGAGGCTGGGG[CG]CCGGATGGGGCGGGGCGGCCGCTGAGTCAGGGCCACCCCCGCGCGGGCGCGCGGAGCAGG
chr14	104116404	104118404	ENST00000384836	cg13673833	MIR203A	cg13673833	0.249604	0.211416	5.94697	4.61345e-06	0.000311526	4.05261	0.300968	0.264212	0.2594	0.487503	0.271803	0.0763572	0.543522	0.30508	0.310335	0.477958	0.217245	0.217945	0.503302	0.0339624	0.0990311	0.150395	0.0465004	0.0658455	0.119739	0.0493571	0.0943592	0.0960182	0.044724	0.0384151	cg13673833	49621408	43780458	cg13673833	cg13673833	49621408	AATAACCAAAACAAATAAAAACCAACACCCAACAAAAACCCAAAACCACA	43780458	AATAACCGAAACAAATAAAAACCAACGCCCGACAAAAACCCAAAACCGCG	I	C	Grn	AAGTGAGAGGGGCTGGGGTGGGTGTGTCCAGCCCAGCCCCCACACCCACCGGAGAGCTAG[CG]CGGCCCTGGGCTCCTGTCGGGCGCTGGTCCTCACCTGTTCCGGCCACCCTGGGCCTCGAC
chr14	104116404	104118404	ENST00000384836	cg14361409	MIR203A	cg14361409	0.10132	0.0692679	2.72905	0.0119644	0.0612225	-3.62733	0.0282056	0.0100754	0.0099841	0.331323	0.0360429	0.286566	0.325627	0.0496074	0.00594019	0.199576	0.0880979	0.0313889	0.101749	0.0179701	0.0118199	0.0181213	0.00878392	0.0338664	0.00968868	0.00820993	0.00719659	0.0171549	0.00465533	0.0207792	cg14361409	33723399	35655351	cg14361409	cg14361409	33723399	TAACCAAACATAACCAAACTATACTATAAAAACCACTAAATAAAAACACA	35655351	TAACCGAACGTAACCGAACTATACTATAAAAACCGCTAAATAAAAACGCG	I	C	Grn	GCTGCTGGGAGGTGGCCGGGCGTGGCCGGGCTGTGCTGTGGGAACCGCTGGGTGGGGGCG[CG]CTGGGTTGCCCACGCTCCTGGCGCGCTGCCGGCCTGGAGACGCCGCCGCCGCCCTCTTGC
chr14	104116404	104118404	ENST00000384836	cg19134347	MIR203A	cg19134347	0.172572	0.275639	3.88832	0.000742406	0.0100502	-0.966385	0.356171	0.493233	0.18136	0.488551	0.252261	0.46708	0.465497	0.253907	0.187483	0.191481	0.489577	0.588649	0.196302	0.174755	0.200647	0.187607	0.154207	0.166645	0.17205	0.173826	0.162517	0.211648	0.184408	0.215484	cg19134347	61781312	61781312	cg19134347	cg19134347	61781312	AAAAAACRCTCCTTACCCTAAACTTCCTAAAAACTACCCATCAAACTACC			II			CCCGTAGGGTTGAGGAGCGCTCCTTGCCCTGGGCTTCCTGGGAGCTGCCCATCAGGCTGC[CG]GCAGCCGCACCCTGCTGGGCGGCCGATGGTTCCCGCTGCCGGCTCCCCGGAGCGTCTCCA
chr14	104116404	104118404	ENST00000384836	cg21091128	MIR203A	cg21091128	0.0907125	0.385405	1.24447	0.225865	0.408947	-6.18428	0.212211	0.294434	0.342115	0.777422	0.403144	0.502215	0.360381	0.710537	0.423966	0.737069	0.455818	0.184537	0.146912	0.46685	0.223526	0.493772	0.178466	0.419666	0.481254	0.177291	0.221342	0.32538	0.180221	0.531191	cg21091128	18750453	18750453	cg21091128	cg21091128	18750453	AACTCRCRCRCTAAATCCAATAATTCTTAACAATTCAACAATTCTATAAC			II			ACGGTGTTGGGGACTCGCGCGCTGGGTCCAGTGGTTCTTAACAGTTCAACAGTTCTGTAG[CG]CAATTGTGAAATGTTTAGGACCACTAGACCCGGCGGGCGCGGCGACAGCGACGGAGCGTC
chr14	104116404	104118404	ENST00000384836	cg23960324	MIR203A	cg23960324	0.217919	0.24332	2.93166	0.00749998	0.0452085	-3.18893	0.103633	0.461629	0.0613613	0.595955	0.0731884	0.0446731	0.490964	0.637522	0.451333	0.582419	0.395218	0.0950799	0.468619	0.135742	0.0586917	0.191926	0.060571	0.432164	0.101031	0.0691198	0.0895104	0.128612	0.0634728	0.0472501	cg23960324	12616379	53756473	cg23960324	cg23960324	12616379	TAACCAAATCAAAACCCAAAATAACCAAAACAAATAAAAACCAACACCCA	53756473	TAACCGAATCGAAACCCAAAATAACCGAAACAAATAAAAACCAACGCCCG	I	A	Red	GGGTGTGTCCAGCCCAGCCCCCACACCCACCGGAGAGCTAGCGCGGCCCTGGGCTCCTGT[CG]GGCGCTGGTCCTCACCTGTTCCGGCCACCCTGGGCCTCGACCCGGCCAAGGTGGAGCCCC
chr14	104116404	104118404	ENST00000384836	cg27314336	MIR203A	cg27314336	0.0486489	0.287107	0.881839	0.38699	0.573392	-6.56368	0.43232	0.462466	0.139229	0.152217	0.434727	0.244771	0.272437	0.506638	0.398931	0.456391	0.202013	0.14242	0.177696	0.135288	0.18592	0.190773	0.476986	0.458198	0.146568	0.234825	0.161754	0.349059	0.133396	0.395542	cg27314336	29785439	29785439	cg27314336	cg27314336	29785439	ACRCCACTAATCAAACCTAAACACCTCCAAATAACTAAATAAATAAAACC			II			GTCCCTGGGAGGCGCCACTGGTCAGGCCTGGACACCTCCAGGTGACTAAGTGGGTAGGAC[CG]GCAGGGCCAGCTGCGCCAGGACGTTCGGGGCTGGGCTGTGAGTGGGGGGAGCGAGGCTCA
chr14	104116404	104118404	ENST00000384836	cg27348266	MIR203A	cg27348266	0.246256	0.360069	4.75401	8.60144e-05	0.00238639	1.14953	0.425151	0.426009	0.34265	0.261403	0.546101	0.805516	0.497306	0.395023	0.346292	0.494126	0.572263	0.676643	0.359683	0.160625	0.198761	0.212396	0.162985	0.223553	0.179811	0.182224	0.146503	0.185044	0.435715	0.405863	cg27348266	39693359	39693359	cg27348266	cg27348266	39693359	CRAAAATCTTCCCTAACAACAAATAAAACCAACCAAACCCTAAAAACTAC			II			TCCAGGGGAGCCCACGGACCGGCTCCGCGCTCCAGGTCGGCCGCCCCATGCGCCGCGCCC[CG]CAGTCCCCAGGGCCTGGCTGGCTCCACCTGCTGCCAGGGAAGACCCTCGGCCGGAGAGCC
chr15	100371938	100373938	ENST00000560718	cg09123188	CERS3-AS1	cg09123188	0.356853	0.320161	5.341	2.01211e-05	0.000884433	2.58827	0.348897	0.429451	0.109508	0.679505	0.541803	0.535629	0.54769	0.707835	0.719563	0.676222	0.605682	0.271574	0.114981	0.0979429	0.103498	0.36281	0.117468	0.114401	0.0866109	0.116407	0.0939513	0.085903	0.0994934	0.117036	cg09123188	68684354	68684354	cg09123188	cg09123188	68684354	AACAACAAAACTCACCCCTTTCTCRAAAAATAATTTATCRTAAATAAAAC			II			CTCGCGGAGGCAGCAGCAGAGCTCACCCCTTTCTCGGGAAATGGTTTATCGTGGATAAAA[CG]CAGTCCCCAAAGCGAAGGTCCGACGGGCGGCCAGACGCACCCCGGGGACCTTCAGGTGGA
chr15	100371938	100373938	ENST00000560718	cg12591770	CERS3-AS1	cg12591770	0.313053	0.240544	6.24205	2.28201e-06	0.000189969	4.75371	0.308052	0.504859	0.0649959	0.526173	0.245959	0.436946	0.415197	0.48891	0.173156	0.556432	0.516728	0.18856	0.566381	0.0649144	0.0673154	0.0589115	0.0666028	0.0904409	0.0591932	0.0620105	0.0570296	0.0616029	0.0630632	0.129628	cg12591770	56784390	25631496	cg12591770	cg12591770	56784390	CAAATAAACCCTAAAAACCAAAAAAAACCACCAATCCCCACTAAAAACCA	25631496	CGAATAAACCCTAAAAACCGAAAAAAACCGCCAATCCCCACTAAAAACCG	I	C	Grn	GTTTCAGAGCCGCGAGTAGGCCCTGAAGGCCGGGAGGGACCGCCAGTCCCCACTGGAAGC[CG]CTTCCGTGCAGCCCGGGACAGGTGCGCGGCGCCCCTCGCCTTCGCCTCCGCTTCTGCTCT
chr15	100371938	100373938	ENST00000560718	cg19350360	CERS3-AS1	cg19350360	0.42167	0.444294	6.22399	2.38181e-06	0.000195495	4.71106	0.571661	0.71464	0.12678	0.72847	0.651841	0.609459	0.650639	0.759296	0.777414	0.742317	0.718513	0.784785	0.45245	0.11099	0.121516	0.48221	0.424899	0.154523	0.104799	0.454295	0.09316	0.150241	0.114785	0.163361	cg19350360	15698412	15698412	cg19350360	cg19350360	15698412	CCCCTTTCTCRAAAAATAATTTATCRTAAATAAAACRCAATCCCCAAAAC			II			AGCAGAGCTCACCCCTTTCTCGGGAAATGGTTTATCGTGGATAAAACGCAGTCCCCAAAG[CG]AAGGTCCGACGGGCGGCCAGACGCACCCCGGGGACCTTCAGGTGGACACACGGGGCCTCC
chr15	100371938	100373938	ENST00000560718	cg19945554	CERS3-AS1	cg19945554	0.313376	0.259199	5.14539	3.25791e-05	0.00123168	2.11023	0.520047	0.323819	0.0941924	0.358111	0.250706	0.795788	0.568179	0.388938	0.583805	0.474608	0.555728	0.216389	0.106476	0.105665	0.0810472	0.0855457	0.0720923	0.0839326	0.0994394	0.0955296	0.0954778	0.107138	0.0738277	0.0842988	cg19945554	54648473	37673303	cg19945554	cg19945554	54648473	AACCAAAACCACAACTATCAAAATAACCTAAACAAATACAAAACTAAACA	37673303	GACCGAAACCGCGACTATCGAAATAACCTAAACGAATACAAAACTAAACG	I	A	Red	CGTCCTGCCCACGGCCGAGGCCGCGGCTGTCGGGGTGGCCTGGACGGGTGCAGGGCTGGG[CG]GGGGCGGCAGGACTTGAACCGGCGCCTGCTCTCGCGGAGGCAGCAGCAGAGCTCACCCCT
chr16	2234815	2237913	ENST00000320700,ENST00000382437,ENST00000564065,ENST00000567494,ENST00000569184,ENST00000613572,ENST00000564055	cg00249383	DNASE1L2,RP11-304L19.12	cg00249383	0.0211788	0.696594	0.607773	0.549295	0.710884	-6.76962	0.568137	0.806077	0.665412	0.644466	0.66788	0.841286	0.660663	0.829362	0.740034	0.57821	0.7537	0.579705	0.846975	0.60282	0.581018	0.723979	0.723799	0.733601	0.673774	0.650412	0.656714	0.659425	0.77228	0.758519	cg00249383	21690456	35608474	cg00249383	cg00249383	21690456	CACATAACTACAATCAACATTAAAATCACCCAAAAACAACATATCCTACA	35608474	CACATAACTACAATCGACGTTAAAATCGCCCAAAAACAACATATCCTACG	I	A	Red	GTTCATGAGGGCGGGACCTCGACGGCTCCTGCGGCGGCTCAGACACGGCTCCGCGGCGCC[CG]CAGGACATGCTGTTCCTGGGCGACTTCAACGCCGACTGCAGCTATGTGCGGGCGCAGGAC
chr16	2234815	2237913	ENST00000320700,ENST00000382437,ENST00000564065,ENST00000567494,ENST00000569184,ENST00000613572,ENST00000564055	cg03552663	DNASE1L2,RP11-304L19.12	cg03552663	-0.0402498	0.905855	-2.40864	0.0244252	0.0973064	-4.28669	0.897513	0.81607	0.896236	0.922037	0.930795	0.872066	0.901889	0.927145	0.88359	0.914724	0.882296	0.946094	0.745839	0.919082	0.931554	0.932193	0.940362	0.928402	0.913251	0.891293	0.912494	0.950898	0.948519	0.936179	cg03552663	63637407	63637407	cg03552663	cg03552663	63637407	CRAAAAACCAACTAAAAATACAAACRATCATCRTCTAACATAAAATCTAC			II			CATCGCCTCGCCGGAGGGCCAGCTGGAGGTGCAGACGGTCATCGTCTAGCATGAGGTCTG[CG]GGGTCCTGGCCGGGCAGGGACAGGGCAGAGGACTCTGAGCGCCCCACCCATGCCTGCCTG
chr16	2234815	2237913	ENST00000320700,ENST00000382437,ENST00000564065,ENST00000567494,ENST00000569184,ENST00000613572,ENST00000564055	cg05581415	DNASE1L2,RP11-304L19.12	cg05581415	-0.0130917	0.46745	-0.260129	0.79708	0.884037	-6.92417	0.409676	0.408612	0.561691	0.48495	0.328002	0.615551	0.640322	0.397361	0.21652	0.316719	0.646342	0.363574	0.609529	0.527973	0.323279	0.394427	0.402563	0.629184	0.430311	0.50933	0.427579	0.523417	0.399831	0.652065	cg05581415	17604482	17604482	cg05581415	cg05581415	17604482	CCAAAACTACTACCAAAAAAAATCAATACAATCCTATATCRAACACRCCC			II			CTGCCTTGGTGCCAGAGCTACTGCCAGAGGGAGTCAGTGCAGTCCTGTGTCGGACACGCC[CG]CAGCCTGGACCCGGGATCCCCATCCCCCTAGGATCTCTGAGCCTCGGGCCTCTGCACCCA
chr16	2234815	2237913	ENST00000320700,ENST00000382437,ENST00000564065,ENST00000567494,ENST00000569184,ENST00000613572,ENST00000564055	cg06235653	DNASE1L2,RP11-304L19.12	cg06235653	0.201564	0.229284	3.05617	0.00560028	0.0373063	-2.9125	0.0460929	0.3195	0.484849	0.411887	0.367221	0.552293	0.404403	0.231634	0.078717	0.0920961	0.508128	0.0603559	0.6245	0.0684499	0.0518	0.130306	0.097547	0.230854	0.0698139	0.061988	0.0530535	0.0980862	0.067018	0.392224	cg06235653	32626506	56674339	cg06235653	cg06235653	32626506	AAAACAAATCAACAAATATAATAAACAAAACCCCTCATCACAACCCCCCA	56674339	AAAACAAATCAACAAATATAATAAACAAAACCCCTCGTCGCGACCCCCCG	I	C	Grn	GTCCGCGCTCATGGAGCAGATCAACAGGTGTGGTGGGCAGGGCCCCTCGTCGCGACCCCC[CG]CCGGGATCTCGCCCCGGCGCGGCGCCCCGACCCTGAGCGGGCCCCTGTCTCCGCAGCGTG
chr16	2234815	2237913	ENST00000320700,ENST00000382437,ENST00000564065,ENST00000567494,ENST00000569184,ENST00000613572,ENST00000564055	cg08835258	DNASE1L2,RP11-304L19.12	cg08835258	-0.059816	0.797229	-2.0315	0.0539187	0.163033	-4.99775	0.843027	0.753786	0.710172	0.845042	0.891562	0.765748	0.71665	0.8341	0.760744	0.839164	0.710105	0.698625	0.638846	0.892334	0.818672	0.703615	0.714045	0.819573	0.846762	0.893025	0.779074	0.863483	0.886095	0.909241	cg08835258	19694484	19694484	cg08835258	cg08835258	19694484	CCRTAACCCTACAAATAAACAACCACATCATAAAAATAATACAACAAATC			II			CTCTTGCTGAGCCGTGGCCCTGCAGGTGGACAGCCACATCATGAAGGTGGTGCAGCAGAT[CG]TGCACCAGGCTAGCGCCGGCCACCAGATCATCGTGCAGAACGTCACCATGGACGAGGAGA
chr16	2234815	2237913	ENST00000320700,ENST00000382437,ENST00000564065,ENST00000567494,ENST00000569184,ENST00000613572,ENST00000564055	cg08921185	DNASE1L2,RP11-304L19.12	cg08921185	-0.0354473	0.96272	-1.33672	0.19439	0.371788	-6.06954	0.986254	0.964099	0.927525	0.980938	0.994226	0.93074	0.976232	0.981997	0.984019	0.971992	0.96066	0.98743	0.658035	0.975236	0.987146	0.980487	0.967344	0.994469	0.981281	0.980231	0.98613	0.976679	0.982194	0.989926	cg08921185	62697300	39748393	cg08921185	cg08921185	62697300	AAAACATCAAAATCCTAAAACATACAAACAAACTAATCATCACCTCACCA	39748393	AAAACATCGAAATCCTAAAACATACAAACGAACTAATCATCGCCTCGCCG	I	A	Red	TGGTGTCATCAGAGGACATCGAGATCCTGGAGCATGCAGGCGAGCTGGTCATCGCCTCGC[CG]GAGGGCCAGCTGGAGGTGCAGACGGTCATCGTCTAGCATGAGGTCTGCGGGGTCCTGGCC
chr16	2234815	2237913	ENST00000320700,ENST00000382437,ENST00000564065,ENST00000567494,ENST00000569184,ENST00000613572,ENST00000564055	cg08988951	DNASE1L2,RP11-304L19.12	cg08988951	0.0109272	0.297003	0.29513	0.770543	0.867261	-6.91416	0.228015	0.249209	0.327996	0.551531	0.249808	0.257907	0.430629	0.220236	0.222712	0.239638	0.306158	0.349981	0.29233	0.471437	0.208591	0.258416	0.274576	0.277818	0.243789	0.234679	0.242471	0.313495	0.23348	0.443175	cg08988951	53670441	53670441	cg08988951	cg08988951	53670441	AATCTCCATAAAAATAAAAACCAAAAATTCATCAAACACCCAACTAAATC			II			CTTACCCTGGGGGTCTCCATGGGAATGAAAGCCAGGAGTTCATCAGGCACCCAGCTGAGT[CG]AGGGGGCGGGACCCAGTGCAGCCCGGCCCCTCCCTGGCCCAGGACCTCAAATACCGGCCC
chr16	2234815	2237913	ENST00000320700,ENST00000382437,ENST00000564065,ENST00000567494,ENST00000569184,ENST00000613572,ENST00000564055	cg09219877	DNASE1L2,RP11-304L19.12	cg09219877	0.129813	0.245798	2.57978	0.0167526	0.0761054	-3.94012	0.13752	0.250072	0.375789	0.169856	0.294718	0.385052	0.359314	0.605722	0.143736	0.16976	0.569195	0.20703	0.30108	0.108263	0.388036	0.147294	0.162569	0.222847	0.111692	0.144876	0.104746	0.197787	0.121296	0.220899	cg09219877	17670424	17670424	cg09219877	cg09219877	17670424	TAAACAACCAACCCCTAAACCRAAACCAATACAAAAAAATATACCTATTC			II			GTACAGCTTTGTGAGCAGCCAGCCCCTGGGCCGGGACCAGTACAAGGAGATGTACCTGTT[CG]TGTACAGGTGAGGGGCGGGCCGCAGGGAGGGGCGCGCGGGGCCGCAGGTCGGGGGCTCAG
chr16	2234815	2237913	ENST00000320700,ENST00000382437,ENST00000564065,ENST00000567494,ENST00000569184,ENST00000613572,ENST00000564055	cg10470408	DNASE1L2,RP11-304L19.12	cg10470408	-0.0789062	0.879519	-2.78244	0.0105903	0.0565903	-3.51328	0.919045	0.69409	0.848427	0.879442	0.920263	0.877976	0.894998	0.723131	0.83098	0.911978	0.880271	0.928804	0.65419	0.905384	0.935147	0.956643	0.93422	0.873974	0.924758	0.925783	0.883855	0.9166	0.953315	0.935176	cg10470408	38761329	38761329	cg10470408	cg10470408	38761329	CAAATAACACTAAACAAACCACTATAACCATAATATCATCAAAAAACATC			II			CCGGGCAGGGACAAGTGGCACTGAACAGGCCACTGTGACCATGGTGTCATCAGAGGACAT[CG]AGATCCTGGAGCATGCAGGCGAGCTGGTCATCGCCTCGCCGGAGGGCCAGCTGGAGGTGC
chr16	2234815	2237913	ENST00000320700,ENST00000382437,ENST00000564065,ENST00000567494,ENST00000569184,ENST00000613572,ENST00000564055	cg12619509	DNASE1L2,RP11-304L19.12	cg12619509	0.0736906	0.426451	1.14274	0.264906	0.45252	-6.30246	0.328269	0.599995	0.558169	0.246698	0.284727	0.72602	0.637012	0.434086	0.206878	0.296625	0.724565	0.330305	0.609586	0.354207	0.248953	0.282159	0.34451	0.558243	0.277629	0.384196	0.403455	0.491182	0.296527	0.610827	cg12619509	28653394	28653394	cg12619509	cg12619509	28653394	CACATCCAAAATAAATCTCTCRACTACCCTAAACTAAAACTAAATAAACC			II			GCCTCTGCACCCACATCCAAGGTGAGTCTCTCGGCTGCCCTGAGCTGGGGCTGGATGGGC[CG]GACCCTCCATTCCGGCTGCAGCTTCCCGCGCAGTGAGAAGGCAGCGGTCCCTGAGAGCCC
chr16	2234815	2237913	ENST00000320700,ENST00000382437,ENST00000564065,ENST00000567494,ENST00000569184,ENST00000613572,ENST00000564055	cg24237576	DNASE1L2,RP11-304L19.12	cg24237576	-0.175315	0.694402	-3.99693	0.00056714	0.00840809	-0.703738	0.660831	0.638579	0.521257	0.844344	0.843763	0.431477	0.61298	0.698413	0.491669	0.599149	0.618014	0.544848	0.477315	0.805648	0.873049	0.819993	0.857964	0.681025	0.63405	0.692841	0.796902	0.856822	0.844459	0.820252	cg24237576	74692313	74692313	cg24237576	cg24237576	74692313	AAAAAACAAATACTACTACRAAAACCTAAACAAAAATAATAACACCAACC			II			TGCTTTACAATAAAACATGAGAACCTGCAGCTTGTGATGTTGTGGCAGTGGCAGCCTCCG[CG]GCTGGTGCCACCACCTTTGCCCAGGCCCCCGCAGCAGCACCTGCCTCCCAGGCCACTCCT
chr16	2234815	2237913	ENST00000320700,ENST00000382437,ENST00000564065,ENST00000567494,ENST00000569184,ENST00000613572,ENST00000564055	cg27557378	DNASE1L2,RP11-304L19.12	cg27557378	0.108892	0.128247	1.87756	0.073185	0.198361	-5.26416	0.0387776	0.116519	0.338649	0.0363735	0.0114869	0.379126	0.381322	0.0634953	0.0143047	0.029302	0.477436	0.0452057	0.384025	0.026722	0.0326201	0.0200865	0.0175011	0.256894	0.0279662	0.042586	0.0396386	0.0766047	0.0113009	0.209979	cg27557378	48655359	12783328	cg27557378	cg27557378	48655359	AAAAAAAATAAATCAATAAATCTAACAACAAATCTACATAAACAACAACA	12783328	AAAAAAAATAAATCGATAAATCTAACAACGAATCTACGTAAACGACAACG	I	T	Red	GCGGCCGCGGAGGGAAGGGGTGGGTCGGTGGGTCTGACAGCGGGTCTGCGTAGGCGGCAG[CG]TCTGTCCCTCCCAGCCTCTCGCTCCGCGCCATGGGCGGGCCCCGGGCTCTGCTGGCCGCA
chr16	2785841	2787841	ENST00000576886	cg01569052	PRSS33	cg01569052	-0.12729	0.353901	-3.95655	0.000626914	0.00897451	-0.80154	0.379362	0.2412	0.319783	0.306656	0.409439	0.252204	0.317153	0.301589	0.286299	0.259655	0.33395	0.245832	0.189163	0.37829	0.557822	0.509938	0.551501	0.351421	0.265973	0.448511	0.50183	0.394558	0.296003	0.3955	cg01569052	47613332	47613332	cg01569052	cg01569052	47613332	TCTACTCAAAACATCTTTATTTAAAACTAATCCRATAAAACCACAACCCC			II			GGGGCTTAAAGTGCCAGGAGAGCGCGAGGCTCAGCCAAGGAGTAATGAACAGGGCCGGGG[CG]GGGCTGTGGCTTTACCGGACCAGCCTCAAACAAAGATGCTTTGAGCAGAGCTTCAGAGGT
chr16	2785841	2787841	ENST00000576886	cg05687563	PRSS33	cg05687563	-0.0314615	0.171123	-2.19028	0.0389068	0.131701	-4.70791	0.164111	0.111768	0.167341	0.248013	0.210522	0.124316	0.165183	0.149041	0.142725	0.134677	0.171841	0.128346	0.119254	0.167961	0.207111	0.257214	0.205237	0.173163	0.143103	0.181083	0.18215	0.20338	0.149622	0.199786	cg05687563	34808350	34808350	cg05687563	cg05687563	34808350	CCTACCACCTCTAAAACTCTACTCAAAACATCTTTATTTAAAACTAATCC			II			GAGAGCGCGAGGCTCAGCCAAGGAGTAATGAACAGGGCCGGGGCGGGGCTGTGGCTTTAC[CG]GACCAGCCTCAAACAAAGATGCTTTGAGCAGAGCTTCAGAGGTGGCAGGAAAGGGTCAAT
chr16	2785841	2787841	ENST00000576886	cg12720905	PRSS33	cg12720905	-0.0430434	0.797024	-0.943876	0.355047	0.543524	-6.50718	0.829308	0.820373	0.775934	0.683324	0.86814	0.873253	0.853797	0.884569	0.553126	0.574999	0.781209	0.844691	0.762119	0.86715	0.85399	0.865451	0.887318	0.852512	0.878632	0.885557	0.556154	0.855013	0.613299	0.908653	cg12720905	24808321	24808321	cg12720905	cg12720905	24808321	CTCCTAATAAATTCTAAACTTATCCTAATAACCCAAACTATATACCCTTC			II			TCTGTCCTCAGCTCCTGGTGGGTTCTGGACTTATCCTGGTGGCCCAGGCTGTATACCCTT[CG]TTCTGCCCAGGGCCCAGGTATGCAGCACCCACCACCCAGATATTTGGGCATCCTTGGTCT
chr16	2785841	2787841	ENST00000576886	cg16591048	PRSS33	cg16591048	-0.084553	0.660697	-1.69439	0.103695	0.248525	-5.56084	0.791701	0.55575	0.514479	0.583217	0.854155	0.538233	0.659496	0.59685	0.578632	0.840064	0.618051	0.573006	0.381626	0.858294	0.650059	0.668781	0.631176	0.8191	0.661323	0.602755	0.551126	0.777709	0.665505	0.885627	cg16591048	48708465	48708465	cg16591048	cg16591048	48708465	ACCCAAATATACAACACCCACCACCCAAATATTTAAACATCCTTAATCTC			II			TTCTGCCCAGGGCCCAGGTATGCAGCACCCACCACCCAGATATTTGGGCATCCTTGGTCT[CG]ACAGAAGCCCTGGAGCCTAACCCCCCTCGGTCATCCTCACTCCCTCCCTCATCCCCCTCC
chr16	2785841	2787841	ENST00000576886	cg26934402	PRSS33	cg26934402	-0.0416741	0.159957	-1.30324	0.205395	0.385072	-6.112	0.242253	0.0830568	0.112178	0.377608	0.191533	0.0649046	0.133676	0.10082	0.0701187	0.112974	0.16298	0.0848134	0.094215	0.173893	0.30369	0.169957	0.242739	0.195266	0.10054	0.16355	0.275165	0.130914	0.0809028	0.171217	cg26934402	60711465	47717314	cg26934402	cg26934402	60711465	AAAATACCAAAAAAACACAAAACTCAACCAAAAAATAATAAACAAAACCA	47717314	AAAATACCAAAAAAACGCGAAACTCAACCAAAAAATAATAAACAAAACCG	I	A	Red	GCCTGGGGGCTTAAAGTGCCAGGAGAGCGCGAGGCTCAGCCAAGGAGTAATGAACAGGGC[CG]GGGCGGGGCTGTGGCTTTACCGGACCAGCCTCAAACAAAGATGCTTTGAGCAGAGCTTCA
chr16	23753626	23756939	ENST00000300113,ENST00000623305	cg00196983	CTD-2385L22.2,CHP2	cg00196983	0.234311	0.250487	4.35873	0.000230403	0.00463821	0.178727	0.437842	0.102237	0.101284	0.578844	0.421167	0.127716	0.368488	0.431417	0.505339	0.403425	0.13599	0.441603	0.597082	0.116112	0.166211	0.0996616	0.118952	0.118862	0.12585	0.0811356	0.139741	0.175193	0.0813253	0.136211	cg00196983	49630442	49630442	cg00196983	cg00196983	49630442	TAAAAACRAATTAACCTAAAAATCCCAACCTCCAAATCTAAAAAAAATCC			II			GATCGCTGGGTTAGGGGCGGGTTAACCTAGGGGTCCCAGCCTCCAAGTCTGGGGAGGATC[CG]GGTTCACGGGGTCGGAGTCCAGAGGAATCCAGGCACCCAGGTGTCCTCCAGCCCGGCTCG
chr16	23753626	23756939	ENST00000300113,ENST00000623305	cg01062539	CTD-2385L22.2,CHP2	cg01062539	0.0487124	0.824657	1.16995	0.254005	0.440493	-6.27172	0.737614	0.818385	0.820765	0.938745	0.780766	0.871247	0.906989	0.896244	0.872691	0.864185	0.872205	0.877525	0.753429	0.788685	0.849297	0.46953	0.895488	0.796697	0.935335	0.854157	0.905759	0.793976	0.61634	0.875721	cg01062539	57764394	21718483	cg01062539	cg01062539	57764394	TACATAATAAAAACTACCAAAAACAAATTATAAACTAATTATATAAAACA	21718483	TACGTAATAAAAACTACCGAAAACAAATTATAAACTAATTATATAAAACG	I	T	Red	AAAAAATATGTTTTATTTTTTGCCCCGTTGGGGTGAGATAGAGACCGCACTGAGAATGCA[CG]CTTTACATAATTAGTTCACAACTTGCCCCCGGCAGCCTCCACCACGTAAAATTAGAAGAA
chr16	23753626	23756939	ENST00000300113,ENST00000623305	cg01776298	CTD-2385L22.2,CHP2	cg01776298	-0.0315791	0.84517	-0.799145	0.432385	0.614234	-6.6334	0.848903	0.822745	0.795374	0.867352	0.688365	0.901666	0.892402	0.900683	0.881059	0.889279	0.869812	0.911968	0.529446	0.917919	0.903565	0.868766	0.882645	0.616051	0.898933	0.869197	0.903962	0.838987	0.88331	0.901696	cg01776298	23730401	23730401	cg01776298	cg01776298	23730401	CTCTTTAAAATTTAACTTTACAACCRCATAAATCTCCAACAAATAAAAAC			II			TCTGCCTTACCCTCTTTGAAATTTGGCTTTGCAGCCGCATGGATCTCCAGCAGATAGGGG[CG]CTCGCCGTGAACCCCCTGGGAGACCGAATTATAGAAAGCTTCTTCCCCGATGGGTGAGGC
chr16	23753626	23756939	ENST00000300113,ENST00000623305	cg02299940	CTD-2385L22.2,CHP2	cg02299940	0.0934103	0.296489	1.513	0.143905	0.306558	-5.83109	0.163689	0.312477	0.0902342	0.674695	0.366105	0.148799	0.425508	0.649808	0.372038	0.193724	0.317445	0.448893	0.247507	0.159166	0.351696	0.11547	0.120614	0.13525	0.388981	0.366141	0.151338	0.211498	0.361299	0.343352	cg02299940	11803480	11803480	cg02299940	cg02299940	11803480	AACCTAAAAAACCTAACCTCCTCTATAAAAACCACRCCCTACTAAAAAAC			II			TTGGGAGTTCTTCGATGCCTCTTCCCCCCTCCCCCCAGGATTCCCTCCCCATAGGCCACC[CG]CCTTCCAGCAGGGCGTGGTCTCTACAGAGGAGGTCAGGTCTCCCAGGCTTCCTCAGCGTC
chr16	23753626	23756939	ENST00000300113,ENST00000623305	cg02469297	CTD-2385L22.2,CHP2	cg02469297	0.0881907	0.264367	3.0699	0.00542153	0.0365263	-2.88171	0.256689	0.271449	0.369106	0.230333	0.254185	0.3209	0.485639	0.333075	0.349677	0.44587	0.165935	0.219872	0.25951	0.242521	0.190994	0.23659	0.206158	0.19184	0.250801	0.212569	0.225965	0.242147	0.132326	0.250655	cg02469297	15605416	29631355	cg02469297	cg02469297	15605416	CCTTAATCTTCCAACTCCAAAAAACCCCAAACCCCAAACTTATAAATTCA	29631355	CCTTAATCTTCCAACTCCGAAAAACCCCGAACCCCAAACTTATAAATTCG	I	T	Red	GAGGGGACGGGGCGAACCCAGGCGTCTGGGGCTAGGGAAGGGGTTGGGTTGAAGGATGGA[CG]AACTTACAAGTCTGGGGTCCGGGGCTCCCCGGAGCTGGAAGACCAAGGCCCCTGTGCCTG
chr16	23753626	23756939	ENST00000300113,ENST00000623305	cg05497750	CTD-2385L22.2,CHP2	cg05497750	0.0815681	0.543147	1.31588	0.201183	0.380087	-6.09608	0.789663	0.309617	0.550633	0.86705	0.494239	0.686938	0.58757	0.694446	0.672823	0.341554	0.613689	0.663686	0.275006	0.479051	0.413049	0.527687	0.455595	0.593852	0.372159	0.519204	0.364755	0.644767	0.410149	0.708334	cg05497750	60789483	60789483	cg05497750	cg05497750	60789483	AAACCTACAAAAAATATATAAACRAATACACRTAAAATACTTAACAAAAC			II			GCAGCCCAGCAGGGCCTACAAGGAATGTGTGAACGGATGCACGTAAAGTGCTTAGCAAAG[CG]TGGTAAACAAGAGCCCTTGTTGTCATTCTTGCTTTAAGCCTAGTCCCAGTGATGTCTGTA
chr16	23753626	23756939	ENST00000300113,ENST00000623305	cg08404028	CTD-2385L22.2,CHP2	cg08404028	0.222857	0.143009	3.88839	0.000742286	0.0100498	-0.966227	0.556461	0.227478	0.0134659	0.056364	0.0695236	0.183004	0.447496	0.367129	0.098416	0.415503	0.0535129	0.525894	0.172732	0.0136404	0.0402099	0.0069719	0.0135529	0.0366883	0.0174786	0.0246275	0.0240845	0.0204545	0.0160703	0.0314645	cg08404028	13621458	44634312	cg08404028	cg08404028	13621458	AAACTACAAACAACAAACTATTTCAACTCCAAAATTTTACAATCCACACA	44634312	AAACTACGAACAACGAACTATTTCAACTCCGAAATTTTACGATCCGCACG	I	A	Red	TGGGAACCGGCCCCGGGGGAGGCGTGGAAACGCGGGGCCTGGGACTCGACCAGCCTCTCC[CG]TGCGGATCGCAAAATCTCGGAGCTGAAACAGCCCGTTGTTCGCAGCCTCCCTCTGACCCG
chr16	23753626	23756939	ENST00000300113,ENST00000623305	cg15309006	CTD-2385L22.2,CHP2	cg15309006	0.326536	0.215113	5.87106	5.53759e-06	0.000354927	3.87086	0.492986	0.487506	0.0626465	0.19512	0.105539	0.459189	0.457079	0.408967	0.32666	0.546021	0.090377	0.583019	0.526964	0.0299096	0.0415636	0.0217559	0.0268766	0.056777	0.0301115	0.0382108	0.0602194	0.0396854	0.0281682	0.0473524	cg15309006	14619457	60791340	cg15309006	cg15309006	14619457	AAAAAAACTACAAACAACAAACTATTTCAACTCCAAAATTTTACAATCCA	60791340	AAAAAAACTACGAACAACGAACTATTTCAACTCCGAAATTTTACGATCCG	I	C	Grn	AACCGGCCCCGGGGGAGGCGTGGAAACGCGGGGCCTGGGACTCGACCAGCCTCTCCCGTG[CG]GATCGCAAAATCTCGGAGCTGAAACAGCCCGTTGTTCGCAGCCTCCCTCTGACCCGCCAC
chr16	23753626	23756939	ENST00000300113,ENST00000623305	cg16643589	CTD-2385L22.2,CHP2	cg16643589	0.189204	0.365617	3.49901	0.00193342	0.0187583	-1.89443	0.208665	0.419226	0.258409	0.62948	0.356638	0.73953	0.454423	0.384876	0.570218	0.584223	0.446689	0.589663	0.238317	0.196902	0.167236	0.232481	0.395581	0.28656	0.185862	0.218614	0.21014	0.403724	0.218861	0.378479	cg16643589	17654469	17654469	cg16643589	cg16643589	17654469	AAAATTCCAACAAAAACTCCCAAACCAATACTCTTTCCACTTAACCTAAC			II			CGGGCACGGCTGGGATTCCAACAAGGACTCCCAAACCAGTGCTCTTTCCACTTAACCTAA[CG]CACACCCTTCATCTCGCCGCCCCTCCCCACTTCCCCGTCTTTGGGAGTTCTTCGATGCCT
chr16	23753626	23756939	ENST00000300113,ENST00000623305	cg16735986	CTD-2385L22.2,CHP2	cg16735986	0.184379	0.291499	3.0646	0.00548991	0.0368249	-2.89361	0.261514	0.289604	0.104499	0.657348	0.369951	0.132794	0.461432	0.655477	0.381776	0.389968	0.186805	0.458048	0.538861	0.414579	0.372868	0.107703	0.116513	0.153194	0.161884	0.15088	0.115145	0.201914	0.170361	0.142858	cg16735986	47661485	71670359	cg16735986	cg16735986	47661485	ATCAACACTAAAAAAACCTAAAAAACCTAACCTCCTCTATAAAAACCACA	71670359	GTCGACGCTAAAAAAACCTAAAAAACCTAACCTCCTCTATAAAAACCACG	I	C	Grn	TGCCTCTTCCCCCCTCCCCCCAGGATTCCCTCCCCATAGGCCACCCGCCTTCCAGCAGGG[CG]TGGTCTCTACAGAGGAGGTCAGGTCTCCCAGGCTTCCTCAGCGTCGACGCCGGGGAGCGC
chr16	23753626	23756939	ENST00000300113,ENST00000623305	cg21745164	CTD-2385L22.2,CHP2	cg21745164	0.0687758	0.615881	1.29693	0.207521	0.387604	-6.1199	0.6017	0.527772	0.509082	0.866053	0.587922	0.87181	0.641981	0.896396	0.569425	0.621594	0.56805	0.575137	0.579318	0.524606	0.446652	0.55837	0.509148	0.629553	0.574788	0.657605	0.427945	0.722863	0.466362	0.847011	cg21745164	42658421	42658421	cg21745164	cg21745164	42658421	RTTCACACATTCCTTATAAACCCTACTAAACTACTTTCTTCTAATTTTAC			II			GCACTGAGAATGCACGCTTTACATAATTAGTTCACAACTTGCCCCCGGCAGCCTCCACCA[CG]TAAAATTAGAAGAAAGCAGCCCAGCAGGGCCTACAAGGAATGTGTGAACGGATGCACGTA
chr16	32083502	32085502	ENST00000563973	cg06910661	RP11-1166P10.6	cg06910661	0.035822	0.370704	1.96339	0.0618075	0.177871	-5.11746	0.379763	0.297396	0.350253	0.398939	0.403973	0.404821	0.38676	0.488659	0.368318	0.446946	0.371022	0.433225	0.30252	0.352742	0.307303	0.34157	0.324198	0.382932	0.342047	0.374036	0.34069	0.344873	0.325733	0.428185	cg06910661	39770405	39770405	cg06910661	cg06910661	39770405	AAAAACCCRAATCCAACCCTCACCTTAAACAAAATTTATAAAATAAATAC			II			TGTCCGCGTGCAGCCCACCCCGCCCACGGGCCCCTTGAGCCTCCATCACAGTTCCCAACA[CG]CACCTACCCCACAAATCCTGCCCAAGGTGAGGGCTGGACCCGGGTCCTCCGGCTGCCGCA
chr16	32083502	32085502	ENST00000563973	cg09320731	RP11-1166P10.6	cg09320731	0.111347	0.693631	5.64633	9.53979e-06	0.000521597	3.32975	0.693758	0.704316	0.741828	0.782619	0.682199	0.827865	0.732429	0.772678	0.770747	0.782025	0.737592	0.753505	0.69909	0.642922	0.615384	0.632104	0.626364	0.67902	0.555983	0.696281	0.526551	0.638385	0.717644	0.635866	cg09320731	52649482	71666355	cg09320731	cg09320731	52649482	AAAAAAAACACAACAAAAACAAAACAATACAACAACAACAAAAAACCACA	71666355	AAAAAAAACGCGACGAAAACAAAACGATACAACGACAACAAAAAACCGCG	I	A	Red	GCGGCGGCGGTGGAAAAAGGCGCGGCGGGGGCAAAACGGTGCAGCGGCAGCAAAAAGCCG[CG]GCGTCGGGGGCAAAAAGCCTCAAAAAGCCACGGCGGAGGGGGTAAAAAGCCGCAAAAAGC
chr16	32083502	32085502	ENST00000563973	cg14176273	RP11-1166P10.6	cg14176273	0.186849	0.785528	9.51045	1.96014e-09	1.08466e-06	11.778	0.854216	0.776344	0.82718	0.906716	0.857185	0.921404	0.853336	0.890703	0.907118	0.916673	0.843305	0.915256	0.855735	0.67372	0.625701	0.680079	0.741159	0.713242	0.697498	0.726209	0.562819	0.648706	0.713123	0.745237	cg14176273	39779301	70643301	cg14176273	cg14176273	39779301	AAACATAAAAACACAAAAACCCTCCACAACAAAAACAAAAACCCATAACA	70643301	AAACATAAAAACGCAAAAACCCTCCGCGACAAAAACAAAAACCCGTAACG	I	A	Red	CCACGACGGCGGGGACATGAAGGCGCAAAAACCCTCCGCGGCAGGAGCAAAAACCCGTGG[CG]GCGGGGGCAAAAAGCGGCTGGGGTGATAAAAAGCCGCGGCGGTGGGGGCAGGAAGCCGCG
chr16	53372083	53374492	ENST00000565598,ENST00000566383	cg02380802	RP11-44F14.1,RP11-44F14.2	cg02380802	0.110552	0.697269	1.47952	0.152572	0.31824	-5.87826	0.673158	0.742841	0.891733	0.777165	0.450942	0.71611	0.533711	0.901173	0.875548	0.850705	0.883308	0.851324	0.575485	0.498377	0.808963	0.288183	0.68113	0.300083	0.889968	0.479102	0.843857	0.573252	0.849182	0.79916	cg02380802	21726412	21726412	cg02380802	cg02380802	21726412	AACAAAACTTACTCCCTTTTCTAATTTCTCCCCAACCTCTTTATAAATAC			II			GGGTCCGACAGGGCATGGAAGGAAGTAAATGGAAGCCGGTAGGTAAGTGTTATTTTACCG[CG]CACCCATAAAGAGGCTGGGGAGAAACCAGAAAAGGGAGCAAGTCTTGTTTAAAAAAAAAA
chr16	53372083	53374492	ENST00000565598,ENST00000566383	cg02382016	RP11-44F14.1,RP11-44F14.2	cg02382016	0.132098	0.351233	2.91149	0.00786055	0.0466124	-3.23321	0.256667	0.500659	0.390133	0.508756	0.444784	0.558585	0.402682	0.516217	0.178542	0.448339	0.456764	0.514	0.176981	0.217068	0.233498	0.251196	0.250123	0.174638	0.524509	0.259441	0.254944	0.332096	0.291424	0.287541	cg02382016	38663362	39806331	cg02382016	cg02382016	38663362	CAAAAATCAACAAAACCACCAACTAACCCCAATACATCCTCACATATACA	39806331	CAAAAATCGACAAAACCACCGACTAACCCCAATACATCCTCACATATACG	I	C	Grn	CAGGGGTCTGCAACCCGCGTCCAGGTGCGACCCCAGTAGCACCGGAGCCAGGGATCTGCG[CG]CATATGTGAGGATGCACTGGGGCCAGCCGGTGGCTTTGCCGACCTCTGTCAGACACCGCT
chr16	53372083	53374492	ENST00000565598,ENST00000566383	cg04506728	RP11-44F14.1,RP11-44F14.2	cg04506728	0.0560137	0.886212	1.3871	0.178712	0.352249	-6.00392	0.865224	0.855737	0.935761	0.938429	0.909155	0.960026	0.925376	0.966712	0.932738	0.958455	0.94329	0.934008	0.729592	0.764433	0.949962	0.678997	0.949039	0.649271	0.954925	0.684813	0.972248	0.908702	0.95544	0.946754	cg04506728	12733326	65801414	cg04506728	cg04506728	12733326	CACACAAAAACTATACACCCTAAACACTACACCTTCCAATATATAAACCA	65801414	CACACGAAAACTATACGCCCTAAACACTACACCTTCCAATATATAAACCG	I	A	Red	TGAGTCCCTCTGCACACGGGAACTGTGCGCCCTGGGCACTGCACCTTCCAGTATGTGGGC[CG]GAGAGGCGGGGGATCTTGCCCAGCGGGTCCGACAGGGCATGGAAGGAAGTAAATGGAAGC
chr16	53372083	53374492	ENST00000565598,ENST00000566383	cg04653913	RP11-44F14.1,RP11-44F14.2	cg04653913	0.0607588	0.654546	0.79133	0.436839	0.618167	-6.63965	0.565913	0.435581	0.660961	0.419987	0.536271	0.870278	0.725986	0.863465	0.793317	0.809397	0.788945	0.82077	0.580251	0.428556	0.843008	0.388471	0.784047	0.282962	0.8592	0.434493	0.849025	0.616704	0.865254	0.486266	cg04653913	64714372	64714372	cg04653913	cg04653913	64714372	AAAATAACACTTACCTACCRACTTCCATTTACTTCCTTCCATACCCTATC			II			CTGGGCACTGCACCTTCCAGTATGTGGGCCGGAGAGGCGGGGGATCTTGCCCAGCGGGTC[CG]ACAGGGCATGGAAGGAAGTAAATGGAAGCCGGTAGGTAAGTGTTATTTTACCGCGCACCC
chr16	53372083	53374492	ENST00000565598,ENST00000566383	cg08236416	RP11-44F14.1,RP11-44F14.2	cg08236416	0.00642685	0.85374	0.373497	0.7122	0.828601	-6.88719	0.873323	0.850392	0.864298	0.906835	0.850184	0.850022	0.88906	0.887195	0.837813	0.893386	0.832626	0.853088	0.748698	0.772017	0.863396	0.832134	0.845712	0.78726	0.862205	0.900753	0.863119	0.8897	0.816086	0.920472	cg08236416	53673376	53673376	cg08236416	cg08236416	53673376	TATCCAAAATAAAATAAAATATTATTCTACCCACCTATACTCTACCATCC			II			AACTGCCATTTACTGTGACAGGCAAGGCTTGAGTGCTGGAGCATGGGGAAAGGACTTCAG[CG]GATGGCAGAGTATAGGTGGGTAGAACAACATTCTACTCTATTTTGGACACAGTGAATTTG
chr16	53372083	53374492	ENST00000565598,ENST00000566383	cg08615070	RP11-44F14.1,RP11-44F14.2	cg08615070	0.110135	0.281148	4.04385	0.000504741	0.00778255	-0.589873	0.369418	0.438886	0.347329	0.46213	0.365991	0.381885	0.272034	0.39688	0.166354	0.347452	0.249889	0.241086	0.271819	0.17194	0.204793	0.172977	0.197997	0.202211	0.228428	0.228622	0.233987	0.26915	0.237343	0.288964	cg08615070	16602407	16602407	cg08615070	cg08615070	16602407	TTACTATAAAATTTCCCAACRACTTTCTTACCTTACTTACAACTTATATC			II			AGACACCGCTCCAGGGTCCGTCAGCGCCAGGCCCGCGGGGCTATGGCTGTCCGCAACTCC[CG]ACACAAGCTGCAAGCAAGGCAAGAAAGCCGCTGGGAAACCTCACAGCAAGGATGCGCCTA
chr16	53372083	53374492	ENST00000565598,ENST00000566383	cg08681685	RP11-44F14.1,RP11-44F14.2	cg08681685	0.210865	0.560607	3.26331	0.00341987	0.0270815	-2.44241	0.469653	0.575266	0.493533	0.730084	0.539474	0.886741	0.522033	0.767683	0.584867	0.85108	0.743523	0.788985	0.591373	0.289734	0.466889	0.278397	0.346317	0.197302	0.795225	0.458821	0.72221	0.510942	0.421527	0.422905	cg08681685	40629474	25623453	cg08681685	cg08681685	40629474	CCACACTAAACTAAAATATTTCTAAAACATATCCCTCTACCTAAATACCA	25623453	CCGCGCTAAACTAAAATATTTCTAAAACGTATCCCTCTACCTAAATACCG	I	A	Red	CGTGGCCAAAGCACCTTGATGATGCGCTCTGTCCCCGGAGGCGCGTTCCACGGCCGCTGC[CG]GCACCTAGGCAGAGGGATACGTTCCAGAAACACCTCAGCTTAGCGCGGGGATGGCCTTCT
chr16	53372083	53374492	ENST00000565598,ENST00000566383	cg09744766	RP11-44F14.1,RP11-44F14.2	cg09744766	0.319041	0.262886	5.77042	7.06062e-06	0.000423857	3.62907	0.149981	0.446783	0.384518	0.556217	0.384923	0.672107	0.163891	0.58612	0.126101	0.542452	0.332272	0.415397	0.557708	0.015224	0.163	0.0143915	0.0385159	0.0216369	0.119358	0.0843095	0.115271	0.179102	0.170451	0.0695323	cg09744766	23632368	68661365	cg09744766	cg09744766	23632368	AACTCAATATTCACCTAAAATATTAACAACAACAACCTTTAACAAACACA	68661365	AACTCGATATTCACCTAAAATATTAACGACGACAACCTTTAACAAACGCG	I	C	Grn	GCCCTCCACCGCGCACCTGGCTCGGTCAGCGGCTAGTGCGGAGAGACACAGCGGAGATAG[CG]CGCCTGCTAAAGGCTGCCGCCGCCAACACCTTAGGTGAATACCGAGCTCCAGGAAGGTCG
chr16	53372083	53374492	ENST00000565598,ENST00000566383	cg10144400	RP11-44F14.1,RP11-44F14.2	cg10144400	0.103419	0.489822	1.07616	0.293018	0.482054	-6.37494	0.415692	0.143674	0.644794	0.728893	0.33045	0.847462	0.62796	0.89317	0.616728	0.585324	0.518607	0.523709	0.107431	0.385647	0.636278	0.154307	0.239213	0.119882	0.787738	0.168818	0.581027	0.478784	0.751	0.469142	cg10144400	49613330	31760399	cg10144400	cg10144400	49613330	TCAACTTAACACAAAAATAACCTTCTTATACATAAATCCCTCTACACACA	31760399	TCAACTTAACGCGAAAATAACCTTCTTATACGTAAATCCCTCTACACACG	I	A	Red	TCCAGAAACACCTCAGCTTAGCGCGGGGATGGCCTTCTTGTGCGTGAGTCCCTCTGCACA[CG]GGAACTGTGCGCCCTGGGCACTGCACCTTCCAGTATGTGGGCCGGAGAGGCGGGGGATCT
chr16	53372083	53374492	ENST00000565598,ENST00000566383	cg27158636	RP11-44F14.1,RP11-44F14.2	cg27158636	0.258446	0.355678	5.32337	2.10116e-05	0.000910633	2.54528	0.238146	0.517332	0.456734	0.655691	0.472319	0.636028	0.249397	0.573299	0.214765	0.544961	0.432199	0.538616	0.634232	0.151074	0.294422	0.140688	0.161432	0.133623	0.231824	0.216473	0.229295	0.308969	0.295081	0.20967	cg27158636	56626319	56626319	cg27158636	cg27158636	56626319	TAAAACTCRATATTCACCTAAAATATTAACRACRACAACCTTTAACAAAC			II			CCTCCACCGCGCACCTGGCTCGGTCAGCGGCTAGTGCGGAGAGACACAGCGGAGATAGCG[CG]CCTGCTAAAGGCTGCCGCCGCCAACACCTTAGGTGAATACCGAGCTCCAGGAAGGTCGCT
chr16	66578447	66580459	ENST00000268595,ENST00000379486,ENST00000569316	cg00049664	CMTM2	cg00049664	0.0811336	0.688472	2.10296	0.0466169	0.14825	-4.86911	0.56763	0.792956	0.578387	0.734173	0.559118	0.87344	0.668478	0.801974	0.765343	0.78419	0.700413	0.794947	0.812505	0.747098	0.629545	0.652542	0.625697	0.576089	0.797732	0.616394	0.534653	0.514311	0.715809	0.679898	cg00049664	56712442	47789427	cg00049664	cg00049664	56712442	ATAAAAAAATCCAACCACTACCAAACAAATAAAAACTACACAAAAAAACA	47789427	ATAAAAAAATCCGACCGCTACCGAACGAATAAAAACTACGCGAAAAAACG	I	A	Red	GGCGCGTGGAGGGTGGGAGGATCCGGCCGCTGCCGGGCGGATGGGAGCTGCGCGAGGAGA[CG]GGCGCGCGTGGAGAGGGCGCGGGAGTTGGCATTCGGTGGTCCTGGCAGTTAGCTGAGCAC
chr16	66578447	66580459	ENST00000268595,ENST00000379486,ENST00000569316	cg01683883	CMTM2	cg01683883	0.150507	0.217524	4.41011	0.00020269	0.00425791	0.304699	0.209618	0.255397	0.301021	0.193928	0.304079	0.546373	0.253923	0.209468	0.354886	0.197726	0.218381	0.451076	0.228712	0.129294	0.116615	0.174016	0.117639	0.145116	0.108795	0.0915044	0.11036	0.131216	0.114021	0.257418	cg01683883	50704318	50704318	cg01683883	cg01683883	50704318	AACCATAAAATTAAAACTACTACTTTTATCRAAAACACCTACTTCCTCTC			II			AGCCTAAATGTGACCATAAAATTAGGGCTGCTGCTTTTATCGAGAACACCTGCTTCCTCT[CG]TTGCCTTGTGTGAAAGTCGCGTTGTATTTTCCTGCGCTTGGCGCTGCGCCCGCGGAGCTC
chr16	66578447	66580459	ENST00000268595,ENST00000379486,ENST00000569316	cg05546863	CMTM2	cg05546863	0.230048	0.465132	7.93934	4.8978e-08	1.1835e-05	8.58224	0.430721	0.645766	0.46102	0.541699	0.477909	0.696737	0.540189	0.618831	0.564912	0.637058	0.537882	0.645444	0.619255	0.372793	0.214842	0.337038	0.316041	0.356383	0.431822	0.363725	0.294326	0.290108	0.377165	0.391507	cg05546863	53793507	31770321	cg05546863	cg05546863	53793507	AACCTAAAACCACCTAAAAACACCAAAATAAAACCACAAAAACAACTCCA	31770321	AACCTAAAACCACCTAAAAACGCCGAAATAAAACCGCGAAAACAACTCCG	I	C	Grn	CGGCGGCTTACAGACCTGGGGCCACCTGGAGACGCCGGGATGGGACCGCGAGGGCAGCTC[CG]CGCGGAGGTGGGACCGGCGGGTTGGGAACGGAGTTGGGGCCCGTCGGGGGCCGGCGCGTG
chr16	66578447	66580459	ENST00000268595,ENST00000379486,ENST00000569316	cg05976575	CMTM2	cg05976575	0.00447602	0.95752	0.610694	0.547392	0.70939	-6.76781	0.946564	0.971807	0.914385	0.970509	0.97206	0.952092	0.96255	0.974791	0.956333	0.976932	0.971733	0.974125	0.930543	0.937709	0.966747	0.92377	0.955349	0.945491	0.962034	0.96538	0.962575	0.95821	0.948903	0.979877	cg05976575	17645401	36716321	cg05976575	cg05976575	17645401	CCTTTTAAAATTTATCCAATAACTCCTTACCATCCTTCTTATCTTCCTCA	36716321	CCTTTTAAAATTTATCCGATAACTCCTTACCGTCCTTCTTATCTTCCTCG	I	A	Red	GGCGGCAAAGGGGGCCAAGCCAGAGCCAGCACCAGCTCCACCTCCACCCGGGGCCAAACC[CG]AGGAAGACAAGAAGGACGGTAAGGAGCCATCGGACAAACCTCAAAAGGCGGTGCAGGACC
chr16	66578447	66580459	ENST00000268595,ENST00000379486,ENST00000569316	cg06033254	CMTM2	cg06033254	0.0716589	0.474823	2.19517	0.0385115	0.13083	-4.69876	0.427394	0.588339	0.382572	0.517419	0.369406	0.54652	0.475324	0.549211	0.523086	0.556166	0.490605	0.564856	0.608766	0.584129	0.249009	0.455451	0.43259	0.521192	0.460848	0.360442	0.43229	0.398622	0.404582	0.496927	cg06033254	40732489	62769385	cg06033254	cg06033254	40732489	TCAAAAAACATACTCAACTAACTACCAAAACCACCAAATACCAACTCCCA	62769385	TCAAAAAACGTACTCAACTAACTACCAAAACCACCGAATACCAACTCCCG	I	C	Grn	TCCGGCCGCTGCCGGGCGGATGGGAGCTGCGCGAGGAGACGGGCGCGCGTGGAGAGGGCG[CG]GGAGTTGGCATTCGGTGGTCCTGGCAGTTAGCTGAGCACGCCCTCTGAGCCGCTCGGTGG
chr16	66578447	66580459	ENST00000268595,ENST00000379486,ENST00000569316	cg06666025	CMTM2	cg06666025	0.366123	0.48554	6.51916	1.18891e-06	0.000119699	5.40352	0.452486	0.766515	0.45257	0.599426	0.503948	0.83136	0.622331	0.727493	0.745921	0.698163	0.58887	0.740376	0.764048	0.487321	0.0949764	0.371767	0.163679	0.378402	0.21718	0.262009	0.113535	0.177107	0.316904	0.576577	cg06666025	56738386	71737374	cg06666025	cg06666025	56738386	TAAAACCAACAAATTAAAAACAAAATTAAAACCCATCAAAAACCAACACA	71737374	TAAAACCGACGAATTAAAAACGAAATTAAAACCCGTCGAAAACCGACGCG	I	T	Red	TCCGCGCGGAGGTGGGACCGGCGGGTTGGGAACGGAGTTGGGGCCCGTCGGGGGCCGGCG[CG]TGGAGGGTGGGAGGATCCGGCCGCTGCCGGGCGGATGGGAGCTGCGCGAGGAGACGGGCG
chr16	66578447	66580459	ENST00000268595,ENST00000379486,ENST00000569316	cg07153665	CMTM2	cg07153665	0.311527	0.363295	10.2762	4.57639e-10	3.85128e-07	13.2146	0.389846	0.564278	0.441607	0.539864	0.450414	0.636608	0.482052	0.521789	0.555632	0.579364	0.391634	0.570527	0.455407	0.174326	0.0811253	0.237227	0.150332	0.164519	0.18302	0.35656	0.129706	0.174912	0.263206	0.225134	cg07153665	13725477	74606350	cg07153665	cg07153665	13725477	AACAACAACTTACAAACCTAAAACCACCTAAAAACACCAAAATAAAACCA	74606350	AACGACGACTTACAAACCTAAAACCACCTAAAAACGCCGAAATAAAACCG	I	C	Grn	ACCCCGCAGCGGAGCGGCGGCTTACAGACCTGGGGCCACCTGGAGACGCCGGGATGGGAC[CG]CGAGGGCAGCTCCGCGCGGAGGTGGGACCGGCGGGTTGGGAACGGAGTTGGGGCCCGTCG
chr16	66578447	66580459	ENST00000268595,ENST00000379486,ENST00000569316	cg08032924	CMTM2	cg08032924	0.39203	0.354625	7.78712	6.80684e-08	1.50993e-05	8.25448	0.349145	0.568854	0.542414	0.538713	0.528881	0.827598	0.493997	0.437513	0.677962	0.278975	0.458108	0.701115	0.542695	0.0958854	0.0778935	0.197586	0.136497	0.120442	0.149797	0.0723197	0.0781823	0.113665	0.109021	0.413742	cg08032924	42707493	56782415	cg08032924	cg08032924	42707493	CCTCTCATTACCTTATATAAAAATCACATTATATTTTCCTACACTTAACA	56782415	CCTCTCGTTACCTTATATAAAAATCGCGTTATATTTTCCTACGCTTAACG	I	C	Grn	GAACACCTGCTTCCTCTCGTTGCCTTGTGTGAAAGTCGCGTTGTATTTTCCTGCGCTTGG[CG]CTGCGCCCGCGGAGCTCAGGGCCGTGACCCGGTGCTCGCAGCCCCCCGACCCCGCAGCGG
chr16	66578447	66580459	ENST00000268595,ENST00000379486,ENST00000569316	cg09849405	CMTM2	cg09849405	0.351167	0.265767	5.5875	1.10082e-05	0.000576812	3.18741	0.15751	0.34529	0.438303	0.246333	0.248044	0.873221	0.506038	0.3434	0.589297	0.260111	0.330376	0.735356	0.474058	0.0634901	0.0534309	0.101942	0.0558616	0.047241	0.0761296	0.0294596	0.0548269	0.107312	0.0395281	0.201846	cg09849405	24655508	39704423	cg09849405	cg09849405	24655508	CACATTTAAACTAAAATAAATAACAACATACAAACTCAAAAATAAACTCA	39704423	CACATTTAAACTAAAATAAATAACAACATACGAACTCGAAAATAAACTCG	I	A	Red	GCCCGCCTGAAGCCAGCCCGGCGCCCTAGCAGATGCACGTGTCTGTCGAATCGCTGCCTC[CG]AGCCCACCCCCGAGCTCGCATGCTGTCACCCATTCCAGCCTAAATGTGACCATAAAATTA
chr16	66578447	66580459	ENST00000268595,ENST00000379486,ENST00000569316	cg09854734	CMTM2	cg09854734	0.299524	0.594256	5.92742	4.83525e-06	0.000322512	4.00586	0.546906	0.808991	0.602191	0.723232	0.652207	0.867871	0.680171	0.767295	0.796276	0.779319	0.662361	0.807578	0.815594	0.49723	0.2077	0.497103	0.286505	0.568101	0.476095	0.564214	0.209826	0.319115	0.451153	0.675114	cg09854734	29641478	49684413	cg09854734	cg09854734	29641478	AAAAATAAAACCAACAAATTAAAAACAAAATTAAAACCCATCAAAAACCA	49684413	GAAAATAAAACCGACGAATTAAAAACGAAATTAAAACCCGTCGAAAACCG	I	A	Red	GCAGCTCCGCGCGGAGGTGGGACCGGCGGGTTGGGAACGGAGTTGGGGCCCGTCGGGGGC[CG]GCGCGTGGAGGGTGGGAGGATCCGGCCGCTGCCGGGCGGATGGGAGCTGCGCGAGGAGAC
chr16	66578447	66580459	ENST00000268595,ENST00000379486,ENST00000569316	cg13813391	CMTM2	cg13813391	0.00230608	0.824498	0.109531	0.913732	0.953243	-6.95291	0.755483	0.880069	0.709921	0.745283	0.794253	0.91513	0.80071	0.883607	0.860261	0.841393	0.836913	0.879776	0.829409	0.863873	0.806627	0.875	0.844854	0.779713	0.867349	0.788289	0.771904	0.781457	0.838091	0.838577	cg13813391	11668461	11668461	cg13813391	cg13813391	11668461	AAATTAACATTCRATAATCCTAACAATTAACTAAACACRCCCTCTAAACC			II			AGAGGGCGCGGGAGTTGGCATTCGGTGGTCCTGGCAGTTAGCTGAGCACGCCCTCTGAGC[CG]CTCGGTGGACACCAGGCACTCTAGTAGGCCTGGCCTACCCAGAAACAGCAGGAGAGAGAA
chr16	66578447	66580459	ENST00000268595,ENST00000379486,ENST00000569316	cg16626067	CMTM2	cg16626067	0.409813	0.505227	8.30766	2.23701e-08	6.59927e-06	9.36205	0.505064	0.742718	0.581343	0.721038	0.517289	0.834451	0.670456	0.784519	0.763488	0.736009	0.607867	0.782387	0.763129	0.265149	0.104312	0.322538	0.140744	0.506797	0.356032	0.312807	0.13903	0.159524	0.306249	0.50251	cg16626067	27779482	38691423	cg16626067	cg16626067	27779482	TCCACACAAAAATAAAACCAACAAATTAAAAACAAAATTAAAACCCATCA	38691423	TCCGCGCGAAAATAAAACCGACGAATTAAAAACGAAATTAAAACCCGTCG	I	A	Red	CGCGAGGGCAGCTCCGCGCGGAGGTGGGACCGGCGGGTTGGGAACGGAGTTGGGGCCCGT[CG]GGGGCCGGCGCGTGGAGGGTGGGAGGATCCGGCCGCTGCCGGGCGGATGGGAGCTGCGCG
chr16	66578447	66580459	ENST00000268595,ENST00000379486,ENST00000569316	cg27159096	CMTM2	cg27159096	-0.0603417	0.886806	-2.4735	0.0211976	0.0887349	-4.15694	0.906165	0.892468	0.769561	0.931647	0.929344	0.899867	0.860605	0.791807	0.865448	0.894671	0.881034	0.892532	0.653799	0.923857	0.94534	0.930272	0.927188	0.940468	0.893234	0.949126	0.877686	0.867459	0.911564	0.948212	cg27159096	47664492	47664492	cg27159096	cg27159096	47664492	CACTACAAAACTACCTAATAACTACAATAATACTATTATCCTCACTCACC			II			TGTCTATGTCTCACTGCAGGGCTGCCTAATAGCTGCAATGATACTGTTGTCCTCACTCAC[CG]TGCACCCCATCTTGAGGCTTATCATCACCATGGAGATATCCTTCTTCAGCTTCTTCATCT
chr16	89199121	89201121	ENST00000568161,ENST00000614943	cg26799602	SLC22A31	cg26799602	-0.135174	0.484187	-2.56899	0.0171605	0.0773152	-3.96235	0.611328	0.348305	0.562831	0.295072	0.550516	0.275027	0.406783	0.50129	0.295149	0.476178	0.52828	0.350246	0.288012	0.51895	0.37304	0.632111	0.381048	0.583614	0.616652	0.62944	0.374253	0.604266	0.567251	0.850844	cg26799602	28691458	28691458	cg26799602	cg26799602	28691458	TATCATAACTATAACCCTTAACCRACTAAAATAAAAACTATATCTATAAC			II			GTCCGACCCGTTTCCACCTCCTATTCCGAGGGACCCCGGGGACACCCAGGGCCTTGGTGG[CG]TCATAGACACAGCCCCCACCCCAGCCGGCCAAGGGTCATAGCCATGACACAGGCCTAAGA
chr17	2722947	2724947	ENST00000614400	cg08772942	RP11-74E22.8	cg08772942	-0.0163462	0.532321	-0.313492	0.756733	0.858427	-6.9084	0.610308	0.348657	0.697612	0.475182	0.647005	0.688721	0.550332	0.63401	0.269513	0.466611	0.66967	0.524099	0.241062	0.472109	0.57178	0.60353	0.401435	0.53904	0.623286	0.458154	0.461713	0.636645	0.510904	0.674336	cg08772942	53754409	41680360	cg08772942	cg08772942	53754409	TTAACCAAACTTAATCTAAAACCATCTCCAACTCAACTCTTCCCAAATCA	41680360	TTAACCGAACTTAATCTAAAACCGTCTCCAACTCAACTCTTCCCGAATCG	I	C	Grn	CAGGCCTGTCACCTCCCTTCCCCAGCAGAGCTCCCAGTCCCTGCATACCCAGCGGGGTGG[CG]ACTCGGGAAGAGCTGAGCTGGAGACGGCTCTAGACCAAGTCCGGCCAACCAGGCGGTTCT
chr17	2722947	2724947	ENST00000614400	cg09712464	RP11-74E22.8	cg09712464	0.045603	0.344143	0.926702	0.363707	0.551728	-6.52318	0.252119	0.357918	0.269662	0.279453	0.436886	0.546867	0.491606	0.49	0.303413	0.518699	0.370191	0.273371	0.155396	0.267243	0.205861	0.329624	0.2525	0.333216	0.535172	0.189395	0.287843	0.529176	0.187032	0.396797	cg09712464	22795322	22795322	cg09712464	cg09712464	22795322	ATAAAAAACTAAAAAACCTAAAACRCCAATACCACTCTACRTCCCTTTCC			II			GGAGGCGGGGGGTGGGGAGCTAGAGGGCCTGGGGCGCCAATGCCACTCTGCGTCCCTTTC[CG]TAGGCGAGCCCAGCCCTCCCCACCCCACCAAGGATTGTCGGCTTTCCCGGGGAAGGGCGT
chr17	2722947	2724947	ENST00000614400	cg12187586	RP11-74E22.8	cg12187586	0.069586	0.128585	1.2517	0.223266	0.406027	-6.17555	0.14887	0.482193	0.0504486	0.104788	0.0304864	0.0590155	0.300828	0.571892	0.0381181	0.0589019	0.062308	0.0646973	0.113673	0.0529683	0.0613037	0.0527248	0.0546873	0.0777336	0.0829192	0.0542868	0.133397	0.269138	0.0565567	0.1041	cg12187586	44630315	72744448	cg12187586	cg12187586	44630315	AAATAAACACCAAACTAACCAAAATAACACAAAACAAACAAAAAAAACCA	72744448	AAATAAACGCCAAACTAACCGAAATAACGCGAAACGAACGAAAAAAACCG	I	A	Red	GGAGGGGCGGCTGCCCTCCGACCCGGGACCTGCCTGCGGGGACCGAGCTGCGTCCCTGGC[CG]GCCCTCCCCGTCCGTCCCGCGTCACCCCGGCCAGCCTGGCGCCTACTCCGGGTCCCCGGG
chr17	2722947	2724947	ENST00000614400	cg14906455	RP11-74E22.8	cg14906455	0.129261	0.187906	2.4054	0.0245978	0.0977737	-4.29312	0.126219	0.311103	0.0756328	0.218962	0.103586	0.446365	0.384409	0.628011	0.104447	0.420429	0.136077	0.124421	0.1333	0.109579	0.105266	0.0777255	0.104033	0.0969878	0.0845791	0.0855245	0.123184	0.275557	0.0880485	0.146305	cg14906455	38601328	38601328	cg14906455	cg14906455	38601328	TACAACTAACAAAAAAAATAAACRACCRCCTCRATATACTTCTACAACTC			II			GGCGCGCCGCGTGCAGCTGGCAGGAGAGGTAGGCGGCCGCCTCGGTGTGCTTCTGCAGCT[CG]GTGCCCAGCACGGTGGCGCGGTGGCTGCGGCGGCGCAGCTCCTCCAGGAAGCGGCGCTCC
chr17	2722947	2724947	ENST00000614400	cg23643814	RP11-74E22.8	cg23643814	0.130536	0.176473	2.51821	0.0192085	0.0832497	-4.06635	0.404931	0.0998997	0.0564904	0.336651	0.153948	0.239406	0.372296	0.621366	0.0839259	0.17235	0.246964	0.153017	0.130682	0.0451042	0.0629642	0.0613642	0.0893348	0.0879585	0.14709	0.0657287	0.127389	0.309436	0.0347811	0.132272	cg23643814	42743495	55738432	cg23643814	cg23643814	42743495	ATACAAAAAACTAACAATTCAAAAATTTAAAAAAAACCAAAACCACCTCA	55738432	ATACAAAAAACTAACGATTCGAAAATTTAAAAAAAACCGAAACCGCCTCG	I	C	Grn	AAACGTCGGGAAGTACAAAAGGCTGGCGGTTCGGGGATTTGGGGGGAGCCGGGGCCGCCT[CG]CCCCGCTTCCTGGAGGAGGGGCGGCTGCCCTCCGACCCGGGACCTGCCTGCGGGGACCGA
chr17	6712359	6714567	ENST00000293800,ENST00000381074,ENST00000433363,ENST00000572094,ENST00000572352,ENST00000573648,ENST00000575230,ENST00000576323	cg01974875	SLC13A5	cg01974875	0.0595484	0.804488	1.86352	0.0752116	0.20187	-5.28771	0.806117	0.680078	0.725765	0.871116	0.819217	0.917972	0.732453	0.888831	0.877098	0.859434	0.869314	0.9165	0.849256	0.863484	0.831717	0.81189	0.708284	0.665729	0.824496	0.666057	0.684595	0.729527	0.806409	0.902371	cg01974875	62629305	35736397	cg01974875	cg01974875	62629305	AACAATCACCCATATATTCATTCAACCCACCAAACAACAAACAAATACCA	35736397	AACAATCGCCCATATATTCATTCAACCCGCCAAACAACAAACAAATACCG	I	A	Red	AGGCGACACTGAGACAGTCGCCCATGTATTCATTCAGCCCGCCAGGCAACAGACAGGTGC[CG]AGCACCTCTTCTCCGCGAGGCCCTGTTTTGGGCACTGGAGACACACGGATGCAAAGACAT
chr17	6712359	6714567	ENST00000293800,ENST00000381074,ENST00000433363,ENST00000572094,ENST00000572352,ENST00000573648,ENST00000575230,ENST00000576323	cg08049640	SLC13A5	cg08049640	0.115096	0.10208	2.04254	0.052728	0.160716	-4.97808	0.0852761	0.0585751	0.0516158	0.056501	0.0225499	0.224606	0.0651324	0.509208	0.0540725	0.611397	0.171001	0.0477466	0.0551385	0.0335058	0.0523231	0.0564126	0.0261976	0	0.0288074	0.0558852	0.0683663	0.0263887	0.0520767	0.0371407	cg08049640	24734443	54659303	cg08049640	cg08049640	24734443	TAACAAAATTAAAAACAAACACATCCCACAAACCCCAAAAAATAACCCCA	54659303	TAACAAAATTAAAAACAAACGCGTCCCACAAACCCCGAAAAATAACCCCG	I	C	Grn	TTGGGGAGGGGGCGGTGACAACTCCGCCCCGCACGGGGGCGCCTCCCCGCGGCCCTGGGG[CG]GGGCCACCCCTCGGGGTCTGTGGGACGCGCCTGCCCCCAATTCTGCCACCCGGCGGCGGT
chr17	6712359	6714567	ENST00000293800,ENST00000381074,ENST00000433363,ENST00000572094,ENST00000572352,ENST00000573648,ENST00000575230,ENST00000576323	cg10043253	SLC13A5	cg10043253	0.236622	0.170575	3.56283	0.00165447	0.0169363	-1.74402	0.355292	0.0688991	0.0334885	0.271092	0.0521945	0.558282	0.363258	0.636805	0.177249	0.674509	0.198698	0.159309	0.0782657	0.027408	0.0466785	0.0371336	0.0324281	0.0378325	0.0534782	0.0502124	0.0346935	0.0608587	0.0380781	0.0476502	cg10043253	58622428	48799382	cg10043253	cg10043253	58622428	ATTCTTTACAAAACACCTCCCATCCAACACCTAAAACTCCTAAATACACA	48799382	ATTCTTTACAAAACACCTCCCATCCGACACCTAAAACTCCTAAATACGCG	I	C	Grn	CATGCCCCTCAGATTCTTTACAGGGCACCTCCCATCCGGCACCTGGAGCTCCTGAGTGCG[CG]CGCCCCGGGAGAGCTGTGCTCCCCGCGAAATCCGTGCGCTCCAGCTCAGGGCTCCCGGGA
chr17	6712359	6714567	ENST00000293800,ENST00000381074,ENST00000433363,ENST00000572094,ENST00000572352,ENST00000573648,ENST00000575230,ENST00000576323	cg12146546	SLC13A5	cg12146546	0.257171	0.160632	3.41636	0.00236373	0.0213822	-2.088	0.148885	0.31701	0.0168432	0.729657	0.0274718	0.647301	0.357158	0.558227	0.018931	0.467882	0.205138	0.0715662	0.0544589	0.0225797	0.0237416	0.0141178	0.0171176	0.0139295	0.0226834	0.0326396	0.0160695	0.0216424	0.0303467	0.019777	cg12146546	13661501	72730311	cg12146546	cg12146546	13661501	AACACAAAATACTAAAACCCAAACTACCCCTAAAAAACTAACCCAAAACA	72730311	AACGCGAAATACTAAAACCCAAACTACCCCTAAAAAACTAACCCGAAACG	I	T	Red	GGACGCGCCTGCCCCCAATTCTGCCACCCGGCGGCGGTGGGAGGCGTCTTTGGACTCCAA[CG]CTTCGGGCCAGCCCTCTAGGGGCAGCCTGGGCCCTAGCATCTCGCGCTGTCCAAGCCTCT
chr17	6712359	6714567	ENST00000293800,ENST00000381074,ENST00000433363,ENST00000572094,ENST00000572352,ENST00000573648,ENST00000575230,ENST00000576323	cg13545212	SLC13A5	cg13545212	0.653792	0.420412	10.7895	1.7955e-10	1.91616e-07	14.1352	0.700681	0.737067	0.0931397	0.71572	0.628619	0.89831	0.685773	0.840822	0.820561	0.844579	0.748166	0.824555	0.822877	0.0495378	0.075957	0.103327	0.0324499	0.0579614	0.0915015	0.0658769	0.0611131	0.0462126	0.0513337	0.0937491	cg13545212	28798370	30753340	cg13545212	cg13545212	28798370	AACCAAAAAAAACCAAAAAACAAAACCCACAATACAAAAAACACAAAACA	30753340	AACCAAAAAAAACCGAAAAACGAAACCCGCGATACGAAAAACGCGAAACG	I	T	Red	CTCTCCTTTCCATCTCCTTACTTCCGCCCCTCCGGTGTCTCTCCGAGAGGTGTCCCCCCA[CG]CCCCGCGCCCTCCGCACCGCGGGCCTCGCTTCCCGGTCCCCCCTGGCTTCCTCGCCACGT
chr17	6712359	6714567	ENST00000293800,ENST00000381074,ENST00000433363,ENST00000572094,ENST00000572352,ENST00000573648,ENST00000575230,ENST00000576323	cg13781853	SLC13A5	cg13781853	0.24357	0.220743	3.99552	0.000569129	0.00842543	-0.707157	0.259204	0.33074	0.0634885	0.662537	0.0822386	0.52643	0.411147	0.586754	0.117519	0.55589	0.377089	0.201374	0.14652	0.0846038	0.0878388	0.0812082	0.0874676	0.0895169	0.0888673	0.0812256	0.089422	0.0918998	0.0792898	0.115564	cg13781853	64731424	64731424	cg13781853	cg13781853	64731424	AACCCAAACTACCCCTAAAAAACTAACCCRAAACRTTAAAATCCAAAAAC			II			CCCCTCGGGGTCTGTGGGACGCGCCTGCCCCCAATTCTGCCACCCGGCGGCGGTGGGAGG[CG]TCTTTGGACTCCAACGCTTCGGGCCAGCCCTCTAGGGGCAGCCTGGGCCCTAGCATCTCG
chr17	6712359	6714567	ENST00000293800,ENST00000381074,ENST00000433363,ENST00000572094,ENST00000572352,ENST00000573648,ENST00000575230,ENST00000576323	cg14051161	SLC13A5	cg14051161	0.203465	0.300469	3.49634	0.00194604	0.0188377	-1.90071	0.435686	0.174148	0.154071	0.185926	0.140347	0.575317	0.467716	0.673587	0.488138	0.661902	0.466956	0.400143	0.294472	0.136773	0.171088	0.34261	0.145093	0.121049	0.232268	0.183373	0.171072	0.194169	0.188055	0.207299	cg14051161	32625424	32625424	cg14051161	cg14051161	32625424	RAATAAAAAATACCCTATAAAAAATCTAAAAAACATAACRACCCCAAAAC			II			GTTTCCGTGCTTGCCTGGACGGCTCTTGCGCCCTGGGATCTGTAAACCCCAAGGGTGGTG[CG]CCCTGGGGTCGCCATGCCCCTCAGATTCTTTACAGGGCACCTCCCATCCGGCACCTGGAG
chr17	6712359	6714567	ENST00000293800,ENST00000381074,ENST00000433363,ENST00000572094,ENST00000572352,ENST00000573648,ENST00000575230,ENST00000576323	cg16652063	SLC13A5	cg16652063	0.219652	0.241825	3.30942	0.00306093	0.0252363	-2.33621	0.227795	0.280765	0.0963319	0.643977	0.118129	0.495654	0.366023	0.541851	0.11053	0.701058	0.574412	0.167713	0.128239	0.110892	0.118972	0.113511	0.123075	0.110012	0.10814	0.135409	0.107167	0.11622	0.104989	0.202924	cg16652063	29740383	29740383	cg16652063	cg16652063	29740383	AAATCACRAAAAACTTAAACTTAAAAACATAACTCAACRCCRAAACCATC			II			GGTGACGAACAAGATCACGAAGGACTTGAACTTGGAGACATAGCTCAGCGCCGAGGCCAT[CG]CGCGGGAGGGAGACTGGCGGGCGAGACGAGTGAGGGGCAGCTAGAGGCGCCGCGGGCTTA
chr17	6712359	6714567	ENST00000293800,ENST00000381074,ENST00000433363,ENST00000572094,ENST00000572352,ENST00000573648,ENST00000575230,ENST00000576323	cg21872037	SLC13A5	cg21872037	0.372133	0.457819	6.61572	9.49325e-07	0.000102666	5.62786	0.602311	0.469448	0.268856	0.644662	0.589372	0.842427	0.405758	0.73757	0.763677	0.705636	0.616181	0.741223	0.781821	0.201714	0.390468	0.230932	0.1985	0.207131	0.50638	0.202342	0.137085	0.226443	0.258389	0.259337	cg21872037	71777344	71777344	cg21872037	cg21872037	71777344	TTAATTATATCCCTTCCTCTCTAAAACTCCRTTTCCCTCTAACCTAAATC			II			AGATGCGGACACGCGTCTTGGAGGGGCCCCACCGAGCCTCAGCAGCCGCAGCTGCCCGCC[CG]ACCCAGGTCAGAGGGAAACGGAGCTCTAGAGAGGAAGGGACACAACTAAGGCGACACTGA
chr17	6712359	6714567	ENST00000293800,ENST00000381074,ENST00000433363,ENST00000572094,ENST00000572352,ENST00000573648,ENST00000575230,ENST00000576323	cg22040627	SLC13A5	cg22040627	0.383088	0.219635	6.6723	8.32469e-07	9.36145e-05	5.75881	0.398585	0.450923	0.0183301	0.301107	0.0222632	0.682466	0.364152	0.557644	0.368266	0.422955	0.487093	0.523596	0.540436	0.00381183	0.0156908	0.0135886	0.011778	0.0051504	0.0116441	0.0157657	0.0130243	0.00158025	0.0108875	0.030491	cg22040627	11731344	46801377	cg22040627	cg22040627	11731344	CAAACAAAACATATTTTAATCACTAATACTACCCACTTTAACATAAAACA	46801377	CAAACGAAACGTATTTTAATCACTAATACTACCCGCTTTAACGTAAAACG	I	C	Grn	TCCCGGGGCTGCCAAGCGGGGCGTGTTTTGGTCACTGGTGCTGCCCGCTTTGGCGTAAGG[CG]CCCTCCCGCGTCCGCATCTGCTCTTTCCTGGGCTCTGAAGGGTCCCGGATGAAACTCTCT
chr17	6712359	6714567	ENST00000293800,ENST00000381074,ENST00000433363,ENST00000572094,ENST00000572352,ENST00000573648,ENST00000575230,ENST00000576323	cg24970327	SLC13A5	cg24970327	0.202637	0.218216	3.1175	0.00484363	0.0339505	-2.77456	0.214584	0.250168	0.0907943	0.65636	0.0786821	0.432817	0.271006	0.480178	0.116692	0.732054	0.448698	0.154008	0.118143	0.109495	0.109558	0.0996531	0.106997	0.0853767	0.108103	0.135001	0.096027	0.0946723	0.108413	0.139704	cg24970327	17779452	17779452	cg24970327	cg24970327	17779452	TAACRAACAAAATCACRAAAAACTTAAACTTAAAAACATAACTCAACRCC			II			CAGGAGCGGGGTGACGAACAAGATCACGAAGGACTTGAACTTGGAGACATAGCTCAGCGC[CG]AGGCCATCGCGCGGGAGGGAGACTGGCGGGCGAGACGAGTGAGGGGCAGCTAGAGGCGCC
chr17	6712359	6714567	ENST00000293800,ENST00000381074,ENST00000433363,ENST00000572094,ENST00000572352,ENST00000573648,ENST00000575230,ENST00000576323	cg26782108	SLC13A5	cg26782108	0.293219	0.39327	4.36929	0.000224413	0.00455711	0.204613	0.439512	0.681401	0.200707	0.233134	0.32312	0.797421	0.427552	0.640898	0.582271	0.645157	0.505866	0.656547	0.726023	0.197496	0.160799	0.169603	0.184667	0.288593	0.171502	0.211057	0.138673	0.21706	0.217613	0.621815	cg26782108	54754468	54646464	cg26782108	cg26782108	54754468	CCAAATAAAACTCTCTACAAACCTCTAAATCTCTCAAATCTATCTCCCCA	54646464	CCGAATAAAACTCTCTACAAACCTCTAAATCTCTCAAATCTATCTCCCCG	I	A	Red	CTCTGAAGGGTCCCGGATGAAACTCTCTGCAGGCCTCTGGGTCTCTCAGGTCTATCTCCC[CG]ATCTCCCTCTCCTTTCCATCTCCTTACTTCCGCCCCTCCGGTGTCTCTCCGAGAGGTGTC
chr17	35459550	35461550	ENST00000588022	cg00548911	RP11-1094M14.7	cg00548911	0.0679094	0.543606	1.20666	0.239834	0.424771	-6.22924	0.494164	0.455303	0.412996	0.630776	0.717201	0.761401	0.681225	0.504303	0.590832	0.612551	0.613608	0.67047	0.326671	0.296072	0.694012	0.521876	0.419156	0.397614	0.727687	0.485495	0.305776	0.682443	0.428365	0.616539	cg00548911	44744449	44744449	cg00548911	cg00548911	44744449	AAAATTTACCCTAAAACAACCTCTTTATCCTATAAATTACTTAAAAATAC			II			ACTGCATTTTTAAAATTTACCCTGAGACAACCTCTTTGTCCTATGGATTACTTAGAAGTA[CG]TTTTAACTTTCTAAGTGTTTGGAAATTTTCCTGTTACCTTTCTGCCATTGATTTGTAGTT
chr17	35459550	35461550	ENST00000588022	cg02532538	RP11-1094M14.7	cg02532538	0.243074	0.173032	3.40417	0.00243458	0.0217805	-2.1164	0.12288	0.0918054	0.0387087	0.548804	0.119985	0.421715	0.538481	0.209236	0.426351	0.796832	0.261215	0.0781629	0.0435592	0.021633	0.031104	0.0498415	0.0396496	0.020371	0.0408797	0.0428578	0.0298543	0.0504179	0.0300611	0.0983677	cg02532538	18686503	50728439	cg02532538	cg02532538	18686503	ACACAAAACAATCAAAATCCCCCTACTTAAACAAATTATAACAAAAAACA	50728439	ACGCGAAACAATCAAAATCCCCCTACTTAAACGAATTATAACGAAAAACG	I	A	Red	GGCCGGCCCCGCCCCCGCCCCCGCCCCGCTGGGCTGCCACACTCCAGCCAATCCCTGCCC[CG]CTCTCCGCCACAACCCGCTCAAGTAGGGGGACTCTGACTGCCCCGCGCAGGTGGCCTGCC
chr17	35459550	35461550	ENST00000588022	cg03079366	RP11-1094M14.7	cg03079366	0.0867647	0.285967	1.95338	0.0630491	0.180139	-5.13482	0.230713	0.260418	0.292796	0.194493	0.229386	0.468267	0.407071	0.216588	0.593367	0.407846	0.360658	0.389247	0.183699	0.166194	0.18799	0.396291	0.196022	0.183996	0.240754	0.197654	0.176106	0.284511	0.169894	0.429257	cg03079366	73647308	73647308	cg03079366	cg03079366	73647308	CACAAAATACACAACAACTATATAACCAACATTATTTCCTCCCTAACAAC			II			AAATCATACTCCACAGAATGCACAACAACTGTATGGCCAGCATTATTTCCTCCCTGGCAG[CG]GCACATGGGGTCCTGCGCCAGTAGATCCGCCACCTCCCCTTTGCCTTCGTCGCCCCACTG
chr17	35459550	35461550	ENST00000588022	cg04296540	RP11-1094M14.7	cg04296540	0.340036	0.266618	6.51458	1.2017e-06	0.000120606	5.39286	0.135398	0.483262	0.188357	0.612858	0.566649	0.640821	0.404754	0.446606	0.55195	0.496024	0.379951	0.454567	0.130877	0.106528	0.055898	0.0611874	0.0504337	0.0539423	0.044442	0.091495	0.0871447	0.113228	0.0617704	0.180676	cg04296540	73601362	20740380	cg04296540	cg04296540	73601362	AAAAAAATACCTCCAAATAATTCTTAACAAACACCACAACTCCAATAACA	20740380	AAAAAAATACCTCCAAATAATTCTTAACGAACGCCGCAACTCCGATAACG	I	C	Grn	CGCCGCTGGGCAGGGAGGATGCCTCCAGGTAGTTCTTGGCGAACGCCGCAGCTCCGGTGA[CG]CGAGGAGAGCCGGAAGGAGACGCGGCCGGCGAGAGGTGAGCGAACTGTATTGCTCTGCGG
chr17	35459550	35461550	ENST00000588022	cg05567911	RP11-1094M14.7	cg05567911	0.0148465	0.850493	0.488578	0.629768	0.771207	-6.83631	0.913842	0.871457	0.939022	0.917895	0.91814	0.839107	0.87794	0.883148	0.827045	0.764827	0.847503	0.906086	0.638854	0.736122	0.8079	0.866587	0.884796	0.831492	0.902708	0.916169	0.71874	0.809562	0.872371	0.920514	cg05567911	20759505	20759505	cg05567911	cg05567911	20759505	AAAAAAACCAACAAAATCAAAAACAAAATCRCACATCCTAAATCCACTCC			II			TTAAACATCTCAGAGAAGCCAACAAGGTCAGAAACAAGATCGCACATCCTAAGTCCACTC[CG]AGCAGCTTTGGAAGAATAAACTGGGCCAATGCCCTTTTTTGTTGTACCCAAATTTTTTCC
chr17	35459550	35461550	ENST00000588022	cg13542090	RP11-1094M14.7	cg13542090	0.345034	0.246462	4.25504	0.000298374	0.00549875	-0.0750937	0.347911	0.123928	0.0194198	0.644033	0.0908554	0.788869	0.419977	0.711408	0.556706	0.259649	0.597921	0.618728	0.0804294	0.0380669	0.0306338	0.0460339	0.0255297	0.0394216	0.231309	0.044796	0.025326	0.048207	0.010156	0.11577	cg13542090	64717487	19628362	cg13542090	cg13542090	64717487	ACCCAAAAAAAACTAAATAACAATAATACTCAATATACAATAAAACAACA	19628362	ACCCAAAAAAAACTAAATAACGATAATACTCGATATACAATAAAACGACG	I	A	Red	CTCCCTGGCAGCGGCACATGGGGTCCTGCGCCAGTAGATCCGCCACCTCCCCTTTGCCTT[CG]TCGCCCCACTGCACACCGAGCACCACCGTCACCCAGTTTCCTCTGGGCCGCGCCCTGGGG
chr17	41527299	41529308	ENST00000361566,ENST00000455635	cg02416424	KRT19	cg02416424	0.0128021	0.236661	0.218657	0.828847	0.903592	-6.93442	0.115104	0.290735	0.105828	0.149471	0.655682	0.291039	0.263822	0.433673	0.113722	0.238499	0.158702	0.213616	0.122978	0.200341	0.167975	0.308129	0.159869	0.171196	0.550466	0.126108	0.100917	0.37282	0.168842	0.200329	cg02416424	40637323	40637323	cg02416424	cg02416424	40637323	AACTCAAAATATAACTTCCAAAAACAAAAATATCCAAATATATCCCTAAC			II			AGAAGCTCCGACCCGCACTCCCCCACTCTCTCTCTGCAGACCCTGTTCTGGCCTTTCCCC[CG]TCAGGGACATACCTGGACACCCCTGTCCCTGGAAGCCACATTCTGAGCCTCACCCTTTAA
chr17	41527299	41529308	ENST00000361566,ENST00000455635	cg02893823	KRT19	cg02893823	0.275092	0.228256	4.51039	0.000157839	0.00360115	0.550813	0.201006	0.353551	0.0784045	0.6789	0.431882	0.40916	0.184406	0.423666	0.185412	0.725693	0.214198	0.551523	0.16862	0.0871617	0.102255	0.0790446	0.0685374	0.0541695	0.0721039	0.0757893	0.0760778	0.0940368	0.0690387	0.0935124	cg02893823	18802436	67652500	cg02893823	cg02893823	18802436	TCATAACAAAACAAAACACAAACAAAACAACCCTAATCTCAAAAACTACA	67652500	TCATAACGAAACGAAACACGAACGAAACAACCCTAATCTCAAAAACTACG	I	A	Red	AGCTGTAGGAAGTCATGGCGAGGCGGAGCACGGACGGAGCAACCCTGGTCTCAGAAGCTG[CG]ATTCGCGGGAGGAGCGGCGAGGCCCTCACCTGGCGCCTTTTATGCCCGCGGCCGGTGGAG
chr17	41527299	41529308	ENST00000361566,ENST00000455635	cg03550233	KRT19	cg03550233	-0.0295031	0.398557	-0.760203	0.454858	0.633639	-6.66399	0.402348	0.367192	0.300765	0.451583	0.577466	0.295921	0.411982	0.403733	0.313924	0.454723	0.346014	0.417851	0.261943	0.430268	0.341984	0.405638	0.360118	0.335241	0.6664	0.507972	0.289644	0.508064	0.325287	0.389297	cg03550233	65743394	65743394	cg03550233	cg03550233	65743394	CAAAAACACCAATTCCRAATCAAAACACATCCRAACATTTTAAACTACAC			II			GTCCCCTCTGACAAAGGCACCAGTTCCGGATCAGGGCACATCCGGGCATTTTGAGCTGCA[CG]AACCCAGCCCTCTCAAGACAAAGCTGCCTCACCCTGCTGTCGCCATTCAGTGCCCCAGGT
chr17	41527299	41529308	ENST00000361566,ENST00000455635	cg05396212	KRT19	cg05396212	0.243273	0.480117	4.48937	0.000166333	0.00373164	0.499206	0.339895	0.72686	0.392231	0.723256	0.599716	0.817182	0.595498	0.592603	0.603122	0.419385	0.480582	0.734805	0.665886	0.31401	0.253803	0.382067	0.400278	0.356257	0.602579	0.40783	0.143656	0.390863	0.215206	0.36524	cg05396212	66786331	34683470	cg05396212	cg05396212	66786331	AAACCCAACTATAAAATACCCAAAAATCTAAACCAAAAACCACACTACCA	34683470	AAACCCGACTATAAAATACCCAAAAATCTAAACCAAAAACCGCGCTACCG	I	C	Grn	GGGGGCAAGACTGGCCCCGGGTGGACCAGATCACCAAAGCCAAACTCTCGCATCTTCCTG[CG]GCAGCGCGGCCCCTGGCCTAGACCTCTGGGCACTCTACAGCCGGGTCCCATCTCCTCCCA
chr17	41527299	41529308	ENST00000361566,ENST00000455635	cg11462865	KRT19	cg11462865	0.136823	0.223443	2.21902	0.0366336	0.126594	-4.65391	0.092566	0.385366	0.0954063	0.400669	0.311743	0.530098	0.249392	0.397853	0.162893	0.13686	0.0909862	0.723897	0.142272	0.17317	0.104025	0.101217	0.0906098	0.102456	0.113454	0.316011	0.093826	0.151943	0.28204	0.11389	cg11462865	61625404	61625404	cg11462865	cg11462865	61625404	CCCACCTTATCCCRCAAATCCTAAATAATCRTATAATAATAACTATAATC			II			CCGGGCCTCCGCCCACCTTGTCCCGCAGGTCCTGGATGGTCGTGTAGTAGTGGCTGTAGT[CG]CGGGAGGGCCCAGGCCCCTGCTTCTGGTACCAGTCGCGGATCTTCACCTCTAGCTCGCCG
chr17	41527299	41529308	ENST00000361566,ENST00000455635	cg12491114	KRT19	cg12491114	-0.106759	0.42668	-1.6607	0.110352	0.258499	-5.61287	0.467333	0.370998	0.347404	0.292371	0.739295	0.294482	0.384913	0.529409	0.286109	0.242934	0.29357	0.458362	0.203552	0.285877	0.294406	0.546484	0.527081	0.307036	0.833515	0.575281	0.444754	0.662128	0.293288	0.559727	cg12491114	49734485	49734485	cg12491114	cg12491114	49734485	TCCCTACAACTATTCTCAAAAAACTATTATCACCTAAAACACTAAATAAC			II			CGGGCATTTTGAGCTGCACGAACCCAGCCCTCTCAAGACAAAGCTGCCTCACCCTGCTGT[CG]CCATTCAGTGCCCCAGGTGACAACAGTCTCCTGAGAACAGCTGCAGGGAGCGGTTCTGGC
chr17	41527299	41529308	ENST00000361566,ENST00000455635	cg13002493	KRT19	cg13002493	0.130093	0.130217	2.49014	0.020436	0.0866909	-4.12333	0.0434907	0.266332	0.0311105	0.287007	0.564966	0.279521	0.0947498	0.410479	0.0325563	0.066933	0.0855712	0.272174	0.0330748	0.0471147	0.0478309	0	0.15184	0.0495507	0.136942	0.0603293	0.014019	0.0862575	0.0399969	0.0233723	cg13002493	56682312	17764510	cg13002493	cg13002493	56682312	ATAAATAAAACCTCTAAAAATAACAAAAACAAAATTAAAACCCCAAAACA	17764510	ATAAATAAAACCTCTAAAAATAACGAAAACAAAATTAAAACCCCGAAACG	I	A	Red	TCTACAGCCGGGTCCCATCTCCTCCCACTCTTCAGGCCTCGCTGACCCGCGTCCCTTCTT[CG]TCCCGGGGCTCCAACCTTGCCCCCGCCACCTCCAGAGGCCCCACCCACTTATCTGCCCTG
chr17	41527299	41529308	ENST00000361566,ENST00000455635	cg16585619	KRT19	cg16585619	-0.0319555	0.679501	-0.469084	0.643427	0.781023	-6.84587	0.667988	0.766295	0.55325	0.673972	0.907231	0.897804	0.621017	0.762948	0.432575	0.889142	0.413154	0.646626	0.411115	0.892533	0.712206	0.599114	0.621412	0.72895	0.933132	0.653084	0.664688	0.804277	0.336431	0.71909	cg16585619	32800506	32800506	cg16585619	cg16585619	32800506	AAAAACTCTTAACAAAAAACACTCTAAATAATTAATCACTAAAACTAAAC			II			CTCAAGTGATCCACCCGCCTGGGCCGCCCAAAGTGCTGGGATTACAGGCGTGAGCCCCTG[CG]CCCAGCCCCAGTGATTAACCATTCAGAGTGCTCCCTGTTAAGAGCCCCTTGCTTGCGATC
chr17	41527299	41529308	ENST00000361566,ENST00000455635	cg17231690	KRT19	cg17231690	0.176678	0.131227	2.695	0.0129268	0.0643692	-3.69948	0.079248	0.117851	0.0510674	0.284368	0.134358	0.777885	0.486871	0.324734	0.0286226	0.0495519	0.289983	0.0985864	0.0355323	0.0290165	0.0236751	0.0025092	0.0302079	0.0321722	0.0331483	0.0350674	0.100724	0.0518671	0.0261382	0.0262713	cg17231690	43660461	19626345	cg17231690	cg17231690	43660461	AAAACAAAATAAACAAAAACCCAACCACAAAAAATACAATACACCTACCA	19626345	GAAACAAAATAAACGAAAACCCGACCGCGAAAAATACAATACACCTACCG	I	C	Grn	ACGGGCTCCTGCCCGCCGCCCCGCCTGGAACCTCGCCCGGCCCGCGGGGCTGGGTTTCCG[CG]GCAGGTGCACTGCACTTCCCGCGGCCGGGCCTCCGCCCACCTTGTCCCGCAGGTCCTGGA
chr17	41527299	41529308	ENST00000361566,ENST00000455635	cg22379915	KRT19	cg22379915	0.10786	0.0842087	2.48634	0.0206077	0.0871621	-4.13102	0.0342487	0.061056	0.0173185	0.200061	0.194394	0.173664	0.0511241	0.429717	0.0103248	0.0723884	0.0444258	0.424154	0.0245048	0.0124657	0.0323037	0.0242902	0.00976468	0.0325195	0.02156	0.0278814	0.02333	0.0397013	0.0152578	0.0445529	cg22379915	27709430	33765398	cg22379915	cg22379915	27709430	AAAATTCTACATAATTAACTTCTCATTACCCACCAACAACCCATCAAACA	33765398	AAAATTCTACATAATTAACTTCTCGTTACCCGCCAACAACCCGTCGAACG	I	C	Grn	CAGGCGGTCGTTGAGGTTCTGCATGGTTAGCTTCTCGTTGCCCGCCAGCAGCCCGTCGGA[CG]CGGTCAGGACGCCGCCGTAGCCGCCGCCGTAGGCCCCCGAGGAGGACGAGGACACAAAGC
chr17	48429190	48431275	ENST00000336915,ENST00000584709,ENST00000584924	cg02957270	SKAP1	cg02957270	-0.0154968	0.85859	-0.407268	0.687578	0.811959	-6.87365	0.791608	0.885225	0.858467	0.88851	0.852887	0.931889	0.901488	0.893384	0.883657	0.900998	0.841442	0.901043	0.538743	0.911791	0.852879	0.913674	0.906618	0.88483	0.920744	0.895358	0.901028	0.873378	0.61021	0.866319	cg02957270	67700463	67700463	cg02957270	cg02957270	67700463	ATAATTAATTCCCAATAAACAATATAAAAACACCAACATTTAAAAAAATC			II			GTTGAAAGGAAATGATTAATTCCCAATAAGCAATATAAGGACACCAACATTTGGGAGAAT[CG]CGGCAGCGTGGCAGCAAGGGACACAGGAAACCAAACTGTGCTGTTCTCCCTCAGGATGGA
chr17	48429190	48431275	ENST00000336915,ENST00000584709,ENST00000584924	cg04483289	SKAP1	cg04483289	0.194769	0.467514	2.60639	0.0157848	0.0732452	-3.88504	0.355184	0.770013	0.268457	0.856696	0.496135	0.186476	0.71299	0.777278	0.577596	0.695913	0.458737	0.547058	0.535644	0.424494	0.310355	0.504155	0.210219	0.15495	0.541178	0.578103	0.201115	0.374856	0.163687	0.519037	cg04483289	47749323	55603454	cg04483289	cg04483289	47749323	TCAAACACCCCATAATCTTTCAAATCTACCACCATAAAATCAACTATTCA	55603454	TCAAACACCCCGTAATCTTTCAAATCTACCACCGTAAAATCAACTATTCG	I	A	Red	AAACAAAAGACTTCACAAGGCTCAAAGGACCCACGGCTTTGGACACTCCATCCTAAGCAC[CG]AACAGTTGACCTCACGGTGGCAGATTTGAAAGACCACGGGGTGCCTGAAGTAGGGTGCAG
chr17	48429190	48431275	ENST00000336915,ENST00000584709,ENST00000584924	cg05106502	SKAP1	cg05106502	-0.100935	0.656304	-1.6842	0.105673	0.251457	-5.57667	0.49722	0.410929	0.516952	0.569087	0.705929	0.826243	0.7224	0.791057	0.66766	0.733962	0.323726	0.820293	0.345096	0.76665	0.685931	0.4989	0.784162	0.513147	0.783724	0.717394	0.768769	0.793277	0.753161	0.755634	cg05106502	11728419	11728419	cg05106502	cg05106502	11728419	AACTACRAAAAACTCATAAAATCCCCATAAACCAAAACCAAATAATTAAC			II			CCCTAGACGTCTGCAGGGTGATAAAGGGAGGGCTGGGGTTTTCGCACTGACAAAAACTCA[CG]TCAACCACCTGGCCTTGGCCCATGGGGATCCCATGAGCCCCTCGCAGCCCCCTGGAGAGC
chr17	48429190	48431275	ENST00000336915,ENST00000584709,ENST00000584924	cg12513481	SKAP1	cg12513481	0.0699887	0.340795	1.07584	0.293158	0.482201	-6.37527	0.182704	0.410559	0.478197	0.426702	0.466799	0.126135	0.592594	0.396782	0.575902	0.200638	0.447485	0.176334	0.366526	0.238525	0.659996	0.176276	0.204649	0.152577	0.471439	0.477127	0.332279	0.337835	0.124955	0.156077	cg12513481	38713315	38713315	cg12513481	cg12513481	38713315	TACCACCRTAAAATCAACTATTCRATACTTAAAATAAAATATCCAAAACC			II			AAAGGTGCGCCCCTCCAGCACCCACCAAAACAAAAGACTTCACAAGGCTCAAAGGACCCA[CG]GCTTTGGACACTCCATCCTAAGCACCGAACAGTTGACCTCACGGTGGCAGATTTGAAAGA
chr17	48429190	48431275	ENST00000336915,ENST00000584709,ENST00000584924	cg14233507	SKAP1	cg14233507	0.131375	0.358465	2.07363	0.0494998	0.154146	-4.92229	0.358536	0.444764	0.116973	0.661009	0.226549	0.52511	0.460077	0.247135	0.369899	0.736272	0.273649	0.427624	0.595226	0.140519	0.128505	0.376827	0.182994	0.36358	0.43866	0.177037	0.173654	0.322051	0.427194	0.429315	cg14233507	73614335	73614335	cg14233507	cg14233507	73614335	TATAAAATCTTTTATTTTAATAAATACTAAAAAAACRCACCTTTAACCTC			II			GGCGCTCACGCCGGAGCCCCACGGTAGAAGGATTGGGGGTGCCGGAAGCACCGCACCGTG[CG]AGGCCAAAGGTGCGCCCCTCCAGCACCCACCAAAACAAAAGACTTCACAAGGCTCAAAGG
chr17	48429190	48431275	ENST00000336915,ENST00000584709,ENST00000584924	cg16460446	SKAP1	cg16460446	0.256352	0.321104	5.88072	5.41013e-06	0.000349154	3.89404	0.494115	0.435819	0.301284	0.533215	0.230702	0.596454	0.569593	0.411006	0.568757	0.632387	0.301655	0.195374	0.431417	0.177562	0.199539	0.245911	0.141895	0.164883	0.189496	0.211652	0.144338	0.180907	0.146021	0.202508	cg16460446	36680469	64765327	cg16460446	cg16460446	36680469	TCAAAAAATAACACAAACAACAAACAAAAACCAAAACAAAACACAAAACA	64765327	TCAAAAAATAACGCGAACGACAAACGAAAACCGAAACGAAACGCGAAACG	I	T	Red	TCCCCGGGCGCGTCAGGAAGTGGCGCGGGCGGCAGGCGGGGACCGGAACGGGGCGCGGGG[CG]TGGGTGCACGTGGCGCTCACGCCGGAGCCCCACGGTAGAAGGATTGGGGGTGCCGGAAGC
chr17	48429190	48431275	ENST00000336915,ENST00000584709,ENST00000584924	cg16789104	SKAP1	cg16789104	0.153307	0.315424	1.93529	0.0653482	0.184386	-5.16601	0.0637229	0.195184	0.0403488	0.675567	0.140472	0.516022	0.417397	0.203151	0.500413	0.681845	0.302977	0.677419	0.599453	0.0848813	0.159042	0.238231	0.392587	0.143254	0.0532992	0.397833	0.347552	0.347146	0.104849	0.287538	cg16789104	39704468	45642388	cg16789104	cg16789104	39704468	AAAAAATTAAAAATACCAAAAACACCACACCATACAAAACCAAAAATACA	45642388	AAAAAATTAAAAATACCGAAAACACCGCACCGTACGAAACCAAAAATACG	I	C	Grn	AGCCCCACGGTAGAAGGATTGGGGGTGCCGGAAGCACCGCACCGTGCGAGGCCAAAGGTG[CG]CCCCTCCAGCACCCACCAAAACAAAAGACTTCACAAGGCTCAAAGGACCCACGGCTTTGG
chr17	48429190	48431275	ENST00000336915,ENST00000584709,ENST00000584924	cg18261462	SKAP1	cg18261462	0.340043	0.205599	6.23161	2.3392e-06	0.000193239	4.72905	0.549008	0.260064	0.181371	0.426135	0.0583566	0.382698	0.553596	0.428749	0.486521	0.683332	0.327801	0.134395	0.226856	0.0276626	0.0214009	0.0195276	0.0125925	0.00448643	0.0144813	0.0281474	0.0194834	0.0350325	0.00676615	0.0459204	cg18261462	30650324	10605480	cg18261462	cg18261462	30650324	AACAACAAACAAAAACCAAAACAAAACACAAAACATAAATACACATAACA	10605480	AACGACAAACGAAAACCGAAACGAAACGCGAAACGTAAATACACGTAACG	I	C	Grn	GGAAGTGGCGCGGGCGGCAGGCGGGGACCGGAACGGGGCGCGGGGCGTGGGTGCACGTGG[CG]CTCACGCCGGAGCCCCACGGTAGAAGGATTGGGGGTGCCGGAAGCACCGCACCGTGCGAG
chr17	48429190	48431275	ENST00000336915,ENST00000584709,ENST00000584924	cg19585103	SKAP1	cg19585103	0.189656	0.18626	2.76021	0.0111432	0.0584662	-3.5609	0.0664134	0.135031	0.184951	0.537813	0.159562	0.837118	0.488725	0.207973	0.223152	0.132644	0.0482193	0.414483	0.115328	0.0940468	0.0973054	0.0780213	0.0664862	0.0592743	0.0945981	0.0650773	0.0544744	0.113682	0.0568778	0.138982	cg19585103	56633486	21802496	cg19585103	cg19585103	56633486	AACAAAACAAAACACAAACCCTAATCAAAAAACAAACAAACTAAAAAACA	21802496	AACGAAACGAAACGCGAACCCTAATCGAAAAACGAACGAACTAAAAAACG	I	A	Red	GGGCGGGAGAGAGGCGGGACGGGGCGCGGGCCCTGGTCGGGAGGCGGACGGGCTGGAAGG[CG]ACCCGGCTGCACCGCGAGGCACCTGTACCTCAGCCGCGGTCGCCGCCCGCCCAGCCCGGC
chr17	48429190	48431275	ENST00000336915,ENST00000584709,ENST00000584924	cg24322968	SKAP1	cg24322968	0.116711	0.463782	1.99374	0.058174	0.171031	-5.06447	0.398301	0.641869	0.389642	0.614973	0.488763	0.257662	0.477432	0.770814	0.472502	0.732941	0.46772	0.514977	0.496977	0.224188	0.442369	0.727844	0.462256	0.287313	0.188445	0.486861	0.281881	0.456407	0.441209	0.407429	cg24322968	44649462	44649462	cg24322968	cg24322968	44649462	ATCCTAAACACCRAACAATTAACCTCACRATAACAAATTTAAAAAACCAC			II			TTGGACACTCCATCCTAAGCACCGAACAGTTGACCTCACGGTGGCAGATTTGAAAGACCA[CG]GGGTGCCTGAAGTAGGGTGCAGGGAGGCAGAATCCAAGGAAGAGATCCCCGTCAAGCATA
chr17	50115287	50118799	ENST00000508892,ENST00000515816	cg01067062	SAMD14	cg01067062	-0.0568341	0.753522	-1.35571	0.188358	0.364266	-6.04504	0.841557	0.822848	0.762639	0.832985	0.800393	0.464986	0.697364	0.817669	0.770984	0.65203	0.76914	0.627121	0.597436	0.862252	0.849563	0.878198	0.8226	0.849514	0.847701	0.745096	0.769266	0.74353	0.685309	0.574353	cg01067062	35667479	35667479	cg01067062	cg01067062	35667479	AAACTACTATCCAATCTAACCRTCTCTAACACAACCAAATCCAAATCTAC			II			GGGCCTTGTGTAAACTGCTGTCCAGTCTGGCCGTCTCTGGCACAGCCAAGTCCAGGTCTG[CG]AACCGGGGGAGGGGAGCAGAGACCAGACACATGAGAGGTGACGGCAAGCCCAGAGGCCCA
chr17	50115287	50118799	ENST00000508892,ENST00000515816	cg03629025	SAMD14	cg03629025	-0.0514057	0.698557	-1.38267	0.180051	0.354016	-6.00978	0.791424	0.584286	0.762671	0.817658	0.720758	0.503432	0.636596	0.777001	0.710147	0.671853	0.600546	0.730769	0.467801	0.788238	0.652353	0.785267	0.77148	0.755598	0.713393	0.774713	0.715007	0.718303	0.744838	0.571223	cg03629025	17640422	17640422	cg03629025	cg03629025	17640422	TAACCAACAATTAAACCCRAACCTTATATAAACTACTATCCAATCTAACC			II			TCTCCGGCCCTTGGCCAACAGTTGGGCCCGGGCCTTGTGTAAACTGCTGTCCAGTCTGGC[CG]TCTCTGGCACAGCCAAGTCCAGGTCTGCGAACCGGGGGAGGGGAGCAGAGACCAGACACA
chr17	50115287	50118799	ENST00000508892,ENST00000515816	cg04650899	SAMD14	cg04650899	-0.000906833	0.306485	-0.0129166	0.989806	0.994724	-6.95903	0.076425	0.352541	0.0535025	0.101708	0.357102	0.65136	0.239341	0.208975	0.0998514	0.468679	0.330038	0.433058	0.606327	0.29577	0.0769546	0.383479	0.295886	0.373537	0.516993	0.228941	0.217912	0.218607	0.559545	0.209119	cg04650899	21735328	18789460	cg04650899	cg04650899	21735328	TACACACAAATAACAACACACAAAACTAAAAAAACTATCAAAAAAAAACA	18789460	TACGCGCGAATAACGACGCACGAAACTAAAAAAACTATCGAAAAAAAACG	I	C	Grn	GCTGTGCGGCTCTGCGCGCGGGTGGCGGCGCACGAAGCTGGGGGAGCTGTCGGAGGAGGG[CG]CGGAGCGCGGCGGAGAGCAGGAGGCGGCGGCCAGGCCCTCGTGCGACGCAGCGTTGTGCA
chr17	50115287	50118799	ENST00000508892,ENST00000515816	cg05000772	SAMD14	cg05000772	-0.0274717	0.904257	-2.4553	0.0220613	0.0910672	-4.19356	0.854891	0.919942	0.826567	0.916354	0.844098	0.948342	0.906018	0.886931	0.875294	0.904148	0.874823	0.920302	0.913943	0.909623	0.885508	0.928275	0.927305	0.925141	0.912603	0.93774	0.916243	0.917488	0.922875	0.927712	cg05000772	25631431	25631431	cg05000772	cg05000772	25631431	TATCATCATAATAATTTAATAAAAAAACAATCAAATCAAACCTAACTAAC			II			CCTGGGCTCAAGCGATCCTCCATCTCGGCCTCCCAAGGTGTTGGGATTACAGGCGTGAGC[CG]CCAGCCAGGCCTGATTTGATTGTTTCTCCACTAAACCACTATGATGATAAAGACTGCATG
chr17	50115287	50118799	ENST00000508892,ENST00000515816	cg11441693	SAMD14	cg11441693	-0.03194	0.534365	-0.471465	0.641752	0.779773	-6.84472	0.26062	0.543808	0.284876	0.367803	0.643571	0.90405	0.472981	0.432344	0.280442	0.552945	0.594141	0.656449	0.762402	0.66801	0.251453	0.615212	0.58771	0.590496	0.738516	0.517117	0.452536	0.478674	0.629171	0.539427	cg11441693	70637369	70637369	cg11441693	cg11441693	70637369	AACCCACAAAATCTAACACTTAATAAACRCTCRATAAAAAATAAATAAAC			II			GGGTGTCCCAGAGCCCACAGGATCTGGCACTTAGTAGGCGCTCGGTAAAGAATGAGTGAG[CG]GCGGCGTTTACTCTTCACCTCCCCCAGCCACCCTGCTCAGCTGCCCCTTCCGCGGCTGCG
chr17	50115287	50118799	ENST00000508892,ENST00000515816	cg22655521	SAMD14	cg22655521	-0.0360976	0.27821	-0.536824	0.596546	0.746716	-6.81102	0.0835651	0.292807	0.0478433	0.210754	0.289661	0.649551	0.234218	0.255614	0.0516623	0.164245	0.182208	0.437326	0.502196	0.407633	0.0807874	0.382466	0.282184	0.305294	0.562972	0.208107	0.220374	0.158809	0.512879	0.153886	cg22655521	43773437	48808480	cg22655521	cg22655521	43773437	TATACAAAAACCAATAACATATAAACAACAAAAACAACAACTCATCCTCA	48808480	TATACAAAAACCGATAACGTATAAACGACGAAAACGACGACTCGTCCTCG	I	T	Red	GCGACGCAGCGTTGTGCAGGGGCCGGTAGCGTGTGAGCGGCGAGGGCGGCGGCTCGTCCT[CG]TCCAGGCTGCGCCGCAACCCCGGAGGATCCAGGCAGAAAGAGCCCCCGGCCGGGGACCCC
chr17	50115287	50118799	ENST00000508892,ENST00000515816	cg23216654	SAMD14	cg23216654	-0.0527463	0.602522	-1.31084	0.202854	0.382099	-6.10244	0.474815	0.591014	0.40925	0.555972	0.697796	0.67101	0.512189	0.738422	0.406616	0.653139	0.434773	0.705152	0.668358	0.730518	0.566346	0.700442	0.592186	0.64493	0.630776	0.629503	0.556267	0.550881	0.750429	0.589745	cg23216654	32643349	13657456	cg23216654	cg23216654	32643349	AAACCCTCAAAACCCACAATTTACAAAATAAAAATCTCCCAACTCCTCCA	13657456	AAACCCTCAAAACCCGCAATTTACAAAATAAAAATCTCCCAACTCCTCCG	I	A	Red	AGCCATCGGTCACCTGGACGAGGGGGCAGCCGCTCACCGAGAACCCTCCTCCTCCCTTCC[CG]GAGGAGCTGGGAGACTTTCACCCTGTAAACTGCGGGCCCTGAGGGTCCTTCCGGGGCCTA
chr17	50469930	50471930	ENST00000512537	cg12649208	ACSF2	cg12649208	0.0874566	0.523961	1.61648	0.119631	0.272103	-5.6799	0.61783	0.399794	0.444324	0.464138	0.81271	0.726462	0.368783	0.585649	0.498381	0.634617	0.503299	0.789848	0.486752	0.336963	0.447542	0.572578	0.412252	0.428974	0.698057	0.414786	0.372509	0.644164	0.354705	0.559945	cg12649208	13804433	13804433	cg12649208	cg12649208	13804433	CTCACTAAAAACAACCRATATCCCAACTAAATACACCCCAACTAAATAAC			II			GGCAGAATTATGCCTCACACGGAGGTGAGCCCCTGACCAAGACTCCAAAGTCCCACCTCC[CG]TCACCCAGCTGGGGTGCACCCAGCTGGGACATCGGTTGCTTTCAGTGAGAGAGTCAAATG
chr17	50833649	50836409	ENST00000311378,ENST00000426127	cg00003625	WFIKKN2	cg00003625	0.0532408	0.453736	0.989697	0.332624	0.521956	-6.46317	0.618792	0.569287	0.44606	0.791827	0.572753	0.234757	0.653532	0.486272	0.450427	0.386974	0.451496	0.284978	0.26864	0.368258	0.580226	0.510834	0.341643	0.354559	0.5357	0.358165	0.348091	0.495905	0.360848	0.419642	cg00003625	57608389	25674311	cg00003625	cg00003625	57608389	CCCCACAAAAAACCAAAACCAAAATAAAAATCAACTTACAAAACACAACA	25674311	CCCCACAAAAAACCGAAACCGAAATAAAAATCGACTTACAAAACACAACG	I	C	Grn	CGTGCGCACACCCCCCACAAAGGGCCGGGGCCGGGGTGGGAGTCGGCTTACAGGGCACAG[CG]CGGCGCAGGCCCGCCCTGGAATGGCCGTGAACTTGTTGTTTTTCCACGTCATTTGCTCTC
chr17	50833649	50836409	ENST00000311378,ENST00000426127	cg00463502	WFIKKN2	cg00463502	0.0134084	0.505299	0.43784	0.665588	0.796771	-6.86039	0.61386	0.559786	0.473901	0.606375	0.565237	0.394709	0.628274	0.558322	0.489712	0.475276	0.536526	0.385781	0.361019	0.440967	0.60196	0.531711	0.445629	0.460569	0.579427	0.464851	0.44256	0.531356	0.497182	0.482188	cg00463502	53729367	53729367	cg00463502	cg00463502	53729367	AAATAACRTAAAAAAACAACAAATTCACRACCATTCCAAAACRAACCTAC			II			GCACACCCCCCACAAAGGGCCGGGGCCGGGGTGGGAGTCGGCTTACAGGGCACAGCGCGG[CG]CAGGCCCGCCCTGGAATGGCCGTGAACTTGTTGTTTTTCCACGTCATTTGCTCTCAAATG
chr17	50833649	50836409	ENST00000311378,ENST00000426127	cg01234610	WFIKKN2	cg01234610	0.0662015	0.359935	1.61524	0.1199	0.272509	-5.68176	0.533822	0.340566	0.334413	0.448798	0.572268	0.316752	0.357947	0.54901	0.334616	0.38579	0.466464	0.249012	0.184149	0.256357	0.441908	0.439535	0.25426	0.268456	0.311378	0.244386	0.240984	0.396	0.314108	0.397463	cg01234610	72620421	72620421	cg01234610	cg01234610	72620421	AACAAAACTAACAATCAAAAAAAACTCACTAAAAAACAACCACTATAATC			II			GGGGGAGGCCAGACAAGGCTGGCAGTCAGAAGGAGCTCACTGAAGAGCAGCCACTGTGGT[CG]TCAGCGAGGGCAGCTGGACTCCGGCACAATCCTGAGACACTGTGACCGCGGAGGTTTTCT
chr17	50833649	50836409	ENST00000311378,ENST00000426127	cg06442865	WFIKKN2	cg06442865	-0.0795026	0.939689	-1.5069	0.145454	0.308669	-5.83975	0.988414	0.994146	0.562918	0.990898	0.984639	0.984949	0.972702	0.978779	0.883037	0.990425	0.969945	0.98293	0.458469	0.973894	0.991424	0.957736	0.970286	0.992822	0.993307	0.991486	0.982209	0.984875	0.980246	0.991994	cg06442865	22703486	44745376	cg06442865	cg06442865	22703486	CAAAAATTAAAATTCATATCATTAAAACAAATACCAACATAAAAATAACA	44745376	CAAAAATTAAAATTCATATCGTTAAAACAAATACCGACGTAAAAATAACG	I	A	Red	CTGCTGCTGCTGCTGCTACTGCTCGGGGTGCCCCCGCGAAGCCTGGCGCTGCCGCCCATC[CG]CTATTCCCACGCCGGCATCTGCCCCAACGACATGAATCCCAACCTCTGGGTGGACGCACA
chr17	50833649	50836409	ENST00000311378,ENST00000426127	cg06827038	WFIKKN2	cg06827038	-0.181052	0.455253	-4.84687	6.82744e-05	0.00204911	1.37777	0.340858	0.598823	0.199486	0.200386	0.324112	0.365556	0.487611	0.460729	0.3063	0.461029	0.380808	0.434469	0.279349	0.544688	0.533262	0.498562	0.523303	0.480102	0.685836	0.560683	0.557693	0.609456	0.54502	0.547945	cg06827038	61626402	61626402	cg06827038	cg06827038	61626402	CCCRAATAAAAACCAACTAACCTAATACCTATCACAAACAAACTACTAAC			II			CTTCTTTTTTTTTTTTTCCCCCCTTCTGCAATAAGTCTGTGATCAGCCACGGGACAGAGG[CG]CCAGCAGCCTGCCTGTGACAGGCATCAGGTTAGCTGGCTCCCACTCGGGTGGCGCGCCCA
chr17	50833649	50836409	ENST00000311378,ENST00000426127	cg07168556	WFIKKN2	cg07168556	0.0551417	0.410996	1.21572	0.236427	0.421002	-6.21857	0.604162	0.502332	0.380232	0.57655	0.469099	0.254832	0.540448	0.564687	0.460076	0.375484	0.493997	0.238365	0.211239	0.313243	0.44635	0.466743	0.30032	0.355444	0.483262	0.324032	0.27381	0.499474	0.319732	0.409997	cg07168556	72618484	72618484	cg07168556	cg07168556	72618484	TTAAAACTTAAAACRCAAACTACCCTAAACACAAAAATACAAAACTATCC			II			ATTAACTGAAGTTGGAACTTAAGACGCAAACTGCCCTGGACACAGAGATACAGAGCTGTC[CG]TGCGCACACCCCCCACAAAGGGCCGGGGCCGGGGTGGGAGTCGGCTTACAGGGCACAGCG
chr17	50833649	50836409	ENST00000311378,ENST00000426127	cg07588561	WFIKKN2	cg07588561	-0.011122	0.896709	-0.462248	0.648248	0.784435	-6.84913	0.919609	0.868472	0.737925	0.938576	0.920647	0.95167	0.782556	0.935342	0.935356	0.927344	0.887912	0.930754	0.854783	0.909318	0.773351	0.920407	0.922964	0.960582	0.913666	0.931436	0.890546	0.897914	0.853403	0.956478	cg07588561	39696503	39696503	cg07588561	cg07588561	39696503	CCCAACAAACTAATATCCCTATTTCCTATACCRTAATAAAATAACTATAC			II			CCCTGCCCACACCCAGCAAGCTGGTGTCCCTGTTTCCTGTACCGTGGTGGGGTAGCTGTG[CG]ACATGGGCAGGTTGCTTAGCCTCTCTGTGCGTCCTTTCCTCCGATCTGAAATGGAGGTGC
chr17	50833649	50836409	ENST00000311378,ENST00000426127	cg10408284	WFIKKN2	cg10408284	0.218636	0.402944	3.29741	0.00315071	0.0257003	-2.36392	0.794057	0.458977	0.348996	0.832246	0.586888	0.400455	0.476026	0.821463	0.441672	0.467265	0.518581	0.268331	0.126022	0.242228	0.425986	0.331763	0.223183	0.233495	0.331982	0.21712	0.21879	0.3969	0.204954	0.303283	cg10408284	58678324	53618474	cg10408284	cg10408284	58678324	ACTAAACTCCAACACAATCCTAAAACACTATAACCACAAAAATTTTCTCA	53618474	ACTAAACTCCGACACAATCCTAAAACACTATAACCGCGAAAATTTTCTCG	I	A	Red	TCAGCGAGGGCAGCTGGACTCCGGCACAATCCTGAGACACTGTGACCGCGGAGGTTTTCT[CG]GTGTGTCGATGGAAGAGGGAGGAATGTGATCCGTCCCAGCCGCCGGCGGGGCCAGAGCAT
chr17	50833649	50836409	ENST00000311378,ENST00000426127	cg10690919	WFIKKN2	cg10690919	0.0856922	0.455638	1.18775	0.247059	0.432821	-6.25127	0.675329	0.654037	0.47679	0.883919	0.602435	0.162644	0.72243	0.551335	0.484945	0.318217	0.45904	0.234397	0.20836	0.312254	0.566385	0.516588	0.303903	0.36266	0.62245	0.335668	0.297885	0.468172	0.278373	0.437101	cg10690919	43674445	68652316	cg10690919	cg10690919	43674445	CCACAAAAAACCAAAACCAAAATAAAAATCAACTTACAAAACACAACACA	68652316	CCACAAAAAACCGAAACCGAAATAAAAATCGACTTACAAAACACAACGCG	I	A	Red	TGCGCACACCCCCCACAAAGGGCCGGGGCCGGGGTGGGAGTCGGCTTACAGGGCACAGCG[CG]GCGCAGGCCCGCCCTGGAATGGCCGTGAACTTGTTGTTTTTCCACGTCATTTGCTCTCAA
chr17	50833649	50836409	ENST00000311378,ENST00000426127	cg11280756	WFIKKN2	cg11280756	-0.102835	0.703924	-2.16171	0.0412931	0.136901	-4.76115	0.70887	0.670561	0.458784	0.819082	0.758289	0.778083	0.752789	0.808102	0.494625	0.572835	0.527766	0.804743	0.383752	0.658961	0.7914	0.679834	0.697037	0.73866	0.809869	0.812082	0.742377	0.785858	0.78753	0.852275	cg11280756	18808350	18808350	cg11280756	cg11280756	18808350	TATACRTCCACCCAAAAATTAAAATTCATATCRTTAAAACAAATACCRAC			II			GCTGCTACTGCTCGGGGTGCCCCCGCGAAGCCTGGCGCTGCCGCCCATCCGCTATTCCCA[CG]CCGGCATCTGCCCCAACGACATGAATCCCAACCTCTGGGTGGACGCACAGAGCACCTGCA
chr17	50833649	50836409	ENST00000311378,ENST00000426127	cg13375248	WFIKKN2	cg13375248	-0.0237654	0.893207	-0.382975	0.705256	0.824013	-6.88351	0.961655	0.450178	0.972622	0.953631	0.952382	0.9774	0.570284	0.971165	0.944007	0.972144	0.897175	0.970342	0.877096	0.981477	0.780928	0.93958	0.981312	0.987975	0.561096	0.979728	0.969471	0.822408	0.979854	0.983046	cg13375248	10677393	64806317	cg13375248	cg13375248	10677393	ATAAACTTCCCTTCAAAACCAATCCCCATAATAAAACCAAACAACAAACA	64806317	ATAAACTTCCCTTCGAAACCAATCCCCGTAATAAAACCAAACAACGAACG	I	A	Red	CGCGCGGAGCAGCTGGAACACGGGCTGATGAAATTACGGGGAATTCAAAGCAGCCGGCGT[CG]CCCGCTGTCTGGCTTCATTACGGGGACTGGCCTCGAAGGGAAGTTTATTCCAATAATTTA
chr17	50833649	50836409	ENST00000311378,ENST00000426127	cg13639451	WFIKKN2	cg13639451	-0.0250939	0.89165	-0.337537	0.738775	0.846477	-6.90034	0.963938	0.319985	0.980388	0.983323	0.914399	0.991212	0.531606	0.98367	0.982845	0.989358	0.929143	0.968524	0.90354	0.989683	0.807985	0.969176	0.989682	0.989929	0.485899	0.982496	0.974675	0.82726	0.966781	0.974099	cg13639451	11650480	18802419	cg13639451	cg13639451	11650480	TATAAAAACCCCCACACAAAACAACTAAAACACAAACTAATAAAATTACA	18802419	TATAAAAACCCCCGCGCGAAACAACTAAAACACGAACTAATAAAATTACG	I	A	Red	GTCCAAGGGCTGTGTGAAGGCCCCCGCGCGGAGCAGCTGGAACACGGGCTGATGAAATTA[CG]GGGAATTCAAAGCAGCCGGCGTCGCCCGCTGTCTGGCTTCATTACGGGGACTGGCCTCGA
chr17	50833649	50836409	ENST00000311378,ENST00000426127	cg13655803	WFIKKN2	cg13655803	-0.00756197	0.396669	-0.206121	0.838511	0.909395	-6.93716	0.4782	0.486248	0.383225	0.417269	0.496639	0.306743	0.424829	0.448905	0.334976	0.405938	0.398844	0.297605	0.232224	0.329669	0.503375	0.420139	0.30921	0.344293	0.635258	0.315113	0.333968	0.492523	0.343554	0.381319	cg13655803	34706430	34706430	cg13655803	cg13655803	34706430	TCAAAAACCAAAAATAACATATACTTTACRAAAAACTAACTCCAAAACAC			II			GGGGCCCGGCCCCAAGGAGGTGGGGGAAAGGGAAACAAGCCCTCCTTCAGAGTGAGCTTG[CG]TGTCCTGGAGCCAGCTCCCCGCAAAGCACATGCCATTTCTGGCCCTTGAAGGGGTTAAAG
chr17	50833649	50836409	ENST00000311378,ENST00000426127	cg14074284	WFIKKN2	cg14074284	0.0612066	0.564535	1.38393	0.179667	0.353511	-6.00811	0.713887	0.537898	0.384832	0.81216	0.652374	0.552463	0.614247	0.79067	0.487049	0.549509	0.730785	0.482245	0.395525	0.454764	0.605796	0.523541	0.509435	0.477736	0.598108	0.520964	0.533065	0.624701	0.491279	0.505807	cg14074284	71637319	71637319	cg14074284	cg14074284	71637319	TACCAACTACCAAATACACTAAACTCTTCACACRTATAACTTCTCTAAAC			II			GTCCTTTCCTCCGATCTGAAATGGAGGTGCAGTTTGTTGTGAGGATTAAATGAGATGATG[CG]TTCAGAGAAGCCACACGTGTGAAGAGCCCAGTGCATCTGGCAGCTGGTACCACCAGGACT
chr17	50833649	50836409	ENST00000311378,ENST00000426127	cg14110885	WFIKKN2	cg14110885	-0.0352813	0.852831	-0.496605	0.624182	0.767102	-6.83227	0.92346	0.329337	0.931602	0.948525	0.918217	0.974677	0.513036	0.941826	0.892475	0.944475	0.854596	0.924587	0.779767	0.950911	0.725361	0.925445	0.952678	0.965161	0.470117	0.952296	0.942681	0.800899	0.945459	0.960345	cg14110885	26724427	53750473	cg14110885	cg14110885	26724427	ATTTATCCAAAAACTATATAAAAACCCCCACACAAAACAACTAAAACACA	53750473	GTTTATCCAAAAACTATATAAAAACCCCCGCGCGAAACAACTAAAACACG	I	A	Red	TGCGCAAACCGCGTTTGTCCAAGGGCTGTGTGAAGGCCCCCGCGCGGAGCAGCTGGAACA[CG]GGCTGATGAAATTACGGGGAATTCAAAGCAGCCGGCGTCGCCCGCTGTCTGGCTTCATTA
chr17	50833649	50836409	ENST00000311378,ENST00000426127	cg14116509	WFIKKN2	cg14116509	-0.0685509	0.878388	-1.88108	0.0726849	0.197474	-5.25824	0.909655	0.734255	0.895624	0.757405	0.868626	0.961109	0.60424	0.911454	0.883934	0.850481	0.819424	0.944468	0.869923	0.932102	0.955458	0.932169	0.943918	0.931831	0.676797	0.92936	0.959588	0.902761	0.96504	0.941695	cg14116509	26786363	15729489	cg14116509	cg14116509	26786363	CACTTTCCCCTTCAAAAACACAACTCACCATCTCACAAAACTATAAAACA	15729489	CACTTTCCCCTTCAAAAACACAACTCGCCATCTCACAAAACTATAAAACG	I	A	Red	GCAGCACCCGCCCGGCTGGGAAGGGGAAGGGTCTGGGTGTGGAAGCGAGGGTCCCGTGGC[CG]TTTTACAGTCCTGTGAGATGGCGAGCTGTGTTCTTGAAGGGGAAAGTGGACGTGGGGAAG
chr17	50833649	50836409	ENST00000311378,ENST00000426127	cg14350358	WFIKKN2	cg14350358	-0.151601	0.792545	-3.63952	0.00137113	0.0149973	-1.56231	0.75382	0.811207	0.449746	0.684953	0.804722	0.833902	0.78548	0.834732	0.713799	0.811284	0.609361	0.856737	0.450048	0.878236	0.840981	0.875389	0.86313	0.88745	0.862157	0.899879	0.876398	0.847923	0.896743	0.892999	cg14350358	49728450	49728450	cg14350358	cg14350358	49728450	AAAAAAATCTCTAACCRCCCCAACCTACACCATATAAACCCCAAAATATC			II			GCATCGTTTCAGGGGAGGTCTCTAGCCGCCCCAGCCTGCACCATGTGGGCCCCAAGGTGT[CG]CCGGTTCTGGTCTCGCTGGGAGCAGGTGGCAGCGCTGCTGCTGCTGCTGCTACTGCTCGG
chr17	50833649	50836409	ENST00000311378,ENST00000426127	cg17203352	WFIKKN2	cg17203352	0.0708968	0.540584	1.40165	0.174374	0.346697	-5.98458	0.672129	0.681676	0.420283	0.822586	0.647347	0.418758	0.692709	0.655076	0.536009	0.528128	0.652143	0.390055	0.333123	0.413526	0.570447	0.607193	0.408432	0.398572	0.690225	0.463447	0.484621	0.581064	0.438773	0.467702	cg17203352	32791318	32791318	cg17203352	cg17203352	32791318	AACTTAAAACRCAAACTACCCTAAACACAAAAATACAAAACTATCCRTAC			II			ACTGAAGTTGGAACTTAAGACGCAAACTGCCCTGGACACAGAGATACAGAGCTGTCCGTG[CG]CACACCCCCCACAAAGGGCCGGGGCCGGGGTGGGAGTCGGCTTACAGGGCACAGCGCGGC
chr17	50833649	50836409	ENST00000311378,ENST00000426127	cg20493283	WFIKKN2	cg20493283	0.165452	0.613518	3.17114	0.00426352	0.0312484	-2.65305	0.79155	0.71225	0.405501	0.895626	0.722518	0.751887	0.687927	0.840774	0.614979	0.672034	0.815285	0.694516	0.356704	0.443115	0.663198	0.559635	0.503664	0.423757	0.591652	0.383765	0.496901	0.643432	0.503566	0.550193	cg20493283	42635392	42635392	cg20493283	cg20493283	42635392	AACAACTAATACCACCAAAACTACTCACTCTATACRACCTTAAACAAATC			II			CCAGTGCATCTGGCAGCTGGTACCACCAGGACTGCTCACTCTGTGCGACCTTGGACAAGT[CG]CTCGCCCTCTTCGACCACAGACCTTCTCCTTTGGGAAGTGGGGGAGGCCAGACAAGGCTG
chr17	50833649	50836409	ENST00000311378,ENST00000426127	cg20889395	WFIKKN2	cg20889395	0.0353745	0.512011	0.700621	0.49057	0.663553	-6.70797	0.702325	0.619979	0.543632	0.668929	0.665269	0.322055	0.675628	0.583682	0.532695	0.410624	0.509428	0.342358	0.290306	0.41892	0.629383	0.563363	0.403056	0.412817	0.664519	0.431021	0.401061	0.565685	0.408916	0.522603	cg20889395	35769349	44632457	cg20889395	cg20889395	35769349	TAAAAACAAATAACATAAAAAAACAACAAATTCACAACCATTCCAAAACA	44632457	TAAAAACAAATAACGTAAAAAAACAACAAATTCACGACCATTCCAAAACG	I	A	Red	CCCACAAAGGGCCGGGGCCGGGGTGGGAGTCGGCTTACAGGGCACAGCGCGGCGCAGGCC[CG]CCCTGGAATGGCCGTGAACTTGTTGTTTTTCCACGTCATTTGCTCTCAAATGTACTATCA
chr17	50833649	50836409	ENST00000311378,ENST00000426127	cg22022441	WFIKKN2	cg22022441	-0.00104459	0.864472	-0.0355363	0.971959	0.985339	-6.95846	0.900318	0.904365	0.696701	0.962365	0.941409	0.919377	0.829251	0.933983	0.791399	0.882558	0.90681	0.89904	0.664343	0.84204	0.811395	0.863479	0.873658	0.836944	0.874777	0.936779	0.846958	0.904308	0.829868	0.895216	cg22022441	14627387	74713340	cg22022441	cg22022441	14627387	CTATACAACATAAACAAATTACTTAACCTCTCTATACATCCTTTCCTCCA	74713340	CTATACGACATAAACAAATTACTTAACCTCTCTATACGTCCTTTCCTCCG	I	A	Red	GTGGTGGGGTAGCTGTGCGACATGGGCAGGTTGCTTAGCCTCTCTGTGCGTCCTTTCCTC[CG]ATCTGAAATGGAGGTGCAGTTTGTTGTGAGGATTAAATGAGATGATGCGTTCAGAGAAGC
chr17	50833649	50836409	ENST00000311378,ENST00000426127	cg22469388	WFIKKN2	cg22469388	-0.0209685	0.16191	-1.2759	0.21473	0.396021	-6.14598	0.143023	0.169559	0.138757	0.10278	0.169134	0.140144	0.201085	0.184548	0.121884	0.16153	0.164028	0.130809	0.15261	0.155447	0.164893	0.188059	0.145398	0.146575	0.2376	0.121741	0.16486	0.302359	0.132911	0.146102	cg22469388	23793330	23793330	cg22469388	cg22469388	23793330	TTAAAAAAATTAAAAACCTCCTAAAATCAAAAACAAACAAATATCCCACC			II			ATTTCTGGCCCTTGAAGGGGTTAAAGGCCTCCTGGAGTCAAAAACAAGCAGGTGTCCCAC[CG]TGCCAGATACGCTGCCTAAACTGCTTCCAGCTTCTTTTTTTTTTTTTCCCCCCTTCTGCA
chr17	50833649	50836409	ENST00000311378,ENST00000426127	cg22842797	WFIKKN2	cg22842797	0.0128963	0.268841	0.480347	0.635519	0.775279	-6.8404	0.385426	0.298256	0.294338	0.394938	0.320642	0.160344	0.342767	0.265019	0.228155	0.217264	0.293065	0.183624	0.187939	0.218509	0.291208	0.313889	0.213319	0.221216	0.313894	0.191321	0.225181	0.342038	0.231515	0.318324	cg22842797	54773315	54773315	cg22842797	cg22842797	54773315	TAAACTTATTATTTTTCCACRTCATTTACTCTCAAATATACTATCAAACC			II			TGGAATGGCCGTGAACTTGTTGTTTTTCCACGTCATTTGCTCTCAAATGTACTATCAAGC[CG]GGCGATGCTAACCCGGTGGCTGCAGGTCCCTCCTCGTAACAAGCGATTGTGTGTTCTTTA
chr17	50833649	50836409	ENST00000311378,ENST00000426127	cg25420614	WFIKKN2	cg25420614	-0.0258098	0.861994	-0.511857	0.613632	0.759348	-6.8244	0.925604	0.612326	0.940703	0.883753	0.843249	0.918353	0.473397	0.907212	0.917631	0.924848	0.922133	0.92354	0.859394	0.910809	0.642203	0.900166	0.937478	0.912916	0.706076	0.897784	0.938766	0.896218	0.935548	0.957758	cg25420614	34775353	72756501	cg25420614	cg25420614	34775353	TCATTAACAATTTAACATAAACAAAAAAAACAAATCCTACAAAATAACCA	72756501	TCATTAACGATTTAACATAAACAAAAAAAACAAATCCTACAAAATAACCG	I	C	Grn	ATCTGACACCCTTCATTAGCGATTTGACATAAGCAGAAAAGACAGATCCTGCAGAATGGC[CG]CACAACGGGAAGGGACCAGCTCAGGCGGGGAGAAGGCAGCACCCGCCCGGCTGGGAAGGG
chr17	50833649	50836409	ENST00000311378,ENST00000426127	cg26202853	WFIKKN2	cg26202853	-0.0115799	0.942656	-2.15103	0.042218	0.138901	-4.78092	0.936413	0.943634	0.941984	0.939238	0.943213	0.950357	0.917628	0.925382	0.925398	0.961586	0.911303	0.938546	0.950852	0.946555	0.951341	0.960256	0.935709	0.951352	0.94394	0.93304	0.943616	0.945907	0.962115	0.964387	cg26202853	38727308	38727308	cg26202853	cg26202853	38727308	AAATAACCCCCACACRCATCAAATACRAAAAAAATCCTAAAAATAATCTC			II			GAAAGTGGACGTGGGGAAGGAGCGGCCTGGGCTCAGGCCTCAGTTTCCTTAGCTGTAAAG[CG]AGATTACCTTCAGGATCCCTTCCGTATCTGATGCGTGTGGGGGCCACTCCACCTACTGTC
chr17	58277119	58281687	ENST00000578493,ENST00000580005,ENST00000581022	cg00473501	MPO	cg00473501	-0.0335176	0.800321	-0.996154	0.329544	0.519018	-6.45681	0.688493	0.877723	0.581714	0.896037	0.72154	0.902176	0.753917	0.869658	0.630828	0.863091	0.747994	0.848065	0.823224	0.835809	0.763265	0.836202	0.874829	0.725083	0.81594	0.824459	0.884661	0.806089	0.83069	0.806209	cg00473501	49727387	49727387	cg00473501	cg00473501	49727387	ATCTCRAAAAATTAAATTAAACCACACTACTCCAAAATATCCCCTCCTAC			II			AAAACTGCCAATTGTTTACATTTAAAATCCCATCATCTCTTATTATGGGTAATTAAGATG[CG]CAGGAGGGGATATTTTGGAGCAGTGTGGTCCAACTCAACCTTCCGAGATGATGAAAATAT
chr17	58277119	58281687	ENST00000578493,ENST00000580005,ENST00000581022	cg02138358	MPO	cg02138358	-0.04258	0.71785	-1.23556	0.229098	0.412642	-6.19498	0.486282	0.777757	0.534036	0.758391	0.641416	0.789883	0.655703	0.784559	0.735774	0.764392	0.687788	0.726885	0.73548	0.754268	0.670564	0.788784	0.810447	0.679771	0.583819	0.802361	0.819776	0.75611	0.757147	0.727008	cg02138358	25617338	25617338	cg02138358	cg02138358	25617338	CCACCTCCACAACTCACCTAATATTATCAACTCCTCTTAACTCAATCTAC			II			TTCCAAGGACCCCACCTCCACAGCTCACCTGATATTGTCAGCTCCTCTTAGCTCAATCTG[CG]CTTTTATGTCCTCTAAGCTGGGGGTGGGGTGAGGTAGAGGAAGGTCTGATCCTGGAGACT
chr17	58277119	58281687	ENST00000578493,ENST00000580005,ENST00000581022	cg02668773	MPO	cg02668773	0.0631823	0.464808	1.32224	0.199093	0.377525	-6.08802	0.485501	0.518922	0.531161	0.744515	0.61482	0.565475	0.416718	0.680366	0.497137	0.280906	0.51071	0.321275	0.251459	0.340764	0.406928	0.430733	0.511967	0.409202	0.372987	0.407673	0.477639	0.503781	0.324533	0.55022	cg02668773	36807467	36807467	cg02668773	cg02668773	36807467	CRACAAATATACTAACRCCCRCCCAACTAAATATATTATCCAAATCAAAC			II			TGATGGTGCGGTATTTGTCCTGCTCCGGGCAAGTCACCCCCACGTCCTGGTAGGCGCAGC[CG]CTTGACTTGGACAACACATTCAGCTGGGCGGGCGTCAGCACATCTGCCGGGGGAAAGAAC
[truncated: 568 more rows]
[truncated: 23 more columns]
