# Supplementary material for: Mapping chromatin accessibility and active regulatory elements reveals pathological mechanisms in human gliomas
Source: Nat Commun. 2021 Jun 15;12:3621. doi: 10.1038/s41467-021-23922-2 (PMC8206121; doi:10.1038/s41467-021-23922-2)
Supplement: Supplementary file 4 — Source Data [file 41467_2021_23922_MOESM4_ESM.zip › Figure6.xlsx]

## Sheet: A-C
enhancer chr	enhancer start	enhancer end	gene_name	gene_id	transcript_id	enhancer-TSS distance [kb]	Spearman R	Spearman p-val
chr15	68552330	68554046	ANP32A	ENSG00000140350	ENST00000267918	264.411	0.802941	0.000180517
chr2	69290133	69293322	ANTXR1	ENSG00000169604	ENST00000409829	278.421	0.832353	6.33e-05
chr5	43009304	43010282	ANXA2R	ENSG00000177721	ENST00000616064	30.552	0.772294	0.000454789
chr5	141848291	141851575	ARAP3	ENSG00000120318	ENST00000626478	169.428	0.852097	2.78e-05
chr11	73152659	73154262	ATG16L2	ENSG00000168010	ENST00000535830	331.138	0.708824	0.00211168
chr11	135005819	135008561	B3GAT1	ENSG00000109956	ENST00000531510	597.309	0.735294	0.00117162
chr11	134988457	134989163	B3GAT1	ENSG00000109956	ENST00000531510	578.929	0.826471	7.92e-05
chr13	102592079	102592870	BIVM	ENSG00000134897	ENST00000491929	207.927	0.784979	0.000315799
chr6	26520813	26522398	BTN3A2	ENSG00000186470	ENST00000356386	156.374	0.770588	0.000476822
chr1	156399187	156403128	C1orf61	ENSG00000125462	ENST00000476966	28.272	0.882353	6.1e-06
chr1	156433508	156437941	C1orf61	ENSG00000125462	ENST00000465570	23.016	0.702941	0.00238695
chr1	156431948	156432417	C1orf61	ENSG00000125462	ENST00000488498	23.152	0.747059	0.000882107
chr5	180082700	180084052	C5orf45	ENSG00000161010	ENST00000518219	224.568	0.755882	0.000705891
chr9	34593179	34594332	C9orf24	ENSG00000164972	ENST00000379126	212.217	0.715759	0.00182079
chr8	85958675	85960625	CA2	ENSG00000104267	ENST00000285379	495.798	0.797059	0.000218098
chr14	20970417	20972263	CCNB1IP1	ENSG00000100814	ENST00000437553	638.028	0.781457	0.000350271
chr12	50100781	50101196	CERS5	ENSG00000139624	ENST00000547852	66.312	0.704497	0.00231147
chr21	43176747	43177727	CH507-42P11.8	ENSG00000275993	ENST00000613488	37066.1	0.732353	0.00125496
chr3	71201	71463	CHL1	ENSG00000134121	ENST00000435603	126.675	0.723529	0.00153448
chr3	63165	64083	CHL1	ENSG00000134121	ENST00000435603	134.383	0.788235	0.000286466
chr2	219642109	219642403	CHPF	ENSG00000123989	ENST00000535926	99.159	0.723529	0.00153448
chr14	103541247	103544599	CKB	ENSG00000166165	ENST00000555366	22.195	0.897059	2.49e-06
chr7	28853575	28854837	CREB5	ENSG00000146592	ENST00000424599	444.819	0.72822	0.0013802
chr8	19403761	19404099	CSGALNACT1	ENSG00000147408	ENST00000517494	354.099	0.741176	0.00101847
chr1	201447878	201451617	CSRP1	ENSG00000159176	ENST00000526317	57.376	0.703459	0.00236163
chr12	57897590	57897929	CTDSP2	ENSG00000175215	ENST00000551594	51.215	0.835294	5.64e-05
chr10	72296825	72299682	DDIT4	ENSG00000168209	ENST00000471240	24.234	0.744118	0.000948283
chr4	1053861	1055598	DGKQ	ENSG00000145214	ENST00000510286	67.834	0.747422	0.000874196
chr21	46624175	46624710	DIP2A	ENSG00000160305	ENST00000435722	165.385	0.76436	0.000564892
chr3	197354075	197355756	DLG1	ENSG00000075711	ENST00000471733	56.284	0.826471	7.92e-05
chr5	147516322	147517617	DPYSL3	ENSG00000113657	ENST00000512722	62.703	0.735294	0.00117162
chr8	144337749	144338122	EEF1D	ENSG00000104529	ENST00000529832	740.52	0.708824	0.00211168
chr11	73398466	73399224	FAM168A	ENSG00000054965	ENST00000632101	199.252	0.835294	5.64e-05
chr4	151990880	151993164	FBXW7	ENSG00000109670	ENST00000263981	360.949	0.723529	0.00153448
chr8	38712413	38714207	FGFR1	ENSG00000077782	ENST00000425967	245.465	0.747059	0.000882107
chr11	65915060	65916642	FOSL1	ENSG00000175592	ENST00000534222	15.278	0.874635	9.31e-06
chr1	41394301	41395748	FOXO6	ENSG00000204060	ENST00000372591	33.102	0.738779	0.00107878
chr1	41397534	41400715	FOXO6	ENSG00000204060	ENST00000372591	37.202	0.779985	0.000365569
chr14	65156647	65157385	FUT8	ENSG00000033170	ENST00000554610	256.006	0.74816	0.000858329
chr8	143169686	143172321	GLI4	ENSG00000250571	ENST00000340042	96.434	0.708395	0.0021308
chr12	6779149	6779554	GPR162	ENSG00000250510	ENST00000428545	42.353	0.747059	0.000882107
chr17	74407480	74408277	GPRC5C	ENSG00000170412	ENST00000582473	24.255	0.80914	0.000146897
chr16	85381913	85382414	GSE1	ENSG00000131149	ENST00000393243	231.189	0.717647	0.00174753
chr16	85248835	85250656	GSE1	ENSG00000131149	ENST00000393243	363.607	0.717647	0.00174753
chr16	85320849	85323689	GSE1	ENSG00000131149	ENST00000393243	291.083	0.785294	0.000312854
chr16	85375215	85378659	GSE1	ENSG00000131149	ENST00000393243	236.415	0.852941	2.68e-05
chr16	85364876	85368068	GSE1	ENSG00000131149	ENST00000253458	246.744	0.762325	0.000596408
chr2	240153233	240156643	HES6	ENSG00000144485	ENST00000409574	1914.9	0.873529	9.87e-06
chr6	125315153	125317593	HEY2	ENSG00000135547	ENST00000368364	433.207	0.705882	0.0022459
chr5	174311152	174312937	HMP19	ENSG00000170091	ENST00000521278	265.951	0.821192	9.63e-05
chr7	25855297	25857114	HOXA2	ENSG00000105996	ENST00000222718	1246.61	0.809357	0.00014582
chr7	25855297	25857114	HOXA7	ENSG00000122592	ENST00000519842	1301.73	0.780637	0.000358725
chr12	54217013	54218893	HOXC11	ENSG00000123388	ENST00000546378	244.827	0.722747	0.00156153
chr21	43188334	43189809	HSF2BP	ENSG00000160207	ENST00000291560	470.422	0.734287	0.00119962
chr4	38190195	38191926	KLF3	ENSG00000109787	ENST00000482150	473.284	0.818852	0.00010476
chr1	205358533	205361580	LEMD1	ENSG00000186007	ENST00000625854	96.03	0.717876	0.0017388
chr1	218464161	218464356	LYPLAL1	ENSG00000143353	ENST00000475724	734.285	0.725534	0.00146692
chr2	112031693	112032069	MERTK	ENSG00000153208	ENST00000439966	133.217	0.702941	0.00238695
chr14	21556537	21558689	METTL3	ENSG00000165819	ENST00000538267	46.354	0.819721	0.000101543
chr6	167664763	167665537	MLLT4	ENSG00000130396	ENST00000392108	161.841	0.719647	0.00167256
chr4	4837559	4839764	MSX1	ENSG00000163132	ENST00000382723	21.005	0.894118	3.01e-06
chr2	241866090	241867184	NEU4	ENSG00000204099	ENST00000494678	55.228	0.838852	4.89e-05
chr20	20863994	20865495	NKX2-2	ENSG00000125820	ENST00000377142	649.282	0.715759	0.00182079
chr5	77957789	77958772	OTP	ENSG00000171540	ENST00000515716	321.287	0.721605	0.0016017
chr1	160101177	160102149	PEA15	ENSG00000162734	ENST00000368077	103.717	0.876471	8.44e-06
chr10	58952178	58953844	PHYHIPL	ENSG00000165443	ENST00000486074	223.65	0.773529	0.000439356
chr8	42209110	42210368	PLAT	ENSG00000104368	ENST00000522812	28.975	0.729412	0.00134308
chr1	209248940	209250777	PLXNA2	ENSG00000076356	ENST00000486969	1005.56	0.74465	0.00093601
chr4	184263849	184264569	PRIMPOL	ENSG00000164306	ENST00000506278	385.568	0.772627	0.000450582
chr12	3604009	3606028	PRMT8	ENSG00000111218	ENST00000382622	113.782	0.885946	4.95e-06
chr2	231680414	231682039	PTMA	ENSG00000187514	ENST00000468027	27.304	0.720588	0.00163819
chr6	165219774	165221298	QKI	ENSG00000112531	ENST00000537041	1797.4	0.738235	0.00109285
chr12	113141009	113143404	RASAL1	ENSG00000111344	ENST00000549444	39.107	0.786452	0.00030224
chr1	2227002	2227695	RER1	ENSG00000157916	ENST00000488353	166.657	0.714706	0.00186274
chr1	165070531	165070721	RGS5	ENSG00000143248	ENST00000428971	1748.85	0.79469	0.000234957
chr1	229230111	229232574	RHOU	ENSG00000116574	ENST00000366691	496.265	0.720588	0.00163819
chr11	334952	337138	RIC8A	ENSG00000177963	ENST00000325207	127.515	0.782353	0.000341221
chr8	144337749	144338122	RPL8	ENSG00000161016	ENST00000525232	454.486	0.732353	0.00125496
chr3	45055262	45055420	SACM1L	ENSG00000211456	ENST00000438671	634.016	0.711765	0.00198404
chr14	21556537	21558689	SALL2	ENSG00000165821	ENST00000611430	31.113	0.763797	0.000573473
chr3	128607787	128608578	SEC61A1	ENSG00000058262	ENST00000243253	555.813	0.738235	0.00109285
chr13	44049203	44050816	SERP2	ENSG00000151778	ENST00000379179	323.833	0.716704	0.00178384
chr2	6771677	6773255	SOX11	ENSG00000176887	ENST00000322002	1079.8	0.729412	0.00134308
chr13	94966217	94969481	SOX21	ENSG00000125285	ENST00000376945	255.45	0.867647	1.33e-05
chr6	23445715	23447095	SOX4	ENSG00000124766	ENST00000244745	1853.64	0.735294	0.00117162
chr11	15640271	15641432	SOX6	ENSG00000110693	ENST00000525835	966.876	0.722848	0.00155803
chr5	32489088	32491627	SUB1	ENSG00000113387	ENST00000265073	95.142	0.77557	0.00041481
chr14	69715495	69716139	SUSD6	ENSG00000100647	ENST00000342745	104.221	0.723529	0.00153448
chr14	69719716	69720098	SUSD6	ENSG00000100647	ENST00000342745	108.311	0.729412	0.00134308
chr7	73851789	73852652	TBL2	ENSG00000106638	ENST00000458466	273.621	0.763671	0.000575414
chr7	73850741	73851670	TBL2	ENSG00000106638	ENST00000437521	272.834	0.769684	0.000488859
chr18	55863678	55864421	TCF4	ENSG00000196628	ENST00000629343	441.781	0.732353	0.00125496
chr3	157063252	157064974	TIPARP	ENSG00000163659	ENST00000542783	387.449	0.823529	8.84e-05
chr3	157069744	157072037	TIPARP	ENSG00000163659	ENST00000461166	396.045	0.744118	0.000948283
chr3	157074569	157077228	TIPARP	ENSG00000163659	ENST00000461166	401.053	0.844118	3.93e-05
chr7	143371736	143372282	TMEM139	ENSG00000178826	ENST00000487419	87.062	0.722311	0.00157676
chr1	225482285	225482602	TMEM63A	ENSG00000196187	ENST00000487817	395.051	0.70493	0.0022908
chr5	781864	784791	TPPP	ENSG00000171368	ENST00000360578	89.932	0.720588	0.00163819
chr2	11828774	11831744	TRIB2	ENSG00000071575	ENST00000381465	886.676	0.811765	0.000134322
chr13	50989894	50992773	TRIM13	ENSG00000204977	ENST00000474805	994.52	0.740037	0.00104678
chr4	153143331	153144300	TRIM2	ENSG00000109654	ENST00000632856	79.13	0.760854	0.000620092
chr8	141561608	141563405	TSNARE1	ENSG00000171045	ENST00000518720	840.676	0.726605	0.00143183
chr8	42803303	42805328	VDAC3	ENSG00000078668	ENST00000522572	412.451	0.710817	0.00202447
chr10	31748717	31751987	ZEB1	ENSG00000148516	ENST00000560196	431.569	0.773529	0.000439356
chr10	31757673	31760225	ZEB1	ENSG00000148516	ENST00000560196	440.166	0.811765	0.000134322
chr10	31757196	31757634	ZEB1	ENSG00000148516	ENST00000560196	438.632	0.820588	9.84e-05
chr10	30780444	30786341	ZEB1	ENSG00000148516	ENST00000542815	535.83	0.841176	4.44e-05
chr10	31804210	31805304	ZEB1	ENSG00000148516	ENST00000560721	485.545	0.867647	1.33e-05
chr10	31802954	31803481	ZEB1	ENSG00000148516	ENST00000488625	484.722	0.931568	1.57e-07
chr2	43018586	43019096	ZFP36L2	ENSG00000152518	ENST00000282388	207.768	0.776471	0.000404351
chr10	78784271	78785610	ZMIZ1	ENSG00000108175	ENST00000334512	284.095	0.726471	0.00143618
chr10	78687893	78690549	ZMIZ1	ENSG00000108175	ENST00000334512	379.814	0.735835	0.00115678
chr8	145019567	145020384	ZNF16	ENSG00000170631	ENST00000527811	69.38	0.828912	7.22e-05
chr17	10843064	10845363	ZNF18	ENSG00000154957	ENST00000580306	1153.3	0.749266	0.000834977
chr9	105970132	105970588	ZNF462	ENSG00000148143	ENST00000472574	892.806	0.708395	0.0021308
chr9	105969027	105969568	ZNF462	ENSG00000148143	ENST00000472574	893.869	0.723123	0.00154848
chr9	105977046	105979992	ZNF462	ENSG00000148143	ENST00000472574	884.647	0.727541	0.0014017
chr9	105967603	105968894	ZNF462	ENSG00000148143	ENST00000472574	894.918	0.796761	0.000220162
chr9	105969862	105970030	ZNF462	ENSG00000148143	ENST00000277225	893.151	0.717647	0.00174753

## Sheet: D,E
RNA-seq counts on genes normalized to log2(FPKM+1) values.
Gene	DA01	DA02	DA03	DA04	DA05	DA06	DA07	GB01	GB02	GB03	GB04	GB05	GB06	GB07	GB08	GB09	GB10	GB12	GB13	GB14	GB15	PA01	PA02	PA03	PA04	PA05	PA06	PA07	PA08	PA09	PA10	PA11	PG11
ENSG00000000003_TSPAN6_chrX-:100627108-100639991	1.83156	0.295526	1.61072	2.48759	2.16095	1.95782	1.72646	1.35273	0.904506	1.06584	1.22995	2.23114	3.7885	2.12849	0.588691	1.63014	0.781997	1.48723	1.10177	2.21134	0.582967	2.10508	2.03586	1.74639	1.75158	1.77516	1.60366	1.88826	2.14901	1.31266	2.2121	2.05476	1.1455
ENSG00000000005_TNMD_chrX+:100584801-100599885	0.0252091	0	0.0155869	0	0	0.0126842	0	0.00723461	0.0091144	0	0	0	0.0351997	0	0	0	0.0105158	0	0	0.0123066	0	0.0125425	0.00562404	0.0638603	0.012307	0.0255081	0.0128605	0.0420627	0	0.00466898	0	0.0201049	0.00564677
ENSG00000000419_DPM1_chr20-:50934866-50958555	0.649546	0.602775	0.619211	0.901007	0.833358	0.598837	0.595634	0.913403	0.484915	1.01205	0.772433	1.07567	0.973244	0.809456	0.630444	1.35466	0.935833	1.12928	0.864059	1.00265	1.12884	0.550156	0.708577	0.650723	0.511455	0.669594	0.707396	0.5751	0.652829	0.596336	0.641104	0.664732	0.886754
ENSG00000000457_SCYL3_chr1-:169849630-169894267	0.384892	0.272653	0.342501	0.279179	0.482638	0.301885	0.243896	0.273752	0.316386	0.295368	0.258526	0.330546	0.401979	0.355403	0.180848	0.488683	0.257362	0.318934	0.289217	0.392471	0.315682	0.351488	0.395549	0.337297	0.325737	0.322101	0.244359	0.247426	0.382599	0.253004	0.375105	0.345162	0.46778
ENSG00000000460_C1orf112_chr1+:169662006-169854080	0.0871772	0.0381199	0.0883081	0.084181	0.0976674	0.0830989	0.0647672	0.118581	0.0666463	0.0802466	0.116928	0.0815367	0.0522085	0.130719	0.0537127	0.0789034	0.0703614	0.121507	0.118992	0.155349	0.0884639	0.0538832	0.0640476	0.12333	0.0566232	0.0858111	0.0775118	0.0568035	0.0781998	0.0691906	0.0751398	0.0591833	0.120147
ENSG00000000938_FGR_chr1-:27612063-27635277	1.13672	2.59532	0.712604	0.649602	0.39216	0.592454	0.491274	0.889523	1.21401	1.88758	0.559472	1.28609	0.661523	0.989986	0.548182	1.81538	2.68127	0.964567	1.56483	1.60279	2.44641	0.440883	0.397518	0.234435	0.306355	0.922482	0.52533	0.563484	0.335557	0.664968	0.593827	0.333277	0.140029
ENSG00000000971_CFH_chr1+:196651877-196747504	0.144897	0.363816	0.209034	0.231084	0.0869478	0.10929	0.0832476	0.1259	0.140074	0.0562632	0.103082	0.215379	0.878567	0.129241	0.0947483	0.282636	0.254231	0.302346	0.107289	0.71531	0.120428	0.260188	0.346046	0.358816	0.162968	0.277897	0.30716	0.484028	0.437301	0.814965	0.404254	0.396733	0.0585853
ENSG00000001036_FUCA2_chr6-:143494810-143511690	1.14592	1.47369	1.65537	2.13514	0.384445	1.67703	1.27319	1.68671	1.72833	2.00448	1.05808	1.9017	1.85634	1.20071	1.05325	1.67157	2.05344	1.79961	1.64055	2.22245	2.07932	1.85821	1.83969	2.00711	1.83064	1.67435	2.30119	1.6427	1.696	2.31948	1.70965	1.68968	2.27421
ENSG00000001084_GCLC_chr6-:53497340-53616970	0.755504	0.274496	0.651784	0.51206	0.717276	0.69366	0.569068	0.346287	0.831779	0.488174	0.508149	0.499994	0.455597	0.802613	0.132693	0.436702	0.724313	0.339842	0.474836	0.270591	0.182204	0.265457	0.216635	0.306996	0.32386	0.365627	0.375081	0.220565	0.325441	0.219964	0.330578	0.260827	0.107861
ENSG00000001167_NFYA_chr6+:41072944-41099976	0.924732	0.774677	0.778394	0.767128	1.11978	0.735706	0.619555	0.847569	1.09076	0.849957	0.896777	0.963961	0.699211	0.692638	0.216264	0.925049	0.927618	1.01532	0.90277	0.705742	0.796702	0.787398	0.842632	0.949789	0.890088	0.97123	1.13199	0.640542	0.824833	0.753187	0.666762	0.831167	1.552
ENSG00000001460_STPG1_chr1-:24356998-24416934	0.0564778	0.125085	0.108235	0.136448	0.0208762	0.130205	0.0872597	0.0987532	0.324228	0.151148	0.0870495	0.172021	0.175011	0.0709171	0.303673	0.275217	0.174882	0.0922801	0.0950074	0.104949	0.0922536	0.148961	0.127497	0.211872	0.156093	0.135876	0.161308	0.144433	0.145993	0.145413	0.180759	0.115022	0.0585946
ENSG00000001461_NIPAL3_chr1+:24415793-24472976	0.396345	0.565266	1.18316	1.28344	0.463492	0.835908	0.841627	1.54668	2.51602	0.802304	1.49841	1.28641	0.868491	0.522164	0.560626	0.811716	1.2957	0.564789	0.517514	0.401493	0.744528	1.53669	1.43403	1.59969	1.48012	1.6365	1.34411	1.31837	1.6106	1.11121	1.57814	1.47916	0.793617
ENSG00000001497_LAS1L_chrX-:65512581-65534775	2.57427	1.28036	2.26141	1.98786	2.96674	2.28513	1.49496	2.13063	1.82163	1.41639	2.17329	2.07879	1.73874	1.97529	1.93708	2.13935	1.2402	2.5471	2.03832	2.04697	1.61646	1.70531	1.5716	2.22255	1.61818	1.80253	1.78252	1.39904	1.55408	1.1904	1.73071	1.82833	1.93152
ENSG00000001561_ENPP4_chr6+:46129992-46146699	0.982655	0.676785	0.640633	1.24878	1.5686	0.780361	1.16589	0.802706	2.464	1.71582	1.05036	0.633828	1.11074	1.80797	0.0887327	1.19701	1.76731	0.553574	0.812209	0.327963	0.949562	0.939919	1.29241	1.71334	1.13424	1.48737	1.78639	0.631781	1.47282	1.13552	1.25063	1.03229	0.563643
ENSG00000001617_SEMA3F_chr3+:50155044-50189075	0.0660918	0.0852468	0.12946	0.25111	0.0757503	0.0902869	0.0559357	0.292839	0.12418	0.109215	0.272774	0.290466	0.146309	0.196594	0.302832	0.212438	0.295105	0.789632	0.355852	0.718522	0.121982	0.202807	0.0895717	0.102394	0.0721217	0.248262	0.207617	0.203807	0.109154	0.218828	0.171613	0.103852	1.9529
ENSG00000001626_CFTR_chr7+:117465783-117715971	0.00153232	0	0.00283155	0.00201526	0.00251655	0.00651383	0.0043034	0.00218458	0.0286526	0	0.00214796	0.00124994	0.00428998	0	0.00837831	0	0	0.00120103	0.00111986	0	0.00078676	0.00113872	0	0.00174846	0.00297743	0.00464696	0.000778577	0.000367548	0.00280147	0	0.00137643	0.000610146	0
ENSG00000001629_ANKIB1_chr7+:92246233-92401384	0.849583	0.251682	0.541158	0.7178	0.733543	0.516121	0.543632	0.643427	1.05534	0.698462	1.05324	0.758614	0.908429	0.464516	0.179309	0.72206	0.444217	0.838075	0.926247	0.562874	0.480217	0.543531	0.579554	0.663313	0.693448	0.657613	0.503683	0.466445	0.711103	0.474236	0.495114	0.592812	0.448347
ENSG00000001630_CYP51A1_chr7-:92112150-92142952	0.941657	0.377566	0.492548	1.91038	2.03362	0.796852	0.840804	1.18288	1.07902	0.729879	1.86088	2.10972	1.70161	0.718242	0.136085	1.47611	1.08251	1.47991	1.04241	1.68294	1.14669	1.27476	1.7362	1.63023	1.2319	1.51632	1.94325	1.09227	1.83174	1.03732	1.49276	1.31486	1.44296
ENSG00000001631_KRIT1_chr7-:92198968-92246166	0.984261	0.394824	0.532143	0.686577	0.777753	0.443415	0.393466	0.613694	0.661088	0.725578	0.871297	1.04521	1.09931	0.623637	0.400503	1.19936	0.460902	1.12642	1.0922	0.922381	0.811228	0.439125	0.471917	0.770197	0.408353	0.488843	0.454771	0.280665	0.555911	0.277821	0.482537	0.470597	0.513358
ENSG00000002016_RAD52_chr12-:912076-990053	0.483149	0.0896619	0.363797	0.289254	0.48884	0.444053	0.147113	0.525605	0.268703	0.117559	0.175142	0.281586	0.295054	0.310174	0.0740454	0.0965792	0.156553	0.46409	0.280088	0.23346	0.197887	0.161216	0.216215	0.348611	0.193258	0.279683	0.290929	0.179432	0.27372	0.127199	0.296504	0.24438	0.323186
ENSG00000002079_MYH16_chr7+:99238793-99311130	0	0.00142386	0.00489322	0	0	0.00132763	0	0	0.000952929	0	0.00371254	0.00431855	0.00371016	0.00194152	0	0	0	0	0.0115776	0	0.0216124	0	0.0011745	0.00151196	0	0.00401896	0	0	0	0	0	0.0021092	0
ENSG00000002330_BAD_chr11-:64269829-64284704	1.91251	0.909803	2.41087	2.11141	1.62527	2.46525	1.60887	1.92552	1.54833	1.61559	2.02061	2.39029	2.52574	1.96637	2.84236	1.46169	1.57925	1.91866	1.77798	2.06932	1.93238	2.1156	2.05408	1.67018	1.98796	1.91364	1.90211	2.35334	1.64202	1.70699	1.93272	1.99581	2.11257
ENSG00000002549_LAP3_chr4+:17577191-17607972	1.58825	2.13051	2.16645	1.96878	0.827669	1.77265	1.47375	2.71209	1.63343	3.06872	1.71496	2.0244	2.48208	2.2775	1.56682	2.36486	2.89082	2.6922	2.71939	2.09147	3.18457	1.78643	2.2794	1.85381	1.88236	1.73152	1.73547	2.01002	1.45306	4.05904	1.61349	2.0203	1.42821
ENSG00000002586_CD99_chrX+:2691178-2741309	1.76886	1.58792	3.31994	2.98305	1.12071	3.57309	2.2591	2.03004	1.07383	2.26265	1.29061	3.5345	3.18411	3.63867	1.07171	1.71348	2.35256	2.714	1.72335	1.91391	2.002	2.96502	2.9807	2.08232	2.70972	2.47003	1.84953	2.51961	2.09312	2.96308	2.93641	2.82506	2.84434
ENSG00000002587_HS3ST1_chr4-:11393149-11429765	0.234734	0.121392	0.679733	0.311703	0.0573596	0.500496	0.277732	0.661679	0.145003	0.399755	0.17282	0.161502	0.185679	1.03998	0.261813	0.0692185	0.325548	0.118174	0.245749	0.0936282	0.522148	1.08681	1.17313	0.956407	0.889296	1.04391	0.559709	0.975453	1.50898	0.66921	0.9061	1.25194	0.0481319
ENSG00000002726_AOC1_chr7+:150824626-150861504	0.0172322	0.0331484	0	0.010225	0.00341357	0.00779516	0	0.0118173	0.00186862	0	0.0145102	0	0.00726868	0.00380592	0.0358285	0	0	0	0	0	0.0106389	0.00514319	0.00230293	0.00592251	0.00252539	0	0.00527392	0.00746235	0	0.00191148	0	0	0
ENSG00000002745_WNT16_chr7+:121325366-121341104	0	0.0451235	0	0.0627379	0.00798645	0	0.02715	0	0	0.0997693	0.0169865	0.132852	0	0.00890277	0.0120934	0.156205	0.0200907	0.00951948	0.0351883	0.0806242	0	0.00602426	0	0.0138403	0	0	0	0.0289281	0.0221201	0	0.0217285	0.00966968	0
ENSG00000002746_HECW1_chr7+:43112598-43566001	0.00843511	0.00589709	0.0152978	0.0163211	0.0975302	0.0151773	0.00900882	0.0366856	0.0143758	0.00759895	0.052412	0.00688371	0.00827379	0.012038	0.0456365	0.00286021	0.00070203	0.034718	0.0220845	0.0167593	0.000868243	0.119383	0.12988	0.0570225	0.0960273	0.0774987	0.107616	0.0629081	0.161413	0.0364071	0.112166	0.14714	0.11082
ENSG00000002822_MAD1L1_chr7-:1815792-2233243	0.0722786	0.0806447	0.0990104	0.100932	0.0585724	0.0751136	0.0447588	0.0884279	0.0694912	0.0544517	0.0953331	0.107208	0.0484232	0.0696613	0.0539171	0.051918	0.0619527	0.0801817	0.0954687	0.108773	0.0909317	0.074076	0.0676146	0.0615785	0.0782232	0.0580917	0.068811	0.0784598	0.0677113	0.0691158	0.0899831	0.0772618	0.063585
ENSG00000002834_LASP1_chr17+:38869858-38921770	1.70503	2.18236	1.95547	1.66186	1.80348	2.00027	1.22765	2.0675	1.49724	2.0313	2.07746	1.61131	1.92757	1.79629	0.580204	1.70957	2.06273	1.94706	1.69678	1.59392	2.16883	1.70454	2.02618	1.76146	1.89509	1.78507	1.71899	2.01323	1.94184	2.13257	1.93184	1.89358	1.68181
ENSG00000002919_SNX11_chr17+:48103356-48123074	0.811571	0.908175	1.00094	1.11813	0.881128	1.06651	0.880894	1.11197	1.07075	1.10442	0.938805	0.952228	0.898706	1.2105	0.991046	0.900769	1.09116	0.936675	1.03865	1.31476	1.28261	0.859894	0.879394	0.931957	0.911851	1.01923	0.977628	1.01784	0.96997	1.44802	0.777873	0.877615	0.725961
ENSG00000002933_TMEM176A_chr7+:150800402-150805120	2.92854	3.51706	3.3388	3.44351	1.02653	3.00559	2.24469	3.82103	2.5814	4.29957	1.43247	2.84466	4.45214	2.78791	2.22618	2.74902	4.02045	3.54991	3.65703	3.41915	2.98456	4.24115	4.39886	3.53963	4.42931	3.52474	4.91872	4.34617	4.06032	4.5154	3.59241	4.02892	0.420703
ENSG00000003056_M6PR_chr12-:8940362-8949955	2.97541	3.29304	3.30232	3.15866	3.1428	3.36897	2.67977	3.57207	3.11164	3.5883	2.6785	3.31836	3.76994	3.7199	2.1138	3.48862	3.79774	3.30835	3.29433	3.25611	3.96196	3.4196	3.59454	3.55608	3.41673	3.44646	3.49548	3.43331	3.365	3.90854	3.53525	3.34763	3.52612
ENSG00000003096_KLHL13_chrX-:117897812-118117340	0.0859177	0.00842465	0.0993285	0.12592	0.0771275	0.0380097	0.0605975	0.110749	0.0199638	0.0211343	0.149942	0.0344999	0.0884293	0.127951	0.0361082	0.0804969	0.0329771	0.113836	0.118816	0.0992552	0.0406779	0.0820119	0.0809274	0.0832852	0.0936984	0.0580499	0.0514378	0.0786698	0.114019	0.0317784	0.100032	0.137864	0.0436484
ENSG00000003137_CYP26B1_chr2-:72129237-72148038	0.0922022	0.110744	0.41269	0.279681	0.20582	0.0551494	0.131474	0.298538	0.329723	0.063437	0.248981	0.164935	0.424187	0.332364	0.0694598	0	0.14489	0.262431	0.0726815	0.168276	0.149115	1.25312	1.42035	1.04622	1.21605	0.558045	0.364404	0.840004	0.799447	0.445185	0.720572	0.939289	4.42742
ENSG00000003147_ICA1_chr7-:8113183-8262687	0.0619368	0.0666726	0.142884	0.173113	0.114999	0.134294	0.0813269	0.104422	0.063609	0.123669	0.095679	0.134758	0.0425063	0.152403	0.300139	0.140535	0.129261	0.101879	0.196031	0.140105	0.0440961	0.188003	0.147408	0.246957	0.12932	0.181514	0.15552	0.168745	0.219921	0.181941	0.249128	0.210578	0.0108047
ENSG00000003249_DBNDD1_chr16-:90004864-90020128	0.280763	0.286819	1.07794	1.60915	0.369495	1.3225	0.630814	1.17751	0.886449	0.91526	1.69364	1.97857	1.7621	0.987587	0.782716	1.30673	0.826634	1.50045	1.17641	2.45152	0.866013	2.24111	2.56967	2.23182	1.88117	1.67167	1.99347	2.48716	1.80452	1.50197	2.16392	2.61287	1.25076
ENSG00000003393_ALS2_chr2-:201700553-201781189	0.533385	0.204589	0.355448	0.445884	0.583379	0.370023	0.269953	0.378484	0.512752	0.394424	0.608527	0.570875	0.677566	0.505076	0.15065	0.316715	0.378159	0.562432	0.509994	0.588006	0.426078	0.484747	0.508958	0.956535	0.442502	0.442219	0.465752	0.324452	0.546563	0.365823	0.49285	0.508548	0.446131
ENSG00000003400_CASP10_chr2+:201182880-201229406	0.272178	0.716564	0.326021	0.297796	0.168547	0.156416	0.132756	0.422907	0.275718	0.469346	0.111195	0.20641	0.129723	0.215641	0.144502	0.183173	0.529573	0.304656	0.238246	0.259649	0.481302	0.264216	0.258543	0.469622	0.342573	0.431274	0.323192	0.468475	0.295532	0.605242	0.347151	0.257767	0.0802651
ENSG00000003402_CFLAR_chr2+:201116103-201176687	1.21198	1.99423	1.13267	1.06521	1.16634	0.87354	0.725824	1.07736	1.59927	1.35746	1.06287	1.38348	1.31236	1.22017	0.863912	1.50673	1.58488	1.39047	1.1538	1.28415	2.23716	1.13535	1.10198	1.82437	1.03969	1.47207	1.03089	1.15299	1.21688	1.33136	1.36445	1.27618	1.56205
ENSG00000003436_TFPI_chr2-:187464229-187565760	0.0700514	0.181891	0.0525763	0.0984369	0.0428049	0.0782749	0.0562382	0.0642714	0.122343	0.0873644	0.0366097	0.639195	0.18831	0.189133	0.495374	0.235414	0.144593	0.316428	0.233939	0.353255	0.240576	0.2184	0.28059	0.142533	0.0976087	0.216997	0.0471961	0.0533502	0.250707	0.138348	0.0630751	0.279395	0.130115
ENSG00000003509_NDUFAF7_chr2+:37231630-37253403	0.680268	0.495781	0.686654	0.712379	0.570951	0.514239	0.425763	0.445942	0.544791	0.486559	0.737893	0.698232	0.5437	0.808727	0.749708	0.901399	0.532057	0.873905	0.715872	0.760753	0.908865	0.566476	0.611313	0.87665	0.464502	0.567498	0.504581	0.405993	0.568528	0.452368	0.799407	0.617957	0.526198
ENSG00000003756_RBM5_chr3+:50088907-50119021	3.98967	2.17708	3.59783	3.04944	3.85262	3.35583	2.42312	2.47252	2.97625	2.56575	2.64213	3.42005	3.11604	3.50729	2.25798	2.19712	2.4055	3.51095	3.61794	3.15026	2.78959	2.71583	2.85226	3.43069	2.64042	3.17224	2.87523	2.69096	2.99828	2.51434	3.25954	3.08864	3.41897
ENSG00000003987_MTMR7_chr8-:17298029-17413528	0.0932308	0.00534329	0.0611069	0.0355967	0.310069	0.0808776	0.0295694	0.0846074	0.280194	0.0192244	0.126951	0.0215088	0.0127402	0.0584233	0.00165374	0	0.0580815	0.0334444	0.0594275	0.00644164	0	0.0939344	0.0829324	0.110313	0.0997693	0.116956	0.0497418	0.0653823	0.181684	0.0296188	0.0163139	0.0859584	0.00221488
ENSG00000003989_SLC7A2_chr8+:17497087-17570573	0.194996	0.071136	0.106911	0.208968	0.28257	0.731769	0.163517	0.0725761	0.165592	0.0328071	0.112585	0.104673	1.24181	0.194706	0.0660816	0.0175577	0.0718353	0.14763	0.0887529	0.0909337	0.00267685	0.314686	0.110187	0.172432	0.272015	0.206363	0.15449	0.108455	0.176157	0.147677	0.0186329	0.0709475	0.251896
ENSG00000004059_ARF5_chr7+:127588344-127591705	4.83607	4.02354	5.10032	5.14461	4.48192	5.1084	4.05443	5.33798	4.02857	4.80716	4.71367	5.27514	5.01812	4.87548	5.70744	4.80977	4.5783	5.56639	5.19218	5.63028	5.00873	4.97345	5.0405	4.84969	4.67662	4.60537	4.82745	5.06362	4.58133	4.58441	4.94226	4.81672	4.44449
ENSG00000004139_SARM1_chr17+:28364355-28404049	1.43962	0.466225	1.52925	1.12183	1.60729	1.28365	0.628589	1.01579	0.766212	0.718812	1.24843	1.11349	1.0215	1.13594	0.393648	0.786924	0.544664	1.36888	1.19053	1.18242	0.846131	1.15014	1.14186	1.08131	1.12007	1.0023	0.638125	0.999229	1.35298	0.732444	1.09566	1.24841	0.204143
ENSG00000004142_POLDIP2_chr17-:28347176-28357522	3.13118	2.16789	3.24022	3.04316	3.18425	3.27662	2.40367	3.05063	2.45458	2.69148	2.72711	2.91461	3.13246	3.16753	3.13513	2.6959	2.55968	3.11333	2.82087	3.08223	2.83213	2.70461	2.87321	2.57088	2.74056	2.5787	2.56761	2.865	2.7504	2.76231	2.77408	2.70809	3.16889
ENSG00000004399_PLXND1_chr3-:129555174-129606818	1.38292	2.03204	2.2836	1.69214	0.527573	1.82289	1.24256	2.06967	2.50524	2.25046	1.27404	1.74028	1.52473	1.82944	0.575248	1.40882	2.74197	2.11122	1.86279	2.27966	2.52194	1.87681	2.13209	1.59079	1.72823	1.8681	1.78019	1.86895	1.97312	2.02478	1.71968	1.68126	3.78104
ENSG00000004455_AK2_chr1-:33007939-33080996	0.841689	0.665957	1.03926	1.03952	0.733317	0.9728	0.679468	1.10574	0.794139	1.08548	0.819977	1.00238	1.00694	1.24614	0.94332	1.22804	1.00968	1.29128	1.10176	1.56027	1.45473	1.00232	1.10969	1.02952	0.853234	1.04889	1.09053	0.990507	0.941922	1.04363	1.11242	1.09473	0.901467
ENSG00000004468_CD38_chr4+:15778274-15853230	0.541224	0.729857	0.540678	0.818867	0.212264	0.689805	0.403888	0.106862	0.115742	0.0584424	0.0971056	0.663947	0.548155	0.438073	0.0427066	0.0510419	0.0865509	0.237932	0.118404	0.137483	0.508341	0.291634	0.192885	0.230251	0.518743	0.218252	0.0857801	0.454127	0.164574	0.302016	0.108435	0.3762	0.128452
ENSG00000004478_FKBP4_chr12+:2794952-2805423	2.77232	2.12991	3.02704	2.84219	3.05033	3.47426	2.43604	4.79794	2.84876	3.17922	2.94363	3.14902	2.72333	2.83228	2.53171	3.02378	2.65559	3.23392	3.08686	3.10471	2.95942	2.51051	2.68353	3.03196	2.53321	2.64207	2.81095	2.66163	2.71795	2.25917	2.06414	2.48261	2.65001
ENSG00000004487_KDM1A_chr1+:23019447-23083689	1.26649	0.511814	1.32392	1.05701	0.893802	1.10273	0.721758	1.12923	0.578476	0.706154	1.54056	0.972366	0.980225	1.23982	0.46837	0.944422	0.652573	1.39854	1.37167	1.08155	0.656007	0.751643	0.832957	0.774651	0.791739	0.782716	0.73949	0.754184	1.02582	0.636749	1.04747	0.911782	1.68581
ENSG00000004534_RBM6_chr3+:49940006-50100045	1.76107	0.724657	1.1755	1.06494	1.26868	1.42667	0.664207	0.729125	0.860929	0.689347	1.14863	1.47323	1.52998	1.08736	1.15223	0.855679	0.812582	1.54134	1.49306	1.04272	1.12391	0.699725	0.867274	1.32795	0.672154	1.11804	1.02893	0.713789	0.821506	0.689601	1.03494	0.952382	1.3816
ENSG00000004660_CAMKK1_chr17-:3860314-3894891	0.495801	0.319497	0.374243	0.609717	0.342344	0.521356	0.261672	0.34951	0.569309	0.375597	0.591406	0.685596	0.525117	0.602542	0.526664	0.176471	0.477707	1.10906	0.585038	0.397968	0.89872	0.28572	0.31853	0.628753	0.285255	0.34529	0.483791	0.259752	0.222824	0.210338	0.292159	0.20161	0.246679
ENSG00000004700_RECQL_chr12-:21468910-21501669	0.924626	0.933001	0.573034	0.975391	0.730048	0.6815	0.533251	0.854267	0.808512	1.14849	1.19992	1.05362	1.07252	1.03333	0.185856	1.41982	1.06212	0.933258	1.15552	1.29834	1.64949	0.756597	0.728071	0.905287	0.628845	0.92863	0.659242	0.482314	0.692488	0.671321	0.695692	0.788193	0.904699
ENSG00000004766_VPS50_chr7+:93232339-93361121	0.419962	0.129262	0.133992	0.304398	0.32072	0.164134	0.183714	0.20771	0.242413	0.225925	0.193182	0.310289	0.375433	0.193733	0.0681151	0.347654	0.205856	0.328423	0.287181	0.35494	0.240272	0.157109	0.164491	0.309321	0.133336	0.172386	0.171681	0.121169	0.192852	0.145251	0.132811	0.168759	0.132244
ENSG00000004776_HSPB6_chr19-:35754567-35758079	2.52874	1.32506	3.70223	5.37038	1.15003	3.94989	3.62349	4.40551	2.98218	3.44743	1.66745	5.01135	4.54605	1.58382	0.647036	2.78541	3.20696	3.01117	3.1011	3.62039	3.04767	3.53566	2.77384	2.89487	3.76804	2.78271	2.17006	3.31748	2.0045	3.85458	2.35475	2.22572	0.590167
ENSG00000004777_ARHGAP33_chr19+:35774531-35788822	2.18898	0.555667	2.89376	2.57134	2.90305	2.30395	1.47418	2.6124	2.25078	1.25091	2.88833	2.31496	1.71988	2.30255	0.502996	1.00537	1.27086	3.15429	2.54931	1.95435	1.1949	2.33117	2.12022	1.9608	2.50691	2.15388	1.93399	1.62446	2.4618	1.05976	2.64905	2.25612	2.91776
ENSG00000004779_NDUFAB1_chr16-:23581001-23596356	1.77579	1.39152	1.66517	1.92445	1.76355	1.89009	1.66051	2.03785	1.29314	1.70341	1.89968	1.82467	1.55035	1.98654	2.8929	2.05815	1.61473	1.94988	1.99957	2.31631	1.89526	1.51669	1.93797	1.60183	1.55781	1.79344	1.79198	1.93323	1.68751	1.52384	1.68544	1.73542	1.99203
ENSG00000004799_PDK4_chr7-:95583498-95596491	4.91659	1.43232	4.08773	3.06388	2.44125	4.36507	3.98673	1.13518	2.67653	2.81307	2.45689	2.67423	3.26551	3.49564	1.02135	2.88198	5.21086	1.26021	2.88171	1.34572	1.05065	1.88416	2.60376	0.884814	1.05253	3.28611	3.02345	3.7174	2.70612	2.95233	4.38591	0.87254	0.594476
ENSG00000004809_SLC22A16_chr6-:110424686-110476641	0.00245886	0.0138176	0.0113295	0.00484752	0	0	0	0	0.00529909	0	0	0	0	0.00270248	0	0	0.00611512	0.00289011	0.0107495	0	0.00378475	0.00182742	0.001635	0	0.00358374	0.00373079	0.00374542	0.00530076	0.00168698	0.00406726	0	0.00586568	0.00328137
ENSG00000004838_ZMYND10_chr3-:50341109-50346852	1.22822	0.200721	1.08887	0.686219	1.27196	1.12633	0.392197	0.322971	0.502014	0.102442	0.405556	0.612332	3.03588	1.44013	0.326276	0	0.602979	0.676944	1.12711	2.15153	0.307635	0.498613	0.305654	1.29457	0.926117	0.330803	0.30475	0.811411	0.225745	0.882029	1.02839	0.372839	1.51832
ENSG00000004846_ABCB5_chr7+:20615206-20777038	0.0118025	0.00635357	0.00145987	0.00311436	0.00155673	0.000593584	0	0.0020265	0.00255425	0	0.00663108	0.000966285	0.00331722	0.00693062	0.0141022	0	0.00491003	0.00278362	0	0.00230199	0	0.00117361	0.0005251	0.00405138	0.00172689	0.000599514	0.00120348	0	0.000541801	0	0	0.000943163	0.0015811
ENSG00000004848_ARX_chrX-:25003693-25015948	0.0309669	0.0167213	0.326579	0.165163	0.385757	0.0911476	0.166052	0.245661	0.32599	0.200912	2.12983	1.44179	1.18703	0.078126	0.451594	1.12091	0.238898	1.38701	0.763484	0.915133	0.0781803	0	0.00691932	0.00890236	0.00758655	0.00789741	0	0.00748563	0.00713888	0.0228429	0.0551632	0	0
ENSG00000004864_SLC25A13_chr7-:96120219-96322147	0.254197	0.0580147	0.170905	0.232037	0.111656	0.146041	0.0950523	0.226177	0.33979	0.151739	0.146748	0.230742	0.279775	0.119491	0.0746947	0.242078	0.164483	0.260774	0.235151	0.257987	0.220218	0.0814044	0.0964579	0.140838	0.122512	0.128649	0.0983675	0.0870439	0.08721	0.0956166	0.101291	0.115477	0.140814
ENSG00000004866_ST7_chr7+:116953237-117230103	0.199782	0.0439857	0.234314	0.156975	0.13048	0.160436	0.0817609	0.135299	0.0688142	0.0701912	0.124604	0.217747	0.255508	0.192632	0.0726875	0.129938	0.0712336	0.196135	0.170701	0.12751	0.0795476	0.110918	0.110188	0.137136	0.119169	0.0956013	0.130769	0.111199	0.114729	0.0915515	0.151648	0.147192	0.091073
ENSG00000004897_CDC27_chr17-:47117702-47189422	0.562652	0.417517	0.307528	0.454806	0.607642	0.310927	0.461786	0.460885	0.571908	0.687758	0.808227	0.550046	0.596113	0.49589	0.201147	0.735465	0.448512	0.668822	0.789676	0.847945	0.97994	0.377761	0.48716	0.625308	0.336912	0.474271	0.411952	0.261953	0.567804	0.406929	0.483273	0.423173	0.652198
ENSG00000004939_SLC4A1_chr17-:44248384-44268141	0.0192859	0.217473	0.0119152	0.0378084	0.0190124	0.024114	0.0430155	0.0328466	0.149087	0.0102492	0.0135471	0.0543876	0.0135384	0.0351366	0.231847	0.184768	0.0160262	0.0449406	0.0692474	0.0645837	0	0.0238457	0.0213519	0.0382605	0.0233996	0.0195152	0.0341121	0.0322236	0.0132559	0.0212647	0.0259246	0.0153746	0.0214377
ENSG00000004948_CALCR_chr7-:93424486-93574730	0.00339998	0.000685707	0.0039278	0.00251644	0	0	0.00429966	0.00145549	0.00137619	0.00539989	0	0	0	0.00560146	0	0	0.00211754	0	0.0074429	0.00371748	0.00261859	0.00189572	0.00113096	0.0137724	0.00247946	0.0012912	0.00388531	0.0170385	0.0075682	0.00702508	0.00457903	0.0030455	0
ENSG00000004961_HCCS_chrX+:11111300-11123078	0.673091	0.833803	0.682723	0.990863	0.617368	0.582681	0.580151	1.04429	0.739526	1.15049	0.963156	0.899507	0.827806	1.13708	0.753722	1.24807	1.16743	0.880015	0.918999	1.05326	1.1709	0.755098	1.03245	0.788909	0.776676	0.819936	0.789266	0.904169	0.818767	0.734861	0.782288	0.796496	0.793521
ENSG00000004975_DVL2_chr17-:7225340-7234545	2.60274	1.5367	3.13552	2.45263	3.13001	2.8511	1.76017	2.31828	2.254	2.08552	2.30709	2.6797	2.48124	3.10773	1.59901	1.82446	2.06245	3.1521	2.62067	2.8349	2.26625	2.39423	2.49092	2.38386	2.44637	2.39322	2.27195	2.27205	2.55435	1.91972	2.71775	2.59092	3.49357
ENSG00000005001_PRSS22_chr16-:2852726-2858170	0	0.0188089	0	0	0	0	0	0	0	0	0.0485752	0.0284567	0	0.0255913	0	0	0	0	0	0.0338484	0	0.0173492	0	0.257121	0	0	0.03536	0	0	0	0	0.027782	0
ENSG00000005007_UPF1_chr19+:18831937-18868236	1.6955	1.68426	2.31516	2.04407	1.66705	2.17719	1.43557	2.05463	1.76516	1.91776	1.58621	2.37101	1.87212	1.98847	0.58143	1.57681	1.75842	2.02948	1.87188	1.94538	1.77614	1.91881	2.08667	1.8694	1.9514	1.76464	1.70007	1.62838	2.10963	1.96895	1.77447	1.66413	2.4277
ENSG00000005020_SKAP2_chr7-:26667061-26995239	0.143052	0.200763	0.112869	0.114485	0.0239935	0.116923	0.117928	0.263977	0.162568	0.452327	0.0475502	0.16851	0.40685	0.117947	0.0362292	0.253291	0.342524	0.148287	0.269537	0.152922	0.304463	0.120996	0.126619	0.151178	0.120375	0.159935	0.0903252	0.114439	0.0876069	0.243477	0.0581284	0.110137	0.00984759
ENSG00000005022_SLC25A5_chrX+:119468399-119471319	5.7413	5.52202	5.14939	5.99774	5.85679	5.59655	5.43795	6.23991	4.99166	5.81748	5.7342	5.75208	5.86943	5.65316	6.47713	5.8119	5.49671	5.2141	5.30267	5.50459	5.94469	5.75647	5.63694	5.10065	5.74329	5.47068	5.79509	5.84046	5.33777	5.36747	5.64402	5.55487	5.36684
ENSG00000005059_CCDC109B_chr4+:109560204-109688726	0.058488	0.227271	0.11909	0.123159	0.0185126	0.0463452	0.0559514	0.232214	0.0894499	0.372736	0.0453102	0.232214	0.284655	0.154368	0.104662	0.402774	0.358918	0.395428	0.350631	0.32464	0.495579	0.142755	0.254572	0.141798	0.130284	0.151118	0.131063	0.165457	0.122896	0.244283	0.226533	0.114162	0.261068
ENSG00000005073_HOXA11_chr7-:27181509-27185223	0.0997735	0.0809453	2.13675	0.129862	0	1.10294	0.164496	0.268096	0.0366718	0.0537152	0.0706612	0	0.263831	0.210903	0	0	0	0.356807	0.792881	0.820162	0.0520761	0	0	0.0291743	0	0.0513459	0	0	0.0234276	0.0375025	0	0	0
ENSG00000005075_POLR2J_chr7-:102473117-102478907	2.84495	1.58439	2.84762	3.13389	1.88209	3.07779	2.45757	2.85756	1.59587	2.51605	2.60574	2.95981	2.90369	2.54334	3.75181	2.75508	2.23781	2.81698	2.92814	3.40265	2.47247	2.24907	2.40728	2.10053	2.26811	2.16908	2.37183	2.61882	2.05315	2.03249	1.98169	2.25278	2.11811
ENSG00000005100_DHX33_chr17-:5440911-5469060	1.16787	0.651635	1.08439	1.31489	1.52021	1.01248	0.748237	0.788547	0.713823	0.956605	0.794933	1.07419	1.07162	1.06359	1.56451	0.993455	0.634806	1.18474	1.36382	1.24365	0.912588	0.767087	0.971346	0.846084	0.607231	0.781802	0.747532	0.507145	0.962021	0.726687	0.922252	0.933481	0.727395
ENSG00000005102_MEOX1_chr17-:43640387-43661954	0	0.110348	0	0	0	0	0	0	0	0	0.012415	0	0	0	0	0	0	0.013872	0	0.0839488	0.0360642	0	0	0	0	0	0	0.00425817	0.00406071	0	0	0	0
ENSG00000005108_THSD7A_chr7-:11370356-11832198	0.158955	0.00601177	0.0301353	0.0799509	0.301772	0.00519157	0.0277479	0.100186	0.023399	0.0248638	0.0520329	0.104822	0.0598364	0.0410975	0.100683	0.0766288	0.00619103	0.167572	0.151929	0.0499821	0.00977213	0.0533084	0.0384963	0.0461667	0.0939506	0.051798	0.00631439	0.0320988	0.119653	0.0333642	0.0133658	0.0712719	0.0469015
ENSG00000005156_LIG3_chr17+:34980493-35009743	1.08892	0.530519	0.886461	0.772678	1.22161	0.942722	0.54592	0.865364	0.71131	0.788393	1.39928	0.984522	1.00674	0.947998	0.465126	0.847863	0.640001	1.336	1.23979	1.05207	0.7929	0.740633	0.829827	0.861448	0.613663	0.745112	0.657343	0.556564	0.882658	0.611851	0.808306	0.779406	1.61579
ENSG00000005175_RPAP3_chr12-:47661248-47706061	0.451907	0.402692	0.34546	0.461061	0.501037	0.314673	0.291004	0.44584	0.435061	0.49427	0.64677	0.497057	0.680509	0.505426	0.340335	0.379826	0.403339	0.494854	0.536929	0.575492	0.601918	0.282159	0.363559	0.500483	0.279034	0.465981	0.294	0.244802	0.373746	0.293779	0.328606	0.357316	0.385416
ENSG00000005187_ACSM3_chr16+:20610242-20797581	0.00952338	0.0234608	0.0100587	0.00269072	0.00268849	0.0051196	0.00230045	0.00408178	0.00880679	0.00541329	0.00715898	0.00666458	0.00858102	0.003746	0.0302844	0.00691265	0.0143738	0.00320568	0.00597217	0.0079387	0.0167186	0.00758675	0.00498195	0.0110557	0.00496696	0.00362142	0.00674459	0.00783336	0.00327312	0.00601175	0.00733764	0.00974715	0.00772321
ENSG00000005189_AC004381.6_chr16+:20806428-20849668	0.143433	0.0329848	0.0874918	0.223829	0.243489	0.133608	0.0681873	0.330886	0.0315468	0.0732989	0.158835	0.0808968	0.0815514	0.247306	0.118735	0.169741	0.0995691	0.339183	0.249397	0.151299	0.211403	0.0935727	0.0876997	0.107264	0.172499	0.0870887	0.139485	0.0806541	0.155584	0.0669379	0.118502	0.185315	0.370447
ENSG00000005194_CIAPIN1_chr16-:57428168-57447528	1.51301	0.824666	1.47367	1.55014	1.50416	1.38214	1.01931	1.69444	0.830011	1.2786	1.74795	1.52982	1.39025	1.61971	1.35237	1.36752	1.07434	1.71212	1.499	1.7031	1.34703	1.28419	1.41063	1.18731	1.12528	1.19036	1.08148	1.25677	1.27831	1.29704	1.29247	1.22274	1.84808
ENSG00000005206_SPPL2B_chr19+:2328614-2354806	2.36509	0.956702	2.52932	2.77157	2.41216	2.62989	1.40877	1.62096	1.71417	1.37098	1.97263	3.13334	2.57198	2.31065	1.05472	1.98349	1.19748	3.07016	2.41667	2.74271	1.91736	2.36556	2.06603	2.26984	2.0114	1.96043	2.03892	1.78394	2.28154	1.44223	2.11524	2.11961	2.38122
ENSG00000005238_FAM214B_chr9-:35104111-35116341	1.73705	1.4606	2.26853	1.54402	1.24584	1.87089	1.19121	2.1225	2.02434	2.20682	1.25517	2.01161	2.24468	2.10359	1.05131	1.97933	2.00816	2.21607	1.9245	2.34441	2.47043	2.21416	2.17528	2.27848	2.05636	2.11543	1.95079	1.83588	1.95902	2.20108	1.96345	1.94382	1.74865
ENSG00000005243_COPZ2_chr17-:48026166-48038030	0.473496	0.738403	1.17428	1.44604	0.243789	1.39706	0.822629	0.969948	0.823362	1.04864	0.51016	1.59451	2.15265	1.27045	1.07416	1.41611	1.14351	0.868307	0.8368	1.83173	1.51206	1.05055	0.705485	1.1092	1.12554	1.04285	0.916852	1.71299	0.425794	1.32441	0.794743	0.610084	0.232067
ENSG00000005249_PRKAR2B_chr7+:107044648-107161811	0.0857915	0.0678613	0.0309367	0.126692	0.228348	0.0547134	0.0840154	0.204253	0.108246	0.0494403	0.412394	0.0855327	0.321466	0.0747953	0.0290666	0.127181	0.0663847	0.16241	0.206908	0.123443	0.204884	0.0750456	0.0858941	0.131149	0.115391	0.0930139	0.0824144	0.0771791	0.0990651	0.0543509	0.0925381	0.0982267	0.805463
ENSG00000005302_MSL3_chrX+:11758158-11775753	1.50771	2.08118	1.51725	1.39776	1.23908	1.49412	1.18009	1.55974	1.35728	1.55452	1.56034	1.41022	1.4716	1.51338	1.14549	1.05239	1.48216	1.62774	1.50234	1.51133	1.65828	1.27635	1.38068	1.85644	1.43308	1.56992	1.16578	1.26217	1.24797	1.60262	1.4528	1.46281	1.11768
ENSG00000005339_CREBBP_chr16-:3725053-3880726	0.771999	0.700373	0.975	0.633687	1.27151	0.720453	0.437569	0.7998	0.699167	0.605171	0.764871	0.672133	0.593708	0.670806	0.524305	0.525346	0.657157	0.739194	0.766699	0.645631	0.572825	0.762006	0.830929	0.715608	0.863359	0.657027	0.608278	0.608008	0.946939	0.697928	0.837517	0.766886	1.06701
ENSG00000005379_BZRAP1_chr17-:58301227-58328760	2.83757	0.568075	2.1514	2.25094	3.54482	2.52193	1.37641	0.501688	1.36723	0.890915	2.67093	1.63184	1.68056	1.84963	0.670669	0.335083	0.334002	2.367	0.715573	1.27062	0.580814	2.33608	2.16465	1.97296	1.75582	1.74847	1.8915	1.67057	2.71695	1.00751	2.43118	2.6217	0.541487
ENSG00000005381_MPO_chr17-:58269855-58280935	0.0114945	0.0725537	0.0523753	0.0667429	0.0557859	0.0923735	0.0193348	0.0389649	0.102105	0	0.116519	0.134704	0.0120769	0.0251493	0.0171477	0	0.25003	0.0662862	0.144326	0.0817683	0.183329	0.236721	0.124854	0.158835	0.253921	0.277976	0.126214	0.0807102	0.157328	0.173739	0.0307671	0.0933806	0
ENSG00000005421_PON1_chr7-:95297675-95324707	0.126709	0	0.0216971	0.0323001	0.0815742	0.145275	0.00795599	0.0040413	0.00763253	0	0.00991356	0.0343105	0.0392271	0.035942	0.0349246	0	0	0.0220719	0.0103319	0.0205421	0.00726556	0.0381512	0	0.0555898	0.00688013	0.0142888	0.0143447	0.0135454	0.00970021	0	0.00635883	0.0279693	0.00315356
ENSG00000005436_GCFC2_chr2-:75651999-75710989	0.402185	0.160213	0.146567	0.341175	0.206663	0.121759	0.207362	0.174461	0.328877	0.199173	0.328758	0.276652	0.299252	0.272706	0.069571	0.33263	0.198838	0.326909	0.359788	0.390717	0.154926	0.203914	0.243379	0.309364	0.192048	0.205137	0.179881	0.193743	0.261689	0.155166	0.234016	0.314982	0.29351
ENSG00000005448_WDR54_chr2+:74421677-74425755	1.96017	1.44197	2.60015	2.24227	2.64377	2.03115	1.81959	2.10163	1.32225	2.0866	2.79558	1.98259	2.90888	3.38704	2.73413	2.60313	1.53332	2.71605	2.52737	2.97191	3.92852	1.59405	1.34832	2.03149	1.62104	1.63773	1.9812	1.98373	1.44075	1.83444	2.3255	1.70415	2.66428
ENSG00000005469_CROT_chr7+:87345680-87399795	0.521687	0.161944	0.266462	0.860698	0.310964	0.362352	0.258366	0.334143	0.256178	0.51548	0.31162	0.882486	1.0343	0.369183	0.112077	0.706504	0.348498	0.568747	0.577103	1.09208	0.425447	0.253708	0.268639	0.448297	0.24205	0.260189	0.209121	0.269002	0.284421	0.275622	0.32879	0.262413	0.16662
ENSG00000005471_ABCB4_chr7-:87401696-87480435	0.0447653	0.0764616	0.0788588	0.100542	0.0300961	0.0562411	0.0324976	0.0784116	0.0148113	0.0482196	0.232868	0.0829936	0.0699471	0.0865914	0.0120852	0.0956749	0.055527	0.0725901	0.0660967	0.0602789	0.133647	0.0439659	0.0633547	0.0665398	0.0557322	0.0721139	0.0318159	0.0561268	0.11759	0.0818425	0.113554	0.0588943	0.00864453
ENSG00000005483_KMT2E_chr7+:105014178-105114361	1.17444	1.09956	0.884023	0.68787	1.2331	0.623979	0.547006	0.882186	1.19867	0.764477	1.06366	0.833029	0.765546	0.853638	1.68889	1.2143	0.700975	1.29013	1.31689	1.2735	1.12504	0.759973	0.795483	0.981415	0.8332	0.847177	0.821354	0.582648	1.02599	0.677003	0.828562	0.935629	0.928107
ENSG00000005486_RHBDD2_chr7+:75842601-75888926	1.63788	0.626943	1.93113	2.13289	1.45747	2.00221	1.21599	1.51657	1.29013	1.63698	1.44256	2.49247	2.64416	1.79616	0.898098	1.6845	1.27195	2.10107	1.72719	2.50743	1.24664	2.20941	2.20691	1.70395	1.94202	1.58259	2.22043	2.03962	1.9231	1.75748	1.9748	1.9159	1.79527
ENSG00000005513_SOX8_chr16+:981807-986979	7.46813	1.86326	7.2341	5.10263	8.29397	6.68833	5.89781	6.46734	5.72416	3.58876	4.82383	5.16387	3.30702	6.26419	4.83616	4.28129	2.41461	5.51116	5.47839	4.40873	0.508201	6.42289	6.37495	4.13906	6.22602	5.62573	4.58711	5.7076	7.75429	4.26097	5.41079	6.17316	6.24673
ENSG00000005700_IBTK_chr6-:82169982-82247754	0.605884	0.458171	0.315424	0.421706	0.691026	0.328885	0.371918	0.348229	0.706981	0.6328	0.514994	0.348527	0.379153	0.4694	0.0996853	0.548717	0.56378	0.559952	0.636517	0.607255	0.623385	0.378222	0.494731	0.625956	0.362643	0.436949	0.407597	0.263035	0.56093	0.369974	0.382941	0.377822	0.252059
ENSG00000005801_ZNF195_chr11-:3339260-3379222	1.27859	0.311853	0.755998	0.562633	0.891233	0.605622	0.485681	0.548919	0.614516	0.537208	0.908323	0.594649	0.704215	0.76934	0.430897	0.744587	0.370378	0.958858	0.849741	0.978227	0.484991	0.535921	0.544478	0.996092	0.467988	0.69698	0.614103	0.423717	0.669214	0.444593	0.662358	0.681521	0.819893
ENSG00000005810_MYCBP2_chr13-:77044654-77327050	0.380273	0.595672	0.479171	0.335981	0.76269	0.429651	0.280845	0.369461	0.518296	0.487496	0.342516	0.302693	0.267612	0.314847	0.775752	0.244646	0.431813	0.460024	0.447773	0.298301	0.364627	0.578845	0.548854	0.70045	0.60519	0.583087	0.480545	0.423161	0.704724	0.514331	0.49714	0.620504	0.264337
ENSG00000005812_FBXL3_chr13-:76992597-77027195	0.654249	0.940144	0.706829	0.898615	1.29538	0.563049	0.805259	0.824951	1.3466	1.03874	0.863043	0.775193	0.841108	0.594193	0.427181	0.873608	1.03737	0.814633	0.979273	0.792457	0.9135	0.716625	0.929185	1.04801	0.74504	0.851915	0.619884	0.539302	1.09068	0.6188	0.730488	0.799315	0.63911
ENSG00000005844_ITGAL_chr16+:30472657-30523185	0.703035	1.93258	0.873209	0.308934	0.0894586	0.642926	0.320202	1.11806	0.720685	0.758159	0.146623	0.468969	0.167995	0.580605	0.326894	0.361686	0.782963	0.69656	0.588515	0.436064	1.20282	0.643126	0.709688	0.904712	1.12786	0.684407	0.430263	1.14317	0.630957	1.58873	0.60622	0.555012	0.088436
ENSG00000005882_PDK2_chr17+:50094736-50112152	1.33142	0.912123	1.91841	1.91697	2.14931	2.02124	1.4049	1.5156	1.92159	1.38823	1.74612	1.87861	1.68197	1.61806	0.947112	1.12984	1.50781	1.25212	1.3125	1.62523	1.0357	2.27101	1.98427	2.51303	2.18246	1.76327	1.99624	2.19302	2.59294	1.70736	2.36789	1.90098	1.37462
ENSG00000005884_ITGA3_chr17+:50055967-50090481	0.501809	0.597652	1.01989	1.20454	0.588519	0.625016	0.447644	0.359989	0.624311	1.2506	0.902627	2.37512	1.33299	2.16535	0.815553	0.76885	0.872828	1.69323	0.956102	3.39773	4.13297	2.40043	3.0287	3.51312	1.72113	1.92549	2.72326	1.66545	1.97932	2.72214	2.65779	2.94086	0.28817
ENSG00000005889_ZFX_chrX+:24149172-24216255	0.441509	0.316026	0.319505	0.451586	0.483872	0.369469	0.282316	0.440622	0.691425	0.570487	0.471142	0.333687	0.892667	0.539101	0.16663	0.830225	0.426297	0.420689	0.656568	0.634889	0.807939	0.310924	0.423983	0.709685	0.528147	0.363757	0.409433	0.442765	0.434655	0.478034	0.414522	0.487795	0.370442
ENSG00000005893_LAMP2_chrX-:120427826-120469365	1.55238	1.2895	1.56095	1.97682	1.5605	1.46405	1.89272	1.89952	3.56126	2.0113	1.37707	1.89831	2.88907	2.1042	0.554638	1.84775	2.21967	1.54657	1.7553	1.42713	2.38185	1.78165	1.89925	2.03261	1.94933	1.7328	1.68444	1.53677	2.23609	2.20366	1.83006	1.81862	0.79595
ENSG00000005961_ITGA2B_chr17-:44372179-44389505	0.430653	0.141523	0.261343	0.132095	0.650565	0.225444	0.0846025	0.0976469	0.274607	0.0909064	0.161358	0.300489	0.361664	0.175455	0.333388	0.208899	0.106251	0.303954	0.331035	0.598951	0.201218	0.204185	0.122224	0.414382	0.205264	0.123396	0.298615	0.141466	0.220212	0.0753532	0.262878	0.450503	0.131718
ENSG00000005981_ASB4_chr7+:95478443-95540232	0.274303	0.0248019	0.0302841	0.0242915	0.0677358	0.0398737	0.0276548	0.0487404	0.0866245	0.029299	0.0886123	0.0250972	0.023724	0.0579568	0.0782577	0.0414179	0.0280655	0.0217286	0.0577973	0.0239364	0.00952813	0.0152941	0.0136904	0.050466	0.0194791	0.0629963	0.0234587	0.0029738	0.0127176	0.0260204	0.0138731	0.0098506	0.00688916
ENSG00000006007_GDE1_chr16-:19501688-19522145	1.82149	1.51833	2.27157	2.34168	1.86869	2.1813	1.81	2.56804	2.84352	1.80996	1.87206	2.27428	1.4	1.91878	1.73608	1.61699	2.14752	1.85308	1.79465	1.92534	1.77756	2.35355	2.28498	2.24866	2.49966	2.29948	2.20727	2.40103	2.44506	2.361	2.39217	2.0659	1.81025
ENSG00000006015_C19orf60_chr19+:18588684-18592336	3.48478	2.8984	4.28622	4.208	3.33519	4.41786	3.35796	3.77719	3.77454	3.48843	3.98692	4.59835	3.89251	3.88173	4.70842	3.15159	3.77859	4.13344	3.85426	4.72306	4.29665	4.30697	3.91521	4.07478	3.87743	3.63914	3.78067	4.27039	3.72108	3.53846	3.75416	3.82376	4.20546
ENSG00000006016_CRLF1_chr19-:18572219-18607741	0.191831	0.0144327	0.221629	0.397823	0.682571	2.22026	0.61375	0.0543959	0.128086	0.0283235	0.371661	0.0771673	1.88979	0.942188	0.251199	0.0360896	0.0397806	0.11777	0.00786913	0.0566032	0.0110435	0.0831425	0.00716046	0.0365018	0.093964	0.0189977	0.0271689	0.0154515	0.0317435	0.148918	0.261026	0.0213334	4.15992
ENSG00000006025_OSBPL7_chr17-:47807371-47821834	1.55408	1.10154	2.59624	1.77069	2.07917	1.91365	1.2788	1.17527	1.40011	1.41963	1.48764	2.076	1.40522	1.93697	0.785447	1.24414	1.11085	2.17488	1.67341	2.1821	1.44227	1.51718	1.64451	1.73038	1.55307	1.58717	1.53625	1.4052	1.71102	1.27897	1.76315	1.67599	1.83701
ENSG00000006042_TMEM98_chr17+:32927909-32945106	1.35122	0.391247	2.20211	1.23727	1.48982	1.47988	1.06714	1.51197	2.82969	0.528379	1.72152	1.40708	0.567564	1.28956	2.00157	1.20672	1.61644	1.33728	1.2905	1.01573	0.141659	0.499349	0.0722969	1.51671	1.37882	1.181	0.764678	0.199478	0.281705	0.713453	1.30977	0.787619	2.10854
ENSG00000006047_YBX2_chr17-:7288251-7294615	0.0590559	0.0161045	0.0546725	0.350282	0.1142	0.382418	0	0.596857	0.0739298	0.0315869	0.337571	0.288681	0.337378	0.280158	0.0588532	0.190815	0	0.607807	0.242687	0.337985	0.0605956	0.0295559	0	0.19288	0.0432904	0	0.0452157	0	0	0	0	0	0.29055
ENSG00000006059_KRT33A_chr17-:41346091-41350812	0.0268371	0	0.0248245	0	0	0.11724	0	0	0	0	0	0	0.135741	0.0294715	0	0	0	0	0	0	0	0	0	0	0	0	0	0	0	0	0	0	0
ENSG00000006062_MAP3K14_chr17-:45263120-45317040	0.513335	0.70888	0.860663	0.531986	0.338098	0.528252	0.298775	0.455504	0.391792	0.427411	0.500609	0.919027	0.574166	0.73382	0.695209	0.678752	0.521947	0.627495	0.653426	0.775463	0.887875	0.487283	0.611392	0.663379	0.474495	0.616053	0.516842	0.700814	0.37963	0.433941	0.666165	0.628219	0.665227
ENSG00000006071_ABCC8_chr11-:17392884-17476845	0.544095	0.0291594	0.168532	0.227469	1.64273	0.291231	0.157979	0.0283833	0.202705	0.0592718	0.241271	0.0744342	0.103423	0.345205	0.179553	0.0305954	0.0188367	0.262767	0.139879	0.137548	0.0347538	0.896208	0.871908	0.620604	0.295144	0.466068	0.820218	0.191538	0.903784	0.216469	0.369097	0.610596	0.143091
ENSG00000006116_CACNG3_chr16+:24255552-24362801	0.00594851	0.00192038	0.010978	0.055377	0.197385	0.038017	0.0080208	0.00101965	0.0267538	0.00755901	0.0346811	0.026018	0.0223762	0.00914365	0.0212267	0	0	0.0359853	0	0.00347215	0.00183468	0.00177054	0.000792272	0.00610894	0.00433903	0	0.0018156	0.000857266	0.00896677	0.00197173	0.00160534	0	0
ENSG00000006118_TMEM132A_chr11+:60924462-60937159	1.54922	0.773041	3.43399	4.2811	2.72418	2.80862	2.15752	1.91503	1.53098	2.36745	2.28994	4.12856	4.16788	3.06185	1.15782	2.2498	1.65384	3.69738	3.2139	4.17371	3.62157	3.46214	3.08881	3.68335	3.19736	2.61302	3.31414	3.4203	2.99305	3.06403	2.92643	3.40411	3.82013
ENSG00000006125_AP2B1_chr17+:35578045-35726409	1.25051	0.759807	1.34262	1.37489	1.90181	1.47289	1.17851	1.20464	1.2518	0.849008	1.57708	1.23793	1.39415	1.36795	0.612193	1.22295	1.03363	1.26358	1.19607	1.13244	1.045	1.67854	1.78061	1.29421	1.59109	1.56401	1.58536	1.53155	1.72736	1.3403	1.49471	1.69974	1.02447
ENSG00000006128_TAC1_chr7+:97731907-97740472	0.155532	0	0.0137347	0.140243	0.126716	0.597647	0	0.0127174	0.101048	0.0466916	0.431056	0.876262	0.465317	0.0798021	0.168315	0.144132	0	0.149892	0	0.104927	0	0	0.00989047	0.0625135	0.0322879	0	0	0	0.010204	0.228074	0	0	0
ENSG00000006194_ZNF263_chr16+:3263799-3301401	0.949343	0.556896	1.09723	0.859038	1.32777	0.876558	0.671143	0.985547	0.845581	0.840273	0.885677	1.13723	0.934694	1.10451	0.635165	1.03767	0.756698	1.24074	0.940876	1.30497	0.977527	0.773383	0.888121	0.927282	0.725036	0.890088	0.74747	0.841353	0.867484	0.760733	1.02295	0.833868	0.99012
ENSG00000006210_CX3CL1_chr16+:57372457-57385048	1.12138	0.663891	2.74414	2.90154	1.90868	1.80819	1.36686	1.4513	1.12726	0.825326	1.52613	2.43777	2.52704	2.49035	0.822193	0.716518	1.38065	2.01326	1.54273	1.97646	1.94925	2.41292	2.14576	1.70984	2.78691	1.82282	1.46987	2.59528	2.6776	2.67673	2.34161	2.90809	0.839402
ENSG00000006282_SPATA20_chr17+:50543057-50555852	2.87269	0.916608	2.4085	2.64819	2.038	1.72735	1.91418	2.03967	2.19263	2.75184	1.99511	3.59617	4.48082	2.7233	1.48625	1.76178	2.70671	3.05528	2.70314	3.728	3.75849	3.10899	2.48782	2.95356	2.92892	3.01184	2.3463	2.86848	2.74651	2.85837	3.32283	2.79994	2.27698
ENSG00000006283_CACNA1G_chr17+:50561067-50627474	0.0454844	0.0322247	0.121131	0.142756	0.130558	0.147057	0.0161467	0.195367	0.105105	0.0628705	0.565552	0.0622397	0.791345	0.397096	0.180981	0.112764	0.0331767	0.87179	0.363686	0.206291	0.0863143	1.77173	1.4991	0.520081	1.07865	0.779155	1.09893	0.673713	1.18304	0.543944	0.495662	1.71255	2.21095
ENSG00000006327_TNFRSF12A_chr16+:3018444-3022383	0.926141	0.889457	2.43566	2.74064	0.573408	1.51615	1.1716	2.46595	1.33177	3.64581	2.61155	4.18872	3.90695	3.90697	1.94834	3.7375	3.08904	4.41757	3.68259	4.9944	4.84769	2.83191	4.61484	3.44881	2.30858	3.02799	3.62864	1.18829	0.720987	3.50361	2.69781	3.35682	2.6281
ENSG00000006377_DLX6_chr7+:97005547-97011039	0.0230988	0	0.0213645	0.110514	0.0227717	0.180674	0	0.0775664	0.0371894	0.0365401	1.65005	0.0282103	0.0242643	0.0748082	1.66504	0	0.0287036	0.155542	1.20733	0.332106	0	0	0	0.019792	0	0	0	0	0	0	0	0	0.0458863
ENSG00000006432_MAP3K9_chr14-:70722525-70809534	0.0519545	0.13878	0.0546435	0.0912812	0.120817	0.0668896	0.0606697	0.136649	0.14107	0.0750822	0.174444	0.0736	0.141115	0.0877294	0.347696	0.141974	0.0609026	0.178508	0.149793	0.129032	0.0554916	0.177512	0.123503	0.467484	0.143656	0.122875	0.151836	0.0921249	0.189572	0.0857643	0.202835	0.146705	0.163925
ENSG00000006451_RALA_chr7+:39623482-39708124	0.594466	0.511281	0.523531	0.617336	0.554417	0.436465	0.41361	0.616388	0.63069	0.70401	0.632748	0.609017	0.616976	0.508302	0.311528	1.08148	0.537109	0.611687	0.835921	0.713384	0.893589	0.386599	0.441967	0.47303	0.336379	0.477756	0.419509	0.413742	0.483227	0.298542	0.366474	0.408814	0.326171
ENSG00000006453_BAIAP2L1_chr7-:98291650-98401068	0.00466655	0.00751467	0.00539061	0.0103381	0.00918545	0.0061337	0.00590069	0.00399361	0.00942206	0.00556073	0.00245545	0.00142894	0.00612687	0.00640779	0.0225296	0.0118154	0.00580786	0.0109478	0.00255933	0.00849351	0.0143243	0.00606503	0.00155272	0.0049918	0.00849378	0.00531151	0.0150574	0.0150506	0.00480094	0.0109177	0.00314535	0.0041802	0.000779714
ENSG00000006459_KDM7A_chr7-:140084745-140177035	0.582485	0.528769	0.28389	0.260625	0.484864	0.318223	0.220587	0.323559	0.367389	0.399415	0.455862	0.225498	0.362427	0.399187	0.227507	0.370151	0.495793	0.479206	0.418801	0.275023	0.665023	0.255035	0.258185	0.418073	0.215387	0.324437	0.160665	0.256753	0.313877	0.221998	0.257453	0.307284	0.797723
ENSG00000006468_ETV1_chr7-:13891227-13991425	2.09033	0.144704	1.37988	1.04583	2.66015	1.11934	0.652031	0.890946	0.32737	0.729343	0.9361	0.972341	0.596602	1.13156	0.138131	1.51091	0.19303	0.849332	1.71634	1.58751	0.311601	0.714958	0.798808	0.730613	0.638881	0.724661	0.35731	0.521863	1.24185	0.387254	0.970353	0.913043	0.294775
ENSG00000006530_AGK_chr7+:141551188-141655244	0.360213	0.104097	0.278998	0.374737	0.259775	0.213336	0.168054	0.315123	0.166895	0.306708	0.263775	0.441966	0.586133	0.2913	0.0993518	0.437796	0.206344	0.539585	0.387435	0.509387	0.311883	0.239227	0.268299	0.308431	0.179197	0.26117	0.309718	0.183189	0.233689	0.177118	0.298076	0.276856	0.362818
ENSG00000006534_ALDH3B1_chr11+:68008577-68029282	0.982549	1.39983	1.24188	0.550426	0.330424	1.00722	0.569226	1.22677	1.20577	1.52147	0.424481	0.954141	1.14993	1.25009	0.868193	0.605505	1.68814	0.839978	1.18065	1.13226	2.30889	1.03533	0.838504	1.008	0.980846	1.16208	1.23083	1.20314	0.789207	1.72559	1.18559	0.878381	0.148694
ENSG00000006555_TTC22_chr1-:54779711-54801267	0.0176861	0.20468	0.0432102	0.0174495	0.0403589	0.0177205	0.00997023	0.0151455	0.0316402	0.0280081	0.0369475	0.0428986	0.0185802	0.00650519	0.0263567	0	0.0219874	0.0207688	0.0129449	0.00862252	0.062564	0.013162	0.00786467	0.0101177	0.0171944	0.0311746	0.0179663	0.00850814	0.0202004	0.0671336	0.0471716	0.0487508	0.0118285
ENSG00000006576_PHTF2_chr7+:77798791-77957503	0.204694	0.178125	0.099963	0.174925	0.232027	0.0691453	0.112363	0.127247	0.189075	0.15867	0.415239	0.14521	0.14333	0.159926	0.0297942	0.254299	0.142205	0.233793	0.305971	0.291472	0.261392	0.100007	0.1177	0.2065	0.10202	0.111731	0.104751	0.0607073	0.13846	0.0875111	0.155236	0.101224	0.353924
ENSG00000006606_CCL26_chr7-:75769532-75789896	0	0.0643308	0.0230309	0.00618111	0.0184492	0	0	0	0.00338226	0.00994473	0	0.0527956	0.083325	0.00688508	0.0461795	0	0.0232642	0.0364418	0.0136991	0.0801246	0.231744	0.00465789	0	0.016032	0.0045702	0.0376291	0.00953686	0.0312733	0	0.0409797	0.016821	0	0
ENSG00000006607_FARP2_chr2+:241356242-241494841	0.35478	0.18141	0.425896	0.272072	0.379236	0.339412	0.154769	0.255405	0.454561	0.218616	1.10058	0.466517	0.297648	0.247266	0.131692	0.225019	0.207205	0.284501	0.345436	0.346299	0.323189	0.378816	0.467337	0.584096	0.467991	0.383265	0.366162	0.275237	0.426371	0.29493	0.690876	0.470523	0.168343
ENSG00000006611_USH1C_chr11-:17493894-17544416	0.260897	0.0282767	0.560813	0.187067	0.278205	1.24867	0.224841	0.333025	0.97381	0.0120163	0.170482	0.124513	0.337554	0.327131	0.280968	0.0254683	0.0586594	0.0468326	0.00553722	0.0507546	0	0.277935	0.153086	0.17135	0.111789	0.60714	0.0696401	0.0341791	0.115061	0.174677	0.197281	0.0850838	0.0514355
ENSG00000006625_GGCT_chr7-:30496620-30504844	2.00637	1.11367	1.40803	2.1556	1.51021	1.7366	1.61076	1.87015	1.28086	1.99292	1.99709	2.82616	2.51674	1.8971	1.70993	2.85541	1.49822	2.53964	2.8221	2.74165	2.36434	1.30654	1.24391	1.84846	1.1389	1.58692	1.50145	1.37251	1.00385	1.09065	1.25942	1.40457	1.19837
ENSG00000006634_DBF4_chr7+:87876215-87909541	0.500661	0.236214	0.122336	0.397752	0.296383	0.142633	0.0939419	0.46465	0.214911	0.306481	0.811509	0.348578	0.317224	0.421241	0.182886	0.43403	0.170978	0.776345	0.901987	0.740525	0.592456	0.0776916	0.0818006	0.0922142	0.0440721	0.0710212	0.0933826	0.0461684	0.0868081	0.0802728	0.0607344	0.0845258	0.340559
ENSG00000006638_TBXA2R_chr19-:3594505-3606840	0.119321	0.173004	0.285911	0.294941	0.235198	0.256265	0.117475	0.30289	0.133402	0.0956113	0.0639645	0.652059	0.285669	0.378643	0.174895	0.101585	0.193	0.464777	0.287495	0.461677	0.24866	0.234115	0.0998292	0.273916	0.268185	0.120691	0.164075	0.283415	0.205117	0.222172	0.33501	0.259846	0.193927
ENSG00000006652_IFRD1_chr7+:112422967-112481017	0.99889	0.335812	0.713065	0.881226	0.651095	0.642482	0.707933	0.964171	0.656589	1.15402	1.18974	1.33474	1.61883	1.03833	0.562615	1.51604	1.08637	1.38398	1.53487	1.3285	1.13686	0.459939	0.522455	0.749111	0.451319	0.59661	0.517605	0.407247	0.545676	0.379271	0.517995	0.44658	0.450839
ENSG00000006659_LGALS14_chr19+:39704305-39709444	0	0	0	0.0243431	0	0	0	0	0	0	0	0.0301284	0	0	0	0	0	0	0	0	0	0	0.0164479	0	0	0	0	0	0.0169681	0	0	0	0
ENSG00000006695_COX10_chr17+:14069495-14208677	0.0611526	0.0630167	0.08251	0.0913014	0.10308	0.0759708	0.0487491	0.0615468	0.0515819	0.0877936	0.0660828	0.0819228	0.0788944	0.0690046	0.039281	0.0368329	0.0983639	0.101123	0.0840943	0.103357	0.0931242	0.0816051	0.09454	0.0562817	0.0712113	0.0833063	0.0703523	0.0790685	0.086808	0.0760085	0.0641507	0.0601606	0.109192
ENSG00000006704_GTF2IRD1_chr7+:74453789-74602604	0.391177	0.0470053	0.38827	0.288647	0.404947	0.293957	0.139406	0.209039	0.174367	0.180726	0.356767	0.501115	0.323034	0.379744	0.185341	0.195489	0.147325	0.494517	0.343617	0.308918	0.188269	0.192176	0.177141	0.207188	0.190426	0.188612	0.233965	0.134441	0.23295	0.127831	0.227626	0.213256	0.421214
ENSG00000006712_PAF1_chr19-:39385851-39391195	3.41101	2.89857	4.70422	3.83003	3.28983	4.07615	3.29464	3.8262	3.64429	3.2341	3.81929	4.20096	3.54874	3.90883	2.77635	3.67675	3.44795	3.63985	3.68819	3.74743	3.27187	3.70772	3.68157	3.21133	3.97529	3.56549	3.62931	3.85737	3.79834	3.53219	3.94411	3.86278	4.01695
ENSG00000006715_VPS41_chr7-:38722962-38932394	0.54511	0.235957	0.414116	0.46456	0.478985	0.317451	0.310956	0.503299	0.444704	0.483511	0.52838	0.542636	0.605191	0.411687	0.279521	0.566754	0.483684	0.558835	0.605339	0.645729	0.403337	0.40063	0.4523	0.464955	0.442312	0.466289	0.413009	0.402429	0.552019	0.34176	0.403485	0.460444	0.315671
ENSG00000006740_ARHGAP44_chr17+:12789538-12991643	0.0176057	0.0157201	0.0289465	0.0412211	0.103459	0.0342933	0.0169724	0.00701946	0.056537	0.0100196	0.0688465	0.0449578	0.0224285	0.0363915	0.0629102	0	0.0102034	0.0396106	0.00277099	0.0174195	0.00291966	0.0701847	0.0528493	0.133829	0.0556408	0.043045	0.0314686	0.0306162	0.063247	0.0273116	0.022832	0.0394942	0.0288445
ENSG00000006744_ELAC2_chr17-:12992390-13018187	1.83445	1.2402	2.06421	1.95135	1.87788	1.83752	1.26094	1.64937	1.56934	1.63327	1.52536	1.92895	1.85787	1.82279	1.04833	1.54519	1.50554	2.03623	1.78562	1.98927	1.9999	1.81539	1.82451	1.80099	1.87771	1.70056	1.64172	1.78926	1.84103	1.83519	1.68165	1.88894	1.85454
ENSG00000006747_SCIN_chr7+:12570576-12660179	0.41288	0.176242	0.910367	0.20197	0.13165	1.11317	0.646659	1.87342	0.55628	2.22115	0.260162	1.03332	0.295875	0.902831	0.197065	0.671272	2.22563	1.33524	1.78845	0.535981	0.59914	0.925094	1.35553	1.19433	1.33672	1.15971	0.601932	0.852283	0.758709	2.38724	0.947728	1.02396	0.0751527
ENSG00000006756_ARSD_chrX-:2903969-2929351	0.472572	0.599314	0.640044	1.07198	0.181717	0.606119	0.352535	0.967908	0.878123	0.778947	0.313054	1.08646	1.19406	0.386303	1.0276	1.164	0.819788	0.931416	0.934237	1.20369	0.968725	1.03798	1.17062	1.02007	1.02576	0.938811	0.945509	1.02131	1.41516	1.30663	1.08384	1.11327	1.39581
ENSG00000006757_PNPLA4_chrX-:7898246-7927739	0.140347	0.29591	0.22924	0.467204	0.134549	0.214534	0.290439	0.740754	0.526877	0.374182	0.396151	0.584965	1.06749	0.105637	0.59651	0.914389	0.474158	0.428883	0.500813	0.161301	0.483328	0.53263	0.366979	0.653997	0.662415	0.544412	0.259318	0.64538	0.406708	0.50362	0.359983	0.449985	0.294712
ENSG00000006788_MYH13_chr17-:10298083-10373130	0	0	0	0	0.00167841	0	0	0	0	0	0.00357864	0	0	0	0.00254437	0	0	0.00200143	0	0	0.00262122	0	0	0	0	0	0	0	0	0	0	0.00203309	0
ENSG00000006831_ADIPOR2_chr12+:1688573-1788678	0.688629	0.359825	1.07758	0.861263	1.23589	1.33047	0.962146	0.820325	1.44855	0.693936	0.760853	1.07814	0.871748	0.988277	0.347783	0.72784	1.02818	0.699022	0.589377	0.657166	0.56549	0.879218	0.819724	0.702547	0.929204	1.19118	0.961825	0.708637	0.969541	0.735287	0.739127	0.62018	0.861726
ENSG00000006837_CDKL3_chr5-:134286349-134371047	0.0949296	0.00970057	0.0668034	0.0598029	0.0991848	0.111302	0.0647264	0.054496	0.0652597	0.0285068	0.130438	0.0685287	0.118717	0.099373	0.0960158	0.0891471	0.0279209	0.125683	0.0773128	0.144393	0.0791512	0.0299716	0.0415429	0.0532675	0.03049	0.0495515	0.061915	0.0522485	0.0628085	0.0149132	0.0499719	0.0617536	0.0659746
ENSG00000007001_UPP2_chr2+:157876701-158136154	0.01129	0.000397118	0.00590964	0.00145775	0.00533349	0.00738743	0.00497851	0.000421572	0.00398101	0.00312942	0.00929758	0.00781667	0.00155277	0.00486677	0.00514703	0	0.0012266	0.00751145	0	0.00358801	0.000758672	0.0116699	0.0136934	0.0283984	0.00823938	0.00969189	0.00749029	0.00918685	0.00909745	0.00407224	0.00464023	0.0163841	0.000986401
ENSG00000007038_PRSS21_chr16+:2817179-2826304	0.0549914	0.219584	0.135881	0.0137588	0	0.0312505	0.0465135	0.137146	0.323593	0	0	0.033888	0.0291558	0.0454841	0.0207956	0	0.284141	0.0163801	0.0893342	0	0.123992	0	0.0637765	0	0.0600294	0.0419276	0.0728705	0.0397658	0.00957977	0.097155	0	0.0166379	0
ENSG00000007047_MARK4_chr19+:45079287-45305283	0.188533	0.112668	0.265758	0.20516	0.177157	0.235245	0.125142	0.255314	0.158475	0.178243	0.291988	0.279745	0.175556	0.226829	0.079781	0.131661	0.159231	0.245276	0.224648	0.173128	0.179962	0.23745	0.264531	0.179173	0.235419	0.191901	0.146616	0.199233	0.261557	0.175797	0.219485	0.228804	0.303945
ENSG00000007062_PROM1_chr4-:15963075-16084378	0.0395074	0.0185692	0.0469682	0.211446	0.0399619	0.049057	0.0523722	0.0806702	0.0502741	0.0380239	0.0713585	0.393685	0.115949	0.05345	0.0781934	0.0831678	0.019552	0.36	0.659724	0.58559	0.0463196	0.11149	0.143287	0.0925872	0.143256	0.129233	0.0751108	0.0564999	0.172851	0.153223	0.0127249	0.136796	0.252359
ENSG00000007080_CCDC124_chr19+:17933015-17943991	2.75131	1.95963	3.46361	3.65615	2.60933	3.2719	2.48984	3.43255	2.54016	2.71586	3.22056	3.21397	2.54731	3.2143	4.16465	2.7872	3.00499	3.02476	2.92316	3.15189	2.99342	2.96754	3.00478	2.28807	2.97096	2.63446	2.85823	3.21996	2.54205	2.67791	2.87421	2.99317	2.90791
ENSG00000007129_CEACAM21_chr19+:41549517-41586844	0.183119	0.261848	0.301752	0.0884722	0.0167845	0.303029	0.184165	0.269244	0.123843	0.202814	0.0565106	0.132064	0.0599323	0.180273	0.132014	0.0343651	0.326802	0.174269	0.247777	0.110524	0.259952	0.272829	0.215355	0.274175	0.311037	0.247821	0.228808	0.3073	0.203456	0.349095	0.15311	0.212605	0.020431
ENSG00000007168_PAFAH1B1_chr17+:2593209-2685615	1.44341	0.819238	1.2592	1.45069	1.92177	1.23038	1.0321	1.24561	1.58155	1.26718	1.32465	1.43309	1.50095	1.50888	0.365299	0.944895	1.19587	1.59743	1.44239	1.29118	1.23622	1.34644	1.49221	1.51974	1.30188	1.33211	1.10646	1.09179	1.57279	1.05982	1.31384	1.35027	1.22638
ENSG00000007171_NOS2_chr17-:27756765-27800499	0.0403602	0.00939446	0.0241192	1.12004	0.142573	0.0218041	0.171803	0.0660046	0.0511148	0.0856871	0.03042	0.559292	0.200467	0.0411821	0.00871362	1.34658	0.0144872	0.526784	0.110981	0.0543757	0.108378	0.0637405	0.00775294	0.0198796	0.0564285	0.0176431	0.00666748	0.00629503	0.0139691	0.0128457	0.0117689	0.0173515	0.0289768
ENSG00000007174_DNAH9_chr17+:11598430-11969748	0.0171147	0.0116089	0.0136219	0.0289222	0.0101467	0.0197878	0.0150217	0.0172781	0.0221137	0.0484306	0.0237018	0.0533462	0.18993	0.0281103	0.0345811	0.037952	0.0132294	0.051685	0.0291423	0.0876494	0.074404	0.0233484	0.0229352	0.0346497	0.0271057	0.0330697	0.033198	0.0184573	0.0131657	0.0297061	0.0188968	0.0171675	0.303171
ENSG00000007202_KIAA0100_chr17-:28614439-28645454	2.38972	2.32337	2.585	2.2732	2.51694	2.34359	1.79598	2.2173	2.40337	2.39878	2.49094	2.45561	2.60144	2.51859	1.43977	2.23681	2.22613	2.82515	2.59219	2.51611	2.53517	2.56497	2.72865	2.67143	2.6249	2.49545	2.58318	2.41268	2.83565	2.7265	2.80304	2.55155	3.48419
ENSG00000007216_SLC13A2_chr17+:28473292-28497781	0.00521177	0.00420194	0.0286708	0.0102652	0.0051375	0.0156095	0	0.00446033	0.00562068	0	0.0538847	0.050219	0.0109322	0.00572759	0	0	0	0.0243448	0.0114006	0.0226586	0.00801798	0.0115919	0.0172505	0.0089096	0.0189074	0.019679	0.0158262	0	0.00357677	0.00287757	0.0209511	0	0.02419
ENSG00000007237_GAS7_chr17-:9910608-10198551	0.19414	0.287209	0.693395	0.564467	0.25564	0.430668	0.302884	0.687434	1.51043	0.622963	0.338847	0.585392	0.609982	0.541039	0.175985	0.46269	0.638586	0.343499	0.278828	0.642824	0.378007	0.49387	0.58382	0.781898	0.554129	0.482696	0.540517	0.522858	0.225655	0.480916	0.430291	0.438736	0.274208
ENSG00000007255_TRAPPC6A_chr19-:45162927-45178237	0.906225	0.624071	0.996609	0.8199	0.737809	1.253	0.982884	1.05642	0.748979	0.725292	0.410038	0.711435	0.93548	0.617766	1.36449	0.612562	0.714998	0.614299	0.592269	0.615172	0.675618	0.703106	0.5666	0.682081	0.835904	0.737983	0.72493	0.935022	0.684827	0.684189	0.726981	0.716256	1.09227
ENSG00000007264_MATK_chr19-:3777969-3802129	0.183618	1.22426	0.307266	0.418529	0.194892	0.518829	0.333271	0.323185	0.509309	0.128666	0.548826	0.328629	0.187488	0.30789	0.594492	0.290972	0.225264	0.422961	0.292977	0.247558	0.293912	0.0728445	0.0787278	0.166642	0.20803	0.1083	0.0514925	0.364698	0.0914207	0.224006	0.199467	0.061854	0.0723344
ENSG00000007312_CD79B_chr17-:63928739-63932354	0.228549	3.44124	0.68887	0.13326	0.0681127	0	0.22088	0.323974	0.426372	0.108286	0.141624	0.201646	0.0725035	0.374617	0.286795	0	0.279439	0.23016	0.460793	0.550699	0.930778	0.327794	0.176846	0.348048	0.322254	0.396599	0.534497	0.740088	0.506393	0.791221	0.300155	0.233524	0.113482
ENSG00000007314_SCN4A_chr17-:63938553-63972918	0.00371586	0.00598496	0	0.0504941	0	0	0	0.0252449	0.0139781	0.0117784	0.0078038	0.0045449	0.0116824	0	0	0	0	0.172913	0.00813333	0.0740146	0.00571822	0.0110161	0.0024712	0.0865149	0.00811447	0.0499551	0.0169104	0.0343786	0.00763573	0.0264403	0.00500426	0.0307712	0
ENSG00000007341_ST7L_chr1-:112523517-112620825	0.198549	0.0682531	0.229691	0.237322	0.189098	0.193741	0.155329	0.157468	0.186528	0.108577	0.144501	0.228479	0.20676	0.224265	0.113276	0.139751	0.114739	0.230752	0.226146	0.323049	0.182236	0.181411	0.210902	0.216774	0.155151	0.161182	0.151903	0.155735	0.192105	0.173927	0.254176	0.185281	0.20258
ENSG00000007350_TKTL1_chrX+:154295670-154330350	0.0471502	0.0206517	0.0336836	0.22828	0.0108617	0.164767	0.142019	0.227184	0.0158197	0.123473	0.0230761	0.017931	0.0864684	0.101695	0.00550042	0.0369548	0.436354	0.0469046	0.0160745	0.0160369	0.0336692	0.087683	0.0763697	0.0125668	0.047587	0.0522103	0.18435	0.0184453	0.0349759	0.00608906	0.0631729	0.170081	0.138336
ENSG00000007372_PAX6_chr11-:31784791-31817961	0.63513	0.223999	0.621441	1.20132	0.617907	0.946817	0.768102	0.294334	0.544213	0.510602	0.684261	1.04433	1.35045	0.493874	0.695134	0.315154	0.226089	0.614306	0.129237	0.587396	0.151978	0.516832	0.113303	1.59744	0.416874	0.204256	0.336426	0.164887	0.211145	0.1703	0.065984	0.148587	2.32706
ENSG00000007376_RPUSD1_chr16-:784973-788397	2.73208	2.08214	3.41206	3.10199	2.54188	3.24827	1.80287	3.34637	2.45473	2.67591	2.29879	3.03395	2.59298	2.95848	2.65578	2.45119	2.0674	3.19005	3.37362	3.10856	2.85988	2.63538	2.82982	2.39961	2.77636	2.20038	2.32895	2.6866	2.88616	2.46298	2.5395	2.4951	3.01833
ENSG00000007384_RHBDF1_chr16-:58058-76355	1.0466	0.19465	0.620397	1.28026	0.481611	0.459348	0.399041	0.704826	0.444138	0.823621	1.85117	2.34237	1.70492	0.821048	0.350648	0.528683	0.568007	2.04281	1.66275	1.9381	1.75999	2.58565	2.81967	2.01687	2.00439	2.07364	2.62547	2.02364	2.75228	1.4313	1.99604	2.45647	0.836426
ENSG00000007392_LUC7L_chr16-:188968-229463	2.98833	0.807068	2.12975	1.94487	2.74872	2.1068	1.49373	1.38115	1.39117	1.44269	2.0716	2.45971	1.64497	2.01202	1.62473	1.45057	1.04645	2.9753	2.35243	2.79856	1.85142	1.64254	1.61836	2.23189	1.27406	1.57128	1.86452	1.45393	1.68175	0.930201	1.87638	1.83238	1.8457
ENSG00000007402_CACNA2D2_chr3-:50362798-50504244	0.104587	0.0288509	0.0621446	0.0273832	0.143232	0.0863486	0.0211886	0.0237784	0.0227323	0.00430346	0.0741063	0.00991913	0.0169981	0.0801958	0.0121094	0.00914842	0.00673697	0.048071	0.0274786	0.0530479	0.00832789	0.179151	0.116543	0.217873	0.185853	0.0729072	0.0842733	0.10227	0.222489	0.0470964	0.118044	0.190821	0.667191
ENSG00000007516_BAIAP3_chr16+:1333600-1349441	1.36612	0.486792	2.5976	2.9512	1.67581	2.55304	2.16723	0.573639	1.56916	0.608461	0.780536	2.86741	4.56078	1.88982	0.578615	0.295391	0.573008	2.29479	1.26196	0.518376	0.341519	1.09418	0.420563	1.31012	2.07103	1.20126	0.825067	1.79702	1.37225	0.79718	0.276282	1.84761	2.1479
ENSG00000007520_TSR3_chr16-:1349239-1351911	4.32519	3.4561	5.09659	4.57777	4.7106	4.99064	3.97439	4.79695	4.22061	4.01678	4.42262	4.42627	4.05795	4.36349	5.34788	4.1018	3.98465	4.39297	4.47501	4.59239	4.24682	4.42872	4.3574	3.74824	4.46392	4.20371	4.06395	4.70638	4.28051	4.08888	4.42755	4.32043	4.21596
ENSG00000007541_PIGQ_chr16+:566994-584136	1.99019	0.790128	2.36945	2.04321	1.81252	2.50831	1.22296	1.86606	1.57248	1.35685	1.87343	2.23668	2.20915	2.00636	0.89362	1.70363	1.0665	2.46042	1.91718	2.46149	1.75388	2.2835	2.14957	2.10617	1.87227	1.7171	1.53939	2.01378	2.18468	1.66347	2.15998	1.8916	2.76059
ENSG00000007545_CRAMP1_chr16+:1612324-1677908	1.01742	0.34494	0.984078	0.724128	1.40402	0.757467	0.353963	0.547269	0.551576	0.519872	0.788722	0.836173	0.633187	0.763924	0.22859	0.39567	0.427507	0.952826	0.819077	0.760023	0.5438	0.720392	0.735293	0.967387	0.587291	0.613762	0.629232	0.463708	0.79725	0.41574	0.816428	0.659304	1.52362
ENSG00000007866_TEAD3_chr6-:35473596-35497076	0.0794549	0.113885	0.166224	0.536628	0.113508	0.136554	0.0890438	0.141884	0.174082	0.456215	0.26118	0.957604	0.494224	0.358538	0.0558818	0.689894	0.645196	1.07374	0.53289	0.841958	0.267166	0.480736	0.530192	0.32421	0.29354	0.538679	0.361466	0.346538	0.320244	0.307301	0.428487	0.458511	0.617389
ENSG00000007908_SELE_chr1-:169722640-169764705	0.00303637	0.0266989	0.00560841	0.0059849	0	0	0.00511768	0.0257749	0.0032748	0	0	0.014799	0.00637434	0.00666658	0	0	0	0.0177563	0	0.0818367	0	0	0	0.00259909	0.00663249	0	0.00693139	0	0.00208333	0.0183287	0	0	0.00405179
ENSG00000007923_DNAJC11_chr1-:6634167-6701924	0.929883	0.467453	1.06472	0.816659	0.614657	0.78938	0.493786	0.766957	0.632466	0.569839	0.54808	0.830033	0.7238	0.758328	0.360071	0.651709	0.474271	1.00293	0.859426	0.981483	0.790056	0.648534	0.686619	0.645423	0.663182	0.57282	0.661775	0.65176	0.700712	0.662701	0.658122	0.614535	0.885037
ENSG00000007933_FMO3_chr1+:171090876-171117819	0.037474	0.0414708	0.0389495	0.0730282	0.0505602	0.028251	0.0238153	0.0161506	0.0278816	0.00752263	0.0198243	0.0173139	0.0393549	0.129621	0.0141177	0	0.0407785	0.0654385	0.0308768	0.0274144	0.0289396	0.0244744	0.0404386	0.0828668	0.0409299	0.0495642	0.127946	0.0601711	0.0822411	0.101097	0.202494	0.103846	0.0157509
ENSG00000007944_MYLIP_chr6+:16129124-16148248	0.864166	1.47012	1.30664	0.506527	0.980415	0.984486	0.839547	0.819895	1.96689	1.08376	0.673144	0.694237	0.632576	1.00985	0.597045	0.556329	1.18964	0.48306	0.63097	0.654747	1.10367	0.855373	0.780569	0.708954	0.937793	0.66667	0.629787	0.762736	0.828313	0.878609	1.16515	0.523268	1.49982
ENSG00000007952_NOX1_chrX-:100843323-100874345	0	0	0	0	0	0.00926197	0	0	0	0	0.00864226	0	0	0	0	0	0	0	0	0	0.0063331	0	0	0	0	0	0	0	0	0	0	0.00491354	0
ENSG00000007968_E2F2_chr1-:23506429-23531220	0.137633	0.305988	0.0606828	0.401569	0.0597528	0.1681	0.0596441	0.729119	0.0811215	0.198777	1.33701	0.0975854	0.0739518	0.587821	0.194439	0.521607	0.0872115	0.840031	0.756724	0.398296	0.399775	0.0637204	0.0136493	0.0262447	0.0517024	0.0309809	0.431535	0.0546014	0.0140814	0.0475777	0.067868	0.0424817	0.66845
ENSG00000008018_PSMB1_chr6-:170535116-170553341	1.83695	2.25294	2.5329	2.6133	2.57796	2.54196	2.37384	2.52605	2.20602	2.75824	2.79112	2.46978	2.13195	2.52271	3.25304	3.06292	2.53942	2.52945	2.74029	3.12337	2.61407	2.36102	2.50695	2.41148	2.29376	2.32964	3.08111	2.566	2.20447	2.32351	2.45805	2.39097	2.54584
ENSG00000008056_SYN1_chrX-:47571897-47619853	0.451818	0.0935947	0.425848	1.18433	1.85364	0.667965	0.328376	0.516099	0.853836	0.244935	1.32207	0.719535	0.769751	0.736626	0.172576	0.104407	0.163047	0.996393	0.191302	0.259057	0.106802	0.875691	0.828965	1.15227	0.707718	0.423136	0.694365	0.56548	1.10498	0.215476	0.288777	0.692181	0.0980259
ENSG00000008083_JARID2_chr6+:15246295-15522040	0.126867	0.129651	0.154315	0.0861207	0.176993	0.130503	0.070959	0.0914586	0.134561	0.111975	0.208473	0.115515	0.0601255	0.112232	0.0450331	0.134738	0.152177	0.166606	0.125503	0.142778	0.182211	0.100467	0.0809106	0.150238	0.0942093	0.0850702	0.0880561	0.0807452	0.149703	0.0904713	0.134131	0.0875444	0.263979
ENSG00000008086_CDKL5_chrX+:18425582-18653629	0.0506802	0.0458076	0.0564088	0.0822377	0.0690605	0.0670905	0.0501823	0.0679318	0.232408	0.0430146	0.124201	0.0630796	0.131674	0.0709455	0.0830441	0.0393059	0.0984779	0.0838561	0.0730898	0.0482314	0.0740446	0.0707246	0.093088	0.114348	0.0910731	0.133228	0.0692273	0.0669792	0.131844	0.0486592	0.0693151	0.081986	0.291423
ENSG00000008118_CAMK1G_chr1+:209583716-209613938	0.137117	0.0270236	0.0347739	0.310483	0.0771367	0.0713299	0.0142016	0.00361526	0.193984	0.0463161	0.159862	0.104798	0.127569	0.0988415	0.0374527	0	0.0157166	0.141983	0	0.0122843	0.0129716	0.00940003	0.00561382	0.0568011	0.003081	0.00640779	0.00322003	0.00303996	0.00579205	0.0162463	0.017	0.034939	0.098234
ENSG00000008128_CDK11A_chr1-:1702729-1724324	1.64048	1.78702	1.55697	1.28291	0.835782	1.25197	0.667566	1.09369	1.45983	1.02652	0.75007	1.05278	1.22199	1.43091	2.97761	1.27305	0.944769	1.88445	1.57497	1.63241	1.51505	0.957757	0.519827	1.2058	0.859028	0.653648	0.968571	0.876122	0.820219	0.940538	0.935365	0.92735	1.13736
ENSG00000008130_NADK_chr1-:1751231-1780457	2.22507	1.92075	2.17564	1.95418	1.06009	1.88143	1.16864	1.9268	1.6601	1.75326	1.32487	2.05048	1.83274	1.95972	1.11431	1.5251	2.05271	2.17698	2.01837	2.18877	2.7151	1.73349	1.92446	1.6608	1.6829	1.83812	1.68521	1.85151	1.87931	2.27782	1.80923	1.738	1.44059
ENSG00000008196_TFAP2B_chr6+:50818722-50847613	0	0.035235	0	0.0929913	0	0	0.0441065	0.236922	0.00476566	0	0.027656	0	0.0769733	0.195333	0.0709915	0	0	0.0257813	0.0663622	0.0128478	0	0.064313	0	1.43784	0.0936831	0	0.534838	0	0.270468	0.0169904	0.0059505	0	0.0234394
ENSG00000008197_TFAP2D_chr6+:50713827-50772988	0	0	0	0	0	0	0	0	0	0	0	0	0	0	0	0	0	0	0	0	0	0	0	0	0	0	0	0	0	0.00357246	0	0	0
ENSG00000008226_DLEC1_chr3+:38039204-38124025	0.0933842	0.04897	0.446939	0.132067	0.05109	0.256673	0.183579	0.0494419	0.0558124	0.0424909	0.0220224	0.188194	0.91959	0.212242	0.048737	0.0451974	0.067822	0.0470685	0.0582866	0.0602613	0.00231941	0.0784698	0.0375837	0.0972739	0.115069	0.102658	0.0407669	0.116597	0.0467929	0.0522641	0.0713217	0.046059	0.0308566
ENSG00000008256_CYTH3_chr7-:6161775-6272644	0.463514	0.16411	0.549214	0.543386	0.376993	0.503941	0.296141	0.639142	0.414003	0.49865	0.396219	0.663442	0.469609	0.41087	0.0706411	0.474626	0.363601	0.486715	0.643855	0.486375	0.657476	0.412972	0.481719	0.557831	0.602789	0.405537	0.457075	0.500354	0.564814	0.575257	0.369458	0.382451	0.363456
ENSG00000008277_ADAM22_chr7+:87934142-88202889	0.290722	0.036722	0.254537	0.284479	1.04175	0.253147	0.182187	0.231537	0.232005	0.0563501	0.430243	0.166909	0.437407	0.350216	0.0392835	0.164182	0.0420304	0.259808	0.265933	0.159415	0.0203691	0.416525	0.385421	0.57226	0.356499	0.295734	0.265158	0.203604	0.543122	0.109879	0.299875	0.452281	0.33939
ENSG00000008282_SYPL1_chr7-:106090502-106112576	1.41045	0.978768	0.955286	2.02775	1.17287	1.17128	1.49655	1.10488	1.93819	1.64382	0.66233	2.19721	2.43653	1.44888	0.253439	2.19762	1.67786	1.38637	1.43227	2.0137	2.28589	1.09735	1.04982	1.46972	1.12406	1.19088	1.03515	0.939892	1.12162	1.05876	1.07282	1.00495	1.36797
ENSG00000008283_CYB561_chr17-:63432303-63446378	0.582517	0.873668	0.845936	1.13682	0.268833	0.609043	0.455999	0.461671	0.534331	0.705309	0.811358	1.29182	1.33077	0.723003	0.762573	0.468419	0.736744	1.10754	0.697044	1.77559	1.30114	0.994159	1.04782	1.211	1.19533	0.787805	0.845165	1.1758	0.772585	1.32235	1.28322	1.02695	2.37697
ENSG00000008294_SPAG9_chr17-:50962173-51120865	1.71992	0.519488	1.35033	1.25371	1.81361	1.38559	1.16446	1.04985	1.6336	0.948072	1.64588	1.59114	1.60879	1.15157	0.646287	1.31356	0.843789	1.23414	1.34071	1.32512	0.978254	1.13264	1.12272	1.51855	1.48603	1.32171	1.00459	1.06172	1.44009	0.775171	1.68726	1.44817	1.3126
ENSG00000008300_CELSR3_chr3-:48636468-48662915	0.835245	0.27258	1.33041	1.10688	3.05831	1.17254	0.445454	1.36246	0.80737	0.400054	1.90636	1.79417	0.798704	1.61134	1.0299	1.10889	0.137682	2.10608	2.18063	0.950999	0.383463	0.583036	0.329044	1.40864	0.578691	0.248793	0.643162	0.291807	0.490097	0.273705	0.44009	0.448017	0.301721
ENSG00000008311_AASS_chr7-:122075646-122144280	0.761031	0.0530633	0.495084	0.598985	0.778487	0.308832	0.289422	0.261669	0.523393	0.338837	0.806964	0.816779	0.860395	0.328236	0.0626641	0.544833	0.26805	0.745893	0.52482	0.58753	0.19805	0.41875	0.500388	0.598259	0.464993	0.557189	0.504013	0.220736	0.587057	0.318683	0.638513	0.683475	0.822041
ENSG00000008323_PLEKHG6_chr12+:6310435-6328506	0.0140823	0.0226322	0.00652565	0.00696357	0	0.00530733	0	0.165675	0.0302089	0	0	0.00863087	0.107433	0.147719	0.0621016	0	0.0175125	0.00829395	0	0.0306215	0.0429386	0.0104767	0.00469589	0.0120609	0.0051491	0.00536027	0.016084	0.0252257	0.00967382	0.0423119	0	0	0.00471487
ENSG00000008324_SS18L2_chr3+:42581839-42595114	1.186	0.949278	0.936121	1.2489	1.07425	1.04869	1.11096	1.24548	0.945136	1.04341	0.987607	1.03249	1.57121	1.46149	1.50398	0.962729	1.141	1.28933	1.28352	1.33816	0.952781	0.687226	0.916583	1.04062	0.641305	0.957926	0.83053	0.90984	0.96533	0.63116	0.797115	0.725762	0.695466
ENSG00000008382_MPND_chr19+:4343526-4360086	1.25145	0.988028	1.1259	0.858469	1.19693	1.06345	0.598881	1.12223	0.994874	0.827041	0.801475	0.908753	1.09118	1.10636	1.33341	0.520752	0.868909	0.806282	1.05616	1.12319	0.834275	0.963795	0.873822	0.77011	0.959189	0.747051	0.636548	0.897108	0.969461	0.857554	0.893824	0.637873	0.904275
ENSG00000008394_MGST1_chr12+:16347141-16609259	0.0833927	0.0314975	0.251743	0.160161	0.0817813	0.202152	0.174895	0.0268756	0.0959153	0.0427732	0.141571	0.208045	0.716428	0.497128	0.0606804	0.0771389	0.0877665	0.205423	0.0524984	0.0516909	0.017916	0.256344	0.143703	0.173271	0.327252	0.23362	0.166218	0.273415	0.0860436	0.328739	0.16501	0.208451	0.0646213
ENSG00000008405_CRY1_chr12-:106991363-107093829	0.275215	0.0782912	0.222921	0.364632	0.395556	0.226062	0.221947	0.34074	0.175311	0.30939	0.362424	0.424164	0.332327	0.386339	0.0440833	0.36713	0.209325	0.427265	0.403078	0.429522	0.208934	0.237148	0.285085	0.321306	0.222921	0.242632	0.178626	0.140163	0.303036	0.122042	0.24807	0.309901	0.307825
ENSG00000008438_PGLYRP1_chr19-:46019152-46023065	0.0323185	0.307264	0	0	0.0630358	0	0.106242	0	0.102061	0	0	0.115233	0	0	0	0	0.225566	0	0.136616	0	0	0	0.0428109	0	0	0.69509	0.0728394	0.113002	0.022245	0	0.126402	0.0385108	0.0216509
ENSG00000008441_NFIX_chr19+:12995607-13098796	2.51066	0.357308	2.37357	2.61837	2.38623	2.38073	1.75209	2.22992	2.26595	1.091	1.49329	1.72069	1.73842	2.36376	0.41552	1.12246	0.980456	1.81601	1.45003	1.21791	0.918459	1.8351	1.77382	1.26893	2.0143	1.3524	1.55276	1.4833	1.727	1.02119	1.59031	1.87162	2.8069
ENSG00000008513_ST3GAL1_chr8-:133454847-133571940	0.238026	0.765778	0.253863	0.282782	0.123703	0.144335	0.121791	0.345608	0.404121	0.462274	0.179024	0.257476	0.156441	0.336728	0.295602	0.461041	0.607814	0.27286	0.267931	0.192009	0.469495	0.339644	0.369401	0.420924	0.352126	0.325768	0.336827	0.323682	0.340047	0.478541	0.474613	0.311879	0.890827
ENSG00000008516_MMP25_chr16+:3046680-3060726	0.388672	1.91519	0.174175	1.11376	0.404286	0.149337	0.456806	0.560806	0.422556	0.833678	0.497113	0.761113	0.37673	0.289177	0.104946	0.769522	1.30859	0.36658	0.457833	0.265915	0.302414	0.177954	0.314157	0.182705	0.168903	0.824603	0.0874668	0.456468	0.419629	0.322665	0.151236	0.164224	3.70403
ENSG00000008517_IL32_chr16+:3065296-3082192	0.970805	2.81499	0.908911	1.21388	0.20157	0.633998	0.418142	1.07625	0.723042	1.14329	0.150975	0.408498	0.698578	0.345952	0.776953	0.400039	0.896928	0.83442	1.42162	0.715834	2.13775	0.37431	0.223268	0.679498	0.571108	0.354663	0.360396	1.54995	0.356861	1.27726	0.783148	0.47989	0.418034
ENSG00000008710_PKD1_chr16-:2088709-2135898	2.29633	1.0434	2.73804	2.43999	2.91998	2.24704	1.12955	1.77331	2.06539	1.5143	2.3858	3.01384	2.44275	2.66271	1.64001	1.30348	1.35596	3.71937	2.41223	2.61172	2.42104	2.64639	2.27658	3.47738	2.12838	1.87066	2.38842	1.5571	2.16868	1.26477	2.12947	2.16519	2.89469
ENSG00000008735_MAPK8IP2_chr22+:50600684-50613981	2.45746	0.558504	2.36877	2.74441	3.61451	2.63091	1.78224	1.85732	2.38112	1.64094	3.22787	2.31838	1.95824	2.42596	2.1301	0.559454	0.566898	2.88327	1.95006	1.50423	0.305771	2.49459	2.1428	2.59796	2.42972	1.64607	2.19871	1.75414	2.21812	1.14391	1.35761	2.00315	0.658411
ENSG00000008838_MED24_chr17-:40019096-40061215	1.82963	0.872615	1.99339	1.80708	1.69602	1.88534	1.04842	1.47255	1.22732	1.14006	1.68773	1.64926	1.508	1.83481	0.706804	1.1766	1.17808	1.89758	1.67194	1.25686	1.31645	1.56207	1.56815	1.33956	1.4708	1.26434	1.26861	1.36913	1.58443	1.27067	1.60867	1.52457	1.83255
ENSG00000008853_RHOBTB2_chr8+:22987416-23020199	0.942507	0.830131	1.3809	0.96702	1.17321	1.13925	0.51922	1.23174	1.13935	0.805378	0.983984	0.918175	1.68906	0.813718	0.327202	0.822548	0.751278	1.1279	0.814405	0.729657	0.580538	1.60829	1.7421	1.27952	1.99131	1.50092	1.32999	1.83464	1.87511	1.89023	1.21322	1.59346	0.841669
ENSG00000008869_HEATR5B_chr2-:36968382-37084342	0.455684	0.331941	0.445415	0.405133	0.591687	0.328345	0.288913	0.37358	0.423166	0.441827	0.380927	0.427641	0.349223	0.462603	0.069183	0.47298	0.419866	0.494457	0.357796	0.389319	0.33084	0.481102	0.495689	0.589103	0.434639	0.528657	0.407832	0.2913	0.514277	0.350866	0.561428	0.474782	0.277632
ENSG00000008952_SEC62_chr3+:169966634-169998373	2.41287	2.57589	1.83729	2.46626	2.43989	2.44085	2.85138	1.80399	3.34683	2.02539	2.79313	2.26066	2.8938	2.19785	3.52635	3.73686	2.22813	1.97983	2.78935	2.39912	2.45208	2.17464	2.24045	2.69438	2.29049	2.43345	1.95557	2.12243	2.41061	2.30062	1.86436	2.2873	1.35296
ENSG00000008988_RPS20_chr8-:56067294-56074581	6.21878	6.32537	6.08675	5.92104	6.83067	6.24702	5.83622	6.06209	5.32021	5.99568	5.17075	5.39176	5.12511	6.03068	8.19803	5.8746	6.05921	5.64145	5.66171	6.19126	6.10093	5.36555	5.36068	5.62939	5.52753	5.91289	5.8333	6.26949	5.08163	5.72277	5.75707	5.67765	6.24033
ENSG00000009307_CSDE1_chr1-:114716912-114758676	2.8995	3.13677	2.93946	2.95721	2.10881	2.82351	2.8071	3.01258	3.28207	3.09614	3.24346	2.54518	2.80065	3.0398	1.53447	3.06123	3.27096	2.87603	3.1649	3.18684	3.15618	2.90678	2.94681	2.98675	3.06043	3.11838	3.00575	3.00578	3.24309	3.09748	2.9339	3.06465	3.09936
ENSG00000009335_UBE3C_chr7+:157138912-157269372	0.602477	0.391251	0.405604	0.715481	0.453788	0.322677	0.293631	0.628867	0.466113	0.615669	0.609524	0.702654	0.68931	0.452979	0.19816	0.485456	0.50969	0.887285	0.778048	0.663003	0.667132	0.379999	0.490175	0.541253	0.405859	0.377447	0.427317	0.342296	0.43636	0.435797	0.448136	0.356001	0.834335
ENSG00000009413_REV3L_chr6-:111299027-111483715	0.35262	0.146823	0.389621	0.401075	0.529752	0.323054	0.194171	0.180177	0.286848	0.238767	1.27256	0.348227	0.226434	0.260377	0.231795	0.285978	0.21724	0.492333	0.722546	0.325694	0.181102	0.399958	0.354784	0.582801	0.365813	0.350877	0.460726	0.203115	0.600347	0.217613	0.378498	0.546678	0.370783
ENSG00000009694_TENM1_chrX-:124375902-124963817	0.0392589	0.00437526	0.00241029	0.105469	0.0449532	0.0141484	0.0304876	0.0135196	0.014935	0.0209312	0.192399	0.00292382	0.128695	0.03285	0.0216169	0.0647641	0.00513549	0.166195	0.143293	0.0223387	0.00133897	0.0734023	0.0568369	0.11136	0.0652492	0.0435711	0.0442217	0.0141654	0.0598972	0.0272164	0.0361691	0.0901006	0.171808
ENSG00000009709_PAX7_chr1+:18631005-18748866	0.00108441	0.00349304	0.00200413	0.0223013	0.00213708	0.00162949	0.0127516	0.0037079	0.00525585	0.00344411	0.00909721	0.00265202	0	0	0.00485639	0	0	0	0	0	0	0	0	0.0018557	0.0505111	0	0	0	0	0.0136997	0	0	2.35016
ENSG00000009724_MASP2_chr1-:11026522-11047233	0.0305427	0.00991728	0.0338401	0.0479199	0.018142	0.0138512	0	0.0313499	0.00332566	0.00977867	0.0129258	0.0150279	0.00647323	0.0467361	0.181833	0	0.0152919	0.0287419	0.0400403	0.026754	0.0282429	0.00914545	0	0.010529	0.00449374	0.00934103	0.0140436	0	0.0042283	0.00340189	0	0.00735365	0.0041147
ENSG00000009765_IYD_chr6+:150368891-150405969	0.0137281	0.0705097	0.00953116	0.006788	0.0168966	0.00775322	0.0344827	0.0205067	0.0385354	0.0325144	0.0144323	0.0333631	0.00361931	0.0150824	0.301275	0.0345931	0.00428711	0.0241201	0.0592427	0.0494215	0.0263102	0.0051155	0.00914033	0.00882695	0.00752226	0.0104312	0.010472	0.00495237	0.00707838	0.00569602	0.0138715	0.0204444	0.00459591
ENSG00000009780_FAM76A_chr1+:27725978-27763122	0.249135	0.206446	0.385783	0.353617	0.237255	0.343636	0.254802	0.277761	0.490917	0.268762	0.311347	0.40175	0.656911	0.391869	0.329739	0.312953	0.272562	0.308496	0.34114	0.222783	0.31751	0.202506	0.222237	0.358178	0.183553	0.246743	0.186717	0.282438	0.246794	0.271021	0.333874	0.258943	0.334767
ENSG00000009790_TRAF3IP3_chr1+:209756031-209782320	0.711201	1.90154	0.890527	0.254474	0.0610166	0.464676	0.248103	0.804935	0.65825	1.06928	0.261258	0.485514	0.141093	0.435127	0.408761	0.461011	0.808458	0.625688	0.469155	0.378326	1.26718	0.873141	0.84804	1.29864	0.934943	1.06351	0.545776	1.45476	0.775851	1.04273	0.749601	0.896491	0.0478898
ENSG00000009830_POMT2_chr14-:77274955-77320884	1.35674	0.192923	1.0793	1.0362	1.36025	1.16895	0.623183	0.562798	1.06033	0.46496	0.767288	1.25018	1.18617	1.09261	0.477432	0.770009	0.456688	1.19865	0.980325	1.34422	0.537709	1.19379	1.18425	1.09282	1.0714	1.03155	1.34782	0.960956	1.34666	0.728416	1.10025	1.20573	0.870366
ENSG00000009844_VTA1_chr6+:142147161-142224689	0.293013	0.290375	0.417941	0.556081	0.572193	0.426114	0.372949	0.477368	0.413242	0.470052	0.683328	0.369943	0.298009	0.357782	0.299447	0.691641	0.479485	0.498305	0.511983	0.52273	0.42196	0.307811	0.402937	0.466296	0.369248	0.336724	0.330926	0.296034	0.395278	0.398871	0.346044	0.464142	0.634495
ENSG00000009950_MLXIPL_chr7-:73593193-73624543	0.996462	0.227597	1.36937	0.670167	0.22305	1.00806	0.643995	1.30204	0.360171	1.41029	0.5958	1.07267	0.328252	0.691761	0.948332	0.600876	0.902566	1.31162	0.771029	1.31735	1.48885	1.26746	1.31083	1.52483	1.26638	1.34393	1.03038	0.723084	0.587085	0.829186	0.634398	0.942328	1.06782
ENSG00000009954_BAZ1B_chr7-:73440397-73522278	1.36569	1.32116	1.08376	1.0986	0.944064	0.905144	0.663743	1.41266	1.41843	1.11752	1.92681	1.38052	1.44952	1.09421	2.30483	1.99603	0.932277	1.61412	1.75391	1.67871	1.373	0.834566	0.987042	0.998318	1.01341	0.933107	1.05168	0.880352	1.05413	1.00614	0.924714	0.990945	1.32552
ENSG00000010017_RANBP9_chr6-:13621497-13711564	0.612021	0.42076	0.567608	0.704882	0.550506	0.594747	0.433161	0.68059	0.53024	1.09975	0.873347	0.806368	0.50886	0.653729	0.127845	0.879063	0.704618	0.822176	0.823806	0.752172	0.527014	0.594865	0.722624	0.673916	0.575262	0.601031	0.759387	0.598221	0.678678	0.636215	0.702285	0.613481	0.781691
ENSG00000010030_ETV7_chr6-:36354090-36387800	0.0225801	0.0773689	0.0684703	0.0800589	0.0185739	0.0254271	0.0378831	0.0541403	0.0522277	0.0705831	0.00795501	0.0411716	0.0119085	0.0288924	0.016909	0.111135	0.0825944	0.136061	0.134848	0.0858747	0.341653	0.0954145	0.104538	0.115371	0.104001	0.061982	0.129814	0.120339	0.0685862	0.487244	0.239586	0.113205	0.0050543
ENSG00000010072_SPRTN_chr1+:231337103-231355023	0.536118	0.336949	0.643687	0.738511	0.505144	0.428296	0.553014	0.620504	0.668547	0.65426	0.991422	0.465933	0.603826	0.558712	0.297688	0.809996	0.498326	0.650562	0.67474	0.795365	0.457534	0.482216	0.562395	0.551507	0.533158	0.479377	0.324796	0.295935	0.596685	0.329387	0.55233	0.614993	0.630378
ENSG00000010165_METTL13_chr1+:171781663-171814023	0.778053	0.604953	0.946031	0.909287	0.82106	0.838546	0.538737	0.884341	0.714602	0.674755	0.702949	0.796736	1.02378	1.13627	0.363521	0.939305	0.790543	0.946535	0.837136	1.20523	0.905369	0.789544	0.864801	0.744218	0.861254	0.844887	0.755869	0.902086	0.851201	0.944623	0.818713	0.83851	1.21172
ENSG00000010219_DYRK4_chr12+:4562203-4615302	0.739235	0.349839	0.598132	0.621464	0.452628	0.951892	0.419882	1.85047	0.591463	0.452825	0.590213	0.616327	0.542043	0.733164	0.742954	0.365218	0.706408	0.665994	0.572043	0.590879	0.629902	0.637466	0.717758	0.617531	0.565023	0.658934	0.641147	0.751133	0.627537	0.645649	0.789604	0.710006	0.323962
ENSG00000010244_ZNF207_chr17+:32350116-32381886	2.28781	2.08783	2.29093	2.3746	2.95434	1.91427	1.80672	2.20962	2.08376	2.43719	2.59586	2.31502	2.37877	2.43216	1.78212	2.57445	2.20436	2.57016	2.61894	1.99029	2.69919	1.9817	2.20957	2.47822	1.94456	2.16375	1.9687	1.73014	2.11923	1.88908	2.18525	2.21032	2.71567
ENSG00000010256_UQCRC1_chr3-:48599001-48610976	2.83954	2.6615	3.23706	3.51343	3.41997	3.46963	2.86379	3.26202	2.78567	2.97413	3.45035	3.35179	3.65053	3.27142	3.64705	2.80974	2.93956	3.32268	3.54748	3.52082	3.27913	3.38592	3.38018	2.97457	3.25176	3.072	3.38956	3.38097	3.28269	3.14932	3.17273	3.37171	3.41181
ENSG00000010270_STARD3NL_chr7+:38178221-38230671	0.801962	0.372012	0.801956	1.06709	0.936897	0.732525	0.57826	0.883068	0.601793	0.933856	0.841942	1.10948	1.04518	0.743464	0.84851	1.26708	0.813415	1.12557	1.1994	1.02657	0.830263	0.761756	0.975251	0.763022	0.761077	0.818079	0.964547	0.800246	0.898858	0.651219	0.830738	0.907449	0.618894
ENSG00000010278_CD9_chr12+:6199714-6238271	1.54562	0.572618	2.26655	2.15129	0.803584	2.79461	1.57773	2.37763	2.8803	1.79169	1.06524	2.50433	3.00264	2.43934	1.3886	2.24303	1.85771	1.97221	1.73026	1.77667	1.73205	2.51403	3.0495	1.84116	2.25713	2.10282	2.21938	2.17949	2.54599	1.99964	2.65153	2.45408	4.21663
ENSG00000010282_HHATL_chr3-:42692662-42702827	1.33679	0.135383	3.22869	1.61564	1.12835	2.68964	1.66748	1.98613	4.11218	0.723615	1.33459	1.39625	1.71036	1.23936	2.74038	0.235179	2.09346	1.84941	1.18945	0.786287	0.1296	0.886527	0.127949	1.59566	1.44163	2.31152	1.22777	0.154315	0.223369	0.888636	0.262689	0.196322	0.151305
ENSG00000010292_NCAPD2_chr12+:6493355-6531955	1.01886	1.24111	1.11447	1.27244	0.900579	1.37531	0.766335	3.23567	1.24308	1.18724	2.11498	1.02413	1.0421	1.56235	0.314601	0.91519	1.15839	1.54684	1.61049	1.31207	1.74012	0.977474	0.800553	0.838334	1.04817	0.874183	1.37893	0.876305	1.07202	1.03834	1.0061	0.948211	2.44144
ENSG00000010295_IFFO1_chr12-:6538374-6556083	2.20896	1.57945	2.85336	2.77106	2.01572	2.54789	1.56481	2.83081	2.15011	1.95582	1.88539	3.04327	2.09823	2.39446	1.18379	2.08813	2.08837	2.71494	2.3137	2.25694	2.64171	2.58535	2.57943	2.8672	2.44465	2.54578	2.55047	2.3019	2.25269	2.1887	2.77388	2.71197	1.83811
ENSG00000010310_GIPR_chr19+:45668243-45683724	0.133991	0.373292	0.843018	0.124815	0.352218	0.213105	0.0812545	0.30465	0.980081	0.252266	0.239527	0.275162	0.108641	0.647406	0.522488	0	0.313075	0.366695	0.293846	0.222733	0.368415	0.065976	0.0217965	0.0554711	0.170195	0.0310081	0.0187576	0.0752372	0.0335967	0.0448613	0.0110855	0.0389231	0.0541001
ENSG00000010318_PHF7_chr3+:52410560-52423641	0.338275	0.414792	0.505506	0.437514	0.901679	0.450583	0.214116	0.392914	0.539138	0.438672	0.361759	0.376761	0.857348	0.408914	0.382755	0.270674	0.354323	0.547914	0.575457	0.385419	0.334391	0.408427	0.21679	0.520963	0.48043	0.324211	0.400629	0.245127	0.385952	0.291928	0.389985	0.413308	0.411562
ENSG00000010319_SEMA3G_chr3-:52433052-52445085	0.542674	1.24929	0.707694	1.74916	0.249473	0.577845	0.663483	0.469285	0.615692	0.0660206	0.245969	0.216868	0.236375	0.0459802	0.179023	0	0.0646808	0.56192	0.112011	0.330832	0.0162718	0.583073	0.108814	0.743748	0.599788	0.36189	0.394282	0.33903	0.165108	0.276558	0.408701	0.406478	0.294127
ENSG00000010322_NISCH_chr3+:52455117-52493071	2.42589	1.50427	2.49366	2.31301	2.60188	2.21064	1.42952	1.75851	2.05864	1.90546	2.37546	2.46531	2.41974	2.52249	1.12416	1.69088	1.96726	2.6829	2.66076	2.3892	1.87363	2.42228	2.46309	2.71717	2.29229	2.12792	2.24866	2.09488	2.61174	1.96721	2.56803	2.29064	2.84516
ENSG00000010327_STAB1_chr3+:52495337-52524495	3.31534	2.6867	4.51928	1.95556	1.12266	2.8542	2.15223	3.98494	2.72095	5.09478	1.69197	2.96239	2.73277	4.55733	1.33976	3.82863	5.34395	4.11455	4.70635	4.16706	5.01804	3.25695	3.67874	3.35726	2.3721	3.47874	4.63397	3.47288	3.45351	4.9822	2.8554	2.72973	1.22836
ENSG00000010361_FUZ_chr19-:49806868-49817376	1.93251	0.736567	2.34638	1.61525	1.86221	2.36326	1.33471	1.69152	1.94566	1.17639	1.55265	2.20534	2.2902	2.192	2.00023	2.0296	1.34696	1.55264	1.27724	1.65632	1.00944	2.00749	1.59919	1.59516	1.99138	1.70762	1.60889	1.96125	1.9629	1.35812	1.66991	1.68524	1.8796
ENSG00000010379_SLC6A13_chr12-:220620-262873	0.0534658	0.272538	0.105162	0.103657	0.0811917	0.057944	0.0550787	0.0307391	0.0932091	0.0191102	0.0252344	0.0862251	0.0500035	0.0393715	0.0749147	0	0.0112588	0.116145	0.0457036	0.11446	0.0859279	0.0893613	0.0259163	0.138197	0.0583669	0.0890616	0.0543023	0.219651	0.0846414	0.0905832	0.0520517	0.0532109	0.0200571
ENSG00000010404_IDS_chrX-:149476989-149521096	2.60731	2.05978	2.05829	2.96773	3.25017	2.35972	2.6001	2.36315	3.50171	2.99424	3.93349	2.697	2.93891	2.37073	1.14234	3.15959	2.27357	3.11323	2.17473	2.89743	2.79513	2.6014	2.69489	3.07596	2.7504	2.43289	2.50753	2.20127	2.72719	2.07959	2.57457	2.81498	1.69942
ENSG00000010438_PRSS3_chr9+:33750465-33799231	0.0182375	0.00211159	0.00483902	0.0558118	0.0407699	0.0176243	0.0219437	0.00894534	0.0321609	0.004161	0.043452	0.0317264	0.0326903	0.0171886	0.194054	0	0.00326074	0.0274765	0.00573621	0.00381767	0.0040319	0.0193512	0.00868833	0.0786019	0.0114232	0.0158325	0.0158943	0.00376694	0.00538499	0.00721419	0	0.00936253	0.0173944
ENSG00000010539_ZNF200_chr16-:3222324-3236221	0.804204	0.861778	0.673934	0.862299	0.784886	0.62887	0.516297	0.796308	0.713472	0.965535	0.862497	0.900031	0.979517	0.913241	0.937465	1.02575	0.695427	0.992509	0.91134	1.10636	1.04998	0.540944	0.656796	0.93061	0.57806	0.811564	0.590133	0.628451	0.769161	0.84694	0.901393	0.706753	1.06917
ENSG00000010610_CD4_chr12+:6786857-6820808	2.25303	2.75037	2.59586	1.45735	0.898848	2.38607	1.79678	2.90891	1.71646	2.72355	0.696321	1.66962	0.870624	2.3739	0.370323	1.94947	3.04741	2.03864	2.19426	1.81383	3.24334	2.27803	2.15653	2.60046	2.59937	2.50229	2.38534	3.04664	2.23184	4.02857	2.34976	2.12344	0.547657
ENSG00000010626_LRRC23_chr12+:6873568-6914243	0.454606	0.250545	0.672786	0.579563	0.416895	1.45874	0.602345	0.391028	0.456806	0.348878	0.391332	0.525919	1.26382	0.592377	0.779477	0.483562	0.358548	0.513747	0.506224	0.748319	0.522248	0.441265	0.322591	0.63411	0.548179	0.415813	0.358661	0.568244	0.293567	0.392352	0.416478	0.339592	0.33877
ENSG00000010671_BTK_chrX-:101349446-101390796	0.670434	1.11043	0.833957	0.331091	0.220071	0.662702	0.512557	0.889643	0.619494	1.09838	0.233638	0.57566	0.266291	0.526614	0.299439	0.646878	1.12576	0.50923	0.683565	0.57288	1.0788	0.66834	0.59325	0.77081	0.830364	0.939203	0.640178	0.757597	0.488314	1.23068	0.489834	0.653814	0.0880649
ENSG00000010704_HFE_chr6+:26087280-26098343	0.574056	0.73558	0.781013	0.685792	0.120178	0.601938	0.571882	0.759	0.960679	0.899818	0.489932	1.24625	1.12902	0.676998	0.442817	1.04083	1.21206	0.770916	0.840215	1.2068	1.11905	0.752386	0.768069	1.09641	0.647579	0.859806	0.797956	0.7534	0.672171	1.36123	0.811957	0.706138	0.104151
ENSG00000010803_SCMH1_chr1-:41027199-41242154	0.163999	0.0582525	0.146276	0.170801	0.108397	0.132307	0.0951131	0.170669	0.0874364	0.137837	0.158583	0.193148	0.128495	0.145999	0.0540964	0.121552	0.102886	0.242111	0.173047	0.263242	0.174898	0.123604	0.140423	0.12056	0.103317	0.114931	0.141896	0.101189	0.140978	0.10289	0.163481	0.126413	0.193985
ENSG00000010810_FYN_chr6-:111660331-111873452	1.25031	0.463678	1.29363	1.12965	1.47498	1.13522	0.723852	0.890837	0.66621	0.578881	1.09376	1.30143	0.743544	0.611572	0.492755	0.662322	0.504728	0.920019	0.990111	0.721888	0.309754	1.22082	1.10541	0.927939	1.50874	1.08026	1.15582	1.19747	1.63999	0.900146	1.31373	1.20011	1.04106
ENSG00000010818_HIVEP2_chr6-:142751466-142945201	0.107432	0.283514	0.114871	0.248764	0.250217	0.164347	0.151996	0.145439	0.322965	0.268189	0.174939	0.26145	0.217808	0.137582	0.0646243	0.128146	0.256066	0.265029	0.249175	0.186578	0.289125	0.285173	0.272618	0.376658	0.28266	0.2651	0.35916	0.204987	0.295698	0.204994	0.19359	0.355181	0.491676
ENSG00000010932_FMO1_chr1+:171248470-171285978	0.0203096	0.0325979	0.00314759	0.0100539	0	0	0.00573823	0.00291368	0.00183726	0	0	0	0.00714689	0	0	0	0.00846366	0	0	0.00990619	0	0.00253069	0.00452501	0	0.0099065	0	0	0.0170627	0.0185849	0.00563084	0.0137132	0.012161	0.0989155
ENSG00000011007_TCEB3_chr1+:23743154-23762059	1.78542	1.3649	2.06227	1.81013	1.40837	1.81512	1.27698	1.7041	1.51388	1.71367	2.27949	1.67142	1.6857	1.91348	1.16371	1.53799	1.74264	1.99531	1.93978	1.59935	1.87907	1.3971	1.71286	1.52897	1.45217	1.62364	1.66207	1.36823	1.66909	1.58086	1.57081	1.5789	2.13791
ENSG00000011009_LYPLA2_chr1+:23790969-23795539	2.98987	2.77211	3.34256	3.33477	2.13231	3.06867	2.29078	3.15642	2.43681	3.10157	2.83167	2.96108	2.62224	3.32152	2.70878	3.58835	3.03929	3.36821	3.38986	3.15222	3.42459	2.85323	3.19767	2.68074	2.55545	2.63835	2.97952	3.03304	2.81286	3.05647	2.85196	2.74873	3.46717
ENSG00000011021_CLCN6_chr1+:11806095-11843144	1.47247	0.440071	1.97365	1.33601	1.77767	1.5653	0.885414	1.00355	1.60634	1.03514	0.811171	1.5603	1.7115	1.71007	0.474817	1.2239	1.08397	1.52531	1.31876	1.11197	0.916687	1.70054	1.54328	1.67846	1.75125	1.52107	1.70251	1.39004	1.83237	1.27106	1.76327	1.67402	1.62086
ENSG00000011028_MRC2_chr17+:62627400-62693597	0.97375	0.359188	1.23579	1.12921	0.0760218	0.890758	0.517328	0.92016	0.377311	0.873389	1.21095	1.69851	1.60742	1.46851	0.52833	1.52396	1.06935	2.32712	1.74326	2.50759	1.78024	1.36219	1.7266	1.59185	1.28088	0.97476	0.90473	1.61755	1.21785	1.58892	1.82879	1.37871	2.30445
ENSG00000011052_NME1-NME2_chr17+:51153589-51171744	3.72721	3.46323	3.76014	3.91799	3.4505	3.72662	3.45241	4.07691	2.63648	3.71529	4.32517	3.72595	3.55367	4.06922	6.28684	4.22069	3.79552	3.90273	4.04498	4.53383	4.07185	3.55565	3.96886	3.17677	3.54952	3.68067	4.11267	4.01395	3.19535	3.80624	3.77619	3.89195	3.97223
ENSG00000011083_SLC6A7_chr5+:150189956-150222788	0.0610021	0.0156088	0.0633837	0.217164	0.0784428	0.0741504	0.0388827	0	0.223319	0.0245476	0.0950807	0.074288	0.0988482	0.0421831	0.245623	0	0.00966508	0.397616	0	0.0225351	0.0119446	0.161357	0.0180087	0.676595	0.0364441	0.00295273	0.100289	0.00559162	0	0.0773804	0.0104561	0.027637	0.0410004
ENSG00000011105_TSPAN9_chr12+:3077354-3286564	0.0557453	0.0273228	0.084475	0.175217	0.0848084	0.111749	0.0406538	0.230952	0.037735	0.0839546	0.117211	0.135498	0.0817713	0.0973994	0.020859	0.0427929	0.0552365	0.25606	0.0896004	0.229364	0.624277	0.10633	0.0901566	0.350696	0.0772027	0.0523795	0.0757424	0.0690936	0.0858421	0.0946047	0.111666	0.085022	0.801834
ENSG00000011114_BTBD7_chr14-:93237549-93333092	0.368782	0.306832	0.304434	0.279928	0.433166	0.278104	0.240603	0.277273	0.405082	0.332809	0.396194	0.393111	0.394903	0.338076	0.397813	0.421194	0.390304	0.377156	0.417396	0.3159	0.405177	0.314172	0.389061	0.451611	0.40186	0.347614	0.39918	0.238967	0.426748	0.296584	0.414068	0.367614	0.245026
ENSG00000011132_APBA3_chr19-:3750818-3761699	1.42115	1.24615	1.85608	1.65333	1.61897	1.66584	0.878193	1.38014	1.44235	1.15695	1.14815	2.1172	1.35979	1.86797	1.3892	1.76482	1.25666	1.88391	1.56764	1.75499	1.96721	1.357	1.45034	1.35704	1.38693	1.11666	1.29415	1.43563	1.38662	1.19516	1.41584	1.26346	1.68624
ENSG00000011143_MKS1_chr17-:58205436-58219605	1.18654	0.370055	1.29014	1.13159	1.4372	1.2088	0.753416	0.90073	0.660139	0.778868	1.49336	1.15842	1.3021	1.44301	0.742604	1.14186	0.705612	1.54559	1.35022	1.74544	1.0757	0.847536	0.869849	1.09781	0.999046	0.771787	0.91207	0.863053	1.08976	0.831794	1.05572	1.05356	1.22404
ENSG00000011198_ABHD5_chr3+:43690112-43734371	0.301332	0.307125	0.311068	0.274292	0.295126	0.326887	0.29032	0.349505	0.42938	0.429633	0.423435	0.377275	0.51741	0.345651	0.347523	0.428267	0.552101	0.282815	0.529427	0.313039	0.278305	0.304609	0.383857	0.253317	0.377693	0.367685	0.273849	0.294117	0.281708	0.282762	0.35376	0.300945	0.31566
ENSG00000011201_ANOS1_chrX-:8528873-8732187	0.321158	0.0266155	0.47846	0.576372	0.169419	0.406998	0.242534	0.324797	0.221819	0.28642	0.0722256	0.375233	0.234328	0.377904	0.0205331	0.157128	0.278923	0.199236	0.205254	0.117065	0.118026	0.295949	0.291247	0.31713	0.419176	0.240777	0.111091	0.349049	0.27843	0.364696	0.30373	0.5254	0.731047
ENSG00000011243_AKAP8L_chr19-:15380047-15419141	2.06683	1.37068	2.28156	1.89773	1.92004	2.19079	1.38181	1.55849	1.63247	1.25528	1.83969	2.31295	1.68828	2.12398	1.95238	1.92029	1.4295	2.34334	2.1159	2.19314	1.76483	1.65506	1.46947	1.88859	1.463	1.52119	1.51881	1.49809	1.59818	1.18629	1.80295	1.69064	2.02612
ENSG00000011258_MBTD1_chr17-:51177424-51260163	0.461569	0.225528	0.328204	0.339407	0.751146	0.324166	0.263682	0.280304	0.375734	0.253829	0.723369	0.279304	0.25533	0.355054	0.142831	0.33457	0.245343	0.401731	0.420215	0.460871	0.324661	0.256041	0.249373	0.447784	0.252556	0.295876	0.22923	0.195156	0.366775	0.19283	0.344684	0.31683	0.273524
ENSG00000011260_UTP18_chr17+:51260527-51297936	0.752467	0.693084	0.693813	0.762555	0.974141	0.781773	0.670291	0.899584	0.675069	0.888263	1.17031	0.670201	0.825207	0.870334	0.828245	0.918361	0.861609	0.869598	1.15086	1.11603	1.02581	0.698802	0.90616	0.82415	0.655476	0.71854	0.636156	0.623117	0.776828	0.794545	0.709468	0.917121	0.801725
ENSG00000011275_RNF216_chr7-:5620046-5781739	0.569997	0.331615	0.56391	0.521879	0.544143	0.45447	0.258202	0.497475	0.464808	0.50044	0.409824	0.69923	0.474428	0.37452	0.390121	0.547822	0.406552	0.452653	0.600895	0.643937	0.489846	0.398425	0.457049	0.424857	0.458387	0.387182	0.409533	0.402403	0.496235	0.416223	0.405109	0.430343	0.639588
ENSG00000011295_TTC19_chr17+:15999379-16045015	1.08971	0.421849	0.776239	1.17551	1.26494	0.920769	0.796593	0.727983	0.739198	0.701815	0.924886	1.13273	1.32075	1.08306	0.691886	0.757101	0.59703	1.14253	0.991079	0.924152	0.953113	0.872755	1.00314	1.004	0.704887	0.750549	0.624409	0.590408	0.904944	0.590422	0.737438	0.902775	1.14784
ENSG00000011304_PTBP1_chr19+:797074-812327	3.11797	3.27189	3.50258	3.81278	3.08704	3.26333	2.66701	3.75738	2.57015	3.55565	3.92948	3.70753	3.04406	3.49524	1.90815	3.7173	3.26658	3.86452	3.66165	3.86931	3.88119	3.33646	3.51024	2.94554	3.12121	2.9838	3.13769	3.05921	3.23349	3.35865	3.32914	3.16778	4.53189
ENSG00000011332_DPF1_chr19-:38211005-38229714	1.20631	0.10616	1.54712	1.30303	1.4051	1.26885	0.684593	2.06828	0.769877	0.412804	2.02804	1.40065	0.934338	1.79847	2.01606	0.862061	0.352997	1.98037	1.54141	0.848952	0.241687	1.09554	1.38881	0.474273	1.00359	1.1191	1.14352	1.02565	1.45159	0.52774	0.830801	1.17729	0.687266
ENSG00000011347_SYT7_chr11-:61515312-61581148	0.17017	0.0582855	0.167599	0.675918	0.338063	0.26703	0.149239	0.467158	0.432102	0.0984218	0.409696	0.390969	0.37526	0.178476	0.792789	0.0389059	0.0452259	0.894748	0.157158	0.127298	0.21107	0.24006	0.114136	0.728312	0.0852139	0.0175803	0.0945016	0.00557695	0.0407141	0.0690347	0.0310626	0.0501404	0.337144
ENSG00000011376_LARS2_chr3+:45388505-45549421	0.145735	0.0706069	0.232191	0.319969	0.13736	0.21947	0.14643	0.157624	0.154283	0.154343	0.165583	0.27769	0.377006	0.194947	0.0513331	0.116198	0.124101	0.26466	0.189097	0.199817	0.111794	0.211586	0.220926	0.166784	0.203852	0.176322	0.182852	0.190838	0.247766	0.210115	0.194031	0.195787	0.292742
ENSG00000011405_PIK3C2A_chr11-:17077729-17207983	0.550614	0.325155	0.269823	0.619478	0.763419	0.364401	0.49773	0.286252	0.626492	0.681133	0.591252	0.543831	0.758842	0.343106	0.296089	0.733929	0.413678	0.512296	0.654658	0.460453	0.409201	0.356802	0.326755	0.656189	0.364789	0.445179	0.336085	0.211734	0.483446	0.239917	0.372134	0.411294	0.27315
ENSG00000011422_PLAUR_chr19-:43646094-43670547	0.588602	1.65799	0.504651	0.51508	0.128146	0.218367	0.250365	2.17026	1.76068	2.71087	0.645299	1.6778	0.973518	1.48988	1.07022	2.10829	2.64134	1.4997	1.60121	1.80715	3.44124	0.786119	1.06946	1.33517	0.511371	0.841762	0.711878	0.905622	0.412112	1.26643	0.796904	0.644002	0.484547
ENSG00000011426_ANLN_chr7+:36389805-36453791	0.401997	0.135187	1.10929	0.856221	0.516083	0.765941	1.12417	1.50729	2.79415	0.721927	1.33707	1.17464	0.421307	0.519935	0.353236	0.849243	1.33991	0.861854	1.03815	0.745459	1.12117	0.358383	0.0444706	0.590887	1.10779	1.02908	0.580111	0.0618954	0.232418	0.423912	0.200744	0.0515645	1.02596
ENSG00000011451_WIZ_chr19-:15419979-15449951	1.47206	0.85051	2.00731	2.23414	1.28509	1.92761	1.04078	1.91952	1.28595	1.43613	2.24413	2.14128	1.73711	1.73851	0.483151	1.25157	1.41961	2.12134	1.81622	1.76977	1.47295	1.55693	1.58546	1.31356	1.44717	1.2125	1.25982	1.20669	1.37864	1.20275	1.53426	1.50036	2.16714
ENSG00000011454_RABGAP1_chr9+:122940832-123104866	0.686069	0.213885	0.660213	0.45968	0.677292	0.590604	0.419184	0.490508	0.5689	0.355093	0.588195	0.466133	0.518674	0.591258	0.133444	0.422333	0.386718	0.47703	0.428506	0.441925	0.360319	0.537271	0.511563	0.48254	0.51851	0.523183	0.363475	0.431456	0.579874	0.383629	0.501464	0.538955	0.559575
ENSG00000011465_DCN_chr12-:91140483-91183123	0.657925	1.94276	0.906249	1.43288	0.674639	0.454354	0.629368	0.589805	0.741087	0.48512	0.38996	1.41446	0.514102	0.485222	0.376568	1.81195	1.44134	2.42917	0.443554	3.01364	0.0938502	0.976964	0.727954	1.96067	0.794848	1.97779	0.86422	2.55797	2.0177	2.75425	2.76009	1.3624	0.903961
ENSG00000011478_QPCTL_chr19+:45692482-45703989	0.555663	0.646079	0.879809	0.940688	0.764263	0.520151	0.377181	0.623295	0.530541	0.763636	0.5396	1.14157	0.741422	1.08239	1.18774	0.768764	0.724315	1.06737	0.758969	1.08611	1.03124	0.963503	0.838755	0.781184	0.728555	0.756868	0.808357	0.832837	0.932578	0.773681	0.838911	0.833357	0.674771
ENSG00000011485_PPP5C_chr19+:46346993-46392981	1.30137	0.607321	1.38523	1.74575	1.08589	1.42451	1.00082	1.42056	0.792173	1.0252	1.39245	1.87724	1.25413	1.50843	0.796955	1.17135	0.847199	1.63442	1.31689	1.61994	1.08326	1.23373	1.23517	1.04417	1.04217	1.03987	1.19857	1.01552	1.33499	0.942434	1.16589	1.26118	1.90739
ENSG00000011523_CEP68_chr2+:65056365-65087004	1.25432	0.625922	1.04743	1.00529	1.74025	0.948855	0.820472	0.875025	1.03114	0.954448	1.28072	0.824969	0.973506	0.866694	0.565529	0.842327	0.969375	1.01687	0.911813	0.790448	0.509107	1.15387	1.13994	1.27562	1.1402	1.15526	0.814089	1.07084	1.38352	0.767358	1.18549	1.2478	1.41057
ENSG00000011566_MAP4K3_chr2-:39249265-39437312	0.280845	0.0747482	0.138333	0.27796	0.421293	0.118162	0.166607	0.0994593	0.172269	0.165226	0.159574	0.21162	0.264924	0.168395	0.0742779	0.241018	0.121701	0.226615	0.205273	0.157611	0.193707	0.149593	0.138656	0.252891	0.141529	0.144725	0.103924	0.0701591	0.194303	0.0788285	0.134598	0.176331	0.128852
ENSG00000011590_ZBTB32_chr19+:35704526-35717038	0.0202956	0.424973	0.0280649	0	0	0	0	0.034558	0.0218791	0	0	0	0	0.0111895	0	0	0	0	0	0.0148237	0.163488	0	0.0135233	0.00872004	0	0.00773561	0	0.00733225	0	0	0	0	0
ENSG00000011600_TYROBP_chr19-:35904400-35908295	5.3888	5.58974	5.56772	4.26372	2.31349	5.57355	4.57533	5.99546	4.98685	5.95384	3.17652	4.85718	3.46221	5.54084	6.68348	5.08928	6.26303	4.44371	5.25622	5.10635	6.39819	5.25755	5.2917	5.21158	5.53951	5.48561	5.31882	6.45475	5.02106	6.89221	5.27145	4.89767	2.14829
ENSG00000011638_TMEM159_chr16+:21158376-21180616	0.157776	0.333601	0.151221	0.282414	0.249204	0.0592512	0.0847355	0.304817	0.20488	0.340285	0.571528	0.184617	0.138169	0.346616	0.200273	0.570963	0.408677	0.275973	0.274603	0.253065	0.426164	0.130605	0.22267	0.312844	0.184654	0.266211	0.219051	0.189611	0.245942	0.273642	0.154133	0.25139	0.361317
ENSG00000011677_GABRA3_chrX-:152166233-152451358	0.0597319	0.00685053	0.0568941	0.0267365	0.305583	0.0500066	0.0157965	0.12418	0.00988144	0.00781833	0.125471	0.0314746	0.0117332	0.111415	0.00133994	0.00454562	0.0303852	0.0152069	0.00882018	0.00130701	0.00138043	0.288362	0.319316	0.0802407	0.256585	0.126355	0.097111	0.166166	0.37989	0.13296	0.101473	0.368493	0.2371
ENSG00000012048_BRCA1_chr17-:43044294-43170245	0.127206	0.102623	0.0988176	0.151946	0.144603	0.107993	0.0815493	0.222511	0.188107	0.132477	0.354123	0.194877	0.289919	0.208464	0.345173	0.297023	0.0858671	0.333117	0.267368	0.356226	0.201046	0.0863678	0.065306	0.111157	0.0875746	0.08381	0.130796	0.0635657	0.0792479	0.0726254	0.0772239	0.0893088	0.288855
ENSG00000012061_ERCC1_chr19-:45407332-45478828	1.13663	0.559294	1.48192	1.18306	0.955778	1.23707	0.781756	1.18709	0.7129	1.01752	1.09534	1.30691	0.925106	1.08405	1.25567	0.84227	1.1104	1.12744	0.898495	1.05711	1.09347	1.31789	1.27683	1.28164	1.24267	1.21644	1.10271	1.28212	1.15667	0.950673	1.17692	1.27475	1.07971
ENSG00000012124_CD22_chr19+:35319260-35347355	0.83376	1.49328	1.44691	0.68424	0.291467	0.802686	0.669566	0.74627	3.00655	0.263685	0.253863	0.597703	0.154079	0.260194	1.11099	0.0895727	0.587588	0.497359	0.336603	0.186474	0.432703	0.30106	0.0150478	0.715944	1.11348	0.770866	0.307962	0.25169	0.0907324	0.248477	0.332578	0.12487	0.0419111
ENSG00000012171_SEMA3B_chr3+:50267557-50277546	2.84488	0.802178	4.16946	3.00052	3.89534	3.66242	2.97624	2.97367	5.48371	2.01147	2.63808	3.46345	4.36848	3.18196	2.99571	2.08512	2.28619	2.95006	3.43081	3.45095	2.4219	3.00506	1.9378	2.96004	3.54033	2.7723	3.73606	1.99066	1.72534	2.31037	2.99668	1.60142	1.20344
ENSG00000012174_MBTPS2_chrX+:21839635-21885424	0.341532	0.224626	0.244009	0.458651	0.856668	0.258645	0.296923	0.449937	0.447055	0.383539	0.545947	0.485629	0.66335	0.496309	0.0890212	0.557409	0.442616	0.391459	0.518821	0.402402	0.51521	0.46583	0.622089	0.551376	0.500644	0.426264	0.339662	0.28355	0.812879	0.460336	0.575566	0.561826	0.476568
ENSG00000012211_PRICKLE3_chrX-:49175263-49186528	0.220608	0.517224	0.408465	0.512892	0.118108	0.249989	0.229608	0.543749	0.346603	0.73356	0.0469713	0.594718	0.875846	0.251274	0.205249	0.400018	0.575118	0.57551	0.390071	0.775027	0.837974	0.620906	0.493599	0.45455	0.572935	0.63169	0.455952	0.615396	0.622607	0.537463	0.643238	0.564792	0.643296
ENSG00000012223_LTF_chr3-:46435644-46485234	0.350749	0.0788485	1.39262	3.68803	0.0694631	0.0268735	1.23662	1.89243	0.228432	1.65672	0.0479952	3.08296	2.18096	0.101223	0.0566809	0.875512	0.585591	1.23835	0.520921	0.139629	0.157805	1.67584	1.0341	0.552389	0.544598	1.22157	2.31467	3.08018	1.08933	2.4906	0.384936	0.612849	0.0507243
ENSG00000012232_EXTL3_chr8+:28600468-28755599	0.297585	0.166683	0.373167	0.851401	0.446421	0.412036	0.254249	0.349604	0.404697	0.446976	0.487994	0.595435	0.472828	0.385634	0.139623	0.762154	0.330542	0.688682	0.513038	0.683809	0.334892	0.625263	0.846298	0.526112	0.564169	0.492769	0.543921	0.507108	0.881943	0.435813	0.645422	0.592222	1.03971
ENSG00000012504_NR1H4_chr12+:100473707-100564413	0.00422257	0	0.00650017	0.00693638	0.0179509	0.00317428	0	0.00601762	0	0.00447361	0	0.00172354	0	0.00464065	0	0	0	0.00331031	0	0	0	0	0	0.0012059	0.00102726	0.0021381	0	0	0.00096651	0	0	0	0
ENSG00000012660_ELOVL5_chr6-:53267397-53349179	0.517326	0.676514	0.525815	1.21432	0.856597	0.46583	0.557357	0.46482	1.03578	0.682144	0.805321	0.924162	0.734588	0.567944	0.165411	0.850535	0.560648	0.547113	0.678993	0.764138	0.884457	0.884613	1.06742	0.882832	0.901673	0.732289	1.47563	0.580118	1.17908	0.844087	0.880484	0.740139	0.497281
ENSG00000012779_ALOX5_chr10+:45374175-45446119	0.906596	1.60608	1.05779	0.354225	0.0932693	0.698659	0.386817	1.20861	0.879498	1.76565	0.323428	0.772603	0.45033	0.784961	0.243829	0.797349	1.88788	0.833487	0.975818	0.713162	1.78618	0.922332	1.05609	0.923071	0.709223	0.955778	0.852268	1.00538	0.615703	1.51604	0.690726	0.683537	0.0351535
ENSG00000012817_KDM5D_chrY-:19703864-19744939	2.01517	1.16343	1.8491	1.30004	2.26132	1.37238	0.748926	0.936447	0.0183493	0.0581782	1.10303	2.26501	0.00978041	1.49399	0.0230789	0.361524	1.21686	1.87713	0.0403729	0.00453139	0	1.35791	1.3645	0.0132596	0.00226755	1.62282	0	0.00223733	1.37511	0.00514271	1.57799	1.58594	1.24461
ENSG00000012822_CALCOCO1_chr12-:53708516-53727745	2.94343	1.96804	3.25883	2.54212	3.66561	2.95815	2.13149	2.35753	2.81359	2.22793	2.67571	3.20768	2.46569	3.02741	1.51261	1.91109	2.49634	2.86389	2.31055	2.37852	2.01357	3.30954	3.1351	3.34981	3.24401	3.05141	2.99288	2.96526	3.54273	2.51969	3.37359	3.42373	2.32347
ENSG00000012963_UBR7_chr14+:93207055-93229215	1.38282	0.890793	1.37688	1.64281	1.88156	1.28487	1.20284	1.79234	1.3164	1.66045	2.02208	1.73938	1.65044	1.77679	0.479807	1.74637	1.29515	1.91067	1.7813	1.58501	1.42958	1.36624	1.58845	1.4189	1.32284	1.35456	1.53076	1.30957	1.60191	1.39899	1.51825	1.5341	1.47949
ENSG00000012983_MAP4K5_chr14-:50418500-50561126	0.734332	0.140994	0.441918	0.401199	0.859188	0.353696	0.321278	0.269927	0.787027	0.23967	0.349854	0.299067	0.391909	0.382114	0.068048	0.310027	0.336902	0.497721	0.480291	0.354035	0.363009	0.394426	0.396149	0.512488	0.465682	0.451915	0.385518	0.227967	0.706688	0.25873	0.767576	0.72248	0.312902
ENSG00000013016_EHD3_chr2+:31234336-31269447	0.714696	0.629703	0.777343	0.684915	1.0668	0.786251	0.48124	0.444311	0.632235	0.234519	0.823542	0.742636	1.15068	0.748245	0.188528	0.173943	0.327185	0.603388	0.534266	0.467534	0.237324	2.85261	2.96236	1.02182	2.58932	2.28559	1.58969	2.43471	3.63074	1.65984	2.81487	2.84566	0.197327
ENSG00000013275_PSMC4_chr19+:39971004-39981441	3.01478	2.33289	3.96787	3.19666	2.10651	3.29562	2.63213	3.84344	2.78539	3.42553	3.34258	3.72786	3.16786	3.22128	3.3455	3.1022	3.02635	3.41326	3.13447	3.39015	3.28327	3.15993	3.37133	2.94642	3.0454	3.09114	3.35979	3.34606	3.09376	3.75832	3.09037	3.11547	3.09971
ENSG00000013288_MAN2B2_chr4+:6575174-6623362	0.953176	0.930303	1.28684	1.11547	0.780653	0.859203	0.622704	1.01075	1.18495	1.14412	0.645905	1.5512	1.09521	1.13005	0.32845	0.658877	1.32449	1.26494	0.94356	1.10458	1.30445	1.71884	1.7907	1.47031	1.59482	1.32788	1.58484	1.60278	1.72342	1.90441	1.79309	1.44577	1.60648
ENSG00000013293_SLC7A14_chr3-:170459583-170586074	0.140508	0.0210273	0.0817318	0.0898808	0.778045	0.11388	0.113088	0.171062	0.653364	0.13047	0.102558	0.136762	0.0562496	0.118337	0.0836484	0.0304637	0.428084	0.0875942	0.180943	0.027733	0.0154823	0.131971	0.0980532	0.259764	0.209514	0.167833	0.108995	0.0737005	0.082197	0.169731	0.173048	0.0625971	0.0114238
ENSG00000013297_CLDN11_chr3+:170418864-170860380	0.0411091	0.053381	0.219346	0.113148	0.0369178	0.151685	0.137784	0.209924	0.966932	0.118779	0.0683916	0.175896	0.043465	0.0407972	0.207665	0.034857	0.465319	0.113541	0.157414	0.123737	0.0334998	0.10936	0.0919129	0.22914	0.343815	0.206861	0.162001	0.0851322	0.0667589	0.242509	0.182631	0.0456107	0.0123173
ENSG00000013306_SLC25A39_chr17-:44319624-44324870	3.94449	3.4481	4.31006	4.13499	3.28454	4.15163	3.16668	4.01997	3.66578	3.89305	3.85834	4.22622	3.69489	4.07242	4.57328	3.47527	4.04296	4.20631	4.09073	4.9851	4.17545	4.0048	4.23116	3.86582	3.68922	3.85837	3.84048	4.19816	3.85469	3.92127	3.9373	3.69659	4.55244
ENSG00000013364_MVP_chr16+:29820393-29848039	1.74547	2.55471	2.61157	1.83897	1.26676	2.03492	1.30809	2.16988	2.46087	2.54602	0.983751	2.52545	1.37489	2.25622	1.31629	1.91324	2.62687	2.17628	2.22293	2.64145	3.19695	2.57457	3.20901	2.48995	2.50203	2.47625	2.88414	2.70546	2.26621	3.06577	2.99948	2.96186	1.31072
ENSG00000013374_NUB1_chr7+:151341698-151378449	1.38188	1.38258	1.36137	1.50539	1.35042	1.34811	1.0092	1.5259	1.23981	1.49792	1.22271	1.59926	1.52499	1.20422	0.633669	1.6686	1.18844	1.72331	1.60935	1.48734	1.85374	1.27021	1.08225	1.34112	1.18449	1.16174	1.08839	1.32018	1.37362	1.54979	1.16215	1.18634	0.865905
ENSG00000013375_PGM3_chr6-:83161149-83193936	1.35139	0.633366	1.03346	1.27104	1.62961	0.993685	0.794134	0.948396	0.925588	1.34856	1.47476	1.13348	0.816629	1.221	0.506099	1.16026	1.13627	1.3652	1.40776	1.20199	0.925329	1.31399	1.49674	1.36353	1.35211	1.34058	1.68164	1.15376	1.6213	0.956782	1.10491	1.51892	0.750154
ENSG00000013392_RWDD2A_chr6+:83193378-83198932	2.17348	0.906634	1.53757	1.80876	2.61184	1.72886	1.23016	1.20844	1.3598	1.13234	1.42128	1.75794	1.33698	1.83235	0.837726	1.38976	1.32779	1.94551	1.7111	1.51678	0.933072	1.87506	2.01229	2.22475	1.83645	1.7178	2.3116	1.91327	2.39458	1.55435	1.85732	2.28359	0.684523
ENSG00000013441_CLK1_chr2-:200853008-200864744	3.20896	2.44608	3.76113	3.19858	4.14547	3.19637	2.85122	2.44678	3.32384	3.25487	3.11626	3.64956	3.19886	3.71728	1.57312	3.08986	3.08964	3.64452	3.52722	3.55958	3.95115	2.3399	3.02125	3.81048	2.49601	3.60065	3.03742	2.63573	2.93468	2.28037	3.55521	2.84532	2.11497
ENSG00000013503_POLR3B_chr12+:106357657-106510198	0.152572	0.064083	0.112491	0.116705	0.137042	0.0921062	0.0904139	0.104418	0.0919354	0.0587342	0.0805595	0.0768771	0.155181	0.137845	0.0223772	0.0986673	0.074239	0.0916206	0.0804022	0.0831049	0.0656044	0.0740484	0.117137	0.0950761	0.0928807	0.10606	0.101708	0.0757509	0.127569	0.0931112	0.107681	0.0864412	0.15274
ENSG00000013523_ANGEL1_chr14-:76786177-76826246	1.95104	0.715235	1.57784	1.33892	1.71489	1.34716	0.849668	1.19217	1.58631	1.22609	0.546481	1.71542	1.30935	1.24116	0.861249	1.03945	1.33665	1.2887	1.00962	1.07016	0.695909	1.53843	1.60584	1.49721	1.63875	1.78699	1.57216	1.25251	2.10728	1.12188	1.74085	1.67697	0.904946
ENSG00000013561_RNF14_chr5+:141958327-141990291	1.17201	0.745974	0.952693	1.2284	1.00809	0.618691	1.10777	1.16701	1.33812	1.26647	1.31439	1.17539	1.54461	1.16963	0.959724	1.3335	1.17415	1.05355	1.29079	1.25984	1.26332	0.932477	1.12041	1.12706	0.954501	1.12331	1.12358	0.865279	0.976735	0.919746	1.05891	0.999959	0.992825
ENSG00000013563_DNASE1L1_chrX-:154401237-154412112	1.64109	1.67532	1.82633	1.5547	0.824754	1.59506	1.1793	1.72601	1.66508	1.90536	0.932395	1.58219	2.15709	1.6676	0.972616	1.49591	1.86728	1.55823	1.51505	1.72994	2.44437	1.53981	1.31921	1.69868	1.63381	1.62507	1.42379	1.59574	1.31439	2.14164	1.49713	1.40846	0.81685
ENSG00000013573_DDX11_chr12+:31073844-31104791	1.05237	0.88344	1.4341	1.15822	1.49031	1.37555	0.663999	1.33435	0.856664	0.815656	1.7359	1.01406	0.761454	1.71603	1.02264	0.859272	0.597841	2.14639	1.74057	1.8198	1.60705	0.747434	0.500814	0.839334	0.800052	0.505381	0.970944	0.388455	1.00553	0.547287	1.02711	0.704215	1.45889
ENSG00000013583_HEBP1_chr12-:12974863-13000273	0.532514	0.689582	0.458372	0.704599	0.150584	1.03081	0.640507	0.80163	1.04985	0.65673	0.4352	1.14529	0.960257	0.623456	0.544769	0.474598	0.925183	0.466048	0.521878	0.882967	0.759473	0.861049	0.866389	0.551568	0.910571	0.78909	0.673832	0.941663	0.829855	0.769143	0.86954	0.827586	0.137638
ENSG00000013588_GPRC5A_chr12+:12890781-12917937	0.0689517	0.533222	0.132953	0.0724696	0.0321279	0.0245572	0.143509	0.130851	0.317781	0.516532	0.0864762	0.152899	0.811081	0.836418	0.268898	2.61728	0.500259	0.303379	0.346948	0.399236	0.592255	0.195976	0.249441	0.287663	0.099467	0.0560731	0.103802	0.150993	0.0724292	0.131491	0.312484	0.233126	0.0249242
ENSG00000013619_MAMLD1_chrX+:150361421-150514178	0.480959	0.028058	0.242947	0.368857	0.329726	0.286047	0.147489	0.215155	0.0769079	0.107625	0.473014	0.19599	0.182361	0.283112	0.0284921	0.0664302	0.0562072	0.269377	0.234848	0.213964	0.0543856	0.230566	0.277068	0.243931	0.348011	0.190736	0.166083	0.14698	0.38824	0.131852	0.347123	0.308394	0.746438
ENSG00000013725_CD6_chr11+:60971679-61020377	0.113561	1.10823	0.0848271	0.0332859	0.0154455	0.0599025	0.0564509	0.108163	0.270363	0.154198	0.0435118	0.0932857	0.024621	0.0538163	0.131207	0.127482	0.0948801	0.0365706	0.304957	0.0782294	0.304992	0.083382	0.031079	0.163412	0.161024	0.0926139	0.0683734	0.272787	0.0941093	0.259164	0.169992	0.0911217	0.00524767
ENSG00000013810_TACC3_chr4+:1721489-1745176	0.703622	1.38589	0.673445	1.35901	0.156181	0.57457	0.374745	1.67919	0.655436	1.36504	2.41996	1.09132	0.7621	1.64253	0.77423	1.45809	1.78286	2.07563	2.1495	1.92545	2.06765	0.670994	0.420363	0.562804	0.54694	0.573804	1.3494	0.866748	0.429169	0.835427	0.766147	0.615139	2.57462
ENSG00000014123_UFL1_chr6+:96521594-96555276	0.745223	0.68203	0.774175	0.687083	1.21907	0.607849	0.720681	0.582591	1.19619	1.02059	0.906386	0.783339	0.774536	0.834943	0.690245	1.25651	0.944001	0.841459	0.807241	0.747636	0.878731	0.723388	0.819155	1.13918	0.947429	0.862984	0.926153	0.560773	1.00638	0.810147	0.788068	0.912996	0.608912
ENSG00000014138_POLA2_chr11+:65261761-65305589	0.327443	0.311738	0.393987	0.390894	0.259823	0.322767	0.162691	0.642062	0.340382	0.384391	0.723051	0.304544	0.320341	0.532819	0.291213	0.387312	0.344136	0.700603	0.611178	0.636238	0.750136	0.251953	0.264994	0.381685	0.32093	0.313233	0.563293	0.298439	0.250979	0.474393	0.338308	0.269338	0.910711
ENSG00000014164_ZC3H3_chr8-:143437654-143541453	0.214766	0.169351	0.40014	0.252423	0.327699	0.20903	0.144212	0.224063	0.226966	0.285072	0.166206	0.282418	0.285613	0.312813	0.0909718	0.154054	0.309392	0.36745	0.307667	0.276943	0.401426	0.257491	0.263458	0.22593	0.219494	0.225439	0.24934	0.171865	0.242817	0.224235	0.247938	0.215487	0.286844
ENSG00000014216_CAPN1_chr11+:65180565-65212006	1.81211	1.8485	2.14527	1.86356	1.50982	2.07643	1.49374	1.82555	1.15891	1.97942	1.56381	2.15562	2.1751	1.89424	0.939995	1.06179	1.90478	1.90575	1.92101	1.81193	2.10254	2.23423	2.29701	2.05671	2.10719	1.87156	2.21696	2.19493	2.10121	2.17506	2.13471	1.99486	1.52394
ENSG00000014257_ACPP_chr3+:132317366-132368298	0.061433	0.133257	0.0679877	0.022119	0.00494063	0.0298722	0.0210172	0.170001	0.0334558	0.221482	0.0518531	0.0423707	0.031315	0.0647492	0.0333823	0.0252651	0.159617	0.107997	0.090646	0.0990078	0.221734	0.0903746	0.112327	0.133302	0.164159	0.134523	0.108659	0.0739142	0.0424171	0.258016	0.101217	0.153428	0.0166589
ENSG00000014641_MDH1_chr2+:63588608-63607197	2.13731	2.11744	2.61067	2.71362	2.49293	2.36427	2.29048	2.33649	2.28766	2.39466	2.49891	2.48002	3.19169	2.86877	2.65422	2.42131	2.43895	2.41633	2.39051	2.52998	2.61983	2.46199	2.77625	2.71856	2.53694	2.55175	2.50104	2.7856	2.63142	2.47396	2.65232	2.68774	2.88369
ENSG00000014824_SLC30A9_chr4+:41990471-42090457	0.633497	0.254451	0.461412	0.744219	0.616325	0.485748	0.577112	0.481165	0.674114	0.578263	0.840274	0.563876	0.862214	0.589448	0.212865	0.891357	0.514189	0.660274	0.674932	0.670736	0.682278	0.545676	0.580656	0.624468	0.533867	0.546115	0.442863	0.458645	0.680312	0.401924	0.511109	0.619786	0.665644
ENSG00000014914_MTMR11_chr1-:149928650-149936898	0.835494	0.474818	1.78392	1.6708	1.12855	1.13962	0.786605	0.633814	0.829112	1.32363	1.26377	2.03198	2.75448	2.70401	0.743847	1.81122	1.43967	2.37687	1.19891	2.93713	1.86044	1.93003	2.48001	2.37426	1.57251	2.2608	2.18702	1.74741	1.78538	1.78843	3.00398	2.44023	1.06365
ENSG00000014919_COX15_chr10-:99711843-99732100	1.52234	0.965009	1.28194	1.18479	1.98496	1.48969	1.08018	1.25628	1.18832	1.23204	1.33768	0.863133	1.30526	1.72191	0.436319	0.950714	1.25316	1.11605	1.05256	1.0508	1.25982	1.19778	1.13063	1.37582	1.43809	1.27178	1.31817	1.28022	1.34963	1.17012	1.36726	1.31862	1.02414
ENSG00000015133_CCDC88C_chr14-:91271322-91417844	0.153024	0.503629	0.135406	0.126832	0.0373591	0.133319	0.0491935	0.0426661	0.0977901	0.0396685	0.0958457	0.160484	0.146375	0.0683721	0.0129848	0.0263368	0.0616775	0.121903	0.140251	0.0585909	0.118615	0.0320603	0.0235891	0.0506325	0.0524714	0.0767357	0.0198102	0.0746131	0.0511541	0.0796022	0.0744653	0.0299074	0.937797
ENSG00000015153_YAF2_chr12-:42157103-42238349	0.406061	0.244427	0.245531	0.335142	0.548294	0.334189	0.328537	0.199618	0.277831	0.289135	0.434026	0.274444	0.344129	0.443286	0.711515	0.529067	0.275617	0.273837	0.377298	0.278717	0.221938	0.299827	0.298499	0.219476	0.193004	0.327681	0.173764	0.246051	0.39587	0.223914	0.236134	0.313	0.16554
ENSG00000015171_ZMYND11_chr10+:134464-254637	1.12332	0.370087	0.696901	0.722203	1.19509	0.888915	1.04771	0.542206	0.975606	0.52442	1.0744	0.514578	0.604091	0.670607	0.119	0.474407	0.508299	0.601759	0.524179	0.449513	0.321749	0.833456	0.803358	0.940341	0.856589	0.836161	0.710257	0.630377	0.944981	0.550128	0.8423	0.917313	0.907777
ENSG00000015285_WAS_chrX+:48676595-48691427	1.6937	2.55903	2.32802	1.05166	0.602497	2.03031	1.32293	2.68703	1.34324	2.78412	0.910507	1.58297	0.971425	2.01003	0.322037	2.05477	2.98805	1.77843	1.99992	1.88445	2.67427	2.02435	2.10466	1.88565	2.19837	2.13352	2.0738	2.16815	1.60071	2.79572	2.09652	1.83836	0.30021
ENSG00000015413_DPEP1_chr16+:89613307-89638456	0.0935026	0.370216	0.018677	0.544898	0.0346614	0.00381553	0.11532	0.124931	0.0217703	0.0240396	0.052496	0.436746	0	0.133352	0.102653	0	0.161524	0.120349	0.0111025	0.0438045	0.0155742	0.033605	0.00674363	0.0596673	0.0220692	0.0897593	0.0606881	0.0325436	0.0138819	0.256307	0.0136355	0.122176	0.240147
ENSG00000015475_BID_chr22-:17734137-17774770	0.960962	0.704276	1.07372	0.744726	1.26927	1.27758	0.755267	0.899871	0.529534	0.80919	0.94949	0.809432	0.711233	0.880878	1.11146	0.696038	0.835779	0.949161	0.846788	0.687576	1.18884	0.639236	0.590739	0.646732	0.54551	0.591257	0.57235	0.94063	0.439416	0.766821	0.578891	0.486575	0.332425
ENSG00000015479_MATR3_chr5+:139293647-139331359	3.0534	2.03516	2.68743	2.93882	3.29353	2.23259	2.63146	2.60337	2.89696	2.49922	3.72278	2.56547	2.65645	2.84996	1.44985	2.82947	2.33365	2.88234	3.1659	2.81503	2.72609	2.85058	2.90516	2.88399	2.96092	2.84584	2.78251	2.67941	3.33456	2.55867	2.91608	3.24289	3.21173
ENSG00000015520_NPC1L1_chr7-:44512534-44541315	0.00885785	0.00714331	0.0759871	0.0174254	0.0684178	0.0198928	0.00747375	0.0075821	0.00478385	0.0140525	0	0	0.041417	0.0432919	0.0132202	0.0444138	0.0273946	0.0713225	0.0289246	0.112119	0.0271087	0.0196711	0	0.00379718	0.00323509	0.0100801	0	0.0158898	0.00304392	0	0.0119218	0.0105715	0.00886814
ENSG00000015532_XYLT2_chr17+:50346091-50363138	1.26216	0.710981	1.23293	1.13427	1.0646	1.28786	0.75938	0.641996	0.817753	0.604609	0.956311	1.41497	1.72969	1.42843	0.633907	0.396941	0.797381	1.62772	0.98562	1.93638	1.38364	1.32796	1.20132	1.36218	1.1777	1.07913	0.995903	1.3087	1.36524	1.2868	1.43038	1.21177	1.70444
ENSG00000015568_RGPD5_chr2+:109792757-109857695	0.00981123	0.0126395	0.0180862	0.0192948	0.0288225	0.00147883	0.00662666	0.00672276	0.0179396	0.0370706	0.0367947	0.0096036	0.0144115	0.0043219	0.00294005	0	0.026717	0.0365663	0.0299016	0.0171222	0.0210696	0.00292301	0.010433	0.0283664	0.010013	0.0133871	0.0119523	0.00706395	0.00808026	0.00217082	0.0158296	0.00703655	0.0143837
ENSG00000015592_STMN4_chr8-:27235322-27258420	0.989947	0.111571	2.41718	1.3452	1.64239	2.41592	1.55021	1.99547	3.64425	0.543363	1.87302	1.51076	0.940617	1.50101	2.42038	1.55965	1.07937	1.81247	1.71347	1.001	0.0908483	0.960915	0.647312	1.60686	2.11953	1.7061	1.6695	1.47231	0.747606	1.01759	0.933475	1.15574	0.234757
ENSG00000015676_NUDCD3_chr7-:44379120-44490880	1.12063	0.444773	1.08009	0.98966	0.946984	0.859652	0.620755	0.945698	0.862447	0.916289	0.570766	1.27	1.26654	0.819904	0.631151	0.921185	0.635881	1.18603	1.13943	1.27488	0.871181	0.94447	0.966911	0.889415	0.830831	0.818653	0.919783	0.845465	0.983607	0.813697	0.991524	0.898116	0.745377
ENSG00000016082_ISL1_chr5+:51383390-51394738	0.0223615	0	0	0	0	0	0	0	0	0	0	0	0	0	0	0	0	0	0	0	0	0	0	0	0	0	0	0	0	0	0	0	0.0444327
ENSG00000016391_CHDH_chr3-:53812334-53846390	1.3138	0.215989	0.856516	0.813414	1.35883	1.2934	0.466624	0.493097	0.859184	0.473819	0.674969	1.77389	2.16394	0.585517	0.601556	0.798921	0.244505	0.683229	1.05138	0.711436	0.121896	1.53451	1.60469	0.898534	1.43086	1.39911	1.22065	1.24616	2.02697	0.783004	1.76629	1.80034	1.38316
ENSG00000016402_IL20RA_chr6-:136999970-137045180	0.00282535	0.0248575	0.0130122	0.104904	0.00556475	0.0377559	0.0236556	0.0358469	0.0376354	0	0.0525614	0.0774647	0.0439053	0.00620381	0.0539344	0.110511	0.00351691	0.0393539	0.00618644	0.044659	0.00434856	0.0249989	0.00750047	0.0662293	0.0406571	0.0213067	0.0128718	0	0.0192688	0.0308718	0.00380539	0.0234493	0
ENSG00000016490_CLCA1_chr1+:86468367-86500289	0	0	0	0	0	0	0	0	0	0	0	0	0.00839393	0	0	0	0	0	0.00875392	0	0	0	0	0	0.00291708	0	0	0	0	0	0	0	0.00267091
ENSG00000016602_CLCA4_chr1+:86547077-86580754	0.0448554	0.00610697	0.308471	0.169437	0.0296333	0.174462	0.169007	0.236191	1.08103	0	0.158631	0.235218	0.0586395	0.0207165	0.0986966	0	0.10921	0.0908088	0.00829902	0.0110288	0.0116461	0.0471781	0	0.0635668	0.203595	0.139948	0.031476	0	0.0155408	0.0473879	0	0	0.00253184
ENSG00000016864_GLT8D1_chr3-:52694484-52706083	1.81937	1.34112	2.38706	2.51578	2.62635	2.44021	1.74785	1.99085	1.69129	1.94178	1.79695	2.84201	2.97999	2.37838	1.28637	2.26347	1.87712	2.54417	2.45661	2.70864	1.8482	2.55791	2.65023	2.62138	2.44208	2.2539	2.54556	2.42924	2.84068	2.15189	2.78428	2.71105	2.63395
ENSG00000017260_ATP2C1_chr3+:130850594-131016712	0.764588	0.288074	0.556269	0.673323	0.847471	0.499513	0.479366	0.464911	0.705475	0.538814	0.48137	0.67026	0.610175	0.631769	0.114946	0.535628	0.589595	0.602802	0.432625	0.43797	0.570189	0.674999	0.728711	0.815395	0.688667	0.701684	0.56726	0.508434	0.88442	0.543666	0.750299	0.75482	0.368398
ENSG00000017427_IGF1_chr12-:102395866-102480645	0.211447	0.186719	0.141947	0.0949997	0.0265137	0.133068	0.172422	0.149412	0.133522	0.246198	0.0468089	0.0560945	0.0235792	0.110073	0.0980348	0.059983	0.153069	0.0960156	0.0866116	0.130267	0.115977	0.105839	0.0780528	0.240765	0.129266	0.136422	0.0793649	0.132573	0.190616	0.488043	0.0905667	0.0839558	0.00702901
ENSG00000017483_SLC38A5_chrX-:48458536-48470256	2.12106	1.36999	2.10415	3.85389	1.93554	1.85591	1.74285	1.52751	1.23264	0.63494	0.856889	2.16014	1.04608	2.53924	1.64391	0.998654	0.863273	2.07663	0.909684	0.953977	0.672582	1.86877	1.18068	2.13045	2.07147	2.38685	1.21742	1.80378	2.62197	2.59749	1.21696	1.97636	1.58195
ENSG00000017797_RALBP1_chr18+:9475008-9538116	0.949404	0.969872	0.947218	1.34044	0.949816	0.983473	0.985955	0.879612	1.27052	0.908542	0.906296	1.03668	1.42273	1.18783	0.996378	1.39254	1.27383	0.901776	1.22029	1.13202	1.12484	1.18594	1.20072	1.10771	1.17258	1.24855	1.16706	1.39471	1.32401	1.17418	1.05817	1.12252	0.838574
ENSG00000018189_RUFY3_chr4+:70704203-70807315	1.23862	0.291306	0.909734	0.796473	0.932872	0.774393	0.850502	0.716735	1.22082	0.561077	1.60958	0.784437	1.1792	1.03534	0.538264	0.749023	0.569197	1.03548	0.972917	0.835495	0.563458	0.93265	1.10327	1.057	0.932957	1.02244	0.782185	0.836053	1.23339	0.583376	1.16664	1.15546	0.516266
ENSG00000018236_CNTN1_chr12+:40692441-41072418	0.259242	0.0335071	0.237756	0.287119	0.713542	0.653956	0.458089	0.094707	0.120075	0.0364359	0.172544	0.0890013	0.889061	0.600328	0.0264136	0.00681646	0.0249203	0.14585	0.145138	0.0276965	0.0573958	0.732027	0.463544	0.532007	0.760354	0.52543	0.294857	0.463604	0.847769	0.235651	0.0130878	0.729572	0.0389952
ENSG00000018280_SLC11A1_chr2+:218382028-218396894	1.79667	2.59466	3.39621	1.29441	0.818835	2.33374	1.67907	3.70975	2.40392	5.52172	1.98973	3.95901	2.80391	3.43167	1.95215	4.74666	5.45019	3.69014	4.14164	3.53232	4.65855	2.31943	3.3311	2.18791	1.90402	2.77816	2.28403	2.24473	1.91552	3.78533	2.70807	1.64229	0.313516
ENSG00000018408_WWTR1_chr3-:149517234-149736714	0.142973	0.120641	0.514112	0.76343	0.0760548	0.155082	0.283636	0.527942	0.328944	0.690778	0.341022	0.630283	0.522699	0.170701	0.0233209	0.695141	0.792436	0.501154	0.752857	0.749959	0.367107	0.514747	0.661691	1.23808	0.808376	0.602687	0.405213	0.625593	0.35958	1.00688	0.602617	0.745469	0.944214
ENSG00000018510_AGPS_chr2+:177392643-177543836	0.27692	0.21255	0.196294	0.279724	0.34398	0.171743	0.182005	0.252877	0.42647	0.293308	0.259716	0.20598	0.249133	0.247132	0.0423497	0.321873	0.350655	0.238601	0.322585	0.267118	0.39311	0.223649	0.285681	0.287158	0.30704	0.271804	0.168852	0.207565	0.438731	0.223034	0.277919	0.271658	0.122233
ENSG00000018607_ZNF806_chr2+:132309308-132318736	0.0401252	0.0108899	0.143105	0.0907471	0.425322	0.107969	0.0226966	0.0115579	0.0432327	0	0.0282457	0.171872	0.12289	0.0726774	0.0399866	0	0.0497906	0.047056	0	0	0	0.0100426	0.0617699	0.0456997	0.00985388	0.0897916	0.0607102	0	0.00927284	0.0586504	0.122559	0.0633729	0
ENSG00000018610_CXorf56_chrX-:119538148-119565408	0.628722	0.344705	0.509685	0.621848	0.764376	0.525834	0.439823	0.785122	0.645781	0.55094	0.733998	0.543428	0.73659	0.694416	0.802009	0.759735	0.519166	0.64676	0.570116	0.738437	0.556423	0.535382	0.596657	0.517317	0.531661	0.554673	0.397351	0.574111	0.573726	0.651102	0.686051	0.57076	0.471192
ENSG00000018625_ATP1A2_chr1+:160115758-160143591	2.89378	1.92401	3.44724	4.7096	3.14671	4.13252	3.14163	1.59397	3.25581	2.47895	3.71088	3.08073	5.55564	3.34476	1.40167	0.438952	1.16918	3.1511	2.14645	2.34507	0.0555122	5.50373	4.56254	4.51384	3.80133	4.66797	4.04175	4.46548	5.47304	3.18085	2.50605	4.27716	4.10015
ENSG00000018699_TTC27_chr2+:32628031-32821051	0.0823897	0.0431263	0.0611406	0.0707727	0.0984248	0.0373434	0.0472596	0.0723971	0.0588013	0.0587933	0.0411993	0.0773125	0.0693109	0.0834542	0.0313411	0.0592924	0.0605659	0.092004	0.0791086	0.089858	0.0947454	0.0464929	0.0700462	0.0643082	0.0535619	0.0508755	0.0496095	0.0551553	0.0626806	0.0541518	0.0542988	0.0611754	0.0559347
ENSG00000018869_ZNF582_chr19-:56375845-56393545	0.367842	0.128056	0.399846	0.535583	0.186756	0.440915	0.245865	0.320176	0.335647	0.213082	0.17168	0.593088	0.496143	0.157794	0.442821	0.204784	0.342643	0.3982	0.312071	0.361457	0.157901	0.400504	0.317669	0.45265	0.405869	0.395537	0.261105	0.373332	0.342428	0.301052	0.359914	0.43594	0.349421
ENSG00000019102_VSIG2_chr11-:124747471-124752238	0.103504	0.0634481	0.0487619	0.126607	0.197407	0.0397658	0.044553	0.271219	0.124666	0	0.108644	0.241231	0.134491	0.113375	0.115545	0	0.187655	0.545029	0.267615	0.31499	0.0407311	0.0393257	0.0177239	0.131573	0.0575105	0.293735	0.173149	0.129121	0.140169	0.0721641	0.0356992	0.151895	0.120189
ENSG00000019144_PHLDB1_chr11+:118606439-118658038	2.67925	0.714512	3.04759	2.24066	3.81598	1.98535	1.84627	2.23906	4.09663	1.27795	2.6055	2.67012	2.01677	2.17421	2.0379	1.29124	2.31793	2.72886	2.1151	2.28438	1.54478	3.36972	3.51519	3.0032	3.39181	3.17579	3.55633	2.59971	3.41513	2.27288	3.449	3.84447	1.25111
ENSG00000019169_MARCO_chr2+:118942165-118994660	0.288254	2.79818	0.0377751	0.0167228	0.00239888	0.0109402	0.0284741	0.163358	0.146039	0.241786	0.00511335	0.0526653	0.189234	0.294422	0.0779503	0.368926	1.67273	0.244367	0.203814	0.354054	2.18547	0.0792239	0.124039	0.216398	0.0844837	0.154141	0.131184	0.437861	0.0732839	0.489769	0.0578918	0.125285	0.00486874
ENSG00000019186_CYP24A1_chr20-:54153448-54173973	0.0062162	0.0876569	0.00574695	0.0660674	0.0183054	0	0	0.0778138	0.0133765	0	0	0	0.0195072	0.0136302	0.0185042	0	0.0607529	0.00730477	0	0	0	0.0183975	0	0.0106241	0.0090546	0.0141151	0	0.00447402	0.00852055	0.0170823	0	0	0.00415194
ENSG00000019485_PRDM11_chr11+:45095805-45235124	0.207366	0.063664	0.270697	0.108953	0.441527	0.173909	0.0783264	0.0853671	0.099902	0.0918216	0.182847	0.175292	0.129951	0.148449	0.0365705	0.0902907	0.0626092	0.128921	0.10287	0.116897	0.0404128	0.190113	0.186315	0.20401	0.21123	0.169984	0.215871	0.141968	0.265454	0.118065	0.219781	0.252694	0.15822
ENSG00000019505_SYT13_chr11-:45240300-45286319	0.049164	0.0441045	0.0330067	0.273804	0.320408	0.0851291	0.0686351	0.0467773	0.197167	0.00880458	0.772979	0.163712	0.141714	0.0859521	0.0649633	0	0	0.180877	0.0360892	0.0634009	0	0.105465	0.00553024	0.623514	0.0161138	0	0.108053	0.00199713	0.00190445	0.00916759	0	0	0.0705683
ENSG00000019549_SNAI2_chr8-:48917689-48921740	0.956756	0.857	0.490101	1.25194	0.332094	0.513531	0.37325	0.69407	0.424639	0.231296	0.18658	0.871793	1.96253	2.31982	0.218524	0.289443	0.883302	0.983688	1.03937	1.35801	1.88588	0.295877	0.158816	0.53553	0.416848	0.15867	0.283038	0.305795	0.345014	0.568406	0.372759	0.242351	1.22878
ENSG00000019582_CD74_chr5-:150401636-150412929	8.33547	8.30871	8.99607	7.47453	4.50562	7.7352	7.21811	8.39179	7.36709	8.30898	5.64878	7.3635	5.66298	8.09803	5.78839	7.72195	8.36137	7.18104	7.74688	7.4822	8.71842	8.59427	8.11282	8.13443	8.71542	8.10302	8.41612	9.21921	7.98879	9.58811	9.41626	8.48056	4.32188
ENSG00000019991_HGF_chr7-:81699005-81770438	0.121795	0.0799698	0.259729	0.0469062	0.0157924	0.0541194	0.0357805	0.13861	0.174365	0.166397	0.0662155	0.0994186	0.363826	0.0951619	0.0602593	0.105112	0.179951	0.0617824	0.11678	0.17663	0.0907974	0.188022	0.293933	0.395462	0.177789	0.173847	0.216178	0.239114	0.249647	0.323307	0.493512	0.324082	0.00952578
ENSG00000019995_ZRANB1_chr10+:124942122-124988189	1.09428	0.594668	0.912302	0.791363	1.2293	1.05654	0.841371	0.742632	1.13028	0.641117	1.13062	0.656876	0.683935	0.719906	0.361419	0.611055	0.715402	0.783622	0.665588	0.680833	0.644217	0.880124	0.945537	1.01261	0.932692	0.943218	0.681622	0.787854	1.03681	0.586901	0.741004	0.832779	0.838676
ENSG00000020129_NCDN_chr1+:35557472-35567274	2.48608	1.63174	3.2081	3.50549	2.65203	2.89562	2.24385	1.96392	3.49629	2.35741	3.72965	3.61091	3.34216	2.99588	1.31426	1.97737	2.23042	3.2241	2.31738	3.15332	2.17725	3.63559	3.86399	3.66073	3.21611	2.912	3.02465	3.00791	3.42289	2.99076	3.10878	3.18221	3.21417
ENSG00000020181_ADGRA2_chr8+:37784190-37844896	0.185525	0.293855	0.318409	0.677302	0.309041	0.192344	0.151608	0.232504	0.234333	0.0908084	0.147257	0.286519	0.0942415	0.161883	0.232138	0.14242	0.216328	0.787395	0.123812	0.806733	0.329169	0.230894	0.10397	0.40448	0.369181	0.308276	0.189237	0.307224	0.395528	0.50877	0.335263	0.271978	2.71583
ENSG00000020219_CCT8L1P_chr7+:152445476-152447150	0.0744681	0	0.0689678	0.073491	0.0734316	0.110516	0.123465	0	0.0406379	0	0.152388	0.090596	0.0781561	0	0.109937	0.620891	0	0.247099	0	0	0	0	0	0.0639681	0.15815	0	0	0	0.101203	0.0819508	0.0994592	0.0884926	0.190836
ENSG00000020256_ZFP64_chr20-:52051662-52204308	0.103417	0.0934435	0.133744	0.108986	0.137703	0.0985261	0.0703099	0.125525	0.0914502	0.0990263	0.123183	0.146066	0.0854416	0.11328	0.0285126	0.0664774	0.0909319	0.129859	0.107872	0.0888024	0.0851477	0.08929	0.0859213	0.0801707	0.0922462	0.0779566	0.087294	0.100638	0.113746	0.097375	0.134589	0.0873253	0.162664
ENSG00000020426_MNAT1_chr14+:60734741-60969953	0.14519	0.0247583	0.100901	0.0736988	0.0893374	0.0883318	0.0671751	0.0707882	0.0532396	0.0500917	0.0648278	0.0814531	0.10995	0.100945	0.100424	0.0541597	0.0446473	0.0957953	0.0889554	0.0935881	0.0710476	0.0531322	0.0465765	0.0565647	0.0452518	0.0653338	0.0604303	0.0473087	0.0695111	0.0413846	0.0658533	0.0813979	0.0428933
ENSG00000020577_SAMD4A_chr14+:54567096-54793315	0.191332	0.121382	0.44356	0.302687	0.297482	0.300638	0.356333	0.583126	0.462553	0.407362	0.548157	0.529427	0.395455	0.406114	0.148391	0.499434	0.886905	0.468938	0.682214	0.378371	0.395632	0.793732	0.788573	1.05307	1.24682	1.02463	1.04327	0.818574	0.713752	0.784336	1.08123	0.994412	0.519047
ENSG00000020633_RUNX3_chr1-:24899510-24965121	0.282288	0.874068	0.215453	0.0984558	0.0341687	0.0361535	0.064284	0.169689	0.285156	0.350257	0.0602023	0.103487	0.0542596	0.158089	0.0173722	0.4253	0.218016	0.164375	0.278816	0.271172	0.853654	0.151083	0.0940254	0.127613	0.0908434	0.168705	0.209692	0.281782	0.103154	0.131437	0.0791801	0.116203	0.429856
ENSG00000020922_MRE11A_chr11-:94415577-94493908	0.49757	0.318597	0.319459	0.277479	0.433164	0.231794	0.200189	0.305912	0.376031	0.313539	0.582374	0.290261	0.440094	0.372658	0.229587	0.389732	0.313005	0.42133	0.331069	0.365894	0.523378	0.249934	0.219041	0.360329	0.225385	0.317826	0.262002	0.194146	0.28918	0.200603	0.262667	0.285554	0.299036
ENSG00000021300_PLEKHB1_chr11+:73646177-73662819	4.05624	2.48796	5.09568	4.69508	4.49032	6.03246	5.09818	5.57123	6.53228	3.35175	4.84234	4.38535	5.19641	4.06529	4.90497	3.16161	3.97211	3.37115	2.87335	3.66162	1.40959	6.16481	5.89074	5.65988	6.25927	6.15392	6.35504	6.40529	5.69365	4.43189	5.38118	5.48806	2.45945
ENSG00000021355_SERPINB1_chr6-:2832331-2842006	1.76949	3.10763	1.84107	1.63496	0.624627	1.89768	1.7099	3.05808	2.54641	3.51959	1.35648	2.21146	2.26095	2.26189	1.92351	2.96158	3.81585	2.64013	3.15907	2.98528	4.37211	2.43405	2.53877	2.3792	2.14168	2.3531	2.33388	2.03691	2.05461	2.97791	2.19128	2.1454	0.398297
ENSG00000021461_CYP3A43_chr7+:99828012-99866102	0.0200014	0	0.00309955	0.00660806	0.058363	0.0150562	0.00565072	0.0057327	0.030452	0.0106307	0.00704247	0.0444829	0.0105441	0.00368497	0.101698	0.0666007	0.00833471	0.01179	0.00733994	0.00488591	0.00515999	0.0099425	0.0111142	0.0142936	0.0121843	0.0302532	0.0177939	0.00722549	0.0114664	0.00554497	0	0.00400302	0.00223873
ENSG00000021488_SLC7A9_chr19-:32830508-32869766	0.0822877	0.0208481	0.11566	0.0812109	0.00320685	0.0410182	0.0325892	0.0221223	0.0381339	0.0103155	0.0204039	0.0661976	0.037166	0.0492677	0.156694	0	0.0161298	0.0854772	0.0491317	0.0374971	0.0444471	0.0287516	0.00648054	0.0627276	0.00946634	0.0390183	0.00742573	0.0255422	0.0133416	0	0.0260914	0.0345859	0.0575303
ENSG00000021574_SPAST_chr2+:32063610-32157637	0.364545	0.161572	0.190479	0.309145	0.573152	0.155794	0.249969	0.309771	0.498511	0.262112	0.607218	0.241473	0.252374	0.219991	0.0479747	0.342493	0.23967	0.294001	0.496898	0.278586	0.272092	0.255796	0.333448	0.318281	0.291611	0.271116	0.167111	0.142387	0.429925	0.200674	0.298488	0.295562	0.330328
ENSG00000021645_NRXN3_chr14+:78170372-79868290	0.00526153	0.00333411	0.00486423	0.010953	0.00548237	0.00435063	0.0034252	0.00475982	0.0180398	0.00298886	0.00458539	0.0184001	0.0100937	0.0162142	0.0151158	0.00534181	0.00206116	0.0114622	0.0180449	0.00427548	0.0135039	0.0350445	0.0361355	0.103082	0.0307955	0.021725	0.0408983	0.00788647	0.0325817	0.0201727	0.0395289	0.0491507	0.022392
ENSG00000021762_OSBPL5_chr11-:3087115-3166739	0.339027	0.16953	0.75996	0.30064	0.517204	0.322028	0.17333	0.311427	0.357863	0.243635	0.919805	0.560962	0.345048	0.494284	0.132899	0.239775	0.209885	0.735254	0.580448	0.455885	0.263682	0.548247	0.717604	0.475672	0.511154	0.485861	0.686098	0.338226	0.672606	0.478183	0.66025	0.854498	0.583499
ENSG00000021776_AQR_chr15-:34851781-34969839	0.513126	0.356284	0.425231	0.42534	0.63001	0.373615	0.279746	0.371306	0.389246	0.456531	0.570154	0.376835	0.550555	0.469375	0.213298	0.473735	0.501739	0.522885	0.50886	0.346458	0.413348	0.424301	0.462321	0.542167	0.414393	0.424837	0.387064	0.347874	0.492381	0.381085	0.333349	0.467574	0.519944
ENSG00000021826_CPS1_chr2+:210477681-210679107	0.0443784	0.0183007	0.111735	0.0625006	0.0479971	0.0941671	0.0710257	0.0129758	0.0675446	0.0269845	0.0395033	0.0383168	0.0588195	0.171493	0.0244604	0.0192055	0.0542879	0.0713346	0.0138483	0.0101445	0.0395305	0.0219989	0.0142757	0.0317016	0.0633732	0.0649976	0.0442934	0.0149891	0.0378136	0.0683903	0.0271111	0.0314904	0.522146
ENSG00000021852_C8B_chr1-:56929209-56966140	0	0.00278764	0.00638636	0.0034115	0	0	0	0	0	0	0.00726293	0	0	0.00380046	0	0	0	0	0.00756969	0	0	0	0	0	0	0	0.00263559	0.00497205	0	0	0.00465711	0.00824517	0
ENSG00000022267_FHL1_chrX+:136146701-136211359	2.39658	0.44492	2.12099	2.31485	2.47683	2.60603	2.13244	2.53168	0.705356	1.21961	1.8236	2.18909	2.16351	2.48028	0.571013	1.73292	0.861915	1.78086	1.59272	1.75196	0.359341	1.89976	2.02201	1.81502	2.10585	1.74463	1.63821	1.87535	2.16575	1.35443	1.568	2.1875	1.31259
ENSG00000022277_RTFDC1_chr20+:56468584-56519449	1.45908	1.15986	1.96965	1.99236	1.71783	1.91827	1.62462	1.81593	1.82525	1.71204	1.31058	2.04069	1.50597	1.70566	1.75831	1.65909	1.73359	1.65753	1.479	1.34884	1.41914	1.47582	1.5254	1.44564	1.62144	1.62486	1.74296	1.76555	1.51156	1.60075	1.54379	1.59372	1.37862
ENSG00000022355_GABRA1_chr5+:161847190-161899981	0.00965556	0.0366197	0.015587	0.156109	0.290898	0.0341729	0.0600109	0	0.166364	0.0153156	0.126706	0.0722407	0.114924	0.0315975	0.260917	0	0	0.0476081	0	0.0105551	0	0.130671	0.00642575	0.926664	0.041766	0	0.0292291	0	0	0.0238527	0	0.00288937	0.0351326
ENSG00000022556_NLRP2_chr19+:54953129-55001142	0	0.175593	0.0316509	0.0156776	0.0130656	0.0277478	0.0178556	0.0136064	0.107886	0.283436	0	0.0417453	0.0249692	0.131404	0.0236876	0.026787	0.0899727	0.0248294	0.144317	0.0307317	0.180909	0.0619687	0.0158449	0.10545	0.0811542	0.0100706	0.111256	0.0452549	0.0235519	0.29763	0.0107239	0.0031766	0.438099
ENSG00000022567_SLC45A4_chr8-:141207165-141308305	0.261723	0.244065	0.281494	0.121911	0.181268	0.153934	0.0747882	0.146929	0.208486	0.175704	0.191436	0.197705	0.10007	0.145282	0.0373056	0.169349	0.228093	0.231537	0.208633	0.194549	0.228197	0.273036	0.266984	0.265119	0.204187	0.191969	0.261789	0.212673	0.310815	0.235028	0.241002	0.211643	0.200551
ENSG00000022840_RNF10_chr12+:120533479-120577594	1.72959	1.65025	1.81404	1.65735	1.69321	1.73854	1.29692	1.91816	1.82138	1.89543	1.83204	1.76715	1.69973	1.81629	0.903684	1.54463	1.93318	1.83667	1.85614	1.9849	1.83	1.87891	2.01942	1.72195	1.86477	1.81949	1.86476	1.82037	2.03527	1.79327	1.90274	1.86543	1.53138
ENSG00000022976_ZNF839_chr14+:102317376-102342702	0.982835	0.345691	0.670803	0.733659	0.864713	0.855952	0.474628	0.458659	0.710182	0.474379	0.490348	0.681387	1.0134	0.71239	0.32919	0.438605	0.454542	0.920444	0.690381	1.14354	0.942236	0.488549	0.419332	0.666324	0.512021	0.566314	0.631601	0.427445	0.410163	0.438535	0.456782	0.637656	0.642067
ENSG00000023041_ZDHHC6_chr10-:112424427-112446917	1.0646	0.893394	1.08539	0.81402	1.46653	1.02187	0.797254	0.822726	0.977553	1.13092	1.1332	1.03636	0.880233	0.930013	0.39844	1.21433	0.961217	1.0848	1.09783	1.09989	1.26413	0.996793	1.0973	1.27093	0.910047	1.02917	0.995583	0.948409	1.00007	0.971535	1.18541	1.18606	0.687251
ENSG00000023171_GRAMD1B_chr11+:123454397-123627774	0.310032	0.110379	0.320782	0.215829	0.771825	0.289724	0.161071	0.114579	0.199515	0.169023	0.176423	0.337898	0.485071	0.360981	0.0876703	0.142473	0.189858	0.175294	0.0878038	0.168277	0.0987486	0.533104	0.37818	0.874524	0.402689	0.375808	0.504961	0.356752	0.510896	0.237649	0.423952	0.401717	0.419084
ENSG00000023191_RNH1_chr11-:494511-507300	3.02715	3.27081	3.70736	3.161	3.31455	3.40217	2.71713	3.29965	4.05768	3.24504	2.6194	3.35999	3.33157	3.37321	2.97978	2.87431	3.50407	3.22002	3.24908	3.29141	3.37138	3.21496	3.08902	3.101	3.58725	2.98394	2.93212	3.43167	2.77941	3.45262	3.07276	2.90304	3.16804
ENSG00000023228_NDUFS1_chr2-:206114816-206159603	1.46734	0.883831	1.34075	1.55221	1.88889	1.34176	1.20268	1.32489	1.63188	1.38591	1.73756	1.48731	1.89207	1.60417	0.683791	1.45832	1.29925	1.41696	1.48331	1.39828	1.35625	1.36442	1.71469	1.49427	1.44568	1.4726	1.3573	1.25481	1.84984	1.18661	1.41341	1.56394	1.56237
ENSG00000023287_RB1CC1_chr8-:52622455-52745843	0.566097	0.322686	0.313053	0.554223	0.694288	0.341615	0.405636	0.297746	0.810167	0.507136	0.885519	0.348565	0.447646	0.418266	0.23002	0.42518	0.360067	0.520043	0.511089	0.447192	0.389235	0.322275	0.375689	0.496973	0.360426	0.400535	0.290767	0.236003	0.50061	0.25552	0.264581	0.353777	0.32055
ENSG00000023318_ERP44_chr9-:99979178-100099040	0.405546	0.458002	0.454633	0.388774	0.299022	0.351792	0.278882	0.516833	0.399013	0.617935	0.311533	0.468378	0.554376	0.541135	0.219926	0.594995	0.590147	0.525009	0.536648	0.535591	0.795383	0.428213	0.503135	0.506077	0.38415	0.478593	0.402998	0.471601	0.516584	0.656234	0.416539	0.451339	0.447535
ENSG00000023330_ALAS1_chr3+:52198085-52214327	1.45742	1.54256	1.82053	1.76366	1.02724	1.57162	1.31139	2.11087	1.814	2.20135	1.4625	1.91224	1.84477	1.62072	0.621363	1.11333	1.49263	1.2964	1.70525	1.61756	1.81939	1.60188	1.72078	1.76177	1.78848	1.45825	1.14942	1.61938	1.4642	2.03376	1.30045	1.25185	1.70725
ENSG00000023445_BIRC3_chr11+:102317449-102339403	0.225956	1.98461	0.18185	0.183213	0.0562968	0.180759	0.192813	0.173509	0.532384	0.982022	0.117564	0.242139	0.457676	0.0748447	0.339714	0.762794	0.902688	0.301634	1.01904	0.585252	3.32486	0.0384312	0.0457267	0.133224	0.0459649	0.142968	0.0735349	0.132018	0.0663608	0.225597	0.231496	0.0679254	0.0345679
ENSG00000023516_AKAP11_chr13+:42272152-42323267	1.01894	0.925944	0.924106	1.0573	1.8628	0.933149	1.1156	1.20968	1.7287	1.35129	1.49734	1.15452	1.72778	0.883043	0.114944	0.950827	1.17677	1.38754	1.38911	1.00622	1.04637	1.34016	1.41937	1.91815	1.49901	1.27181	1.03582	0.886014	1.65542	0.977436	1.29456	1.33328	1.12458
ENSG00000023572_GLRX2_chr1-:193096467-193106114	0.209377	0.37428	0.412741	0.52112	0.34675	0.2633	0.246052	0.350645	0.517102	0.479492	0.530487	0.557882	0.728175	0.579988	0.656991	0.55228	0.509187	0.518055	0.769709	0.785222	0.908577	0.293113	0.430955	0.341815	0.288102	0.438965	0.39509	0.212392	0.367237	0.399798	0.361443	0.445792	0.392583
ENSG00000023608_SNAPC1_chr14+:61762356-61796428	0.288178	0.152001	0.169961	0.332484	0.332238	0.322156	0.172783	0.189297	0.255305	0.357398	0.23943	0.40209	0.763019	0.307201	0.382133	0.307639	0.542645	0.25416	0.368276	0.541114	0.696765	0.250244	0.178125	0.214481	0.18464	0.228672	0.167205	0.201233	0.219263	0.186197	0.171419	0.238983	0.241586
ENSG00000023697_DERA_chr12+:15911171-16037282	0.21528	0.162864	0.230745	0.270948	0.228718	0.295849	0.246217	0.271948	0.229984	0.227597	0.174511	0.189217	0.231784	0.248173	0.173962	0.219218	0.290562	0.23283	0.216308	0.183007	0.267177	0.247241	0.27805	0.224542	0.21074	0.255335	0.217579	0.281357	0.243239	0.207505	0.249044	0.249531	0.105658
ENSG00000023734_STRAP_chr12+:15882390-15903478	2.15259	1.45651	1.94687	2.30418	2.24768	2.21359	1.88783	2.31528	1.70778	2.17848	2.56854	2.07332	2.39197	2.26221	1.4934	2.74798	1.86701	2.26728	2.25065	2.37439	1.99406	1.8977	2.04092	1.83375	1.91565	1.87572	1.60097	1.85638	1.98673	1.50284	1.97153	1.98041	1.98834
ENSG00000023839_ABCC2_chr10+:99782731-99852192	0.0273499	0.0235436	0.0386129	0.00543759	0.0322958	0.0233255	0.018509	0.00471703	0.0411028	0.0318267	0.0419673	0.0311891	0.0306227	0.0359667	0.0109639	0.0185686	0.049559	0.0278598	0.0200361	0.0449176	0.0879696	0.01632	0.00488621	0.0311687	0.0226343	0.0152865	0.0153462	0.0236379	0.018815	0	0.0245898	0.0218156	0.00245507
ENSG00000023892_DEF6_chr6+:35297851-35321771	1.36647	2.09319	1.67752	0.690719	0.201311	1.1718	0.7813	1.68095	0.958401	1.72097	0.466574	1.20226	0.537708	1.10057	0.588786	1.30281	1.59482	1.3007	1.71116	1.30415	2.22832	1.46713	1.27863	1.40887	1.38249	1.4882	1.40837	1.6136	0.925726	1.98915	1.20347	1.27782	0.190248
ENSG00000023902_PLEKHO1_chr1+:150149182-150164720	2.46999	3.04033	3.01455	1.90756	1.5992	2.52447	1.66644	2.90042	1.79374	2.33952	2.36476	2.45792	1.71009	3.25009	3.15716	2.08511	2.75391	2.77126	2.67	2.82531	3.38684	2.74061	2.59074	2.81333	2.7789	2.43487	2.17785	3.14883	2.21852	3.31097	2.46036	2.52298	1.49754
ENSG00000023909_GCLM_chr1-:93885204-93909456	0.33699	0.461529	0.480499	0.579101	0.243322	0.280008	0.479732	0.378694	0.68262	0.999264	0.635398	0.665125	1.07452	0.778205	0.755543	0.918743	0.902304	0.595718	0.664311	0.763826	0.869677	0.389073	0.363626	0.433277	0.32856	0.374931	0.567274	0.284723	0.319791	0.486663	0.405954	0.310364	0.413291
ENSG00000024048_UBR2_chr6+:42564061-42693504	0.471792	0.387261	0.436313	0.333476	0.807743	0.295615	0.224781	0.283718	0.445573	0.352065	0.358646	0.421424	0.285373	0.424828	0.118977	0.437774	0.39644	0.40266	0.345009	0.347685	0.353084	0.397742	0.429543	0.598822	0.360652	0.432102	0.55072	0.303255	0.470455	0.322853	0.482931	0.514422	0.283401
ENSG00000024422_EHD2_chr19+:47713342-47743134	0.418089	0.53918	1.47606	1.89666	0.687001	1.00269	0.882021	0.942147	0.56374	1.26556	0.255741	1.92556	1.75394	0.745762	0.453196	1.18176	1.41908	1.46051	1.1072	1.49655	1.87788	1.64042	2.01063	1.10146	1.65499	1.28851	1.59762	1.63287	1.5144	1.69096	1.62677	1.74644	0.344866
ENSG00000024526_DEPDC1_chr1-:68474151-68497221	0.0490382	0.0782438	0.0152881	0.317707	0.00545291	0.0451015	0.0639964	0.275439	0.041251	0.19728	0.661494	0.1109	0.0903034	0.306225	0.0164744	0.434065	0.0870291	0.449752	0.565627	0.727123	0.665098	0.0325748	0	0.0281836	0.0398496	0.0042004	0.101892	0.00398112	0.00758302	0.0481107	0.02223	0.00660339	0.519373
ENSG00000024862_CCDC28A_chr6+:138773508-138793319	0.483526	0.839658	0.809515	0.637932	0.473073	0.795964	0.760602	0.726421	0.656844	0.804513	0.662966	0.761384	0.777868	0.600573	0.486683	1.21238	1.04535	0.653738	0.631518	0.955504	1.04811	0.583629	0.514238	0.928731	0.602708	0.606815	0.599051	0.793842	0.588067	0.837787	0.596781	0.566387	0.329743
ENSG00000025039_RRAGD_chr6-:89364635-89412270	1.288	0.82313	0.698272	1.06875	1.1226	0.909207	1.02097	0.866301	1.07363	0.997462	0.683914	0.662407	1.44286	1.20074	0.406401	1.10585	1.04492	0.991745	1.05432	0.819635	0.962242	0.550402	0.539925	0.685508	0.781458	0.611757	0.672639	0.518293	0.638202	0.35638	0.470963	0.548069	0.352666
ENSG00000025156_HSF2_chr6+:122399545-122433119	0.61905	0.170596	0.475509	0.456701	0.838684	0.4085	0.341577	0.466437	0.382093	0.294604	0.736557	0.445424	0.384208	0.41854	0.186627	0.248055	0.395629	0.617057	0.571516	0.497549	0.247308	0.329921	0.430224	0.503813	0.297492	0.381313	0.432934	0.264558	0.531472	0.221589	0.377127	0.456249	0.612173
ENSG00000025293_PHF20_chr20+:35771973-35950381	0.364147	0.290424	0.384438	0.272366	0.355686	0.207787	0.247127	0.368641	0.398054	0.3286	0.378327	0.394193	0.292157	0.332685	0.441368	0.473364	0.390775	0.447639	0.391154	0.286231	0.329137	0.288608	0.291469	0.344791	0.303276	0.293765	0.312505	0.261429	0.347751	0.336013	0.329222	0.314762	0.290192
ENSG00000025423_HSD17B6_chr12+:56752160-56787790	0.0870349	0.0399334	0.0521209	0.216559	0.324862	0.322473	0.181743	0.0747865	0.193503	0.0282385	0.190607	0.731514	1.02882	0.0879836	0.133128	0.265477	0.0824879	0.136741	0.0540421	0.120404	0.00551558	0.208206	0.039994	0.301055	0.0589503	0.132619	0.128121	0.0705229	0.0460243	0.0789682	0.0615238	0.0993479	0.0494414
ENSG00000025434_NR1H3_chr11+:47248299-47269032	1.16053	1.98405	1.08556	0.58268	1.05861	0.824527	0.630372	0.697564	1.16517	0.600587	0.423984	0.848142	1.10735	1.05053	0.810628	0.901503	1.25969	0.835059	1.02205	1.21105	1.2956	0.807024	0.695526	1.21912	0.750594	0.879943	0.939991	1.14901	0.963456	0.733509	0.98485	0.75629	0.798226
ENSG00000025708_TYMP_chr22-:50525751-50530056	3.65215	5.30323	4.31885	3.05184	1.64671	3.47101	2.02015	5.4439	3.61723	6.09623	1.91515	3.9148	3.01361	4.21261	4.18626	5.08878	5.27184	5.29623	5.59412	5.01268	6.97432	3.27426	3.78784	3.37509	3.72947	2.8076	2.31763	3.91082	1.64085	6.55601	4.69561	3.04075	2.54539
ENSG00000025770_NCAPH2_chr22+:50508215-50523472	2.06066	1.18192	2.22431	2.19411	2.97241	2.25844	1.48184	2.11107	1.84434	1.54157	2.71343	2.13893	1.81607	2.50597	1.80048	1.72254	1.28219	2.75342	2.45149	2.11671	1.90891	1.86115	1.73991	1.73197	1.73151	1.52738	1.88581	1.73259	1.55993	1.4132	1.74668	1.80626	3.2454
ENSG00000025772_TOMM34_chr20-:44942129-44960486	0.920817	0.656174	1.04727	1.35475	0.836129	1.20774	0.673071	1.30726	0.660514	0.99266	0.881878	1.50138	1.45699	1.08027	0.497077	0.795164	0.927277	1.3534	1.1487	1.24651	1.47349	0.777277	0.941941	0.710476	0.637954	0.82634	0.89309	0.979943	1.05398	0.887268	1.12691	0.797416	1.91136
ENSG00000025796_SEC63_chr6-:107867755-107958189	0.698035	0.484257	0.597144	0.817083	0.949515	0.492119	0.548751	0.530463	0.855738	0.647944	1.03786	0.702272	0.516497	0.463796	0.450178	0.77098	0.593404	0.755116	0.785742	0.760783	0.713579	0.634759	0.71001	0.855491	0.63901	0.599034	0.792252	0.446815	0.80969	0.590244	0.72329	0.722032	0.801068
ENSG00000025800_KPNA6_chr1+:32108037-32176568	0.919164	0.741803	0.92428	0.779891	0.673833	0.74367	0.520108	0.936544	1.0021	0.924609	0.9769	0.887239	1.04361	0.950448	0.84976	0.8902	0.919919	1.06666	1.09162	1.16756	1.05753	0.909397	1.01281	0.995596	0.871563	0.939389	0.736482	0.78239	1.06421	0.839205	0.946314	0.976938	1.08841
ENSG00000026025_VIM_chr10+:17228258-17237593	6.00933	8.07253	8.30469	7.42809	3.90881	5.89169	6.50756	6.26215	6.19276	7.68384	5.65025	7.87865	8.3004	8.04282	5.06242	7.9337	7.98978	7.80403	7.17526	8.41447	8.72585	7.2347	7.65143	7.43189	7.57631	7.12409	8.11094	7.06879	5.84045	8.45755	8.32149	8.15827	7.40858
ENSG00000026036_RTEL1-TNFRSF6B_chr20+:63659299-63698684	1.26282	0.5591	1.39775	1.39841	1.12729	1.01653	0.593198	0.926788	0.909676	0.974977	1.21141	1.79702	1.14607	1.12256	0.633775	1.05226	0.605129	2.25865	1.25766	1.60128	1.13455	0.887042	0.776964	1.37874	0.789414	0.762829	1.10466	0.638582	0.657407	0.706536	0.850744	0.907674	1.14734
ENSG00000026103_FAS_chr10+:88990530-89015785	0.185057	0.577374	0.27215	0.4363	0.213033	0.171951	0.292691	0.249942	0.281851	0.469716	0.189322	0.462392	0.665725	0.5258	0.0520241	0.361806	0.761044	0.485594	0.196816	0.463229	1.09778	0.598062	0.677649	0.935871	0.536321	0.70597	0.427537	0.545385	0.38747	0.805127	0.595161	0.669832	0.0660478
ENSG00000026297_RNASET2_chr6-:166929503-166957191	2.9966	2.7665	3.67001	2.26554	1.44339	3.525	2.69356	3.70054	2.35874	3.93212	2.20423	3.33533	1.86416	3.32951	2.78946	3.06645	3.93239	3.24282	3.08049	3.36604	4.30202	3.54437	3.43134	3.39991	3.51133	3.6941	3.46227	4.11969	3.58119	4.28966	3.08815	3.23702	1.15742
ENSG00000026508_CD44_chr11+:35138869-35232402	0.569669	2.33925	2.0287	1.75619	0.432226	0.957555	1.09619	0.99736	1.15869	1.88815	0.155213	2.22169	3.13006	2.78158	0.243814	2.03818	2.27325	1.35895	1.7818	2.16349	3.09337	1.84348	2.5213	2.46238	1.76424	1.76025	3.2863	1.56965	1.14624	2.76879	2.32183	2.44391	0.660434
ENSG00000026559_KCNG1_chr20-:51003655-51023129	0.173039	0.188254	0.52779	0.788565	0.0446079	1.43465	0.484564	0.113396	0.141545	0.0512545	0.0935603	0.537061	0.12548	0.275128	0.575115	0.187286	0.0403062	0.0824996	0.0285034	0.0836824	0.232918	0.0989774	0.0429994	0.494654	0.0470896	0.137728	0.0873532	0.0187686	0.0179025	0.0533357	0	0.0462937	2.61958
ENSG00000026652_AGPAT4_chr6-:161129978-161274061	0.356686	0.112768	0.810113	0.520526	0.618587	0.735238	0.360941	0.351363	1.03928	0.185054	0.648825	0.343301	0.243149	0.339939	0.267964	0.185725	0.410673	0.71744	0.44791	0.370005	0.119283	0.31293	0.281042	0.512918	0.536261	0.622618	0.566433	0.212674	0.387805	0.277086	0.489974	0.3976	0.27915
ENSG00000026751_SLAMF7_chr1+:160739056-160754821	0.596068	2.64941	0.22193	0.12999	0.0702171	0.12263	0.0927163	0.25968	0.510424	0.226217	0.0502862	0.0487813	0.0584626	0.160157	0.353107	0.48496	0.249736	0.162158	0.346112	0.188204	1.59319	0.0648137	0.0786883	0.305404	0.307676	0.0895025	0.0840246	0.747914	0.206945	0.657071	0.286481	0.129598	0.0214928
ENSG00000026950_BTN3A1_chr6+:26402236-26415216	2.11736	2.66657	2.71799	2.19227	1.99826	1.40721	1.20973	1.52959	2.02546	2.04074	1.8477	1.71765	1.33823	1.94281	0.642798	1.74721	1.81413	2.20795	1.89115	1.8313	2.72574	2.35465	2.43495	2.12249	2.74517	2.19569	2.49593	2.66198	2.83309	2.77137	3.56416	2.59241	1.08173
ENSG00000027001_MIPEP_chr13-:23730188-23889419	0.0286211	0.0408348	0.0730827	0.0935444	0.0822984	0.0792428	0.0400688	0.0618601	0.0763261	0.0770289	0.0627855	0.099631	0.178365	0.0798315	0.0402414	0.0869998	0.0683379	0.109046	0.08709	0.134061	0.0330056	0.0795072	0.0703177	0.0546181	0.0652362	0.0643616	0.0721942	0.0449218	0.0556408	0.0788702	0.0572687	0.0582584	0.148573
ENSG00000027075_PRKCH_chr14+:61187558-61550976	0.0666873	0.185968	0.0489178	0.0822958	0.0308788	0.0648783	0.0552997	0.0635965	0.0665566	0.11547	0.0271202	0.0807701	0.0238337	0.062436	0.0208832	0.079901	0.107179	0.0511925	0.0626338	0.0528788	0.115023	0.0661653	0.0392202	0.0788052	0.060033	0.092059	0.0401818	0.067483	0.0861767	0.0926477	0.0685018	0.060474	0.0161122
ENSG00000027644_INSRR_chr1-:156840062-156859018	0.0464607	0.0428486	0.0610409	0.0777223	0.0198103	0.0449132	0.0225766	0.0565879	0.0216631	0.0933938	0.0556566	0.0645544	0.270661	0.517716	0	0	0.0166996	0.0235945	0.281238	0.18439	0.070938	0.115535	0.0133895	0.360767	0.0243801	0.0102028	0.0896677	0	0	0.0184873	0.0535234	0	0.388399
ENSG00000027697_IFNGR1_chr6-:137197483-137219449	3.30517	2.33028	3.13113	2.82662	2.21878	3.29796	3.27046	2.62153	2.74766	3.37148	2.27871	2.9529	2.11102	2.96814	1.22953	3.16801	3.58635	2.33917	2.53454	2.69265	3.02486	3.00059	2.99473	3.32178	3.07454	3.70158	2.92494	3.2405	3.49228	3.09032	2.34401	2.51283	1.40349
ENSG00000027847_B4GALT7_chr5+:177600099-177610347	1.43499	1.14592	2.10224	1.92223	1.70074	1.52194	1.02554	1.76763	1.27378	1.67154	1.21897	2.03574	1.62355	1.88374	1.54904	1.55179	1.65208	2.08173	1.81623	2.14315	1.96965	2.02566	1.87259	1.64015	1.78244	1.7156	2.30474	1.86796	1.77413	1.68433	1.67913	1.7148	2.04972
ENSG00000027869_SH2D2A_chr1-:156806242-156816862	0.126713	1.20891	0.216615	0.114146	0.0118199	0.121416	0.0790281	0.330055	0.176995	0.398718	0.0978912	0.179815	0.189446	0.162537	0.053006	0.326767	0.345017	0.147854	0.264534	0.436028	0.992476	0.128317	0.0854605	0.146839	0.117934	0.172084	0.071588	0.456482	0.0958461	0.432873	0.265917	0.175763	0.0159837
ENSG00000028116_VRK2_chr2+:57907650-58159920	0.0315818	0.0584386	0.0347157	0.0404287	0.00548506	0.0368499	0.0346299	0.0805348	0.129827	0.0852321	0.0284963	0.0475733	0.0127264	0.0215645	0.0351738	0.0945986	0.0958184	0.041115	0.055579	0.0643119	0.112564	0.0444975	0.050323	0.0461026	0.0550966	0.066896	0.0675212	0.0427432	0.0515599	0.0759744	0.0673712	0.0656642	0.00405364
ENSG00000028137_TNFRSF1B_chr1+:12167002-12209228	1.18922	2.08097	1.43994	0.825648	0.338928	1.26432	0.919984	1.93603	1.13591	2.3626	0.527479	1.43154	0.566402	1.39942	0.583826	1.71373	2.58158	1.4023	1.45858	1.53469	3.39618	1.28377	1.46433	1.4863	1.414	1.52432	0.918972	1.63156	1.50652	2.23923	1.90092	1.39322	0.273489
ENSG00000028203_VEZT_chr12+:95217745-95302790	0.551702	0.330952	0.433631	0.612046	0.660267	0.445504	0.384971	0.476554	0.61985	0.501523	0.727089	0.531028	0.709435	0.653258	0.463111	0.540967	0.475643	0.713231	0.591818	0.605156	0.585618	0.500832	0.505683	0.639987	0.535801	0.509882	0.468338	0.425788	0.632613	0.477841	0.546486	0.561081	0.794508
ENSG00000028277_POU2F2_chr19-:42086109-42196585	0.278085	0.571001	0.675969	0.116217	0.20293	0.230959	0.146514	0.613411	0.256108	0.440406	0.163223	0.273876	0.0884488	0.316295	0.54878	0.227788	0.37478	0.389853	0.423483	0.278424	0.424588	0.360339	0.499593	0.540533	0.355633	0.468404	0.21886	0.462525	0.246077	0.846699	0.264278	0.330781	0.0426217
ENSG00000028310_BRD9_chr5-:850290-892824	1.07764	1.76472	1.11197	0.958672	1.4278	0.861829	0.776885	0.963628	1.08964	1.04706	1.36601	1.13963	0.743655	1.04613	2.40376	2.56265	0.849301	1.50067	1.25062	1.29225	1.15219	0.901919	0.954357	0.959878	0.834966	0.829025	1.04747	0.961415	0.866472	0.785918	0.970937	0.918985	1.54075
ENSG00000028528_SNX1_chr15+:64094122-64146090	1.52573	1.31769	1.72932	1.56725	2.64615	1.73323	1.30106	1.41168	1.94045	1.58899	3.31553	1.62888	1.54744	1.60025	1.06772	1.57233	1.74712	1.68314	1.65175	1.45837	1.57919	2.30365	2.43288	1.96299	2.34917	2.15823	1.87795	2.25683	2.57323	1.75111	2.40822	2.46335	1.37366
ENSG00000028839_TBPL1_chr6+:133952169-133990432	0.332756	0.18668	0.315076	0.34701	0.645186	0.348537	0.257416	0.312403	0.283748	0.261573	0.342464	0.301438	0.17816	0.309545	0.272298	0.358616	0.247867	0.293957	0.278886	0.371619	0.201392	0.212053	0.285272	0.305562	0.176349	0.248659	0.251695	0.199474	0.343112	0.180012	0.29609	0.238528	0.37326
ENSG00000029153_ARNTL2_chr12+:27332853-27425289	0.0206003	0.155219	0.0291116	0.0950495	0.054846	0.0134497	0.0254376	0.104966	0.0419058	0.0874287	0.0792365	0.127855	0.0805623	0.0711923	0.124706	0.121158	0.0689359	0.26107	0.192725	0.140183	0.366679	0.0584121	0.0822058	0.05117	0.0583009	0.104271	0.0598691	0.0508308	0.0847454	0.0866279	0.0691348	0.0803119	0.153969
ENSG00000029363_BCLAF1_chr6-:136256862-136289851	1.47987	1.74851	1.35728	1.86909	2.24948	1.22682	1.54212	1.49829	1.94862	1.76717	2.48957	1.76249	1.70049	1.36562	2.51663	2.4524	1.67548	2.10444	2.06359	2.03641	1.81537	1.39226	1.51916	1.98269	1.36329	1.50755	1.43572	0.972581	1.604	1.30639	1.57879	1.76814	2.078
ENSG00000029364_SLC39A9_chr14+:69398014-69462388	0.790489	0.499652	0.718263	1.0517	1.21692	0.842782	0.548035	0.653029	0.741521	0.729965	0.643122	0.955961	1.08294	0.886691	0.127769	0.889578	0.871548	0.938116	0.902408	0.779546	0.890939	1.04034	1.1659	0.903611	1.00047	0.886321	1.07857	0.869381	1.29747	0.759951	1.09937	1.03021	1.1163
ENSG00000029534_ANK1_chr8-:41653219-41896762	0.0301324	0.037999	0.0449098	0.04085	0.253268	0.0350761	0.0193503	0.0089557	0.034964	0.00997785	0.0488484	0.0260969	0.0164567	0.0246022	0.0125012	0.0106211	0.00847244	0.0467551	0.0284884	0.0235354	0.163395	0.0640894	0.0991179	0.35718	0.0452115	0.0311393	0.047608	0.00940985	0.0225091	0.0503741	0.028713	0.101072	0.0263876
ENSG00000029559_IBSP_chr4+:87799580-87812435	0	0.00799455	0.0891336	0	0	0.0513965	0.0331699	2.13679	0.00535444	4.28515	0.0813403	1.2479	0.584898	2.1944	1.36556	1.72683	2.82851	2.0709	2.71414	1.309	2.32271	0.00737198	0	0.00848803	0.164313	0.0224723	0.262589	0.00713708	0.0337155	4.44589	0.0654987	0.0352017	0.0263144
ENSG00000029639_TFB1M_chr6-:155257508-155314493	0.11841	0.132927	0.190153	0.2174	0.205772	0.166991	0.184477	0.171735	0.147124	0.187031	0.147876	0.0878582	0.152036	0.163064	0.248898	0.0448559	0.180923	0.246693	0.122531	0.28145	0.22656	0.115303	0.148679	0.183668	0.13572	0.157921	0.214097	0.108769	0.133659	0.174661	0.149209	0.157235	0.117853
ENSG00000029725_RABEP1_chr17+:5282264-5385812	0.943085	0.621098	0.811913	1.00891	0.867974	0.816808	0.83384	1.07584	1.42727	0.783193	1.1177	0.832816	0.929654	0.975376	0.537643	0.439648	0.931993	1.00514	0.978202	0.881517	0.739451	0.883259	0.987371	1.07907	1.04184	1.15347	0.802477	0.866881	0.975034	0.827684	0.805077	0.875801	0.675324
ENSG00000029993_HMGB3_chrX+:150980508-150990775	1.85428	0.902808	0.974932	2.19439	1.79045	1.89458	1.52522	3.03588	0.711783	1.389	3.13565	1.55228	1.65537	2.152	1.72109	2.05495	1.33085	2.46362	2.68511	1.74032	1.40514	0.879931	0.813522	0.954807	1.07994	0.804823	0.609963	0.838838	1.05084	0.904226	0.904837	1.23295	3.00012
ENSG00000030066_NUP160_chr11-:47778086-47848555	0.828603	0.595368	0.701855	0.55726	1.36771	0.527421	0.432963	0.740167	0.545155	0.806979	0.953313	0.766921	0.778209	0.779102	0.234754	0.921288	0.526071	0.983492	0.992586	0.949714	0.846324	0.636985	0.799679	0.761564	0.647649	0.625852	0.754527	0.446525	0.796325	0.591853	0.696146	0.620736	1.16445
ENSG00000030110_BAK1_chr6-:33572546-33580293	1.47165	2.07346	1.8655	1.47684	1.40412	1.34913	0.97444	1.80579	1.5485	1.8481	1.13954	1.74486	1.25985	1.81874	1.42006	1.25938	1.5545	1.73996	1.5638	1.65621	2.11434	1.65572	1.72442	1.7442	1.48197	1.81486	1.80097	1.66568	1.59302	2.08553	1.53409	1.55587	1.67084
ENSG00000030304_MUSK_chr9+:110668770-110801620	0	0.00155051	0	0.000949156	0.00189612	0.000723046	0.00162238	0.000823209	0.00982819	0	0	0	0.00202136	0	0.00430928	0	0.00597897	0	0	0.00140253	0	0	0.00127898	0	0	0	0	0	0	0.00106151	0.00259107	0	0
ENSG00000030419_IKZF2_chr2-:212999690-213152427	0.0939762	0.0883216	0.0546641	0.0519088	0.0661242	0.031115	0.04859	0.0555006	0.0922447	0.0789555	0.0586496	0.0854944	0.0586126	0.0665312	0.00374892	0.0905851	0.104516	0.0426622	0.0698497	0.037348	0.111589	0.0686277	0.0957993	0.0868858	0.0673633	0.117688	0.0309204	0.0473839	0.131087	0.0645731	0.136566	0.109683	0.00223316
ENSG00000030582_GRN_chr17+:44345085-44353102	4.84105	5.21009	5.27083	4.77009	3.31588	4.81297	4.0227	5.27162	5.6241	5.08666	2.97011	4.93844	4.5297	5.22058	2.66398	4.47345	5.72017	4.63135	4.67942	5.16131	5.88775	5.04462	4.87114	4.82217	5.23977	4.77071	5.23631	5.65651	4.98729	6.63632	5.17013	4.72184	5.08431
ENSG00000031003_FAM13B_chr5-:137937959-138051961	0.487395	0.313942	0.252349	0.414512	0.439705	0.17219	0.285665	0.341853	0.557032	0.403235	0.698585	0.368532	0.409702	0.324319	0.0925243	0.387161	0.338268	0.461021	0.43591	0.35226	0.432492	0.374426	0.508128	0.535158	0.395179	0.446641	0.50646	0.402817	0.479827	0.325921	0.424923	0.438883	0.441501
ENSG00000031081_ARHGAP31_chr3+:119294372-119420714	0.717775	0.469889	0.780003	0.583284	1.82278	0.70899	0.491408	0.464571	0.292888	0.497103	0.839362	0.422997	0.414885	0.766266	0.0650681	0.513299	0.461837	0.464821	0.329755	0.421745	0.352231	1.02475	1.09422	0.564699	1.06333	1.02009	0.937774	0.806757	1.5673	0.713078	0.692611	1.2482	0.750706
ENSG00000031691_CENPQ_chr6+:49463377-49493107	0.200444	0.132385	0.125563	0.371941	0.294269	0.278359	0.227684	0.224457	0.296654	0.233028	0.549856	0.196465	0.141929	0.226986	0.0873034	0.44699	0.218236	0.241509	0.304813	0.288848	0.292711	0.122475	0.16208	0.195885	0.151646	0.148742	0.172743	0.110147	0.198139	0.13144	0.132767	0.123	0.172922
ENSG00000031698_SARS_chr1+:109213917-109238169	2.21634	1.77195	2.60259	2.21228	1.97403	2.76668	2.05087	2.26366	2.19754	2.34898	2.77261	2.34795	2.41673	2.73198	2.41755	2.3557	2.28587	2.58819	2.30961	3.05396	2.3686	2.30292	2.48257	2.21625	2.14864	2.16468	2.29556	2.36474	2.42867	2.20439	2.33692	2.43034	2.03653
ENSG00000031823_RANBP3_chr19-:5916138-5978142	0.954306	0.558087	1.23365	0.926802	1.07837	1.15833	0.600192	1.13329	0.977435	0.76911	0.869213	1.15323	0.873533	1.09272	0.662902	0.686612	0.840082	1.19352	0.990597	0.935673	0.894081	0.998793	1.00653	0.838194	1.03807	0.889615	0.871758	1.06124	0.964192	0.82793	1.10929	1.02579	0.996408
ENSG00000032219_ARID4A_chr14+:58298384-58373887	0.72271	0.693149	0.505786	0.4102	0.851309	0.418944	0.381737	0.394342	0.800148	0.431732	0.628131	0.487593	0.519	0.545285	1.63479	0.893786	0.554956	0.604269	0.714323	0.64278	0.528923	0.453964	0.424968	0.680555	0.442973	0.641058	0.431684	0.396834	0.635154	0.507476	0.403401	0.516342	0.328148
ENSG00000032389_TSSC1_chr2-:3188924-3377882	0.183981	0.0980275	0.198372	0.194545	0.241417	0.230267	0.137078	0.226688	0.127401	0.174036	0.202784	0.194123	0.204515	0.222842	0.251794	0.192642	0.181814	0.196744	0.166524	0.199612	0.164292	0.190035	0.208224	0.150019	0.200477	0.164825	0.164056	0.219875	0.202732	0.176183	0.225711	0.221994	0.27432
ENSG00000032444_PNPLA6_chr19+:7534003-7561764	2.24246	1.76689	2.62186	2.39456	2.0575	2.37271	1.49295	1.88915	2.24424	1.85726	1.48857	2.87332	2.25325	2.09083	1.44502	1.4932	2.13048	2.21074	2.17863	2.28747	2.33093	2.5551	2.54563	2.28037	2.52128	2.22669	2.33076	2.37916	2.40198	2.36344	2.3946	2.15511	1.85465
ENSG00000032742_IFT88_chr13+:20567068-20691437	0.139994	0.0727077	0.140251	0.141879	0.24114	0.204239	0.151308	0.0994079	0.226813	0.122126	0.225704	0.161653	0.300292	0.219691	0.191138	0.148638	0.116745	0.236865	0.219119	0.244807	0.135877	0.105297	0.111737	0.222935	0.104775	0.114698	0.0836912	0.10136	0.115153	0.115489	0.130996	0.146943	0.275838
ENSG00000033011_ALG1_chr16+:5033959-5087379	0.251916	0.263715	0.402769	0.484761	0.453741	0.427967	0.181822	0.401409	0.327683	0.325529	0.240539	0.637982	0.491822	0.287649	0.243068	0.418866	0.309885	0.534625	0.416398	0.615557	0.446553	0.572329	0.573916	0.485847	0.494467	0.397593	0.548597	0.547767	0.582336	0.595229	0.577011	0.547559	0.567232
ENSG00000033030_ZCCHC8_chr12-:122471599-122501073	1.10746	0.717774	0.772959	0.991198	1.08029	0.842475	0.630169	0.670593	0.838449	0.662692	0.734665	1.00577	0.739765	1.04099	0.948887	1.09056	0.771957	1.22415	1.03427	1.18914	1.17007	0.593986	0.675962	1.01003	0.591087	0.826733	0.801021	0.586684	0.828211	0.789308	0.803595	0.638374	0.914618
ENSG00000033050_ABCF2_chr7-:151207836-151227230	2.09028	1.29779	2.12933	2.39517	1.72721	1.73181	1.35445	2.51683	1.54713	2.23169	1.85367	2.59796	2.29688	1.97948	1.49765	2.07087	1.87071	2.77277	2.45365	2.54858	2.12559	1.83611	2.11924	1.72577	1.74505	1.75081	2.26375	2.00514	1.99081	1.9071	2.09404	1.89017	1.86812
ENSG00000033100_CHPF2_chr7+:151232488-151238827	3.06264	2.82947	3.29309	3.36037	2.80078	2.77447	1.70669	3.17817	2.28126	3.45365	2.73254	4.28616	3.38724	3.50382	1.87786	3.31381	2.93555	4.36529	3.71573	4.56128	4.02576	3.68189	4.0407	3.84353	3.30732	3.18883	3.71772	3.30761	3.76883	3.45708	3.76991	3.57739	3.8435
ENSG00000033122_LRRC7_chr1+:69568397-70151945	0.00830196	0.00123558	0.0123017	0.0105528	0.00581956	0.00476692	0.00920941	0.00355741	0.0562002	0.00139222	0.00918661	0.0101506	0.00803633	0.00840455	0.00523054	0	0.00653231	0.0130766	0.00191996	0.0041469	0.000337364	0.000813775	0	0.00692161	0.000638782	0.00249225	0.0031685	0	0	0.00181199	0.00235969	0.000261622	0.0037972
ENSG00000033170_FUT8_chr14+:65410591-65744121	0.0695961	0.121702	0.119305	0.156806	0.0854622	0.108188	0.0890108	0.138141	0.366135	0.0845941	0.120587	0.200243	0.256559	0.0866721	0.13866	0.108672	0.143449	0.122207	0.127017	0.119546	0.114573	0.12724	0.140479	0.169441	0.175556	0.144402	0.119086	0.068654	0.162459	0.120256	0.125089	0.15317	0.24723
ENSG00000033178_UBA6_chr4-:67612651-67701179	0.56903	0.299544	0.27618	0.561723	0.457342	0.332033	0.339247	0.450585	0.600401	0.640118	0.726639	0.530669	0.650945	0.526216	0.184179	0.686913	0.684376	0.815772	0.752493	0.621607	1.30041	0.277385	0.456282	0.560383	0.363808	0.425106	0.274728	0.240572	0.467956	0.363603	0.374884	0.410075	0.425932
ENSG00000033327_GAB2_chr11-:78215296-78418348	0.545564	0.434097	0.92177	0.430727	0.468597	0.850324	0.491213	0.839807	1.17242	0.624574	0.792091	0.472116	0.354351	0.721671	0.0814257	0.672466	0.89084	0.52835	0.503004	0.500056	0.339692	0.609469	0.557545	0.665478	0.7968	0.708147	0.580325	0.618794	0.582313	0.645613	0.558557	0.592307	0.14654
ENSG00000033627_ATP6V0A1_chr17+:42458843-42522611	1.60022	0.725114	1.79405	1.46564	2.18573	1.6717	1.10342	1.2692	1.97504	1.08848	1.394	1.64171	1.83672	1.73072	0.492797	0.805584	1.29588	1.69159	1.4067	1.64227	1.18622	1.84603	1.67587	1.79466	1.77763	1.61108	1.75092	1.50204	1.81262	1.72255	1.37595	1.56886	1.26735
ENSG00000033800_PIAS1_chr15+:68054178-68198603	0.314537	0.272282	0.298334	0.240757	0.375171	0.269825	0.209497	0.240812	0.320999	0.413147	0.290735	0.233492	0.318438	0.28993	0.0583514	0.384355	0.375402	0.268011	0.306558	0.224287	0.355813	0.257739	0.235657	0.359012	0.228706	0.292174	0.221549	0.224248	0.321452	0.215543	0.206366	0.219269	0.560008
ENSG00000033867_SLC4A7_chr3-:27372720-27484420	0.482848	0.637554	0.262415	0.324282	0.295825	0.126733	0.267129	0.301194	0.320812	0.567248	0.618832	0.433414	0.563408	0.470371	0.743994	1.07285	0.508733	0.51128	0.630292	0.553209	0.532026	0.466776	0.441611	0.725891	0.348247	0.475932	0.291941	0.277748	0.506016	0.412888	0.467486	0.387284	0.516551
ENSG00000034053_APBA2_chr15+:28884482-29118315	0.544205	0.101247	0.777061	0.54993	0.705096	0.753939	0.350362	0.392429	0.566724	0.264461	0.759979	0.672647	0.68829	0.851215	0.43065	0.33972	0.237374	0.800235	0.802072	0.45965	0.154747	0.757705	0.884425	0.590743	0.758378	0.62717	0.582352	0.659796	0.906907	0.502977	0.937016	0.985408	1.2119
ENSG00000034152_MAP2K3_chr17+:21284671-21315240	0.500383	1.07558	0.653981	0.681227	0.307079	0.332578	0.227928	0.752437	0.580774	0.935338	0.590801	1.15529	1.03641	0.900561	0.338395	0.979197	1.12697	1.09189	0.873877	1.12669	1.27486	0.719199	1.17906	0.619144	0.502208	0.820284	0.680846	0.561179	0.553178	0.828415	0.614704	0.683364	1.03751
ENSG00000034239_EFCAB1_chr8-:48710788-48735311	0.04112	0.00419613	0.0143867	0	0.0751036	0.0947708	0.00876755	0.00445416	0.0470277	0.00826289	0.021766	0.0501506	0.0325064	0.162433	0.00777256	0	0.0384337	0.0303257	0	0	0.00800689	0.0382305	0.00691538	0.168287	0.0955905	0.0196519	0.00396735	0	0.0353264	0.0312989	0.00700787	0.00621297	0.116931
ENSG00000034510_TMSB10_chr2+:84905624-84906675	8.77074	9.76187	8.88408	8.77995	7.20062	8.83916	7.88548	9.66015	8.11626	9.57668	9.84544	9.10235	8.73664	9.69265	10.6474	10.0466	10.136	9.9406	9.61817	10.1277	10.8414	8.35587	8.46038	8.51917	8.4729	8.60818	8.5681	9.13576	7.93604	9.93589	9.2609	8.42074	9.56984
ENSG00000034533_ASTE1_chr3-:131013874-131027649	0.617328	0.500649	0.731327	0.742297	0.598101	0.619824	0.441616	0.591163	0.56109	0.585986	0.345547	0.745866	0.733462	0.864234	0.365716	0.54327	0.427035	0.742583	0.523305	0.644185	0.450591	0.645361	0.74851	0.79734	0.707731	0.864256	0.492529	0.593676	0.789244	0.703346	0.859869	0.871695	0.515451
ENSG00000034677_RNF19A_chr8-:100257058-100410015	0.448315	0.345259	0.708991	0.518168	0.530412	0.664649	0.386107	0.326897	0.371534	0.399024	0.242185	0.531952	1.99999	1.07466	0.124421	0.448607	0.277497	0.534242	0.541995	0.402568	0.629423	0.297021	0.28725	0.419218	0.34521	0.337829	0.240557	0.288913	0.31177	0.542463	0.284279	0.346223	0.204117
ENSG00000034693_PEX3_chr6+:143450806-143490010	0.22595	0.144927	0.248617	0.384645	0.447021	0.257446	0.297223	0.229148	0.261501	0.37652	0.2396	0.241891	0.351148	0.219088	0.116999	0.243199	0.312733	0.364024	0.187463	0.348876	0.26533	0.280962	0.345392	0.358932	0.27614	0.288457	0.358948	0.24336	0.33399	0.236759	0.271563	0.372121	0.234544
ENSG00000034713_GABARAPL2_chr16+:75566350-75577881	3.50799	2.20527	3.53436	3.35878	3.66742	4.17952	3.69523	3.47266	3.37411	3.14647	3.45601	3.76067	4.15389	3.48727	3.47533	3.20069	3.00439	2.87639	2.81398	3.15755	2.4835	3.60472	3.72765	3.36759	3.55015	3.69525	3.12805	3.94871	3.61477	2.89471	3.21165	3.55326	2.53012
ENSG00000034971_MYOC_chr1-:171635416-171652683	0.00738617	0	0	0.0217516	0	0	0	0	0.0039881	0	0	0	0	0	0	0	0.0091905	0	0	0	0	0.0218428	0	0	0.0161053	0.011197	0.0112408	0.00531669	0	0.0243057	0	0.026288	0
ENSG00000035115_SH3YL1_chr2-:217729-266398	0.806054	0.334842	0.599386	0.803671	1.14158	0.67873	0.632064	0.438537	0.792956	0.604962	0.743326	0.772705	0.887253	0.662165	0.235021	0.601856	0.4774	0.946291	0.743843	0.704192	0.637128	0.473346	0.476114	0.851346	0.547926	0.708739	0.472087	0.414349	0.583378	0.315124	0.629586	0.632422	0.577477
ENSG00000035141_FAM136A_chr2-:70295974-70302090	2.0614	1.78782	1.97594	2.10527	2.05064	1.99425	1.43889	2.05297	1.38411	2.19226	2.32865	2.25067	2.14129	2.18157	2.00402	2.43677	1.96538	2.77119	2.41165	3.06601	2.81725	1.87179	1.93826	1.98262	1.74225	1.97707	1.89396	2.00458	1.88514	1.69898	2.14948	2.0349	2.13912
ENSG00000035403_VCL_chr10+:73995192-74121363	0.428989	0.3948	0.70757	0.659931	0.181831	0.43235	0.346311	0.335744	0.252539	0.342469	0.222717	0.697939	0.759058	1.0291	0.208379	0.370043	0.411106	0.592468	0.469836	0.600418	0.863006	0.450365	0.535244	0.903412	0.514609	0.464784	0.490177	0.440643	0.506008	0.781426	0.616182	0.58892	0.681532
ENSG00000035499_DEPDC1B_chr5-:60596911-60700190	0.0281963	0.0276704	0.00457013	0.048044	0.0121518	0.0203229	0.0166087	0.0952897	0.0132916	0.0176001	0.214892	0.0210504	0.0103704	0.0521167	0.0293078	0.108906	0.0259682	0.1505	0.149395	0.0738846	0.0958761	0.00642474	0.00246675	0.00845148	0.00720215	0.00656226	0.0436671	0.00355754	0.00931034	0.0013653	0.0132825	0.00590138	0.117383
ENSG00000035664_DAPK2_chr15-:63907035-64072033	0.0732729	0.0617384	0.0868676	0.0584296	0.085991	0.112001	0.0475665	0.0622843	0.283288	0.0484401	0.0838875	0.104222	0.118003	0.0722618	0.133756	0.0388106	0.078849	0.0562775	0.054996	0.0477817	0.0596096	0.0713312	0.0708625	0.0533828	0.134224	0.101064	0.0736636	0.0611145	0.0906371	0.0549429	0.0653179	0.0818425	0.0179895
ENSG00000035681_NSMAF_chr8-:58583503-58659844	0.772436	0.596263	0.634727	0.68025	0.846071	0.562858	0.425096	0.588407	0.490648	0.720374	0.260341	0.746306	0.692503	0.688152	0.279099	0.62497	0.752851	0.748142	0.743642	0.726863	0.958965	0.555927	0.631047	0.735258	0.548036	0.629625	0.615058	0.588352	0.643543	0.550237	0.628427	0.642895	0.565231
ENSG00000035687_ADSS_chr1-:244408493-244452134	0.47077	0.415643	0.368447	0.633152	0.437566	0.419281	0.333791	0.420961	0.823697	0.597584	0.64896	0.565133	0.622864	0.347468	0.180864	0.817931	0.659027	0.620254	0.575022	0.873426	0.755315	0.458611	0.472426	0.541387	0.409981	0.437764	0.383864	0.341777	0.500891	0.381277	0.569779	0.50296	0.519782
ENSG00000035720_STAP1_chr4+:67558727-67607337	0.00525105	0.184795	0	0.0103425	0	0	0	0.0067357	0.0141161	0	0	0	0	0.00864749	0.00784192	0.026461	0.0130405	0.00617096	0	0.00764966	0.0360015	0.00390354	0	0.00224941	0.00191628	0.00199496	0.00200279	0.0131835	0	0.146156	0.0211082	0.00313763	0.0035069
ENSG00000035862_TIMP2_chr17-:78852976-78925387	2.0331	1.51323	2.90549	2.96888	2.39273	2.74921	2.17689	2.25836	2.97272	2.20667	2.83052	2.74107	2.62387	2.63028	0.914907	2.21825	2.4926	2.26039	2.43372	2.559	2.18554	3.23283	3.03997	2.5289	3.18061	2.61861	2.92224	2.99423	3.18176	3.03558	3.54279	3.43	3.60876
ENSG00000035928_RFC1_chr4-:39287455-39366375	0.661473	0.466692	0.596217	0.722738	0.462016	0.579672	0.447488	0.642573	0.956453	0.603465	0.798439	0.693215	0.773356	0.714239	0.298613	0.790509	0.526492	0.722027	0.739495	0.693549	0.743666	0.481652	0.506172	0.480276	0.573304	0.52927	0.41266	0.405683	0.625036	0.472821	0.566704	0.635838	0.712454
ENSG00000036054_TBC1D23_chr3+:100260999-100325251	0.445075	0.368781	0.301061	0.526959	0.590517	0.22905	0.339387	0.302956	0.484875	0.574206	0.500625	0.300059	0.705347	0.444494	0.0468235	0.765711	0.50491	0.467459	0.43053	0.57599	0.663684	0.299363	0.358857	0.453648	0.279989	0.347313	0.31357	0.21009	0.470928	0.327595	0.375564	0.346851	0.206324
ENSG00000036257_CUL3_chr2-:224470149-224585397	0.588504	0.398966	0.393386	0.54945	0.699411	0.371988	0.410825	0.530839	0.528992	0.506321	0.722588	0.424879	0.739085	0.578817	0.126914	0.483548	0.480702	0.569137	0.580734	0.580689	0.560578	0.381653	0.523637	0.532943	0.421338	0.477375	0.360846	0.367194	0.518542	0.393428	0.382469	0.424951	0.468755
ENSG00000036448_MYOM2_chr8+:2045039-2165552	0.0572028	0.0102246	0.146295	0.117539	0.0684202	0.156258	0.0177846	0.0385142	0.0801262	0.0464568	0.0417834	0.108726	0.297192	0.049293	0.121596	0.0632239	0.0403789	0.0976436	0.109685	0.0605843	0.0291124	0.0579446	0.0334617	0.0420577	0.0628094	0.0483015	0.0492695	0.0743639	0.093676	0.0579367	0.0353006	0.0595669	0.0322113
ENSG00000036473_OTC_chrX+:38352544-38421450	0	0	0	0	0.00729775	0.00278607	0	0.00475496	0.00200003	0.00294604	0.0077838	0	0	0.00203812	0	0	0	0	0	0.00270286	0	0.00275484	0.00123295	0.00317267	0.0013521	0	0.00141316	0.00532894	0.00127216	0	0.00249787	0	0
ENSG00000036530_CYP46A1_chr14+:99684303-99727301	0.453066	0.158705	0.636383	0.855431	0.47518	0.752414	0.354023	0.227816	0.596882	0.210687	0.382322	0.861592	0.75969	0.374943	0.759754	0.248947	0.124089	0.502594	0.183394	0.300297	0.228232	1.06486	0.963118	0.65219	0.839057	0.591541	0.407805	0.934926	1.1162	0.390039	0.331437	0.437694	0.192918
ENSG00000036549_ZZZ3_chr1-:77562415-77683419	0.510014	0.252481	0.314665	0.370313	0.255178	0.303239	0.312811	0.277159	0.565899	0.299217	0.337308	0.387636	0.459253	0.386839	0.154143	0.5098	0.303759	0.381913	0.376995	0.496843	0.403341	0.269882	0.328943	0.364113	0.287494	0.377472	0.280783	0.242857	0.497158	0.25525	0.370809	0.38818	0.32395
ENSG00000036565_SLC18A1_chr8-:20144854-20183206	0.00996705	0.0186871	0.0603534	0.0163519	0.104564	0.0395377	0.022319	0.0476942	0.0231863	0.00528883	0.108035	0.0162238	0.0139463	0.0326089	0.0247036	0.248163	0.00827793	0.113029	0.0360867	0.0940799	0.0102315	0.0196825	0.0371916	0.0254538	0.0193138	0.0423866	0.0076007	0.0308425	0.0249368	0.0164588	0.0267021	0.0158375	0.00222344
ENSG00000036672_USP2_chr11-:119355214-119381726	0.894622	0.104925	1.02295	1.66599	0.82998	1.29247	0.774363	0.844086	0.987357	0.433655	0.925923	1.22237	2.43718	0.875064	0.333232	0.593687	0.350158	0.494361	0.547623	0.280307	0.10731	0.829814	0.701912	0.78083	0.978155	0.695167	0.81061	0.709114	1.01296	0.401514	0.584906	0.709049	0.516641
ENSG00000036828_CASR_chr3+:122183682-122286503	0	0	0	0	0	0.00186769	0	0	0.000670471	0	0	0.00152057	0.00130618	0	0	0	0.00154741	0.00146107	0	0	0	0	0.000826382	0	0	0	0.000947182	0	0	0.00274146	0	0	0.00165898
ENSG00000037042_TUBG2_chr17+:42659304-42667006	3.62742	1.02114	3.23486	3.2656	3.79325	3.36408	2.74141	2.43855	3.08595	2.5018	2.50363	3.83135	3.30402	3.37654	2.66669	2.67234	2.16867	3.54187	3.41101	4.06365	2.83424	3.12032	3.1739	3.22681	3.21291	3.12307	3.84609	2.91128	3.23122	2.10692	3.08559	3.25102	2.59791
ENSG00000037241_RPL26L1_chr5+:172958728-172969771	1.22672	0.786169	1.37165	1.31991	1.11302	1.16507	0.971699	1.59403	0.848614	1.38956	1.56464	1.35688	1.37992	1.54754	2.47166	0.793591	1.2443	1.50581	1.78477	1.68332	1.54996	1.10899	1.05501	1.01685	0.979143	1.22284	1.17228	1.37162	1.11941	1.23296	1.37875	1.36281	1.5789
ENSG00000037280_FLT4_chr5-:180601505-180649624	0.155997	0.10329	0.171186	0.558191	0.326733	0.0946662	0.196614	0.224799	0.108986	0.0780858	0.183419	0.345286	0.120481	0.219066	0.0197233	0.0529708	0.248582	0.52342	0.250675	0.232104	0.0640273	0.246248	0.0689782	0.23649	0.21051	0.330225	0.196544	0.197932	0.277665	0.247271	0.159152	0.184425	0.661253
ENSG00000037474_NSUN2_chr5-:6599238-6633291	1.51907	0.986715	1.55534	1.01571	2.00426	0.846353	0.829429	0.960791	1.44775	1.289	1.27033	1.33459	1.3951	1.31639	0.645315	1.19834	1.08707	1.43354	1.24097	1.40221	1.45386	1.05191	1.15598	1.21882	0.9695	1.21382	0.926235	0.929184	1.31337	1.04339	1.23482	0.968826	1.62747
ENSG00000037637_FBXO42_chr1-:16246838-16352454	0.461281	0.272169	0.580013	0.44108	0.257258	0.547526	0.267603	0.348028	0.300122	0.354708	0.197205	0.414273	0.498442	0.546209	0.360043	0.35743	0.359666	0.580329	0.422562	0.684211	0.554897	0.31835	0.379859	0.450994	0.32004	0.344143	0.332948	0.368405	0.450617	0.350473	0.364196	0.335181	0.463207
ENSG00000037749_MFAP3_chr5+:154038905-154220478	0.0532266	0.0622027	0.0580484	0.0869417	0.111495	0.0365734	0.0398269	0.0910523	0.074381	0.0994526	0.117961	0.0804218	0.124012	0.0907392	0.0063015	0.142826	0.0933538	0.107635	0.101325	0.0632724	0.0903655	0.0774146	0.092464	0.120204	0.0905295	0.0886121	0.074755	0.056129	0.121741	0.114588	0.106058	0.101459	0.167959
ENSG00000037757_MRI1_chr19+:13764531-13774282	1.51312	1.58846	2.68242	2.49927	2.28941	1.7875	1.10423	2.06378	2.04184	1.7524	1.58843	2.66148	2.49139	2.4792	1.50984	1.50879	1.37613	2.48682	1.99599	1.83633	1.89355	2.21633	2.63284	2.89103	2.3953	2.57537	2.21721	2.19214	2.34762	1.78329	3.1437	2.39963	2.48507
ENSG00000037897_METTL1_chr12-:57768470-57772793	1.52931	1.37102	2.02523	6.36992	1.14584	1.5641	3.63782	4.53782	0.844962	2.01106	1.77188	1.81095	1.54489	4.62443	4.93149	2.04362	4.2671	2.30837	2.34781	2.44747	2.4552	1.48432	2.07618	1.32726	1.12496	1.68255	1.73465	1.58781	1.34885	1.44932	1.30115	1.42738	1.51667
ENSG00000037965_HOXC8_chr12+:54009105-54012362	0	0	0	0.248493	0	0	0.064757	0.18869	0.197603	0.64373	2.29059	0	0.228505	0	0.890936	2.01428	0	0.43506	0.966933	0.905398	0.170879	0	0.0258701	0.0974561	0	0	0.0296145	0	0	0	0	0	0.101203
ENSG00000038002_AGA_chr4-:177430769-177442503	1.10307	0.775901	1.28174	1.37968	0.752738	0.622208	0.839865	0.987188	1.63885	0.812532	0.623031	1.36233	1.57361	0.960863	0.548835	0.619945	1.03794	0.705261	0.718763	1.00156	1.21786	0.907302	0.854712	1.13908	1.18397	0.70033	0.866324	0.816098	1.00366	1.60495	1.38291	1.24002	1.4538
ENSG00000038210_PI4K2B_chr4+:25233974-25279092	0.286883	0.358171	0.167961	0.267207	0.0601826	0.132178	0.196328	0.228266	0.287291	0.481795	0.235897	0.310717	0.404997	0.432718	0.0458587	0.544679	0.275399	0.313201	0.316663	0.477534	0.624294	0.142254	0.281494	0.385123	0.202088	0.222775	0.270883	0.258696	0.21621	0.457103	0.28021	0.265115	0.396122
ENSG00000038219_BOD1L1_chr4-:13568737-13627723	1.17956	1.40429	1.0579	0.908809	1.00936	0.903428	0.892628	0.767137	1.5341	1.0528	1.47948	1.08995	0.911528	1.04397	2.07818	1.80177	1.11963	1.2666	1.20226	1.06565	1.22486	0.957717	0.949241	1.35458	1.10146	1.21869	0.817583	0.763047	1.11747	1.03402	0.918924	1.17717	0.93702
ENSG00000038274_MAT2B_chr5+:163503113-163519336	1.71768	2.15873	1.6902	1.3487	1.90137	1.53031	1.60674	1.49721	1.5767	2.05374	1.42088	1.54843	2.06172	1.65525	0.681932	2.18582	2.00723	1.46452	1.64145	1.65199	2.00728	1.38042	1.4861	1.7124	1.44812	1.61585	1.41418	1.35619	1.6745	1.85683	1.4604	1.39918	1.63241
ENSG00000038295_TLL1_chr4+:165873257-166103895	0.119121	0.00178607	0	0.00327769	0.0377531	0.000416525	0.00373528	0	0.00149408	0.00176104	0.00465602	0.00946425	0.00116467	0.00425908	0	0	0.00344697	0.00390484	0	0.00161562	0.00085343	0.00452392	0.00661805	0.0411592	0.00645185	0.00294224	0.000844554	0.00398204	0.00189993	0.000917205	0.00298455	0.00198465	0.00295702
ENSG00000038358_EDC4_chr16+:67873022-67884503	2.76829	2.29127	3.47677	2.69676	3.24907	3.00871	1.94056	2.95549	2.62255	2.39435	3.01122	3.04998	2.45795	3.14827	1.3807	2.60753	2.28496	3.54726	3.0783	3.34989	2.98961	2.8366	2.83751	2.75872	2.63362	2.55166	2.55635	2.53271	2.93456	2.41333	2.69862	2.82465	2.93291
ENSG00000038382_TRIO_chr5+:14143701-14532128	0.636385	0.234541	0.919519	0.969534	0.833852	0.585092	0.315414	0.335908	0.282959	0.457853	1.20638	0.854717	0.774364	0.635277	0.269809	0.942577	0.373756	1.32278	1.02137	0.877849	0.739873	0.862746	0.949085	0.850523	0.809411	0.831697	0.862732	0.480293	1.27391	0.585654	1.71614	1.16682	0.615779
ENSG00000038427_VCAN_chr5+:83471464-83582303	2.6191	1.30823	1.8445	2.11239	2.75025	1.54465	1.43473	1.34596	0.560067	1.48513	1.03159	1.84689	0.920182	1.691	0.837069	1.48237	1.83208	1.41038	1.88794	1.20154	3.42668	2.7764	2.54071	1.25362	2.69247	2.52885	1.50956	1.84738	4.42127	1.6999	2.47932	2.48282	3.81386
ENSG00000038532_CLEC16A_chr16+:10944487-11182189	0.285085	0.116148	0.300527	0.202183	0.277893	0.263424	0.108327	0.198339	0.192017	0.133798	0.20527	0.209145	0.126035	0.192338	0.105399	0.120436	0.133588	0.256529	0.193896	0.179686	0.12755	0.228334	0.207771	0.210779	0.230041	0.181945	0.160418	0.150152	0.253137	0.176578	0.213804	0.186528	0.202639
ENSG00000038945_MSR1_chr8-:16107877-16567490	0.0871662	0.202373	0.0788076	0.0945346	0.014189	0.0609882	0.0682705	0.294759	0.299908	0.665618	0.0471938	0.137847	0.0843119	0.333488	0.0454324	0.563332	0.717109	0.144277	0.383791	0.197908	0.409054	0.109045	0.115967	0.178902	0.0932514	0.168774	0.142768	0.185274	0.135576	0.509104	0.225752	0.121626	0.018632
ENSG00000039068_CDH1_chr16+:68737224-68835548	0.0992368	0.0269951	0.0414687	0.0859089	0.0102182	0.0404689	0.0453395	0.0577943	0.183484	0.0306721	0.00545931	0.124893	0.0483751	0.0184627	0.0830849	0.0518664	0.0224905	0.120201	0.161636	0.0612475	0.0238319	0.0998495	0.106609	0.0438442	0.0909258	0.0379867	0.127012	0.052354	0.127944	0.0326283	0.2981	0.221272	0.0189691
ENSG00000039123_SKIV2L2_chr5+:55307759-55425581	0.457421	0.396656	0.363407	0.422887	0.558075	0.3289	0.295249	0.326038	0.453708	0.375923	0.461004	0.416816	0.415297	0.471899	0.635215	0.401355	0.362486	0.525536	0.487833	0.458352	0.46217	0.338408	0.39672	0.446873	0.327674	0.392074	0.382045	0.256089	0.481536	0.295609	0.353531	0.364502	0.409075
ENSG00000039139_DNAH5_chr5-:13690330-13944543	0.0120206	0.000810491	0.015261	0.00939683	0.0128328	0.0124188	0.00930144	0.00257964	0.0081145	0.00239606	0.00527915	0.0478109	0.0856717	0.011563	0.00899334	0.0152384	0.0137112	0.0147061	0.0087936	0.0203878	0.0192341	0.0200406	0.0186025	0.0644005	0.0265212	0.0335801	0.0288352	0.0251045	0.0130498	0.0244859	0.0288483	0.0184999	0.00335303
ENSG00000039319_ZFYVE16_chr5+:80408012-80479350	1.60696	0.525621	1.13903	0.812454	1.71324	0.851784	0.984442	0.702326	2.22245	0.814086	0.962307	0.870551	0.926618	0.828319	0.371167	0.738547	0.937862	0.862224	0.993717	0.661229	0.882584	0.615133	0.65742	1.16676	0.90541	0.914131	0.651496	0.485771	0.979844	0.475057	0.907203	0.818872	0.461818
ENSG00000039523_FAM65A_chr16+:67518417-67546788	1.85261	1.52895	2.34732	1.80454	2.1129	1.79572	1.06396	1.93146	1.65289	1.45033	1.59935	1.92219	1.76681	2.12028	0.63752	1.50565	1.60314	2.28844	1.74956	1.72647	1.97967	2.02121	2.07039	2.05756	1.85557	1.86817	1.91752	1.82612	1.82423	1.79333	1.58458	1.76813	2.44388
ENSG00000039537_C6_chr5-:41142233-41261438	0.00214358	0.0137655	0.00198155	0.00211475	0.00422291	0.00241602	0.00180797	0.00183424	0.00634899	0	0	0.00523954	0.0279073	0.00470813	0	0	0.00266841	0.00377773	0	0	0	0.00079675	0	0.0073252	0	0	0.0122072	0.00615893	0	0	0.0172381	0	0.00143107
ENSG00000039560_RAI14_chr5+:34656236-34832627	0.163602	0.26697	0.13426	0.162798	0.0819398	0.0974063	0.0738763	0.272179	0.248594	0.209777	0.481556	0.244918	0.16535	0.158303	0.174306	0.205433	0.359945	0.333963	0.288516	0.351818	0.560013	0.0719619	0.0892164	0.145066	0.138458	0.17149	0.107975	0.0712075	0.096158	0.124439	0.144832	0.114764	0.312023
ENSG00000039600_SOX30_chr5-:157625678-157671480	0.00278887	0.0134366	0.0102849	0.00823843	0.00274909	0.00209625	0	0.00476902	0.00150472	0.00884617	0	0.00341133	0	0.00306515	0	0	0.0138362	0.00327793	0	0.00406438	0.00857215	0	0	0.00477046	0.00609247	0	0	0.00601139	0.00382439	0	0.00750278	0.00332977	0.00372162
ENSG00000039650_PNKP_chr19-:49861203-49878351	1.52414	1.26281	1.78496	1.50106	0.946528	1.44803	0.877257	1.39603	1.30877	1.48487	1.43065	2.24978	1.69014	1.7253	1.97094	1.42179	1.58249	1.98068	1.61984	2.24876	1.93263	1.32726	1.28866	1.56324	1.3876	1.36346	1.35586	1.2662	1.12466	1.16188	1.51214	1.33246	2.33724
ENSG00000039987_BEST2_chr19+:12751701-12758458	0.055686	0.0151726	0.0515483	0.0549507	0.0368352	0.0141518	0.0315721	0.0161019	0.0986146	0	0.039262	0.0897639	0.0584626	0.157495	0.436096	0	0	0.0863529	0.157076	0.106352	0.112102	0.108324	0.0854795	0.0161067	0.0273328	0.0284448	0.070356	0	0.0510097	0	0.0501155	0	0.0496606
ENSG00000040199_PHLPP2_chr16-:71637834-71724701	0.390855	0.122745	0.363665	0.371724	0.56138	0.215369	0.130462	0.253432	0.233973	0.212761	0.27021	0.402764	0.543796	0.302468	0.19134	0.28395	0.17901	0.429333	0.325072	0.205658	0.330741	0.306282	0.381259	0.401987	0.267588	0.327406	0.29604	0.207697	0.429095	0.170584	0.275379	0.332857	0.432239
ENSG00000040275_SPDL1_chr5+:169583633-169604778	0.783184	0.245856	0.569781	0.799226	0.966723	0.582705	0.429117	0.836223	0.654579	0.532386	1.55547	0.654747	0.513242	0.742122	0.217718	0.71222	0.492674	0.967827	0.912326	0.838614	0.990985	0.428352	0.303396	0.593965	0.510693	0.60268	0.396351	0.269048	0.418311	0.332257	0.377738	0.465088	0.832293
ENSG00000040341_STAU2_chr8-:73420368-73747708	0.0915561	0.0637353	0.081422	0.115833	0.0935404	0.0651359	0.0700797	0.095051	0.103815	0.0914005	0.136289	0.112571	0.104868	0.090683	0.0905144	0.103285	0.0904752	0.129048	0.11989	0.0824518	0.0727207	0.0880952	0.0944663	0.114971	0.101423	0.10296	0.119329	0.0747312	0.114054	0.0788285	0.105508	0.120312	0.106022
ENSG00000040487_PQLC2_chr1+:19312325-19329300	1.02786	0.527913	1.35005	1.18086	0.689249	1.28684	0.603667	0.829678	1.1186	0.770051	0.568661	1.31149	1.22236	1.18526	0.819519	0.844097	0.722522	1.19467	1.00519	1.19793	0.621706	1.21593	1.15392	1.12412	1.20274	0.990386	0.998951	1.1038	1.12314	0.980813	1.16679	1.05996	0.876844
ENSG00000040531_CTNS_chr17+:3636467-3661542	0.88065	0.741816	1.27767	0.909736	0.67425	1.04805	0.545016	1.07299	1.09496	0.881749	0.448093	1.2295	1.23389	1.20256	0.626825	0.323307	1.00241	0.93353	0.977112	0.973546	1.05498	1.08502	1.10834	0.88045	0.97546	0.933117	0.843557	1.10547	0.993881	1.32612	0.947561	0.780337	0.614276
ENSG00000040608_RTN4R_chr22-:20241414-20283246	0.108877	0.0388859	0.12444	0.162385	0.395439	0.29217	0.0753286	0.0813472	0.201229	0.0336096	0.209077	0.0693564	0.208952	0.246465	0.0928871	0	0.0113717	0.188364	0.11583	0.086483	0.0508676	0.142606	0.0101235	0.385635	0.0589425	0.00924955	0.0525948	0.0109511	0.0125242	0.0117555	0.0285426	0.0145266	0.55945
ENSG00000040633_PHF23_chr17-:7235027-7239722	2.51602	2.40356	2.69209	2.31248	2.42586	2.56291	2.11892	2.61371	2.07989	2.6579	2.16807	2.73035	2.56088	2.93764	2.35622	2.67067	2.19316	2.52904	2.4184	2.97853	2.4381	2.35343	2.91914	2.36535	2.36261	2.66561	2.48632	2.74206	2.67224	2.47564	2.47996	2.64461	2.95031
ENSG00000040731_CDH10_chr5-:24487099-24644978	0.258784	0.0142884	0.0913669	0.12761	0.343598	0.140232	0.047033	0.0610508	0.0336708	0.0293036	0.119265	0.0255338	0.163177	0.242004	0.0511349	0.0564372	0.0200265	0.215385	0.0994597	0.0758978	0.0430015	0.277749	0.312003	0.264595	0.275906	0.2623	0.208754	0.246765	0.465894	0.152891	0.159924	0.423527	0.218289
ENSG00000040933_INPP4A_chr2+:98444853-98594390	0.33769	0.408899	0.290384	0.423797	0.363178	0.289522	0.217774	0.273107	0.253497	0.382166	0.367836	0.382737	0.73242	0.362134	0.07835	0.438306	0.359917	0.420723	0.362694	0.335506	0.387888	0.338748	0.347363	0.608791	0.38552	0.35995	0.308516	0.305876	0.348424	0.364456	0.436096	0.342012	0.287738
ENSG00000041353_RAB27B_chr18+:54717859-54895516	0.0509085	0.017297	0.0458317	0.0253363	0.135332	0.055697	0.0204897	0.0418739	0.020043	0.0147934	0.053485	0.0183731	0.0225125	0.0497596	0.00322364	0	0.00268567	0.0326237	0.00629693	0.0135769	0.190738	0.0148959	0.0232538	0.0177528	0.0182475	0.0206087	0.0276992	0.0123709	0.046627	0.0134365	0.00484014	0.02302	0.00192012
ENSG00000041357_PSMA4_chr15+:78540404-78552419	2.30856	2.10422	2.02205	2.39831	2.26828	2.09255	1.9631	2.10464	1.96795	2.45995	2.56509	2.15009	2.33086	2.61266	2.96407	2.80561	2.16674	2.51098	2.76324	2.75115	3.20367	1.86686	1.94081	1.98355	1.74882	2.01639	1.92139	1.94063	1.93099	1.87884	2.02893	1.9628	2.21365
ENSG00000041515_MYO16_chr13+:108596151-109208007	0.139137	0.00235592	0.0620046	0.0454547	0.179324	0.038733	0.012633	0.0220014	0.00427612	0.0122361	0.0192085	0.0298569	0.0178955	0.0461116	0.0121305	0.00423696	0.00363787	0.0303843	0.0209196	0.0181655	0.000321757	0.0296599	0.0290163	0.0476705	0.0250695	0.0201593	0.0440618	0.0153994	0.0266973	0.0217391	0.0273309	0.0315928	0.0257114
ENSG00000041802_LSG1_chr3-:194640787-194672477	0.885487	0.794771	0.927675	1.1645	1.33913	1.10546	0.719172	1.08883	1.0418	1.21695	1.00838	1.28919	1.31106	0.983702	0.724324	1.29166	0.845899	1.34964	1.55149	1.28651	1.10426	0.976992	1.22446	0.841781	0.827621	0.89668	0.976323	1.02145	0.987053	0.925614	0.897533	0.937403	1.18343
ENSG00000041880_PARP3_chr3+:51942344-51948867	2.42639	1.60785	2.32027	2.26116	2.84294	2.45758	1.6987	1.71824	1.67076	2.51298	1.66535	2.92916	3.66295	2.66269	0.996568	2.06112	1.53349	2.56559	2.54242	2.22805	2.36852	2.00317	1.73573	1.77356	1.98982	1.97415	1.86812	1.99671	2.10099	1.87529	1.89126	2.06366	1.85642
ENSG00000041982_TNC_chr9-:115019577-115118257	0.875256	0.232866	2.11982	2.65558	0.263122	1.69868	0.851486	1.47689	0.409678	1.17655	1.35196	2.59642	3.11198	2.96193	0.210469	2.03249	2.42489	2.75866	1.76133	2.33854	3.18657	0.82545	1.06607	2.34132	0.833298	0.84819	0.31454	1.23552	0.676394	3.48084	1.98055	1.09258	0.414983
ENSG00000041988_THAP3_chr1+:6624865-6635586	1.35754	0.689739	1.55256	1.20473	1.1254	1.69719	0.843826	1.12046	1.02774	0.693796	1.00606	1.52672	1.25703	1.50364	1.85588	0.879194	1.01365	1.67205	1.57308	1.60266	1.51536	1.0743	1.31255	1.02362	1.05576	1.20483	1.20804	1.1956	1.36851	0.975919	1.36207	1.01915	0.436312
ENSG00000042062_FAM65C_chr20-:50586107-50691528	0.0465415	0.0290307	0.0321508	0.109413	0.0722807	0.0252962	0.012222	0.176564	0.0310594	0.0585502	0.067276	0.508656	0.0877675	0.0394489	0.0655637	0.151804	0.0475301	0.145017	0.225949	0.144582	0.118283	0.181007	0.173733	0.193051	0.0916347	0.123437	0.386773	0.105935	0.226633	0.169019	0.297247	0.280761	0.00242645
ENSG00000042088_TDP1_chr14+:89954938-90044768	0.130551	0.209944	0.142692	0.194149	0.156726	0.120009	0.104178	0.211447	0.188277	0.206221	0.342168	0.156615	0.232925	0.17233	0.143658	0.163755	0.227422	0.310428	0.272171	0.231494	0.360761	0.11286	0.11017	0.152452	0.11465	0.14578	0.141416	0.130118	0.10721	0.151194	0.135357	0.122157	0.292244
ENSG00000042286_AIFM2_chr10-:70098222-70132934	0.94621	0.351334	0.427143	0.352838	0.511294	0.321261	0.191703	0.172104	0.293746	0.369787	0.437648	0.446098	0.557996	0.275577	0.176011	0.240564	0.337821	0.388627	0.355975	0.412842	0.621662	0.390805	0.313483	0.451125	0.367782	0.328595	0.461958	0.353111	0.338492	0.247729	0.487977	0.35671	0.28062
ENSG00000042304_C2orf83_chr2-:227610089-227633320	0	0	0	0.0161983	0.0321904	0.00824844	0.00925362	0.00470149	0.00592444	0.00872107	0	0	0.0172484	0.0180361	0	0	0.00683654	0.00645576	0.0120154	0	0	0	0.0145613	0.0279902	0.00800277	0.00417133	0.00418768	0	0.00377021	0.0210999	0.0147555	0	0.0036689
ENSG00000042317_SPATA7_chr14+:88384923-88470350	0.222837	0.0556092	0.113049	0.178909	0.237513	0.134154	0.0857553	0.102554	0.125172	0.161841	0.0855486	0.182108	0.145026	0.157265	0.0418922	0.0151162	0.165322	0.124656	0.143542	0.216418	0.138352	0.128653	0.142015	0.228188	0.107211	0.159026	0.18291	0.098812	0.181135	0.10967	0.178095	0.152506	0.0587259
ENSG00000042429_MED17_chr11+:93784226-93814695	1.00044	0.5978	0.878829	0.772975	1.05922	0.789001	0.594772	0.808665	0.675974	0.79112	0.930074	0.904493	0.781009	0.912593	0.895976	0.869394	0.742965	1.04982	0.982288	0.828707	0.764487	0.561189	0.925331	1.02193	0.651155	0.702194	0.64427	0.606977	0.915195	0.626666	0.819023	0.706803	0.947104
ENSG00000042445_RETSAT_chr2-:85342087-85354620	1.95539	1.33444	2.45874	2.82874	2.18528	2.43725	2.01066	1.87749	2.82438	1.85996	1.83713	3.33656	3.49066	2.6908	1.1951	1.87048	2.17974	2.2998	1.86213	2.13833	1.86211	2.58679	2.61338	2.71284	2.72222	2.86708	2.71979	3.01902	3.06988	3.05708	2.94987	2.75148	1.98185
ENSG00000042493_CAPG_chr2-:85394747-85418432	2.91401	3.47406	2.57197	1.98976	0.464579	2.10285	1.40794	3.5973	3.24547	3.16304	1.45375	2.77723	2.01704	2.55634	2.84408	2.86918	3.95753	2.38606	2.8049	2.80987	3.92474	2.64113	2.36779	2.46853	2.38031	2.54512	2.99427	2.46162	1.33749	3.12819	2.09491	1.73856	0.567565
ENSG00000042753_AP2S1_chr19-:46838135-46850992	2.29127	2.60889	2.52447	3.28679	1.3843	2.6457	2.28791	3.22432	2.21286	2.89146	2.57138	2.81358	2.43029	3.03932	3.8382	2.97433	3.26176	2.77288	2.85321	3.26356	3.26283	2.4452	2.61753	2.14468	2.29421	2.38756	2.62738	2.99039	2.03956	2.79896	2.37799	2.33163	3.18114
ENSG00000042781_USH2A_chr1-:215622893-216423396	0.000159712	0.000257433	0.000295248	0.000315108	0.000472244	0.00012002	0	0.00013665	0.000258392	0	0.00033587	0.00039077	0.00100673	0	0	0	0	0.00112613	0.00105002	0.00093119	0.000737689	0.000118673	0.000106171	0.000273369	0.000116435	0.000605994	0.000365054	0.000114883	0	0.000440508	0.000430328	0.000381417	0.070221
ENSG00000042813_ZPBP_chr7-:49850420-50121329	0	0	0	0	0	0	0	0	0	0	0	0.000577303	0	0	0	0	0	0	0	0	0	0	0	0.000403869	0	0	0	0	0	0	0	0	0
ENSG00000042832_TG_chr8+:132866957-133134903	0.0052394	0.00460763	0.0149194	0.00329151	0.010311	0.00393901	0	0.000816307	0.00128614	0.00680932	0.00400863	0.00524469	0.00600492	0.00680238	0.00213818	0	0.0100647	0.0100619	0.00730381	0.00694049	0.0218778	0.00424843	0.00790836	0.00163265	0.00624814	0.00253293	0.00544351	0.00102933	0.00815922	0.00315553	0.00577463	0.00341493	0.00318136
ENSG00000042980_ADAM28_chr8+:24294039-24359018	0.703772	0.60193	0.978756	0.486428	0.176846	0.908687	0.741344	0.782414	0.953352	1.34058	0.498816	0.744861	0.411054	0.777029	0.215437	0.850522	1.32064	0.660301	0.742202	0.447746	1.52385	1.06101	0.965614	1.49739	1.17174	1.29416	0.546344	1.0682	0.914549	1.02208	0.805632	0.940057	0.0503313
ENSG00000043039_BARX2_chr11+:129375939-129452279	0.0149955	0.0438716	0.0199871	0.008238	0.0115106	0.0112831	0.0196402	0.028379	0.0339219	0.0185138	0.0105287	0.014273	0.0330596	0.0201096	0.178723	0.0336144	0.0145237	0.0292352	0.018242	0.00730727	0.0153926	0.0368593	0.0121953	0.0283875	0.0968012	0.0176876	0.0240456	0.00481086	0.0182644	0.0579553	0.0134763	0.00797815	0.0331523
ENSG00000043093_DCUN1D1_chr3-:182938073-182985953	0.674477	0.414326	0.240453	0.601012	0.586649	0.477418	0.465594	0.340347	0.719723	0.536147	0.659953	0.450872	0.732361	0.486257	0.228405	0.627599	0.500627	0.50142	0.742933	0.493145	0.525028	0.330203	0.411166	0.507304	0.301118	0.428244	0.296875	0.272263	0.44016	0.313867	0.344079	0.376739	0.260229
ENSG00000043143_JADE2_chr5+:134524311-134583230	0.497889	0.903376	0.814889	0.425234	1.72944	0.76046	0.514768	0.494935	1.0815	0.747546	0.406903	0.843993	0.723562	0.770602	0.15952	0.574049	0.906583	0.417887	0.44299	0.658991	0.883985	0.929176	1.00066	0.856817	0.851913	1.11249	1.05475	0.850251	1.18403	1.00951	1.13069	0.781151	0.193539
ENSG00000043355_ZIC2_chr13+:99981771-99986773	0.888005	1.54998	1.3632	1.67934	1.52935	1.17107	0.780189	0.570646	0.902805	0.861375	0.863882	2.02043	2.14011	1.1552	0.179438	1.2865	0.654127	2.26047	0.513314	2.47181	0.0766669	2.31133	0.510036	4.22727	1.40094	0.821013	1.55797	0.582196	0.897626	1.21401	0.280821	0.572141	5.54215
ENSG00000043462_LCP2_chr5-:170246236-170298227	1.15642	1.84718	1.12862	0.614863	0.242635	0.916638	0.819496	1.33243	1.0548	1.90682	0.298002	1.03053	0.46255	1.1246	0.18921	1.68494	2.05592	1.06081	1.71838	1.09646	2.34462	1.05159	0.858859	0.917223	0.750391	0.967023	1.04346	1.08119	0.688396	1.87016	0.789146	0.758823	0.224517
ENSG00000043514_TRIT1_chr1-:39841021-39883511	0.86206	0.205364	0.693292	0.588942	0.412531	0.584965	0.431129	0.39014	0.346074	0.312658	0.371733	0.607046	0.668688	0.647345	0.43542	0.350835	0.290823	0.819684	0.501913	0.967097	0.589076	0.361956	0.356235	0.448022	0.267547	0.45297	0.306617	0.336346	0.43503	0.336122	0.571603	0.460597	0.568593
ENSG00000043591_ADRB1_chr10+:114044055-114046908	0.7247	0.406622	0.961906	1.11432	1.42475	0.663372	0.656754	0.484194	1.07455	0.135893	0.985707	1.41835	1.96581	0.530095	0.503889	0.705741	0.624476	0.908206	0.0950734	0.583391	0.739788	0.943784	1.21538	0.615321	1.50333	0.436981	0.161418	0.938412	0.25317	0.443611	0.461323	1.12925	1.78549
ENSG00000044012_GUCA2B_chr1+:42153420-42155824	0.0522494	0	0	0	0	0	0	0	0	0	0	0	0	0	0	0	0	0	0	0	0	0	0	0	0	0	0	0	0	0	0	0	0
ENSG00000044090_CUL7_chr6-:43037616-43053945	1.16539	1.20663	1.34498	1.47669	1.01952	1.08519	0.605799	1.11169	0.996566	1.57727	1.10629	1.93942	1.48961	0.971236	0.351451	1.2826	1.3906	2.1315	1.4081	2.099	1.56764	1.51968	1.32456	2.10528	1.52584	1.28552	1.83187	1.35708	1.60589	1.32376	1.88407	1.44235	2.66774
ENSG00000044115_CTNNA1_chr5+:138610966-138935034	0.649179	0.417813	0.984252	1.18281	0.516249	0.608678	0.648326	0.888847	1.08326	0.940216	0.790172	1.11994	0.994052	0.750989	0.185673	0.762908	1.02509	0.81055	0.862602	0.849465	0.867891	1.04541	1.10337	0.784914	1.1241	1.01135	1.08959	0.958157	0.986922	1.08913	1.25222	1.18542	1.38096
ENSG00000044446_PHKA2_chrX-:18892299-18984598	0.478896	0.310224	0.351664	0.445574	0.585624	0.36421	0.256217	0.473616	0.484121	0.392689	0.291782	0.668777	0.634078	0.412942	0.293173	0.209114	0.386527	0.594739	0.386606	0.484383	0.472384	0.484947	0.492855	0.562312	0.434455	0.548696	0.411384	0.388164	0.581032	0.29916	0.473119	0.436335	0.31221
ENSG00000044459_CNTLN_chr9+:17134981-17503923	0.0510679	0.0347701	0.0260314	0.042779	0.0430757	0.0296418	0.0243432	0.0601073	0.0438095	0.0353635	0.0494328	0.0426114	0.0553719	0.0331372	0.122588	0.04503	0.0370585	0.0563281	0.0315595	0.0632669	0.047764	0.0219767	0.0185403	0.0400721	0.019822	0.0286463	0.0264262	0.0151261	0.0247449	0.0178604	0.0240777	0.031114	0.0324767
ENSG00000044524_EPHA3_chr3+:89107523-89482134	0.0142641	0.00466877	0.00503902	0.048341	0.00938951	0.00333039	0.00803698	0.00204269	0.00862538	0.00487373	0.0171252	0.0153681	0.0263005	0.00934847	0.00407556	0.0137947	0.00762886	0.00760323	0.00224286	0.126643	0.234288	0.00531584	0.00272004	0.0312077	0.00670255	0.0141775	0.00285783	0.0156272	0.0291993	0.0164753	0.0223586	0.0113673	0.00364024
ENSG00000044574_HSPA5_chr9-:125234852-125241330	4.4288	5.27153	5.18842	5.17109	4.30656	4.75398	3.96214	5.257	4.74642	6.43835	4.55655	6.05102	5.8374	5.60647	3.82281	5.42004	5.91821	6.08221	5.87333	6.22637	6.74779	5.81421	6.45869	5.9026	5.65668	5.57343	6.21494	5.56847	5.40302	6.39549	5.77206	5.9541	6.48165
ENSG00000046604_DSG2_chr18+:31498042-31549008	0.0149743	0.0574755	0.0138471	0.194216	0.00739969	0.00752122	0.016827	0.00856034	0.0373942	0.0276434	0.328834	0.0303711	0.983786	0.0164509	0.247495	0.378659	0.0551553	0.0204977	0.0326254	0.0396839	0.47608	0.0185212	0.0198745	0.0423152	0.0414634	0.0151526	0.0227579	0.00720008	0.0205023	0.0395882	0.0465614	0.0471543	0.0232535
ENSG00000046647_GEMIN8_chrX-:14008278-14029893	0.870468	0.342187	0.642415	0.673221	0.998781	1.00987	0.589626	0.687441	0.825172	0.605333	0.55155	0.733077	1.42943	0.835278	0.521201	0.584534	0.519979	1.00187	1.03679	1.25517	1.00285	0.675494	0.687553	1.12374	0.802657	0.918414	0.762735	0.759662	0.8081	0.558531	1.01185	0.948843	1.01882
ENSG00000046651_OFD1_chrX+:13734744-13769353	1.37878	1.01109	1.0578	0.892524	1.5034	1.16798	0.819258	0.757162	1.16539	0.872045	0.690603	1.20176	1.38661	1.10138	2.03038	1.10028	0.63374	1.28982	1.20663	1.92608	1.32561	0.877516	0.719725	1.29716	0.807751	0.970945	0.833847	0.828201	0.920117	0.750479	0.64056	0.971013	0.962432
ENSG00000046653_GPM6B_chrX-:13771030-13938638	2.05139	0.412645	1.72337	2.30221	2.68843	2.04998	2.07892	1.47894	2.82873	1.35314	1.96025	2.10083	2.36199	2.12159	0.877963	1.95111	1.30031	1.30236	1.61451	1.88413	1.03245	2.24198	1.99097	2.09807	2.08168	2.06171	1.86973	1.72657	2.30761	1.50534	1.93293	1.82307	1.39086
ENSG00000046774_MAGEC2_chrX-:142202344-142205290	0	0	0.0395829	0	0	0.0322614	0	0.0724415	0	0	0	0	0	0	0	0	0	0	0	0	0	0	0	0	0	0	0	0	0	0	0	0	0
ENSG00000046889_PREX2_chr8+:67952117-68237030	0.191755	0.0328967	0.0931631	0.225759	0.448117	0.112202	0.110693	0.0494413	0.211666	0.106518	0.1882	0.298941	0.376419	0.0622674	0.0206457	0.0926406	0.0956535	0.154441	0.166147	0.0646145	0.0151237	0.485031	0.515482	0.536757	0.419462	0.505644	0.539433	0.361571	0.587722	0.200534	0.765439	0.786662	0.255944
ENSG00000047056_WDR37_chr10+:1049537-1132297	0.575752	0.383678	0.514612	0.327233	0.619396	0.442443	0.285165	0.331563	0.383974	0.314263	0.47235	0.310059	0.343644	0.467325	0.0720664	0.217956	0.423656	0.455613	0.270925	0.32531	0.373154	0.465854	0.501541	0.505645	0.460784	0.441937	0.406606	0.374683	0.497797	0.407841	0.413426	0.498813	0.367577
ENSG00000047188_YTHDC2_chr5+:113513682-113595285	0.564569	0.340384	0.455694	0.439053	0.949625	0.331013	0.327251	0.387914	0.411161	0.533116	0.589552	0.642216	0.599058	0.450465	0.0819408	0.538125	0.359081	0.704358	0.550167	0.497432	0.643338	0.379621	0.38128	0.772542	0.351992	0.483497	0.425911	0.211387	0.407378	0.309248	0.438902	0.519213	0.429203
ENSG00000047230_CTPS2_chrX-:16588002-16712936	0.335434	0.0668853	0.161802	0.262372	0.358951	0.240305	0.173796	0.280062	0.200631	0.0959539	0.147196	0.253145	0.185441	0.293179	0.0716193	0.221133	0.116238	0.259184	0.208524	0.166127	0.106304	0.178582	0.174103	0.236199	0.165467	0.191734	0.187654	0.149511	0.210585	0.171224	0.246556	0.236208	0.113579
ENSG00000047249_ATP6V1H_chr8-:53715556-53843558	0.279698	0.260744	0.348547	0.392686	0.332671	0.387375	0.234301	0.298477	0.300424	0.321683	0.262419	0.458812	0.573582	0.505979	0.219773	0.317341	0.363112	0.35613	0.27073	0.303572	0.344542	0.369839	0.36681	0.359797	0.329311	0.321475	0.294956	0.333385	0.370202	0.398126	0.324082	0.290704	0.369669
ENSG00000047315_POLR2B_chr4+:56977721-57031168	1.29332	1.03875	1.37522	1.24342	1.05574	1.21387	0.990794	1.32088	1.08076	1.18118	1.57233	1.28951	1.80543	1.48957	0.458659	1.59466	1.10707	1.45763	1.51659	1.42107	1.51548	1.07395	1.22878	1.39929	1.08859	1.1445	1.08023	1.09617	1.34093	1.07575	1.21574	1.20224	1.72866
ENSG00000047346_FAM214A_chr15-:52581316-52709817	0.469	0.342464	0.267839	0.349591	0.926588	0.259354	0.28946	0.140235	0.366671	0.25051	0.407466	0.309917	0.471994	0.414453	0.0525718	0.332371	0.24233	0.268208	0.262516	0.238779	0.281666	0.268397	0.272791	0.422859	0.225818	0.284223	0.149656	0.139078	0.358325	0.145057	0.253806	0.245262	0.326649
ENSG00000047365_ARAP2_chr4-:35948220-36244509	0.112047	0.148272	0.12597	0.20595	0.132792	0.139303	0.164891	0.0946667	0.552395	0.173611	0.0948294	0.327345	0.408064	0.102076	0.0729471	0.324302	0.169138	0.213237	0.122368	0.154391	0.0945201	0.133434	0.106684	0.135948	0.145037	0.175848	0.0914092	0.070864	0.144637	0.100899	0.0896032	0.124345	0.0188852
ENSG00000047410_TPR_chr1-:186311651-186375693	1.619	1.26355	1.57911	1.67163	1.94828	1.36833	1.17361	1.06873	1.37235	1.49625	1.90141	1.64846	1.43686	1.57921	0.932118	1.48461	1.31936	1.83344	1.56399	2.08419	1.71847	1.30535	1.35884	1.64047	1.36561	1.48176	1.26384	1.14951	1.44004	1.30475	1.14774	1.47584	1.93562
ENSG00000047457_CP_chr3-:149162409-149222055	0.175389	1.27231	0.896202	0.672353	0.136973	0.45256	0.499286	0.144721	0.342149	0.740418	0.0617743	0.651511	1.80085	1.85455	0.0960593	0.0428841	0.52451	0.303411	0.155753	0.0671707	0.716296	1.1303	0.890167	1.87548	1.74208	0.567096	0.52761	0.847549	0.856975	1.80369	1.47077	1.11723	0.0657251
ENSG00000047578_KIAA0556_chr16+:27550132-27780369	0.261375	0.0826267	0.310953	0.300585	0.228827	0.182798	0.140034	0.210918	0.163484	0.170453	0.149633	0.334454	0.2383	0.235973	0.0569656	0.108573	0.15521	0.304334	0.208221	0.180159	0.135401	0.237267	0.233315	0.196119	0.196509	0.201474	0.26095	0.138893	0.29116	0.174375	0.230472	0.204328	0.274581
ENSG00000047579_DTNBP1_chr6-:15522800-15663058	0.145551	0.13993	0.154855	0.155846	0.108164	0.15631	0.105233	0.204034	0.156835	0.175743	0.201839	0.160281	0.104382	0.0978092	0.191148	0.157657	0.195039	0.178205	0.180116	0.224769	0.153025	0.179382	0.154439	0.150976	0.163793	0.17014	0.193422	0.204463	0.146718	0.189643	0.24871	0.193287	0.106126
ENSG00000047597_XK_chrX+:37685758-37732130	0.0164494	0.0264233	0	0.0998305	0.0162159	0.00413803	0.00927133	0.0509884	0.0308939	0.021746	0.0230107	0.0755734	0.287976	0.00906353	0.00821932	0.0549289	0.0170635	0.0257003	0.00603174	0.00801783	0.0294199	0.0423944	0.0218287	0.113413	0.10839	0.0331004	0.0637009	0.00396115	0.0280926	0.0211401	0.00741079	0.048563	0.0164684
ENSG00000047617_ANO2_chr12-:5531868-5946232	0.00123372	0.00198813	0.00227998	0.00334462	0.00151998	0.00301122	0.00156049	0.00316458	0.00465195	0	0.00712073	0.00452305	0.00226804	0.000678164	0	0.00312939	0.0042198	0.00615333	0.00135221	0.00314575	0.00142479	0.0121005	0.00899704	0.00895104	0.0291714	0.0132875	0.0131065	0.00509581	0.0174602	0.00611523	0.00705023	0.029542	0.00185234
ENSG00000047621_C12orf4_chr12-:4487727-4538508	0.580772	0.349689	0.424391	0.483081	0.448594	0.498884	0.270297	1.38965	0.480588	0.411507	0.519151	0.446775	0.427391	0.618437	0.232394	0.4749	0.451253	0.607076	0.618823	0.482283	0.605387	0.332686	0.446921	0.56799	0.255069	0.441103	0.352305	0.323164	0.389609	0.371459	0.39258	0.461765	0.436108
ENSG00000047634_SCML1_chrX+:17737448-17754988	0.348072	0.338806	0.356419	1.02635	1.00082	0.344368	0.512109	0.655348	0.583702	0.943756	0.920413	0.904326	0.911855	1.01574	0.0323245	1.05473	0.698514	1.04908	0.810014	0.891103	1.23983	0.525345	0.636197	0.795084	0.460206	0.609191	0.547957	0.288901	0.567298	0.326161	0.575481	0.664761	1.7675
ENSG00000047644_WWC3_chrX+:10015561-10144478	0.214344	0.245629	0.282207	0.283357	0.311781	0.286353	0.174669	0.367341	0.440846	0.198491	0.42353	0.264254	0.277858	0.274182	0.128964	0.0973356	0.252016	0.378312	0.327325	0.310983	0.220511	0.314583	0.324529	0.277162	0.308075	0.290178	0.219031	0.238173	0.319096	0.231528	0.254176	0.264391	0.799171
ENSG00000047648_ARHGAP6_chrX-:11137542-11665701	0.0311321	0.00778324	0.0429882	0.048839	0.00832777	0.0553194	0.0382772	0.0193394	0.0123497	0.0532534	0.0126722	0.0523501	0.0619936	0.0313219	0.00541754	0.0267856	0.0442246	0.0506108	0.0147831	0.0161452	0.014835	0.064376	0.0609706	0.0801894	0.0841501	0.0530309	0.0421711	0.031689	0.0693713	0.0396491	0.0338468	0.0945442	0.0106247
ENSG00000047662_FAM184B_chr4-:17629305-17781512	0.00837587	0.0121353	0.0511084	0.0790108	0.351057	0.0355399	0.0197007	0.0256447	0.0428482	0.0212044	0.126764	0.145538	0.0184199	0.0481247	0.0493704	0.122572	0.0135328	0.0656341	0.0909848	0.0902018	0.0205502	0.126031	0.117384	0.248377	0.0970915	0.097373	0.16665	0.0918755	0.201338	0.0784633	0.0489585	0.196628	0.0409041
ENSG00000047849_MAP4_chr3-:47850689-48089272	1.25477	0.702925	1.93747	1.66239	1.16243	2.14605	1.57554	2.05551	2.09145	1.38857	1.51645	1.78907	1.73012	1.66229	0.443387	1.11962	1.55339	1.42803	1.49526	1.28725	0.75397	1.69983	1.53967	1.8771	2.15881	1.94339	1.92194	1.91721	1.36547	1.75292	1.68127	1.69782	1.01416
ENSG00000047932_GOPC_chr6-:117560268-117602542	0.915942	0.67944	0.805723	0.881096	1.66159	0.671163	0.698079	0.672399	0.933692	0.826197	1.21033	0.8275	0.610271	0.635101	0.5742	1.06042	0.717846	1.11648	1.13113	0.941141	0.684316	0.742389	0.903821	1.37379	0.707298	0.810822	1.00573	0.582685	1.06547	0.692834	0.954399	0.936431	0.592573
ENSG00000047936_ROS1_chr6-:117288299-117425855	0.00185779	0.00299343	0	0.0073173	0.000915934	0	0.00313211	0.00158967	0.00100222	0.00442498	0.00585259	0	0.000976455	0	0	0	0	0.0021837	0	0.00135457	0.00571411	0	0	0	0	0.00352302	0.000708061	0	0.000637398	0.00256165	0	0	0.0030986
ENSG00000048028_USP28_chr11-:113797873-113875570	0.252934	0.263527	0.364955	0.315205	0.445773	0.298327	0.206533	0.265458	0.291506	0.294671	0.290539	0.277533	0.216388	0.383678	0.153842	0.245243	0.276921	0.445771	0.336341	0.307799	0.38475	0.212245	0.219759	0.454165	0.227087	0.335081	0.263956	0.219207	0.275551	0.236443	0.317179	0.251807	0.167786
ENSG00000048052_HDAC9_chr7+:18086948-19002416	0.0432008	0.0225603	0.0254646	0.0289183	0.0897976	0.0235263	0.0187232	0.0267562	0.0459591	0.03118	0.016646	0.0269159	0.015329	0.0314323	0.0124715	0.0446762	0.0174568	0.04143	0.0707951	0.0474703	0.0764398	0.0323241	0.0162482	0.0379845	0.0442169	0.0373545	0.0266753	0.0391456	0.0442422	0.0275501	0.0242572	0.0344429	0.018892
ENSG00000048140_TSPAN17_chr5+:176647386-176659054	1.81635	1.58	1.99681	1.76151	1.30747	1.76445	1.14871	1.71993	1.44391	1.92172	1.79086	2.20638	1.79353	1.93121	1.68949	1.51143	1.57826	2.57433	2.15281	2.54866	2.47257	1.94285	2.09323	2.14604	1.7833	1.83178	1.92431	1.89992	1.82479	2.05794	2.07856	1.84207	1.90804
ENSG00000048162_NOP16_chr5-:176383937-176388975	1.7246	1.23959	1.88743	1.86329	1.70249	1.62715	1.22369	1.926	0.948529	1.85939	1.78333	2.00492	1.71928	2.14504	2.38796	1.73216	1.36583	2.22702	1.94643	2.21496	2.26912	1.4116	1.97662	1.34253	1.11586	1.44501	1.71917	1.54778	1.14983	1.40606	1.4111	1.46723	1.69732
ENSG00000048342_CC2D2A_chr4+:15469864-15601557	0.263686	0.0537598	0.240792	0.257237	0.234442	0.238207	0.175553	0.140765	0.117597	0.10846	0.192757	0.258163	0.433783	0.212924	0.13167	0.235904	0.14807	0.168903	0.166645	0.146588	0.0686113	0.23819	0.261379	0.282807	0.315927	0.260839	0.210272	0.295164	0.281072	0.173401	0.403578	0.372877	0.155862
ENSG00000048392_RRM2B_chr8-:102204501-102239118	0.775457	0.564339	0.521496	0.828144	0.827621	0.543879	0.746707	0.773758	0.896522	1.28952	0.675963	0.891507	1.29287	0.715111	0.043505	1.29609	1.14696	0.649685	1.14186	1.00565	1.48429	0.881839	0.954376	1.31359	0.735047	1.04467	0.819419	0.916572	0.88883	0.777939	0.894453	0.908772	0.538863
ENSG00000048405_ZNF800_chr7-:127346789-127431924	0.374824	0.20816	0.167573	0.232153	0.341181	0.19598	0.132997	0.264585	0.254746	0.377908	0.390538	0.336126	0.399919	0.212939	0.0200635	0.465174	0.265666	0.389135	0.468197	0.370642	0.345869	0.132133	0.241225	0.240926	0.195286	0.188838	0.161159	0.0920625	0.188062	0.132126	0.196438	0.15944	0.222498
ENSG00000048462_TNFRSF17_chr16+:11965106-11968068	0.124051	2.43681	0.0393719	0.0827774	0.122353	0.0634797	0.0710522	0.106783	0.154442	0	0.088069	0.101968	0.130086	0.135791	0	0	0	0.0981092	0.0916824	0.17749	0.546863	0	0	0.106814	0.0311409	0.095113	0.0643463	0.147495	0.0293173	0.199886	0	0	0.0285363
ENSG00000048471_SNX29_chr16+:11976736-12574289	0.103999	0.13647	0.144063	0.122369	0.115668	0.143738	0.100027	0.147941	0.228342	0.111536	0.0923776	0.107175	0.063992	0.107818	0.0335094	0.0512171	0.156141	0.0733133	0.0966006	0.0703217	0.0751123	0.11251	0.102917	0.125329	0.162543	0.135083	0.0967826	0.103186	0.146411	0.121079	0.118127	0.0946856	0.0718703
ENSG00000048540_LMO3_chr12-:16548372-16610594	0.411909	0.0773822	0.188476	0.983013	1.58124	0.464637	0.535303	0.050106	0.4512	0.122056	0.582322	0.296642	0.714251	0.46676	0.165242	0.966747	0.161974	0.223347	0.19362	0.126145	0	0.423075	0.367069	0.428895	0.299267	0.523883	0.194519	0.434467	0.523735	0.0686272	0.00828198	0.533401	0.260312
ENSG00000048544_MRPS10_chr6-:42206800-42217865	1.41906	1.3683	1.34487	1.58841	1.45678	1.17122	1.2822	1.60841	1.34362	1.67914	1.46928	1.46163	1.18337	1.58005	1.21228	2.29384	1.47259	1.54643	1.73025	1.85441	1.55414	1.16219	1.52321	1.18159	1.12791	1.32637	1.44421	1.30406	1.53105	1.12132	1.19853	1.35027	1.46411
ENSG00000048545_GUCA1A_chr6+:42155405-42180056	0.00517758	0	0	0.0253612	0.0152575	0	0.00872216	0.0735375	0.00279461	0.00822011	0	0.0126364	0.0162604	0.00569002	0.126125	0	0.00644359	0.0241861	0.0225637	0.0225109	0	0.0492521	0.020541	0.0777715	0.018784	0.0350024	0.0196268	0.0620711	0.14218	0.0478435	0.00697156	0.0366936	0
ENSG00000048649_RSF1_chr11-:77659995-77821017	0.561773	0.462045	0.367928	0.384219	0.616133	0.317408	0.32053	0.293446	0.643842	0.307927	0.942146	0.341791	0.395305	0.382604	1.05157	0.54972	0.326017	0.395166	0.473532	0.392823	0.375726	0.340073	0.423299	0.529799	0.401624	0.444137	0.343005	0.271014	0.50721	0.406536	0.351466	0.401346	0.58316
ENSG00000048707_VPS13D_chr1+:12230066-12512047	0.485844	0.277409	0.697254	0.558602	0.325512	0.695334	0.413427	0.316737	0.492935	0.331412	0.257797	0.415919	0.49962	0.615095	0.0931669	0.33532	0.313831	0.414958	0.289881	0.279219	0.283122	0.471194	0.418318	0.495354	0.556651	0.428807	0.381236	0.338826	0.488192	0.362019	0.420899	0.453846	0.290161
ENSG00000048740_CELF2_chr10+:11005320-11336675	0.500627	0.32472	0.323294	0.26526	0.382043	0.342915	0.321313	0.260836	0.223736	0.55553	0.443006	0.333963	0.355762	0.41158	0.0336339	0.380083	0.509861	0.306925	0.361052	0.238505	0.353436	0.294376	0.308709	0.423384	0.316029	0.334859	0.247666	0.236284	0.421369	0.342671	0.428615	0.373083	0.391224
ENSG00000048828_FAM120A_chr9+:93451721-93566107	0.978215	0.912046	0.823661	0.988212	0.793415	0.728861	0.681444	0.845967	0.909114	1.14111	0.919385	0.801709	1.14239	0.782086	0.195049	0.824476	1.02645	0.905005	0.900112	0.945831	1.35244	0.899824	1.06693	0.944381	0.939919	0.882713	0.768169	0.771645	1.04649	0.977457	0.917922	0.881237	1.03473
ENSG00000048991_R3HDM1_chr2+:135531454-135725270	0.352353	0.21497	0.238858	0.345581	0.411355	0.216841	0.159925	0.292269	0.249624	0.218488	0.347269	0.249857	0.212947	0.270311	0.115546	0.222964	0.178977	0.374866	0.30984	0.189881	0.255368	0.187719	0.249828	0.298789	0.218689	0.235533	0.202278	0.169483	0.254074	0.188721	0.21741	0.256936	0.368662
ENSG00000049089_COL9A2_chr1-:40300486-40317816	2.17912	0.931152	3.46971	2.34674	1.13737	3.21024	2.07047	2.32553	3.71056	0.909063	3.70795	2.1264	3.17118	2.16518	1.82291	1.20043	1.61497	1.66737	1.44111	1.69795	0.725667	5.12499	5.16581	3.2795	4.70387	4.15689	3.44235	4.62995	5.44853	2.85167	4.83323	5.23666	1.41269
ENSG00000049130_KITLG_chr12-:88492792-88580851	0.10228	0.0243677	0.0410175	0.299066	0.563812	0.0566993	0.161985	0.105378	0.0717905	0.187968	0.0332048	0.24901	0.600386	0.161393	0.00649628	0.166865	0.0825579	0.181028	0.231793	0.142979	0.363695	0.0878915	0.191351	0.198231	0.0448128	0.0614852	0.0219586	0.0533113	0.127634	0.0756789	0.127246	0.100454	0.362313
ENSG00000049167_ERCC8_chr5-:60873830-60945073	0.258879	0.11532	0.189395	0.286497	0.243587	0.15581	0.157561	0.26315	0.170509	0.181981	0.226575	0.181334	0.190533	0.188361	0.275145	0.250293	0.172493	0.25993	0.255341	0.224875	0.215261	0.144532	0.167632	0.178897	0.147853	0.175491	0.202523	0.129551	0.17593	0.0883286	0.160047	0.190457	0.143545
ENSG00000049192_ADAMTS6_chr5-:65148735-65481920	0.148986	0.00617238	0.038155	0.115278	0.100443	0.0378522	0.0389515	0.0215085	0.00928301	0.0091194	0.006442	0.139513	0.0553806	0.0395243	0.0584536	0.0384439	0.00143264	0.048788	0.0225362	0.0205542	0.041358	0.00966212	0.00890075	0.0114494	0.021382	0.0222538	0.00641838	0.0082571	0.017528	0.00949534	0.0467991	0.0182147	0.00358131
ENSG00000049239_H6PD_chr1+:9234774-9271337	1.30245	1.30626	1.65579	1.46467	1.0714	1.37507	0.903673	1.30716	1.62039	1.06099	0.66097	1.76643	1.65296	1.48872	0.944035	1.47088	1.33919	1.69965	1.45848	1.75485	1.53973	1.84323	1.80567	1.63103	1.7473	1.60941	1.31642	1.46517	1.95836	1.91127	1.94892	1.67541	1.20007
ENSG00000049245_VAMP3_chr1+:7771268-7781432	3.17493	2.75016	3.33865	3.94012	2.33588	3.45424	3.37217	3.6078	3.93382	3.59377	2.33715	3.36353	3.45312	3.22326	2.25307	3.69513	3.95266	3.06709	3.42873	3.16129	3.56685	3.27537	3.53128	3.31879	3.30188	3.57296	3.34897	3.51172	3.47122	3.49455	3.52989	3.23482	1.74475
ENSG00000049246_PER3_chr1+:7784319-7845177	1.12981	0.252549	0.927435	0.741882	0.533928	1.09041	0.75929	0.635253	0.641516	0.239431	0.644807	0.471575	0.526811	0.59819	0.0463527	0.323483	0.305337	0.646102	0.631417	0.259977	0.625453	0.664837	0.66333	1.53329	1.11906	0.731047	0.828318	0.887961	0.923691	0.42982	1.08696	1.37556	0.84872
ENSG00000049247_UTS2_chr1-:7843082-7853512	0.0243134	0.0580992	0	0	0	0.0273769	0	0	0.00659664	0.405051	0	0.196045	0.0128263	0.0267024	0	0.119392	0	0.02854	0.0266281	0	0.055554	0	0.016208	0.0311391	0.00891005	0	0	0.0262156	0	0.0268033	0.0326632	0	0
ENSG00000049249_TNFRSF9_chr1-:7915893-7943165	0.0551912	0.356425	0.0718542	0.022943	0.0410047	0.0279135	0.0312893	0.0818709	0.0594417	0.044029	0.0292813	0.0227636	0.0340826	0.0406485	0.368993	0.0921913	0.0346056	0.0380735	0.108844	0.0536742	0.641999	0.0344223	0.0216529	0.0551098	0.0371157	0.0558392	0.0387701	0.0333354	0.0380819	0.0357639	0.0312432	0.00558789	0.0340172
ENSG00000049283_EPN3_chr17+:50532542-50543750	0	0	0.0105073	0.0443322	0.044296	0.0170453	0	0.00972832	0.118088	0.0533953	0.242379	0.0276493	0.104057	0.0124858	0.130354	0	0	0.0526729	0.0247954	0	0	0	0	0.225521	0.0409977	0.00863301	0.0343591	0	0.00780402	0	0	0	0.0226649
ENSG00000049323_LTBP1_chr2+:32946971-33399509	0.0182487	0.0250569	0.0335578	0.100391	0.0188147	0.0730651	0.0404112	0.0284833	0.069894	0.0315342	0.00888554	0.17063	0.413993	0.0738517	0.00674126	0.0970587	0.0890093	0.120687	0.0877057	0.154914	0.100814	0.0464779	0.0225484	0.169541	0.0553607	0.0468362	0.0298284	0.0147597	0.0123495	0.124324	0.0155234	0.0290586	1.07133
ENSG00000049449_RCN1_chr11+:31812390-32105755	0.277473	0.0990861	0.363456	0.270868	0.419737	0.35194	0.187898	0.149692	0.0802282	0.217555	0.384709	0.401425	0.529251	0.291372	0.127724	0.305875	0.15278	0.349547	0.315412	0.509661	0.463284	0.380378	0.457457	0.470672	0.405343	0.281308	0.297522	0.320296	0.442418	0.4381	0.326983	0.472809	1.29594
ENSG00000049540_ELN_chr7+:74027788-74069907	1.52347	0.301394	1.13627	2.91952	1.29633	1.20841	0.987748	2.02039	0.548925	0.84472	0.745943	2.56047	3.45118	2.41278	0.942265	2.11526	1.597	2.58891	1.56129	1.46677	1.57051	0.912112	0.82433	0.886127	1.33177	0.730808	0.948531	0.728463	0.735814	1.21115	1.13326	1.02164	0.955725
ENSG00000049541_RFC2_chr7-:74231498-74254458	0.889922	0.708987	1.04245	1.32216	1.01416	1.03567	0.671269	1.79921	0.805171	1.38935	1.69988	1.34995	1.08929	1.25032	1.79232	1.81073	1.21814	1.80748	1.8369	1.76687	1.44564	0.864174	0.983782	0.836952	0.928519	0.909897	1.08847	0.910861	0.751108	1.1368	0.933677	0.980116	1.4819
ENSG00000049618_ARID1B_chr6+:156777373-157210779	0.152168	0.167497	0.236172	0.174409	0.281993	0.17632	0.121152	0.18433	0.254845	0.128222	0.254704	0.135297	0.114102	0.122713	0.0425792	0.11509	0.159117	0.226743	0.219724	0.154058	0.114368	0.207103	0.214111	0.234172	0.226253	0.178175	0.215303	0.161819	0.283629	0.185026	0.23327	0.255663	0.401035
ENSG00000049656_CLPTM1L_chr5-:1317743-1345099	1.37155	2.01412	1.70266	1.71881	1.57684	1.33851	1.2088	1.73243	1.40565	1.57645	1.57003	1.8826	1.63573	1.78361	1.22139	1.57219	1.49115	2.11392	1.93607	2.15475	1.99762	1.80186	2.01776	1.64848	1.6765	1.56067	1.9591	1.85572	1.88054	1.79571	1.90519	1.76825	1.91041
ENSG00000049759_NEDD4L_chr18+:58044366-58401540	0.0561672	0.0254514	0.0662864	0.0910064	0.0628318	0.0682979	0.0480952	0.172155	0.152814	0.098935	0.198063	0.111627	0.197288	0.151861	0.0816514	0.135204	0.136411	0.247639	0.243485	0.10224	0.130111	0.0688178	0.0424404	0.149458	0.0880728	0.0692234	0.0517043	0.0463669	0.0423403	0.105089	0.0385468	0.0342166	0.107029
ENSG00000049768_FOXP3_chrX-:49250435-49264826	0.0945678	0.851288	0.125764	0.101529	0.00873178	0.0652696	0	0.116777	0.0609859	0.0956092	0.142242	0.0533539	0.0639228	0.0667933	0.0132202	0	0.0858919	0.0309995	0.0758796	0.050909	0.775091	0.0326377	0.0635498	0.052272	0.05715	0.0200902	0.040059	0.0502433	0.0181679	0.0994304	0.0119218	0.0418291	0.0409261
ENSG00000049769_PPP1R3F_chrX+:49269842-49301461	0.862716	0.223015	0.846398	0.67812	1.02972	0.931927	0.501855	0.791978	1.08723	0.351848	0.835132	0.849961	0.771406	0.928053	0.575499	0.423841	0.347334	0.994076	0.668913	0.563786	0.276796	0.774161	0.626741	0.841282	0.769752	0.668374	0.652944	0.649438	0.669224	0.450466	0.626499	0.662126	0.560896
ENSG00000049860_HEXB_chr5+:74640022-74722647	0.667021	1.07842	0.438239	0.644271	0.262829	0.517253	0.422362	0.750851	0.929141	1.00661	0.493958	0.814351	1.06427	1.06957	0.310912	0.887077	1.17078	0.691829	0.787905	0.777946	1.38248	0.744203	0.870122	0.896855	0.642883	0.778014	1.02248	0.813642	0.883297	1.05242	0.954501	0.750787	1.02111
ENSG00000049883_PTCD2_chr5+:72320366-72368395	0.305902	0.154488	0.328665	0.319128	0.572857	0.298872	0.254551	0.256033	0.363568	0.215737	0.301991	0.330403	0.539785	0.418662	0.0962001	0.35729	0.195019	0.348594	0.377775	0.391859	0.395516	0.29584	0.307972	0.471884	0.342214	0.398255	0.362237	0.255542	0.449718	0.248933	0.365574	0.340993	0.329034
ENSG00000050030_KIAA2022_chrX-:74732848-74925485	0.0360505	0.00587228	0.017077	0.00913804	0.091263	0.0134042	0.0133716	0.00170263	0.0206131	0.00105447	0.172166	0.0384605	0.104901	0.038867	0.0255666	0.0594078	0.00988258	0.0377342	0.128008	0.00483043	0	0.041801	0.0507195	0.0414349	0.0433734	0.0363128	0.0359604	0.0161415	0.0667199	0.0243267	0.0396903	0.0597744	0.311911
ENSG00000050130_JKAMP_chr14+:59484442-59505410	1.18145	0.708084	1.02253	1.29835	1.31224	1.10208	1.06404	1.00647	1.21545	1.1696	0.840894	1.27318	1.46413	1.39292	0.540916	1.27272	1.14087	1.33085	1.18233	1.35219	1.47012	1.25021	1.33348	1.53025	1.12037	1.23105	1.3037	0.925955	1.41992	1.01698	1.52573	1.19353	1.53116
ENSG00000050165_DKK3_chr11-:11963105-12009769	0.671345	0.51305	2.33028	3.03867	1.23827	1.3989	1.49709	0.813307	1.48682	0.876655	2.33748	2.99179	2.29744	1.95015	0.884386	1.08297	1.17202	2.02973	1.41659	1.70713	0.757215	3.41026	3.3249	3.09734	3.23863	2.79199	3.92949	3.6216	3.29041	3.32665	3.7442	3.4567	2.62808
ENSG00000050327_ARHGEF5_chr7+:144355287-144380632	0.0299559	0.0982273	0.0458948	0.0441113	0.0148419	0.0225688	0.0169184	0.0919653	0.04816	0.0238552	0.0622947	0.0485511	0.0105643	0.0274627	0.029852	0.0503313	0.073471	0.029352	0.0542624	0.0073367	0.0533813	0.241082	0.265717	0.0960375	0.0752376	0.219771	0.142626	0.0742596	0.212007	0.207057	0.271785	0.0989433	0
ENSG00000050344_NFE2L3_chr7+:26152239-26187125	0.207852	0.495182	0.201998	0.15417	0.0250703	0.0672622	0.0956659	0.162916	0.244839	0.175304	0.371677	0.0954233	0.939886	0.156381	0.0378478	0.239458	0.0970531	0.193267	0.250172	0.504416	1.1227	0.0846147	0.0643265	0.339433	0.132651	0.104602	0.0547987	0.178324	0.129737	0.213843	0.524185	0.125667	0.187818
ENSG00000050393_MCUR1_chr6-:13786556-13814568	1.00213	0.679685	0.879196	0.985565	1.2984	1.15498	0.902914	1.03203	0.934452	1.225	1.48366	1.08843	0.676695	0.796813	0.960392	1.30896	0.939484	0.997677	1.0959	1.13102	0.664173	1.08019	1.18691	0.98961	1.04174	1.17982	1.13153	1.01403	0.949328	0.649863	1.16654	1.03321	0.597551
ENSG00000050405_LIMA1_chr12-:50175787-50283546	1.05819	0.27831	0.774036	0.943606	1.29964	0.701384	0.511834	0.732441	0.543289	0.522629	1.52787	0.91492	0.72014	1.08225	0.335536	1.14998	0.660469	1.08114	1.2668	1.16958	0.649527	0.802154	0.778752	1.1311	0.901633	0.764249	0.451246	0.644483	1.09308	0.656473	1.28522	0.830127	0.509717
ENSG00000050426_LETMD1_chr12+:51047961-51060424	2.395	1.83269	2.21672	2.40427	3.25583	2.31498	1.79532	1.80767	1.97035	1.93994	1.20238	2.29982	2.4194	2.46416	1.61457	2.01167	2.03215	2.28412	2.07965	2.19772	2.33057	2.08737	1.84991	2.48733	1.95508	1.98667	2.12059	1.99728	2.05517	1.72548	2.2642	2.23868	2.09596
ENSG00000050438_SLC4A8_chr12+:51391316-51515763	0.259741	0.138836	0.305286	0.620547	0.33392	0.239864	0.283814	0.262858	0.600077	0.186604	0.79151	0.632871	0.718832	0.610513	0.483481	0.398496	0.246347	0.639283	0.527873	0.307746	0.204685	0.613227	0.683002	0.76476	0.466871	0.494281	0.602882	0.330741	0.482452	0.303064	0.651589	0.686839	0.101278
ENSG00000050555_LAMC3_chr9+:131009081-131094473	0.0369553	0.0392836	0.154717	0.34982	0.0521785	0.0745522	0.090541	0.154161	0.0831527	0.0787221	0.0311512	0.147868	0.0403414	0.0485478	0.0931641	0.0595612	0.150347	0.181684	0.107494	0.425991	0.0160507	0.0588606	0.0489278	0.190592	0.071342	0.168219	0.168842	0.460744	0.211677	0.380444	0.315807	0.134761	0.25324
ENSG00000050628_PTGER3_chr1-:70852352-71047808	0.00457179	0	0.00241665	0.00515355	0.0406886	0.00196494	0	0.00111894	0.00141046	0.0041526	0.00274887	0.00159976	0	0.0114587	0.00585481	0	0	0.00153717	0	0.00285841	0.00100699	0.000485974	0	0	0.00238248	0.00297583	0	0.000470453	0	0	0.00966246	0.000780955	0.00218139
ENSG00000050730_TNIP3_chr4-:121131407-121227466	0	0.0391559	0.00491305	0	0.00393074	0	0	0	0.00358472	0.00211388	0.00837359	0.00162755	0.00139808	0	0.00991365	0	0	0.00468652	0.0174018	0.00387609	0.0661026	0	0.000884537	0.00341348	0.00484364	0.00403525	0	0.00573308	0.000912666	0	0.00358224	0.00317548	0.000888118
ENSG00000050748_MAPK9_chr5-:180233142-180292099	0.859764	0.491455	0.823577	0.86401	1.13083	0.594029	0.601438	0.877571	0.891007	0.694898	1.00384	0.943537	0.675477	0.827756	0.331586	0.573744	0.773436	0.891642	0.789321	0.64051	0.656632	0.771483	0.752317	1.0624	0.687423	0.75431	0.802813	0.630592	0.786453	0.672449	0.724348	0.578844	0.401695
ENSG00000050767_COL23A1_chr5-:178237617-178590555	0.0172847	0.0034994	0.033758	0.0318117	0.0632278	0.0105781	0.00244202	0.00371464	0.00740508	0.0397499	0.00911373	0.0324307	0.0323739	0.0385042	0.00648333	0.0255191	0.00809601	0.0190377	0.0507174	0.0152365	0.00778903	0.0165931	0.00168473	0.0245929	0.00606154	0.00329564	0.00935462	0.00104193	0.00173829	0.00856827	0.00195104	0.00216141	0.0765167
ENSG00000050820_BCAR1_chr16-:75228186-75268053	1.62641	0.299978	2.1691	1.41865	1.93448	1.75582	0.940081	1.62687	2.01792	0.958535	0.738608	1.39609	1.26685	1.95729	1.24024	0.745972	0.577897	1.88633	1.51927	1.54216	1.31763	1.61499	1.46622	1.15398	1.75802	1.2377	0.981098	1.04275	2.11897	0.860416	1.15576	1.14266	1.08624
ENSG00000051009_FAM160A2_chr11-:6211334-6234711	1.37845	0.929372	1.23862	1.63667	2.05843	1.07214	0.811106	0.927337	0.965541	1.17973	0.746514	1.51601	1.47555	1.17802	0.605357	1.18283	0.973018	1.72623	1.52104	1.76978	1.18813	1.15041	1.41051	2.10865	1.2353	1.26728	1.6616	1.22587	1.17043	0.890136	1.3636	1.25968	1.62293
ENSG00000051108_HERPUD1_chr16+:56932047-56944863	3.82871	3.52017	3.4625	3.66062	2.43213	3.65349	3.27996	2.58634	2.77726	3.60359	2.56461	3.62698	3.23396	3.45089	1.57759	3.43694	4.16898	2.81065	2.93932	3.45045	3.60542	2.7691	2.85107	2.89637	2.70835	3.34991	2.69368	3.5472	3.06789	2.95758	4.22163	2.7241	2.04758
ENSG00000051128_HOMER3_chr19-:18929200-18941261	1.93427	1.45171	3.014	2.9378	1.21759	2.87242	2.24585	2.3252	2.79508	2.327	1.72367	2.94617	2.93527	2.74819	2.46897	2.02111	2.65478	2.67983	2.49967	2.49276	2.76425	2.15585	1.69914	2.89657	2.16249	2.03205	1.57906	2.44503	1.7716	2.30822	2.2183	1.9652	2.18619
ENSG00000051180_RAD51_chr15+:40694773-40732339	0.0534551	0.0903769	0.0156457	0.155808	0.013358	0.0551998	0.039636	0.26526	0.0182401	0.109347	0.673917	0.0651341	0.0664068	0.243809	0.167903	0.309789	0.0863552	0.350006	0.343615	0.185979	0.314305	0.0521549	0.00677175	0.0116052	0.0367477	0.0205195	0.207386	0.0290835	0.0208592	0.0352425	0.0182275	0.0361244	0.491859
ENSG00000051341_POLQ_chr3-:121431426-121546641	0.0372459	0.0483718	0.013274	0.066329	0.0119829	0.0157582	0.0204438	0.08481	0.0154773	0.0604457	0.279221	0.0269018	0.0254308	0.100125	0.0473196	0.0979975	0.0260161	0.169651	0.0941675	0.110533	0.138402	0.0180274	0	0.0132359	0.0136882	0.0067224	0.0612531	0.00239271	0.00228168	0.0127997	0.00894327	0.0105629	0.108407
ENSG00000051382_PIK3CB_chr3-:138652698-138834938	0.217138	0.267607	0.124796	0.207846	0.221393	0.159081	0.161067	0.15306	0.234829	0.205432	0.137804	0.185789	0.174769	0.188416	0.0228887	0.21163	0.32758	0.162093	0.238987	0.197575	0.4737	0.137149	0.149184	0.187784	0.132815	0.149106	0.132697	0.121876	0.175155	0.120252	0.11182	0.132776	0.104307
ENSG00000051523_CYBA_chr16-:88643282-88651152	3.99198	4.79818	4.67278	3.04921	1.58947	4.43406	3.61419	4.75581	3.86543	4.86571	2.24561	3.95378	2.31175	4.06257	5.03637	4.39303	4.98426	3.99765	4.29028	4.19563	4.99966	4.5465	4.49388	4.27589	4.59122	4.5194	4.51402	5.18913	3.80904	5.88342	4.16831	3.81068	1.72911
ENSG00000051596_THOC3_chr5-:175917872-176034680	0.0589806	0.0425928	0.0507005	0.0373087	0.0725917	0.0413519	0.0219864	0.065007	0.0210966	0.0893753	0.106471	0.0756545	0.0486334	0.112225	0.065569	0.127551	0.0456081	0.0897939	0.0996576	0.0746398	0.105603	0.0225952	0.0323776	0.0560431	0.0292274	0.0263428	0.0435402	0.0380731	0.0238272	0.0387271	0.042147	0.0297552	0.0940351
ENSG00000051620_HEBP2_chr6+:138403530-138422197	1.11635	1.25412	1.27093	1.26052	0.553859	1.19408	0.935778	1.03426	0.917248	1.4872	1.4789	1.59525	1.29391	0.920215	1.37673	1.47693	1.37961	1.16649	1.16927	1.49953	1.37511	1.29274	1.49626	1.54697	1.0827	1.38448	1.35161	1.32543	1.07311	1.24323	1.40273	1.27009	1.01464
ENSG00000051825_MPHOSPH9_chr12-:123152319-123244014	0.345537	0.227241	0.20175	0.304	0.608758	0.210241	0.207728	0.343416	0.268229	0.279194	0.619768	0.286814	0.375842	0.353071	0.178194	0.305105	0.281435	0.537117	0.492419	0.361379	0.41832	0.192715	0.253511	0.415066	0.233211	0.273892	0.287983	0.166532	0.299479	0.194717	0.282341	0.27508	0.621667
ENSG00000052126_PLEKHA5_chr12+:19129751-19376400	0.256705	0.0645453	0.147884	0.081039	0.176303	0.234939	0.107786	0.0458339	0.126008	0.0309719	0.0969658	0.0687339	0.110593	0.277961	0.231449	0.0516928	0.0513535	0.0684303	0.0622731	0.08938	0.0792084	0.109373	0.0830235	0.164599	0.151603	0.11962	0.0795282	0.112572	0.100919	0.112995	0.0985276	0.123901	0.251758
ENSG00000052344_PRSS8_chr16-:31131432-31135762	0.0859903	0	0.0270458	0.0848665	0.111992	0.0437198	0	0.0250512	0.0623466	0.0461927	0	0.0356896	0.0902313	0	0.0434852	0	0.036312	0	0.182228	0.0424318	0.0882111	0.0217802	0	0.073907	0.0424331	0.0657286	0.0223306	0	0.020117	0	0.0392543	0	0.0579587
ENSG00000052723_SIKE1_chr1-:114769478-114780685	1.51127	1.11107	1.21155	1.85659	1.27894	1.09833	0.931354	1.31143	1.31034	1.80788	1.88537	1.29359	1.83851	1.41161	0.712244	1.98947	1.56535	1.61976	1.87574	1.88682	1.80596	1.12897	1.59898	1.54375	1.02292	1.33949	0.933515	0.950795	1.62687	1.01814	1.27967	1.47765	1.39565
ENSG00000052749_RRP12_chr10-:97356357-97426076	0.454082	0.5049	0.496981	0.439521	0.544591	0.414054	0.244142	0.315812	0.406685	0.331816	0.590026	0.411109	0.440071	0.578429	0.870608	0.45867	0.268035	0.511859	0.410147	0.567424	0.422888	0.408983	0.563092	0.376396	0.336009	0.384976	0.389506	0.329908	0.48653	0.426134	0.345515	0.390876	0.172827
ENSG00000052795_FNIP2_chr4+:158769137-158908049	0.359821	0.26738	0.298652	0.278267	0.160404	0.284679	0.340039	0.306732	0.708819	0.416415	0.589284	0.269374	0.406174	0.477888	0.111171	0.279476	0.615609	0.334566	0.460708	0.245017	0.351708	0.185833	0.185214	0.245012	0.297835	0.243082	0.195175	0.110217	0.267738	0.233436	0.226751	0.198874	0.106546
ENSG00000052802_MSMO1_chr4+:165327622-165343160	1.11725	0.594826	0.797561	1.81829	1.7825	1.29712	1.27158	1.14744	1.00648	0.924086	2.23107	1.87963	1.73628	1.10677	0.288864	1.82706	0.844314	1.52483	1.05336	1.78103	0.895935	1.37023	1.94254	2.17314	1.11946	2.05369	2.2795	1.588	2.01433	1.34235	1.26687	1.2402	1.76812
ENSG00000052841_TTC17_chr11+:43358931-43494933	0.78628	0.36256	0.626036	0.336778	0.811789	0.617069	0.318806	0.346556	0.456087	0.460421	0.404282	0.63607	0.60189	0.592473	0.248521	0.353743	0.468594	0.738771	0.517434	0.57555	0.630312	0.51744	0.516599	0.755019	0.509699	0.529213	0.54722	0.418507	0.679116	0.530409	0.639243	0.619327	1.06256
ENSG00000052850_ALX4_chr11-:44260443-44310166	0.00769373	0.0468962	0.0375382	0.0151412	0	0.00578542	0.0172452	0.0539801	0.00691733	0	0.00539788	0.00314261	0.0161231	0.00282367	0	0	0.00638902	0.0210064	0.00562602	0.0802096	0	0.00381627	0.005119	0.0261704	0.0479352	0.00972542	0.00976348	0.0202038	0.00879185	0.04332	0.00691254	0.00612843	1.90248
ENSG00000053108_FSTL4_chr5-:133196454-133612564	0.0152821	0.000742743	0.00764838	0.0111725	0.00875691	0.00415024	0.00103615	0	0.00545813	0	0.00387209	0.0037544	0.010296	0.00269938	0.0118923	0.00311627	0.00114725	0.00828404	0.00269181	0.00134336	0	0.00796881	0.002449	0.0143917	0.0169247	0.00302853	0.00140406	0.00375241	0.0071479	0.00118611	0.0209605	0.0138764	0.491439
ENSG00000053254_FOXN3_chr14-:89124870-89619149	0.250378	0.219111	0.170093	0.185118	0.193249	0.203614	0.166689	0.199171	0.209227	0.243078	0.179809	0.161793	0.181619	0.214896	0.036649	0.234597	0.239793	0.130733	0.186452	0.15301	0.240501	0.187372	0.151194	0.21705	0.184718	0.196287	0.129243	0.157764	0.229942	0.23033	0.21733	0.147287	0.251009
ENSG00000053328_METTL24_chr6-:110245927-110358272	0.00113763	0.00457896	0.00210246	0.00224378	0.00224193	0	0.0019183	0.00680012	0.00673577	0.00180763	0.0095424	0.00694523	0.00119549	0	0.00170014	0	0.0042447	0.00667397	0.00249271	0.0049694	0.00175151	0.0234856	0.0269816	0.0106748	0.0295638	0.0239853	0.0359689	0.0138499	0.0536332	0.0211908	0.0378338	0.0215828	0.00151841
ENSG00000053371_AKR7A2_chr1-:19303964-19312146	1.94043	1.70544	2.64317	2.487	1.78015	2.86644	2.11892	2.24625	1.7309	2.30025	1.80046	2.59684	2.86472	2.43128	2.78873	1.98898	2.13713	2.32155	2.13615	2.29313	1.96445	2.37002	2.2979	2.0983	2.66597	1.95824	2.12141	2.57617	2.20511	2.30404	2.41938	2.13824	2.90133
ENSG00000053372_MRTO4_chr1+:19251538-19260128	2.2052	1.62247	2.1973	2.16065	1.59647	2.432	1.56881	2.08405	1.63646	1.77696	1.59366	2.40385	1.85328	2.26626	2.64244	2.37584	1.50442	2.44989	2.25623	2.64046	2.06825	1.72249	2.06913	1.61656	1.48042	1.54531	1.79439	1.77381	1.58294	1.78088	1.85343	1.92955	2.3043
ENSG00000053438_NNAT_chr20+:37521214-37523693	0.808217	2.57478	1.57702	4.21497	0.544284	2.06977	1.771	7.57205	2.04426	0.423354	2.61228	3.6193	4.07556	0.868313	5.49686	1.49341	0.699019	5.35843	5.65514	2.04567	0.0773447	1.91215	1.16109	2.15666	2.09936	0.376941	1.35236	1.0569	2.17244	2.14831	2.46715	2.1706	4.73406
ENSG00000053501_USE1_chr19+:17215345-17219829	2.65942	2.25101	2.94263	3.26899	3.2503	3.18998	2.25333	2.62661	2.69123	2.44096	3.2764	3.19389	2.54609	2.83343	4.23632	3.00447	2.49874	3.14648	2.77619	3.15806	2.82549	2.73449	2.72781	2.55818	2.67583	2.66481	2.62095	2.9202	2.60198	2.18411	2.74986	2.71619	2.66535
ENSG00000053524_MCF2L2_chr3-:183178042-183428778	0.108509	0.0377236	0.0864441	0.143536	0.210554	0.104918	0.0996851	0.0255143	0.343219	0.0446851	0.594492	0.0369551	0.0772058	0.128099	0.0338981	0.0205616	0.0132715	0.19641	0.0440349	0.0639856	0.0140658	0.0831851	0.0884187	0.114882	0.0760283	0.0841882	0.0601195	0.0479766	0.0976963	0.025099	0.100183	0.120845	0.0138872
ENSG00000053702_NRIP2_chr12-:2825347-2835544	0.241879	0.283527	0.551887	0.280214	0.0840306	0.349742	0.233798	0.673508	1.2298	0.0775945	0.264335	0.1596	0.0261179	0.131642	0.603779	0.122008	0.203526	0.218456	0.180632	0.172141	0	0.375277	0.320143	0.886008	0.5733	0.26052	0.419829	0.177975	0.515259	0.304471	0.082096	0.308866	0.06545
ENSG00000053747_LAMA3_chr18+:23689442-23955066	0.00624397	0.00966618	0.0207619	0.0221479	0.0351538	0.0129633	0.00809599	0.0123025	0.0178016	0.00915103	0.00908226	0.0146481	0.0190949	0.0308829	0.00789276	0	0.00955719	0.0174356	0.00210884	0.0125775	0.0315264	0.00499853	0.00127934	0.0155703	0.024012	0.00546958	0.00986882	0.00483913	0.0101987	0.00609476	0.00969533	0.00516404	0.102903
ENSG00000053770_AP5M1_chr14+:57268908-57298742	0.966119	0.896791	0.651828	1.05757	0.975498	0.625233	0.775256	0.786076	1.18705	1.0574	0.958574	0.824163	1.01717	0.824237	0.370794	1.37769	0.770992	0.916106	1.14487	0.94302	0.848443	0.76154	0.985117	1.15904	0.806797	0.96122	0.784134	0.682314	1.17191	0.648046	0.861161	0.94818	0.624137
ENSG00000053900_ANAPC4_chr4+:25377212-25418498	1.12475	0.508066	0.700476	0.72998	0.817012	0.675232	0.491098	0.439686	0.738107	0.726865	0.487279	0.739596	0.789635	0.890751	0.637005	0.88751	0.664773	0.99585	0.817487	1.07584	1.01775	0.581159	0.640967	0.984938	0.42852	0.643475	0.588589	0.595587	0.577026	0.372818	0.669037	0.816675	0.435583
ENSG00000053918_KCNQ1_chr11+:2444683-2849109	0.0527676	0.0586686	0.121023	0.0274945	0.0170387	0.109752	0.070248	0.0878828	0.0517449	0.0839322	0.0171843	0.051667	0.0122404	0.0721805	0.0173794	0.0411349	0.123653	0.0464435	0.0584033	0.0453728	0.0572691	0.100482	0.0659308	0.0497302	0.0793651	0.0702456	0.0880711	0.0997141	0.0797227	0.155595	0.0730844	0.0460703	0.0335785
ENSG00000054116_TRAPPC3_chr1-:36136569-36156053	1.45532	1.22987	2.08039	1.80347	0.913272	1.80118	1.3373	1.5833	1.36728	1.69327	1.36652	1.81372	2.33047	2.02854	1.58119	1.82377	1.50045	1.82592	1.58703	2.10527	1.73361	2.02345	2.15581	1.95783	1.86512	2.09171	1.66592	2.19312	1.93139	1.84288	1.77693	2.47301	1.33229
ENSG00000054118_THRAP3_chr1+:36224415-36305357	1.21713	1.05851	1.32655	1.0679	0.755813	1.17297	0.774843	1.12271	1.20882	1.16173	1.27958	1.12887	1.20248	1.3286	1.09036	1.39122	1.1839	1.42277	1.3358	1.46175	1.35974	1.18267	1.27502	1.28095	1.15811	1.2108	1.15848	1.08187	1.24112	1.26713	1.25144	1.37873	1.61186
ENSG00000054148_PHPT1_chr9+:136848723-136851027	4.40881	3.98696	5.24228	5.31053	4.74179	5.3202	4.55994	5.13517	4.12234	5.11682	4.64129	5.23557	4.9898	4.85383	6.38045	4.63417	4.71686	5.28036	5.1635	5.48423	5.46598	4.94593	5.03774	5.38905	4.63168	4.98358	5.4298	5.53676	4.38371	4.67956	5.04169	5.0989	5.12104
ENSG00000054179_ENTPD2_chr9-:137048097-137054045	1.08247	0.405214	2.04024	3.57927	1.82427	0.931365	1.41084	0.920308	0.818442	0.413139	0.493066	2.76508	3.12442	0.278509	0.415894	2.34628	0.0781489	1.71255	1.32351	1.2704	0.096053	2.44073	1.33661	2.92241	2.21733	1.79784	2.13589	2.22548	1.83826	1.57596	1.07334	1.38925	1.07317
ENSG00000054219_LY75_chr2-:159803354-159904749	0.196565	0.523524	0.17022	0.155519	0.0632292	0.132975	0.135895	0.198272	0.158285	0.373939	0.0648215	0.138186	0.0948718	0.164853	0.00188362	0.18029	0.332282	0.173012	0.210535	0.108004	0.662487	0.17784	0.242479	0.253689	0.294952	0.305096	0.0948182	0.225425	0.202984	0.29016	0.181739	0.261008	0.0365648
ENSG00000054267_ARID4B_chr1-:235131633-235328219	0.476441	0.679921	0.35665	0.352344	0.471099	0.291519	0.324748	0.360518	0.730839	0.400832	0.558863	0.381008	0.360927	0.259088	1.23456	0.648516	0.393705	0.449612	0.590712	0.653661	0.582806	0.249656	0.311785	0.40879	0.278151	0.357942	0.248825	0.245081	0.38563	0.363463	0.3306	0.380149	0.586201
ENSG00000054277_OPN3_chr1-:241590101-241677376	0.152769	0.282218	0.0841647	0.115232	0.0566371	0.0390978	0.0485921	0.107454	0.0992196	0.171057	0.179395	0.126888	0.147671	0.0645556	0.0684251	0.207453	0.200616	0.153431	0.169488	0.243166	0.343651	0.139942	0.228305	0.10399	0.124746	0.0946721	0.17433	0.166987	0.178414	0.134927	0.151627	0.0832736	0.116422
ENSG00000054282_SDCCAG8_chr1+:243256033-243500092	0.226437	0.144515	0.206727	0.185947	0.120325	0.286162	0.137285	0.1884	0.192775	0.156845	0.13756	0.258659	0.227218	0.124071	0.490481	0.216879	0.205726	0.157375	0.193186	0.323027	0.298455	0.124841	0.137734	0.16465	0.15416	0.153735	0.116882	0.151191	0.143209	0.211959	0.160803	0.158053	0.135722
ENSG00000054356_PTPRN_chr2-:219289622-219309648	0.384458	0.1185	1.15262	1.19133	3.01128	1.01981	0.511451	1.27724	0.834195	1.64996	1.13795	1.42435	1.28241	1.93411	0.810758	0.0634103	0.254421	1.72908	0.626017	0.445032	1.76219	0.584806	0.0824833	1.29764	0.396364	0.0192547	0.547928	0.00458533	0.0642387	1.21011	0.453853	0.00760454	0.16112
ENSG00000054392_HHAT_chr1+:210328251-210676296	0.00696296	0.0106195	0.00778906	0.0336709	0.0104632	0.00578558	0.00618286	0.00971085	0.0118384	0.0151007	0.0161339	0.0120843	0.0256361	0.00965851	0.0114854	0.00372491	0.00729964	0.0128977	0.00482378	0.0265349	0.0095851	0.016825	0.0169936	0.0277141	0.0215313	0.0182855	0.0122638	0.0181184	0.020515	0.0191258	0.00691274	0.0196071	0.0505924
ENSG00000054523_KIF1B_chr1+:10210804-10381603	1.47953	0.40638	1.40778	1.26858	1.42947	1.3656	1.06805	1.00623	1.9242	0.62924	1.46648	1.38751	1.45388	1.36759	0.745961	1.19909	0.691559	1.45559	1.13752	1.05102	0.485755	1.0412	0.861387	1.40587	1.21753	0.970076	0.92408	0.6376	1.13195	0.655171	1.01784	0.973447	1.19363
ENSG00000054598_FOXC1_chr6+:1609971-1613897	0.803321	1.98778	0.85916	1.65004	1.13873	0.544113	0.816949	1.40168	1.42247	0.71891	0.361678	1.26835	1.86148	0.674136	1.56438	0.297771	0.669357	1.29859	0.841538	2.34544	0.90247	1.70705	1.49373	1.65307	1.29193	1.2866	1.03525	1.0845	1.54616	1.84437	1.45103	1.56965	4.27019
ENSG00000054611_TBC1D22A_chr22+:46762616-47175699	0.0975308	0.133341	0.142372	0.0793089	0.0775111	0.124277	0.0663195	0.126683	0.100729	0.108925	0.0785407	0.0970148	0.0723176	0.109378	0.063802	0.0794751	0.146108	0.103194	0.100248	0.0917858	0.185788	0.11383	0.124128	0.107915	0.120094	0.119208	0.100867	0.135072	0.108149	0.142635	0.130301	0.106488	0.0834775
ENSG00000054654_SYNE2_chr14+:63852982-64226433	0.316034	0.325212	0.256494	0.283915	0.761669	0.206963	0.121756	0.183753	0.135092	0.122517	0.33002	0.24376	0.314289	0.42771	0.167014	0.221873	0.093656	0.422906	0.301025	0.132039	0.219647	0.219075	0.268371	0.219727	0.275659	0.214274	0.202642	0.172267	0.336711	0.186653	0.362356	0.35677	0.492851
ENSG00000054690_PLEKHH1_chr14+:67533300-67589612	1.23865	0.177151	2.75037	1.60636	1.75891	1.98602	1.59078	1.64317	4.25685	0.956418	1.36115	1.64509	1.46971	1.47242	0.713581	0.417439	1.82675	1.50821	0.960009	0.654122	0.362871	1.50443	1.15183	1.74203	2.51867	2.26186	1.84408	0.81618	1.38199	1.00079	1.45465	1.32613	1.49859
ENSG00000054793_ATP9A_chr20-:51596513-51768634	0.737961	0.124945	0.957115	0.6267	1.74041	0.68757	0.492046	0.496743	1.16716	0.358759	0.972823	1.04279	0.748591	0.702785	0.0544758	0.329014	0.338868	0.856374	0.524012	0.398682	0.192475	1.09716	1.05413	0.906689	1.08311	0.760806	0.987237	0.834264	1.30444	0.537413	0.909399	1.02883	1.04134
ENSG00000054796_SPO11_chr20+:57329758-57343994	0	0	0	0	0	0	0	0	0.00483585	0	0	0	0	0	0.0133635	0	0	0	0	0	0	0	0	0	0	0	0.0068276	0	0	0	0	0	0
ENSG00000054803_CBLN4_chr20-:55997439-56005472	0	0.0127729	0.0434812	2.23963	0.0763968	0.092657	0.639985	0.0135558	0.265821	0	0.455528	3.02524	0.866519	0.0683434	0.0696721	0.153189	0.0391041	0.175951	0.0681561	1.28201	0.475915	0	0.0822637	0.283562	0	0.0357973	0	0	0	0.0685982	0.0629485	0.144582	2.86431
ENSG00000054938_CHRDL2_chr11-:74696428-74731385	0.0145569	0	0	0.00360392	0.0285589	0.00274598	0	0.0938909	0.0039398	0.0401287	0.0153034	0.0353628	0.0341854	0.0199631	0.0270805	0	0.246395	0.166324	0.0550629	0.0420441	0.00562157	0.00813032	0	0.00624728	0.0132713	0	0.00833676	0	0.00250659	0.0631681	0.00491965	0	0.0503768
ENSG00000054965_FAM168A_chr11-:73400486-73598189	0.998768	0.351653	1.27056	1.09259	1.49843	1.12389	0.773963	0.746492	1.0164	0.888032	1.18741	1.12158	1.00041	1.04392	0.0953772	1.05564	0.887106	1.02201	0.804744	0.790808	0.532692	1.58214	1.40109	1.4315	1.49248	1.36984	1.45431	1.32378	1.61586	1.06596	1.46654	1.55238	0.551437
ENSG00000054967_RELT_chr11+:73376263-73397474	1.00203	1.24731	1.2941	1.00121	0.762192	0.90285	0.515916	1.29994	1.52913	1.49207	1.16289	1.46391	1.39454	1.52758	0.548116	0.982376	1.91167	1.72623	1.27486	1.24161	2.16797	1.38307	1.5235	1.24467	1.25643	1.34193	1.41591	1.31831	1.05093	1.30356	1.04151	1.1061	1.80686
ENSG00000054983_GALC_chr14-:87837819-87993665	0.229348	0.190504	0.241078	0.383019	0.041451	0.230814	0.207172	0.311884	0.612327	0.545101	0.114396	0.448442	0.491972	0.42697	0.0623986	0.385154	0.595688	0.320406	0.41855	0.249794	0.476579	0.536896	0.525706	0.521645	0.530075	0.457232	0.483571	0.442691	0.740607	0.662852	0.527389	0.602305	0.243769
ENSG00000055044_NOP58_chr2+:202265715-202303666	1.16201	1.38049	0.934284	0.962869	1.44214	0.956513	0.701572	1.01364	0.965045	1.1799	1.19331	1.03662	1.05303	1.24687	2.15227	1.88865	0.907026	1.62464	1.43001	1.78151	1.52286	0.794091	0.848819	0.943642	0.677412	0.799808	0.77697	0.685333	0.870351	0.587314	0.678935	0.905249	1.03051
ENSG00000055070_SZRD1_chr1+:16352574-16398145	1.36363	1.52101	1.61867	1.5519	0.931113	1.6844	1.10304	1.74251	1.54098	1.74375	1.14981	1.46006	1.3684	1.45081	0.950938	1.82664	1.66648	1.67674	1.64495	1.97001	2.10243	1.48047	1.50965	1.21407	1.43216	1.37196	1.32938	1.59052	1.45528	1.72213	1.5411	1.48296	2.27797
ENSG00000055118_KCNH2_chr7-:150944960-150978315	1.03903	0.107143	0.804589	0.685394	1.53418	1.03721	0.259652	1.05016	0.25687	0.623427	0.593129	1.07178	1.31999	1.05295	0.312977	0.696407	0.119042	1.42584	1.16017	1.49014	0.156484	1.04278	0.910433	1.09253	1.06389	0.643989	1.30914	0.68506	1.19784	0.487119	0.568801	0.832326	0.522322
ENSG00000055130_CUL1_chr7+:148697913-148801036	0.722963	0.414852	0.597585	0.75352	0.607417	0.560395	0.413533	0.899525	0.553055	0.785681	0.623322	0.828604	0.63647	0.650408	0.316559	0.829087	0.600028	1.13831	0.859071	0.88031	1.00037	0.572005	0.661361	0.674258	0.57465	0.56757	0.55598	0.603371	0.658338	0.976839	0.481301	0.567886	0.770222
ENSG00000055147_FAM114A2_chr5-:153990127-154038936	0.47925	0.315441	0.442737	0.495912	0.524575	0.343468	0.305468	0.38521	0.360625	0.391401	0.478536	0.429273	0.488122	0.43644	0.214288	0.433245	0.416395	0.469069	0.499748	0.418154	0.533447	0.388421	0.443282	0.388742	0.405245	0.401741	0.444774	0.38762	0.492882	0.554643	0.435399	0.499936	0.420212
ENSG00000055163_CYFIP2_chr5+:157266078-157395595	0.834699	0.788155	0.63312	0.656724	1.33476	0.659005	0.382432	0.522221	0.590663	0.391896	1.0838	0.75902	0.925127	0.640462	0.275839	0.297789	0.244734	0.614382	0.687519	0.46165	0.339752	1.13977	1.20819	1.07348	1.36784	1.02654	1.29122	1.06059	1.82032	0.662186	1.48333	1.1356	0.791765
ENSG00000055208_TAB2_chr6+:149218640-149411613	0.496752	0.477138	0.531812	0.351028	0.369596	0.62787	0.430609	0.556156	0.480571	0.670133	0.404428	0.516419	0.349512	0.405542	0.083687	0.570391	0.598958	0.465878	0.490282	0.477556	0.613925	0.488172	0.515247	0.649618	0.552925	0.5915	0.473086	0.611539	0.52865	0.583633	0.652364	0.465879	0.396864
ENSG00000055211_GINM1_chr6+:149566293-149591748	0.777157	0.670922	0.872108	1.11855	1.39893	1.13295	1.02401	0.742645	1.3134	1.10127	1.02323	1.18772	0.807409	0.857043	0.657799	1.29238	1.0741	1.0427	0.914847	0.936395	0.954778	1.42447	1.40989	1.40807	1.30875	1.20337	1.37245	1.08711	1.69601	0.933919	1.45684	1.35567	0.716951
ENSG00000055332_EIF2AK2_chr2-:37099209-37157065	1.03297	0.828078	0.683497	1.30475	1.31195	0.64422	0.80888	0.877733	1.17252	1.11999	1.05605	0.869071	1.15799	0.915055	0.616824	1.38816	0.898377	1.21633	1.08285	0.896923	1.42579	0.853581	1.08483	1.06855	1.01883	0.999053	0.744848	0.721577	1.19549	2.1424	0.990249	0.954873	0.579994
ENSG00000055483_USP36_chr17-:78787380-78841441	1.01061	0.853824	0.945519	0.863912	1.40857	0.817671	0.619573	0.735387	0.947344	1.06646	1.17752	1.04755	0.971811	1.05614	1.40685	0.860416	0.93228	1.37719	1.0148	1.43647	1.19695	0.770007	0.902754	0.93295	0.707893	0.729617	0.662969	0.61413	0.812902	0.632995	0.831625	0.712112	1.44189
ENSG00000055609_KMT2C_chr7-:152134921-152436005	0.728562	0.409614	0.488751	0.514321	0.810247	0.446294	0.329612	0.548324	0.699713	0.503134	0.719757	0.565641	0.701118	0.511094	0.50473	0.537307	0.524746	0.935697	0.776538	0.544331	0.481001	0.536813	0.597641	0.685388	0.604833	0.618708	0.579918	0.351251	0.633544	0.416494	0.538148	0.733122	0.733497
ENSG00000055732_MCOLN3_chr1-:85018081-85048499	0.0455125	0.0433827	0.0154589	0.00827003	0.0205699	0.00630373	0.0070725	0.0107492	0.0664542	0.00666519	0	0.0405663	0.0305946	0.0137948	0.0554678	0.042058	0.00522411	0.00493298	0.00918539	0.042275	0.0383247	0.00311994	0.011134	0.0249656	0.00306117	0.028431	0.015926	0.0358339	0.0057548	0.0115485	0	0.0149809	0.0305358
ENSG00000055813_CCDC85A_chr2+:56184122-56386173	0.0269568	0.00762991	0.0934227	0.0333233	0.0658409	0.0696216	0.0503428	0.0140087	0.0380572	0.00902313	0.0289853	0.0245641	0.0243973	0.0505739	0.00848781	0	0.0357944	0.0214132	0.0138057	0.00644391	0.000974137	0.0453581	0.0283245	0.032664	0.0963554	0.020032	0.0267516	0.0248197	0.0146822	0.042313	0.00850076	0.0358236	0.0412188
ENSG00000055917_PUM2_chr2-:20248690-20352234	0.976755	0.837058	0.60763	0.833421	1.20436	0.689133	0.694103	0.760008	0.897415	0.820365	0.870292	0.798508	0.783553	0.853754	0.158883	0.999525	0.774669	0.982575	1.02819	0.939954	1.00787	0.626444	0.738584	0.99358	0.676061	0.753043	0.582655	0.535485	0.913893	0.553793	0.695338	0.752586	1.02473
ENSG00000055950_MRPL43_chr10-:100969457-100987515	1.76345	1.15461	1.9748	1.57548	2.28974	2.23469	1.4577	1.42884	1.56755	1.29787	1.65397	1.38032	1.15545	1.93411	2.06232	1.34751	1.40261	1.60797	1.19604	1.43842	1.42921	2.08599	2.07842	1.61864	1.87969	1.92929	1.85957	1.98105	1.89923	1.58281	2.09087	2.03579	1.33528
ENSG00000055955_ITIH4_chr3-:52812974-52831479	0.937178	0.637704	1.40189	1.16825	0.857599	1.36132	0.661412	0.87653	0.716471	0.739715	0.519164	1.55272	1.54976	0.805328	1.02211	0.618134	0.608579	1.291	1.23536	0.709689	0.903267	0.787413	0.463486	1.01483	0.675422	1.15382	0.673413	0.825124	0.708422	0.740823	0.995485	1.00064	0.438112
ENSG00000055957_ITIH1_chr3+:52777591-52792068	0.00880539	0.0351605	0.0162368	0.00868724	0	0	0	0.0224944	0.00475548	0	0	0.0107657	0.0812063	0.0571041	0	0	0.0326189	0.0409452	0.0192331	0.0506118	0	0.00654784	0.00585939	0.0225012	0.00642464	0	0.00671419	0.0126506	0	0.00486442	0.0118512	0	0
ENSG00000056050_C4orf27_chr4-:169729464-169757953	0.549447	0.337154	0.446071	0.567389	0.291431	0.470643	0.456851	0.546433	0.616845	0.402038	1.15281	0.598192	0.562964	0.464202	0.550901	0.864888	0.287799	0.654581	0.755983	0.82462	0.64643	0.40951	0.405636	0.391229	0.318697	0.422232	0.347771	0.44626	0.497553	0.380792	0.357073	0.451837	0.33765
ENSG00000056097_ZFR_chr5-:32354349-32444761	1.11339	0.726081	0.922359	1.10486	1.2781	0.818739	0.954149	1.10535	1.42878	1.01577	1.53025	0.984483	1.10958	1.08223	0.733152	1.18515	0.9293	1.04354	1.17307	1.05094	1.10955	1.1112	1.11832	1.19764	1.23128	1.03701	1.11844	0.81737	1.27979	0.9193	1.09388	1.16777	0.937071
ENSG00000056277_ZNF280C_chrX-:130202710-130268899	0.139812	0.0308065	0.0577534	0.101182	0.175487	0.0499326	0.0449083	0.100539	0.061191	0.106495	0.124476	0.0893471	0.0961909	0.056219	0.00288454	0.0576692	0.074981	0.0944842	0.0982116	0.0874232	0.0668458	0.0507682	0.0871989	0.0974808	0.04574	0.0715048	0.0548747	0.0329681	0.0685675	0.0440789	0.0760402	0.0894415	0.110414
ENSG00000056291_NPFFR2_chr4+:72031803-72148067	0	0	0.00406043	0	0	0	0	0	0	0	0	0	0	0.00120827	0.00164286	0	0	0.00129221	0	0	0	0	0	0.000940893	0	0	0	0	0	0	0	0	0
ENSG00000056487_PHF21B_chr22-:44881161-45009999	0.345989	0.00718053	0.234045	0.170622	0.413126	0.258109	0.106448	0.1368	0.0515189	0.0511313	0.234494	0.202441	0.218308	0.313483	0.0919427	0.0592213	0.0438093	0.355905	0.17206	0.0992376	0.0627983	0.0921176	0.0518331	0.0672068	0.0574426	0.0393774	0.0556256	0.0366495	0.0691086	0.0399554	0.0653511	0.100691	0.927989
ENSG00000056558_TRAF1_chr9-:120902392-120929173	1.31759	1.90478	1.27463	0.747666	1.08774	0.636511	0.504499	0.691018	1.4467	0.964935	0.510507	1.02034	1.80467	0.751763	0.511373	0.620665	0.820794	0.752486	1.02159	1.20939	1.83117	0.98989	0.829083	1.17475	1.03185	1.00698	0.976933	0.954475	1.34939	0.686864	0.986172	0.896475	0.412854
ENSG00000056586_RC3H2_chr9-:122844555-122905341	0.922351	0.683775	0.610654	0.761054	1.13375	0.534172	0.588924	0.70594	0.925042	0.871492	1.11449	0.682305	0.759188	0.841304	0.242526	0.859291	0.65908	0.88092	0.974702	0.922149	0.93135	0.667437	0.761212	0.851875	0.626866	0.742263	0.54918	0.459898	0.899194	0.591427	0.759946	0.709727	0.633905
ENSG00000056736_IL17RB_chr3+:53846579-53865800	1.58774	0.142813	0.899355	1.8687	2.24094	1.63056	0.879662	0.531871	0.704115	0.473424	0.570338	2.4194	2.89527	0.760735	0.412325	0.685799	0.236304	1.08546	1.47982	0.712525	0.136728	2.77937	2.4011	2.0542	2.58624	2.14377	2.96253	2.50079	3.19081	1.15123	2.68197	3.26317	2.85011
ENSG00000056972_TRAF3IP2_chr6-:111556453-111606278	0.291745	0.347531	0.340686	0.636464	0.314655	0.55631	0.310353	0.323208	0.205999	0.409176	0.493395	0.566514	0.272005	0.313171	0.505974	0.482644	0.511174	0.375093	0.433958	0.350383	0.219522	0.708758	0.826436	0.41015	0.714213	0.548984	0.673541	0.758881	0.914197	0.49989	0.785554	0.974049	0.140254
ENSG00000056998_GYG2_chrX+:2828787-2882818	0.0579792	0.0797643	0.103388	0.819998	0.0459139	0.591297	0.413584	0.631086	0.275646	0.235444	0.312056	0.370713	2.14456	0.23473	0.150988	0	0.107828	0.396412	0.234122	0.300974	0.00726986	0.533354	0.429468	0.998644	1.01265	0.753563	0.399118	0.948389	0.238797	0.752759	0.771625	0.446119	0.23689
ENSG00000057019_DCBLD2_chr3-:98795940-98901689	0.211082	0.0814599	0.232754	0.269084	0.296314	0.121067	0.132407	0.140827	0.156201	0.342237	0.653357	0.269113	0.732406	0.456442	0.107911	0.366584	0.179533	0.45774	0.269947	0.824577	1.14356	0.17253	0.233943	1.10562	0.192012	0.217645	0.152831	0.136011	0.293172	0.324742	0.528697	0.264427	0.297881
ENSG00000057149_SERPINB3_chr18-:63637718-63661963	0	0	0	0	0	0	0	0	0	0	0	0	0	0	0.00786144	0	0	0	0	0	0	0	0	0	0	0	0	0	0	0	0	0	0
ENSG00000057252_SOAT1_chr1+:179293713-179358680	0.900131	0.747053	0.466834	0.422756	0.415196	0.554321	0.550682	0.727655	1.06371	1.18162	0.337933	0.683329	0.716918	0.902784	0.113117	0.977831	1.27293	0.638273	0.810314	0.813757	1.2536	0.515785	0.690568	0.685515	0.45831	0.651208	0.60577	0.543254	0.605179	0.858806	0.621546	0.509491	0.129324
ENSG00000057294_PKP2_chr12-:32790744-32896840	0.0191541	0.100354	0.0341259	0.0317483	0.0398339	0.0126231	0.0141587	0.0255497	0.0212897	0.0303239	0.0226319	0.0291908	0.0113531	0.00528879	0.0890618	0	0.0089747	0.0112892	0.0105287	0.0517716	0.00555668	0.0388711	0.0151412	0.0376659	0.050077	0.013655	0.0109771	0.060269	0.0253993	0.0380544	0.0494761	0.005745	0.13431
ENSG00000057468_MSH4_chr1+:75796881-75913238	0.00767144	0.00265442	0.00304396	0.00108364	0.00216468	0.00412281	0.0018522	0	0.00827279	0	0.00461457	0.00268627	0.00230765	0.00361889	0	0	0.00954524	0.00901406	0.00480966	0.00798839	0.00506751	0.00244735	0.00437609	0.00563168	0.000800858	0.00665657	0.000837025	0.00079018	0.00451508	0	0.00147974	0.00262202	0.00658567
ENSG00000057593_F7_chr13+:113105787-113120681	0.192593	0	0.19977	0.0334863	0.00843773	0.0444671	0.0286734	0.0146163	0.00462254	0	0.0356659	0	0.0268147	0.091406	0.0127757	0	0.0106495	0.0495986	0.037157	0	0	0.00636491	0	0.00732888	0.0186549	0	0.019492	0.0122978	0.0117291	0.00472844	0.0229502	0.0102157	0.115575
ENSG00000057608_GDI2_chr10-:5765222-5842132	1.5746	1.50011	1.29071	1.0423	1.34367	1.24482	1.15219	1.31827	1.28388	1.43759	1.25326	1.01183	0.97284	1.42333	0.769322	1.2932	1.4894	1.11975	1.35677	1.31822	1.65891	1.22649	1.40389	1.21016	1.25618	1.35036	1.32274	1.14305	1.4083	1.46515	1.39004	1.35718	1.16485
ENSG00000057657_PRDM1_chr6+:106086319-106109939	0.816967	1.68286	0.564269	0.541327	0.137324	0.383523	0.389687	0.689909	0.636417	0.962131	0.191618	0.707978	0.245285	0.694788	0.123981	1.14995	1.57345	0.566371	0.570757	0.728127	1.33323	0.370435	0.306796	0.640412	0.397597	0.607865	0.385061	0.855743	0.505385	0.529057	0.711044	0.493393	0.11456
ENSG00000057663_ATG5_chr6-:106184475-106325820	0.160761	0.105411	0.0993467	0.170655	0.144943	0.101693	0.121383	0.1554	0.139839	0.223315	0.160095	0.170959	0.102722	0.110037	0.0929409	0.23664	0.183754	0.139754	0.242217	0.225426	0.181689	0.121131	0.153853	0.184348	0.100604	0.130536	0.137933	0.122205	0.159044	0.115978	0.129311	0.128089	0.0712648
ENSG00000057704_TMCC3_chr12-:94567123-94650562	0.338538	0.191694	0.518027	0.422827	0.397514	0.513812	0.514165	0.507586	0.993481	0.504513	0.170045	0.339248	0.201093	0.344474	0.0995561	0.439215	0.749369	0.224736	0.240761	0.232652	0.295551	0.448495	0.454896	0.548637	0.805708	0.569187	0.281285	0.464365	0.622778	0.659488	0.613054	0.377778	0.510603
ENSG00000057757_PITHD1_chr1+:23778404-23788232	2.39415	1.86907	2.45984	2.55472	2.04273	2.71605	2.21271	2.42834	2.58843	2.17821	2.29488	2.30422	2.84	2.584	1.98755	2.07199	2.11971	2.50201	2.19482	1.9559	2.24783	2.11226	2.39408	2.2853	2.24917	2.14482	2.21259	2.40974	2.0697	1.81455	2.16583	2.09556	2.1437
ENSG00000057935_MTA3_chr2+:42494568-42756947	0.192243	0.059249	0.196758	0.155701	0.299518	0.209268	0.108424	0.119184	0.142997	0.0936991	0.149775	0.15368	0.183446	0.233408	0.057125	0.141276	0.0990557	0.155696	0.113954	0.130343	0.114637	0.17697	0.236682	0.150742	0.174141	0.187701	0.145061	0.16634	0.254577	0.097949	0.184053	0.20725	0.238944
ENSG00000058056_USP13_chr3+:179652754-179789401	0.170146	0.0692006	0.135297	0.160571	0.356881	0.0998255	0.102043	0.205586	0.229512	0.106049	0.321479	0.168365	0.158163	0.185975	0.129659	0.15308	0.13237	0.216156	0.184583	0.157514	0.138648	0.155399	0.17548	0.159785	0.135953	0.167436	0.120975	0.115085	0.217069	0.0778706	0.164256	0.165553	0.669039
ENSG00000058063_ATP11B_chr3+:182793499-182921635	0.281896	0.454906	0.18581	0.216254	0.402498	0.168256	0.156169	0.2109	0.410332	0.388338	0.539863	0.297859	0.38113	0.290127	0.0741289	0.434141	0.350161	0.399141	0.382101	0.256556	0.512007	0.203645	0.233437	0.33868	0.176437	0.265559	0.156214	0.153075	0.256409	0.189561	0.236323	0.198925	0.427433
ENSG00000058085_LAMC2_chr1+:183186237-183244900	0.00652387	0.020927	0.0140343	0.00643627	0.00856823	0	0.00367151	0.012995	0.00820473	0.0137898	0.00457656	0.0342557	0.0627478	0.0494522	0.0322163	0	0.0427783	0.0503548	0.00952436	0.0283202	0.0527264	0.02409	0.00722617	0.198368	0.00792291	0.00165328	0.0181532	0.0031321	0.00149417	0.0155474	0.00586121	0	0.0130335
ENSG00000058091_CDK14_chr7+:90466423-91210590	0.1209	0.0286545	0.0393221	0.0958983	0.0602036	0.0334366	0.0374717	0.063976	0.0297135	0.0646125	0.0808024	0.154538	0.102945	0.0582941	0.0150731	0.126831	0.0396661	0.0966659	0.109135	0.0964057	0.0241382	0.0609916	0.0705433	0.0906151	0.0503407	0.0681303	0.0782213	0.0490836	0.0816681	0.0276942	0.0614074	0.0939222	0.023206
ENSG00000058262_SEC61A1_chr3+:128051640-128071683	2.76586	3.03294	3.6227	3.56247	2.98343	3.19551	2.22326	3.21204	2.68055	3.45581	3.07879	3.82621	3.40605	3.63708	1.89396	3.0717	3.21332	3.83028	3.17876	4.025	3.169	3.7285	4.06327	3.28704	3.46363	3.25266	3.51407	3.60607	3.90691	3.9901	3.83349	3.60693	4.60154
ENSG00000058272_PPP1R12A_chr12-:79773562-79935460	0.76146	0.804093	0.238335	0.394298	0.63162	0.238497	0.382683	0.30574	0.50539	0.39881	0.504932	0.433246	0.519209	0.482453	1.43748	0.980101	0.424537	0.456903	0.596843	0.589964	0.67368	0.314095	0.356774	0.510417	0.384371	0.438533	0.344674	0.289797	0.572019	0.335171	0.362247	0.410135	0.397003
ENSG00000058335_RASGRF1_chr15-:78959946-79090773	0.128931	0.0434484	0.346116	0.0951364	0.0640641	0.667635	0.185371	0.102468	0.500822	0.0413395	0.0662812	0.207872	0.387632	0.105609	0.0389126	0	0.210236	0.0869396	0.0649314	0.0184059	0.0060074	0.13772	0.0129351	0.584732	0.267788	0.238097	0.0775564	0.00841113	0.0655223	0.129353	0.00918792	0.00233225	1.5944
ENSG00000058404_CAMK2B_chr7-:44217149-44334577	0.105981	0.0702214	0.187549	0.811453	0.333005	0.35761	0.224077	0.0788535	0.447282	0.256183	0.371435	0.720889	0.506245	0.181914	0.5215	0.568261	0.0636463	0.409546	0.166625	0.849734	0.0331504	0.499632	0.315946	1.30043	0.319145	0.243512	0.505095	0.285431	0.249681	0.142858	0.564557	0.48187	0.264826
ENSG00000058453_CROCC_chr1+:16740272-16972979	0.53734	0.150011	0.419266	0.306495	0.172341	0.393908	0.172725	0.227825	0.291939	0.137333	0.288135	0.480387	0.286074	0.28908	0.0961	0.183113	0.135079	0.476887	0.283405	0.320494	0.336554	0.330568	0.252034	0.389894	0.297222	0.263754	0.2447	0.202812	0.203849	0.147127	0.440011	0.277307	0.947707
ENSG00000058600_POLR3E_chr16+:22297374-22335103	0.800982	0.674786	1.26985	0.937625	1.38364	0.824885	0.545567	0.969879	0.784166	0.748	1.00207	1.1213	0.635011	0.874972	0.542458	0.837557	0.623927	1.12375	1.09628	1.00497	0.736031	0.968259	1.02523	1.00952	0.879013	0.880883	0.8552	0.818621	1.01312	0.712712	1.0648	1.06045	1.01818
ENSG00000058668_ATP2B4_chr1+:203626560-203744081	1.2298	0.681798	1.28243	1.03124	1.19516	0.83902	0.560163	0.612053	0.840132	0.591655	0.71713	1.09599	1.58164	1.45976	0.468063	0.682444	0.788822	0.887651	3.95063	0.941317	1.10723	1.40579	1.62358	1.01048	1.43876	1.25889	1.24829	0.987211	2.00057	1.3266	1.58915	1.55349	1.94197
ENSG00000058673_ZC3H11A_chr1+:203795653-203854124	2.21152	1.2674	2.00644	1.62082	2.47351	1.80599	1.33407	1.39014	1.94163	1.73528	1.87503	1.82925	1.90229	2.0393	0.392485	1.59994	1.58877	2.0282	4.85667	2.30588	2.04859	1.57853	1.73093	2.18232	1.56248	1.94338	1.64227	1.45132	1.8613	1.33401	1.96116	1.95999	2.34195
ENSG00000058729_RIOK2_chr5-:97160866-97183260	0.700712	0.642828	0.554108	0.625466	0.828897	0.462264	0.533306	0.655942	0.691267	0.74787	0.639384	0.643092	0.725054	0.892953	0.469384	1.16711	0.674668	0.751815	0.804153	0.977757	0.904206	0.515346	0.612401	0.595945	0.477562	0.734508	0.535373	0.47213	0.740272	0.427575	0.601438	0.665427	0.58931
ENSG00000058799_YIPF1_chr1-:53851718-53889834	0.409089	0.469017	0.462863	0.653947	0.223192	0.540318	0.385044	0.726406	0.527469	0.764203	0.445583	0.685961	0.574045	0.515374	0.722398	0.752409	0.690403	0.698848	0.688545	0.8426	0.852505	0.713027	0.911518	0.691454	0.653466	0.761548	0.708636	0.812264	0.711873	0.886886	0.785481	0.680352	0.471371
ENSG00000058804_NDC1_chr1-:53765459-53838860	0.214852	0.15808	0.14393	0.416531	0.165297	0.149102	0.123806	0.239745	0.17828	0.241596	0.494495	0.276486	0.310119	0.325944	0.0410694	0.52738	0.150222	0.395175	0.426628	0.477748	0.344376	0.170694	0.193671	0.237284	0.158582	0.195083	0.19348	0.170005	0.236405	0.177033	0.209354	0.188856	0.500006
ENSG00000058866_DGKG_chr3-:186105667-186362237	0.220466	0.0388329	0.0560174	0.171315	0.817778	0.071592	0.0761246	0.112731	0.0532917	0.140986	0.132105	0.500799	0.249012	0.266331	0.108998	0.193817	0.1018	0.201938	0.126474	0.18649	0.106478	0.313592	0.345384	0.293445	0.339898	0.328388	0.315879	0.171167	0.521515	0.165285	0.344217	0.531968	0.360165
ENSG00000059122_FLYWCH1_chr16+:2911936-2951208	1.66902	0.740836	1.72011	1.54553	1.74854	1.77184	1.05464	1.09054	1.49669	1.16412	1.24299	1.62635	1.81984	1.34505	0.57772	0.610679	0.746013	1.29969	0.941227	1.12948	1.55199	1.55914	1.33752	1.55824	1.45969	1.13006	1.34229	1.1489	1.46706	0.803846	1.57649	1.63321	0.867033
ENSG00000059145_UNKL_chr16-:1363204-1414751	0.684294	0.490182	0.855139	0.588577	1.53597	0.756963	0.331238	0.476428	0.532992	0.406177	0.841474	0.668101	0.585423	0.524501	0.359175	0.3749	0.390001	0.778619	0.461425	0.659066	0.572562	0.708093	0.683242	0.899353	0.722923	0.599738	0.618996	0.5594	0.777904	0.358068	0.620513	0.692378	0.383053
ENSG00000059377_TBXAS1_chr7+:139777050-140020325	0.289074	0.25234	0.339153	0.124603	0.0508978	0.323752	0.212292	0.374876	0.236097	0.362908	0.10239	0.266923	0.0914817	0.341509	0.0913184	0.267146	0.554826	0.162831	0.218734	0.217926	0.365523	0.390387	0.372365	0.339156	0.366494	0.412168	0.345237	0.475809	0.377228	0.455651	0.34366	0.298812	0.0346589
ENSG00000059378_PARP12_chr7-:140023743-140063721	0.674764	1.05972	0.532787	0.841332	0.24313	0.60858	0.446463	0.869459	0.902403	0.878562	0.392179	0.536283	0.683211	0.399672	0.391198	0.705057	0.733296	1.07915	0.773592	0.730632	1.57035	0.477195	0.450952	0.548875	0.671859	0.480677	0.5995	0.696257	0.609856	2.00661	0.802171	0.669345	0.625761
ENSG00000059573_ALDH18A1_chr10-:95605928-95656706	0.794761	0.502205	0.864877	0.770585	0.813105	0.703315	0.388578	0.679698	0.427077	0.623783	1.22638	0.685785	0.748864	1.06988	0.232406	0.379892	0.514092	0.864497	0.832301	0.824604	0.780412	0.746962	0.960201	0.741742	0.824624	0.733214	0.756064	0.789227	1.10383	0.812176	1.08201	0.908788	0.827552
ENSG00000059588_TARBP1_chr1-:234391312-234479103	1.38078	0.355093	0.794418	0.808929	1.49468	0.934388	0.398791	0.263495	0.627579	0.380316	0.521282	0.599342	0.741162	0.448964	0.385502	0.547169	0.330744	1.05653	0.663779	0.779711	0.64265	0.650827	0.508702	1.10257	0.533518	0.743507	0.617127	0.378391	0.572848	0.34874	0.840145	0.808206	1.1375
ENSG00000059691_GATB_chr4-:151670503-151761023	0.291845	0.138818	0.508567	0.292842	0.193831	0.389283	0.208177	0.295148	0.283971	0.189088	0.204605	0.288772	0.317189	0.348621	0.313747	0.175331	0.274609	0.292115	0.241758	0.273111	0.243593	0.260475	0.22875	0.320619	0.299296	0.288582	0.328697	0.330846	0.279231	0.256342	0.26839	0.231685	0.240021
ENSG00000059728_MXD1_chr2+:69897687-69942945	0.510896	1.03419	0.632522	0.479336	0.759554	0.500776	0.433073	0.679412	0.618647	1.62536	0.87982	0.803307	0.699135	0.867404	0.289782	1.45921	2.02747	0.693267	0.746963	0.693052	1.13168	0.402244	0.558297	0.523487	0.376698	0.63633	0.351668	0.309705	0.513106	0.365631	0.486491	0.413661	0.292552
ENSG00000059758_CDK17_chr12-:96278260-96400560	0.281217	0.21343	0.196637	0.352379	0.478795	0.178594	0.254732	0.284066	0.62082	0.292286	0.467307	0.282528	0.325182	0.322048	0.0893713	0.188764	0.279565	0.347776	0.344888	0.261384	0.327028	0.240563	0.279625	0.348101	0.295947	0.256644	0.139594	0.130753	0.325947	0.260012	0.281871	0.264989	0.736388
ENSG00000059769_DNAJC25_chr9+:111631351-111654351	0.374854	0.298445	0.333445	0.416334	0.365888	0.262796	0.241208	0.414665	0.398302	0.464355	0.351105	0.491023	0.594765	0.483505	0.458788	0.392846	0.527458	0.534516	0.583409	0.648409	0.655893	0.304255	0.375331	0.341566	0.305646	0.27917	0.276674	0.208163	0.257714	0.429225	0.302908	0.232489	0.418912
ENSG00000059804_SLC2A3_chr12-:7919229-7936275	0.84439	3.04943	0.899252	0.900622	0.915828	0.697097	0.470787	2.87388	1.14858	3.90593	1.5643	2.75092	2.924	2.42084	1.45463	3.79498	4.74122	3.26301	2.99352	2.99535	5.63694	1.18335	1.70964	1.41374	0.785743	1.37533	0.978648	1.07007	0.869768	1.74876	1.31738	1.18843	0.557738
ENSG00000059915_PSD_chr10-:102402616-102421539	1.79421	0.442128	1.57459	2.02271	2.95156	2.03217	1.09063	0.739172	2.15883	0.726874	2.83325	1.296	1.63533	1.63486	2.18568	0.465104	0.144001	2.32432	0.558067	1.04156	0.0907345	1.7793	1.76969	1.39366	1.42403	1.04962	0.8389	1.2619	1.57633	0.919481	1.08627	1.68726	0.830569
ENSG00000060069_CTDP1_chr18+:79679800-79756623	0.214564	0.290595	0.55503	0.2972	0.290285	0.393768	0.146679	0.39383	0.457639	0.369071	0.273399	0.288761	0.289072	0.360687	0.100875	0.317262	0.39142	0.435735	0.448019	0.385288	0.427221	0.330162	0.406994	0.281239	0.309	0.282459	0.342666	0.320704	0.339222	0.35976	0.359391	0.303571	0.307024
ENSG00000060138_YBX3_chr12-:10699088-10723312	1.18705	1.81484	1.84692	1.91948	1.64014	1.3305	1.03496	1.94668	1.11117	2.27259	1.5741	2.27117	1.68981	2.24977	1.0433	1.80272	2.34784	2.0131	2.03417	2.42746	2.44202	1.49502	1.82735	1.9714	1.20432	1.56581	1.40162	1.58119	1.24193	1.96812	1.92221	1.5536	3.28352
ENSG00000060140_STYK1_chr12-:10618938-10674318	0.00461014	0.042175	0.00426194	0.0181074	0.00681128	0.00346574	0	0.00394533	0.00497193	0.0109662	0.0571209	0.0056383	0.00726037	0.00506652	0.00344688	0	0.00573768	0.0161933	0.010087	0.00336225	0.0070932	0	0	0.00394652	0.0050406	0	0.0017581	0.00497349	0	0	0.00310731	0	0.00154014
ENSG00000060237_WNK1_chr12+:752592-911452	1.6734	1.22616	1.6815	1.54009	1.50029	1.72222	1.48884	2.09636	2.75234	1.63947	1.99408	1.28657	1.22156	1.36234	0.209061	1.3516	1.86839	1.54284	1.50119	1.33541	1.34649	1.57017	1.51029	1.55461	1.97509	1.95608	1.36047	1.31472	1.57615	1.53415	1.36187	1.45037	1.93476
ENSG00000060303_RPS17P5_chr6-:50857254-50857662	0	0	0	0	0	0	0	0	0	0	0	0	0	0.309574	0	0	0	0	0	0	0	0.216355	0	0	0	0	0.221462	0	0.200822	0	0	0	0
ENSG00000060339_CCAR1_chr10+:68721011-68792377	1.34264	1.53089	0.967209	0.892476	1.20317	0.865639	1.03519	0.810088	1.11012	0.891104	1.77994	0.904655	0.851111	1.17799	2.29876	1.91119	0.876939	1.27788	1.43808	1.30463	1.19707	0.712399	0.879349	1.19351	0.631833	0.964218	0.830089	0.576559	0.826525	0.691729	0.854503	0.886164	0.724483
ENSG00000060491_OGFR_chr20+:62804834-62814000	2.68797	2.96415	3.40231	3.01066	3.36098	3.07491	2.16156	2.96208	2.92542	3.25703	2.9583	3.95239	2.5873	3.19412	2.40008	3.23926	2.97499	4.11372	3.38308	3.2715	3.99282	3.09131	3.1786	2.76934	3.02897	2.85564	3.17254	3.07288	3.20336	3.5656	3.17816	3.00582	2.92892
ENSG00000060558_GNA15_chr19+:3136192-3163769	0.506913	1.06382	0.712552	0.188406	0.0582234	0.501199	0.321176	1.09094	0.471455	1.46313	0.11251	0.411733	0.17851	0.743909	0.598371	0.724722	1.34286	0.587341	0.969486	0.826308	2.14236	0.736597	0.798411	0.569583	0.444467	0.755188	0.744902	1.03852	0.661698	1.08804	0.536375	0.511972	0.107314
ENSG00000060566_CREB3L3_chr19+:4153600-4173054	0	0.0158048	0	0.0193224	0.00646426	0	0	0	0.00354029	0	0	0.00801897	0	0	0	0	0	0.00770587	0.0143368	0	0.020102	0	0	0	0.00478363	0	0.00499936	0	0	0.00362143	0	0	0
ENSG00000060642_PIGV_chr1+:26787471-26798398	0.830806	0.661587	1.13726	0.959211	0.557514	1.40034	0.809379	0.778053	0.988594	0.847404	0.612422	1.18914	1.77792	1.16303	0.299081	0.991482	0.646665	0.923199	0.775049	0.523631	1.14509	1.13313	0.990396	1.19174	1.11825	1.01134	1.05767	1.22769	1.20628	1.21139	1.01955	0.926621	1.32171
ENSG00000060656_PTPRU_chr1+:29236515-29326813	0.0541916	0.0537634	0.171341	0.169803	0.13831	0.143695	0.0767351	0.103983	0.213941	0.0809505	0.248335	0.260784	0.114383	0.221735	0.0417208	0.0563875	0.0838975	0.122793	0.0667214	0.319108	0.723699	0.334656	0.635301	0.513548	0.47578	0.294492	0.31388	0.230157	0.714464	0.439654	0.350554	0.472951	1.69965
ENSG00000060688_SNRNP40_chr1-:31259567-31296782	0.695262	0.519818	0.784113	0.801086	0.460054	0.72526	0.53992	0.842064	0.668581	0.645191	0.868999	0.772314	0.801803	0.928336	0.907412	0.806972	0.622595	0.971034	0.955833	1.11083	0.759681	0.539028	0.583682	0.669999	0.547758	0.576891	0.650556	0.674567	0.629661	0.677256	0.709558	0.670409	1.13023
ENSG00000060709_RIMBP2_chr12-:130396136-130716281	0.0127236	0.00192997	0.0176119	0.0495702	0.0415195	0.0214481	0.0060498	0.00545689	0.0237117	0.00759669	0.105255	0.0342812	0.036468	0.0165854	0.00773968	0.00404908	0.0104045	0.0812379	0.0199971	0.0167882	0.000614876	0.0261717	0.0118976	0.0260818	0.077648	0.0276204	0.116859	0.00487532	0.0731692	0.0249011	0.0841304	0.0325377	0.00532134
ENSG00000060718_COL11A1_chr1-:102876466-103108496	0.993886	0.109024	0.283485	0.230148	0.0108227	0.092228	0.0645242	0.0766614	0.0369667	0.0061174	0.077826	0.363401	0.648886	0.434002	0.284621	0.118112	0.0472433	0.0861231	0.437417	0.594649	0.345467	0.530788	0.603099	0.318614	0.539626	0.528445	0.403859	0.323841	0.747194	0.304203	1.05527	0.840686	0.00623886
ENSG00000060749_QSER1_chr11+:32893177-32993316	0.683682	0.253231	0.35866	0.463546	0.896107	0.371046	0.38021	0.471902	0.466585	0.458535	1.25161	0.327058	0.47958	0.527713	0.0959773	0.58802	0.376973	0.694203	0.705343	0.56812	0.520802	0.388542	0.441785	0.669758	0.481454	0.451459	0.405294	0.245189	0.58281	0.377729	0.336088	0.430506	0.616733
ENSG00000060762_MPC1_chr6-:166364918-166383013	1.3983	1.15555	1.92867	2.29546	2.00457	2.23688	2.09193	1.66674	2.16313	2.08348	1.65195	2.36199	1.66544	1.37494	2.41526	2.04714	1.9913	1.93842	1.87717	1.79826	1.36957	1.82237	1.80624	1.999	1.77138	2.01996	2.23218	1.72272	1.80436	2.05897	2.26138	1.95084	0.9596
ENSG00000060971_ACAA1_chr3-:38103128-38137242	1.71869	1.22654	2.39905	1.96205	1.85078	2.03981	1.8421	1.67431	1.58262	1.65778	1.44128	2.16261	2.04474	1.9265	1.87796	1.41236	1.66173	2.09556	2.02087	1.6835	1.60423	1.82704	1.84209	1.75759	1.79088	1.91394	1.94133	1.94126	1.86849	1.96114	1.85806	1.83919	1.45557
ENSG00000060982_BCAT1_chr12-:24810021-24949459	0.0949212	0.61756	0.0703041	0.829352	0.0365902	0.0613797	0.228385	0.230115	0.285736	0.678091	1.15256	0.472226	0.225254	0.315582	0.134685	1.37511	0.746895	0.702762	0.613017	0.610964	1.58947	0.309133	0.619326	0.582251	0.288634	0.489793	0.319005	0.226593	0.521999	0.260339	0.317036	0.493216	0.0218659
ENSG00000061273_HDAC7_chr12-:47782721-47833132	0.909985	1.21536	1.19554	1.2397	0.921592	0.769057	0.473475	0.844557	0.741767	1.06715	0.735979	1.8404	1.2566	1.0392	0.435235	0.746976	1.04224	1.69337	1.22723	1.62836	1.74529	1.29968	1.39651	1.32893	1.0145	1.30007	1.35723	1.13423	1.07764	1.26974	1.1749	1.25943	0.917061
ENSG00000061337_LZTS1_chr8-:20246164-20303963	0.0691062	0.0593792	0.449616	0.838439	0.10713	0.090211	0.104338	0.356988	0.162311	0.317456	0.312499	0.960131	0.249175	0.212167	0.111322	0.712177	0.134042	1.24374	0.685625	1.50129	0.220684	0.490014	0.994785	0.915183	0.35301	0.256224	0.679596	0.28104	0.366498	0.289805	0.147211	0.852532	1.1114
ENSG00000061455_PRDM6_chr5+:123089120-123194266	0.0145187	0.00684408	0.018983	0.0190676	0.00955742	0.0163551	0.00613992	0.0103667	0.0163025	0.00578621	0.0127306	0.0148011	0.0139885	0.0106533	0.00181647	0	0.00151321	0.0156393	0	0.0332985	0.00374028	0.00631091	0.00564732	0.00830185	0.00971863	0.0165176	0.0110759	0.00349445	0.00416425	0.00201114	0	0.0086865	0.571491
ENSG00000061492_WNT8A_chr5+:138083891-138092365	0.0298684	0	0.0138815	0.0148105	0.0294464	0.0225027	0	0	0.0081152	0.0237854	0	0	0.0157711	0.0806357	0	0	0	0.0176309	0	0	0.0230523	0	0	0	0	0	0	0	0	0	0	0	0
ENSG00000061656_SPAG4_chr20+:35615891-35621049	0.207475	1.84955	0.482466	0.402856	0.204714	0.301532	0.120295	0.819326	0.222587	1.88906	0.194804	1.24284	1.9927	0.987135	0.760057	1.26052	1.35724	1.59465	1.54661	2.04683	3.06754	0.385662	0.461514	0.287613	0.137801	0.51644	0.557184	0.506178	0.234879	0.44389	0.245169	0.244519	0.600415
ENSG00000061676_NCKAP1_chr2-:182909114-183038858	1.12862	0.140645	0.541258	1.00197	1.38288	0.591326	0.765947	0.684571	0.620905	0.689106	1.1494	0.818717	1.25986	0.866819	0.245891	0.905984	0.539331	0.862548	0.823476	0.830101	0.630434	0.666971	0.80933	0.838389	0.66595	0.594186	0.390932	0.36944	0.926725	0.380142	0.701165	0.678394	0.994592
ENSG00000061794_MRPS35_chr12+:27710772-27756295	0.672454	0.392035	0.619433	0.80815	0.871073	0.667316	0.615373	0.683754	0.569511	0.746408	0.73404	0.665336	0.679413	0.748878	0.400648	0.741608	0.749425	0.692104	0.73249	0.797431	0.841142	0.51564	0.682008	0.480151	0.463568	0.532301	0.434631	0.541133	0.664367	0.535002	0.494867	0.50906	0.45862
ENSG00000061918_GUCY1B3_chr4+:155758991-155807591	0.163956	0.110183	0.193177	0.262664	0.327974	0.1231	0.151505	0.348279	0.214503	0.0773334	0.700555	0.272009	0.472074	0.310955	0.124262	0.222346	0.178474	0.361896	0.364936	0.327964	0.248714	0.247303	0.441063	0.374661	0.210229	0.207909	0.187702	0.118041	0.336471	0.220316	0.241003	0.291955	0.505798
ENSG00000061936_SFSWAP_chr12+:131711080-131799737	1.1574	0.507274	1.17419	0.947839	1.80323	0.95698	0.595384	0.676125	1.19913	0.624575	0.840345	1.13173	0.897205	0.945802	1.48876	0.686117	0.637003	1.16183	1.02455	0.776273	0.815943	0.889044	0.961689	1.03424	0.887882	0.977914	1.00664	0.708576	0.97984	0.630051	1.15246	1.07899	0.708265
ENSG00000061938_TNK2_chr3-:195863363-195911945	4.06958	1.32428	2.64914	2.29223	4.34864	3.16425	1.94456	2.17969	1.95702	1.39473	2.55019	2.6596	1.75581	2.51047	1.58041	1.15212	1.13104	2.96669	2.48514	2.22192	1.61578	3.21274	2.99619	2.4004	2.98784	2.83826	2.15829	2.67087	3.57451	1.62492	2.5195	3.19062	1.54843
ENSG00000061987_MON2_chr12+:62466816-62600479	0.638727	0.302788	0.315616	0.46129	0.86568	0.274132	0.312154	0.30103	0.70144	0.467303	0.423997	0.416869	0.457095	0.403656	0.0914103	0.433015	0.512782	0.539668	0.479125	0.423578	0.452696	0.387268	0.435272	0.722744	0.385661	0.437522	0.371873	0.210275	0.526295	0.252103	0.490242	0.481188	0.378069
ENSG00000062038_CDH3_chr16+:68636188-68722616	0.0437118	0.0177746	0.0746146	0.044548	0.0585822	0.0459513	0.0538758	0.0424056	0.0315653	0.00234925	0.0579348	0.0585246	0.362397	0.0713778	0.0753897	0	0.0219352	0.0612865	0.127188	0.048775	0.0158593	0.469645	0.504397	0.0943383	0.374931	0.221284	0.103297	0.225159	0.690647	0.286281	0.714618	0.456548	0.0890232
ENSG00000062096_ARSF_chrX+:3041470-3112726	0.00179324	0	0	0.136701	0.00176765	0.00672628	0.0180456	0.00765586	0.02304	0.0113623	0.00752776	0.300176	0.253546	0.0254147	0.0318314	0.0181037	0.0133426	0.0271645	0.00392817	0.00782723	0.0273706	0.0497948	0.0271768	0.00765817	0.0207796	0.0455761	0.0324457	0.175967	0.0256168	0.00395423	0.0405244	0.0317887	0
ENSG00000062194_GPBP1_chr5+:57173947-57264679	1.13972	0.530859	0.685758	0.878415	0.945066	0.713101	0.65985	0.710896	0.977277	0.761688	1.11284	0.841821	0.841093	0.941993	0.349914	0.735037	0.668872	0.92006	1.00614	0.998786	0.926754	0.601676	0.712747	0.883754	0.602553	0.777921	0.699274	0.557228	0.832833	0.617822	0.678172	0.822673	0.838504
ENSG00000062282_DGAT2_chr11+:75759511-75801535	0.0654295	0.313894	0.0925862	0.142776	0.106906	0.0908214	0.0847042	0.134138	0.0921624	0.0890684	0.050303	0.138326	0.107779	0.100117	0.105216	0.146731	0.275079	0.0629853	0.0967299	0.0860994	0.192693	0.0313078	0.0438234	0.0334606	0.0415397	0.0409784	0.124311	0.0388648	0.0592844	0.0315444	0.114235	0.0216368	0.15941
ENSG00000062370_ZNF112_chr19-:44326554-44367217	0.322671	0.0644298	0.409678	0.316286	0.290936	0.177633	0.183984	0.300104	0.279682	0.142633	0.436108	0.68045	0.360657	0.385866	0.168382	0.389342	0.176648	0.302355	0.405878	0.22063	0.173178	0.281417	0.315976	0.349599	0.244052	0.336875	0.27411	0.194378	0.318071	0.228903	0.328236	0.423262	0.31037
ENSG00000062485_CS_chr12-:56271698-56300392	3.1061	2.07681	2.50502	2.1023	2.88509	2.6103	2.03185	2.66887	2.05886	2.45465	2.49851	2.49	2.57601	2.93112	1.01128	2.24236	2.34488	2.59362	2.38918	2.38766	2.57783	2.31068	2.46551	2.41127	2.26466	2.32442	2.31945	2.12553	2.36522	2.24495	2.4645	2.42612	2.87196
ENSG00000062524_LTK_chr15-:41503637-41513887	0.142432	0.257175	0.183811	0.289005	0.129296	0.280282	0.0208894	0.0211908	0.0593145	0.11431	1.96033	0.131212	0.113411	0.579409	0.208019	0.233378	0.04586	0.471213	0.829595	0.234505	0.294394	0.0184207	0.111664	0.492657	0.242222	0.0827926	0.161689	0.0785803	0.138587	0.0272697	0.469327	0.114511	0.0491128
ENSG00000062582_MRPS24_chr7-:43866557-43869893	3.74523	2.93346	3.98518	4.04842	3.5977	3.58293	3.39875	4.07054	2.84622	3.53088	3.55218	4.04511	3.91938	3.67812	5.67604	4.16971	3.55495	3.97107	4.2076	4.34579	3.78749	3.53645	3.55773	3.16718	3.40193	3.24657	3.95962	3.63581	3.23306	3.24838	3.29391	3.11233	2.98499
ENSG00000062598_ELMO2_chr20-:46366048-46432985	1.11445	0.610835	1.45821	1.3829	0.873935	1.37568	0.877694	1.10497	1.30422	0.890896	0.762247	1.65069	1.21697	1.10706	0.284153	0.80964	0.932293	1.3515	0.878768	0.736377	0.68855	1.02708	1.03624	1.20501	1.09822	1.06718	1.15166	1.02585	1.0374	1.09429	1.15183	0.95426	0.808296
ENSG00000062650_WAPL_chr10-:86435255-86521815	0.661336	0.591355	0.419935	0.408454	0.695699	0.455876	0.453709	0.55794	0.650108	0.678472	0.797902	0.414895	0.39061	0.657477	0.0877971	0.699285	0.625783	0.543365	0.534948	0.47778	0.708247	0.522733	0.597581	0.630912	0.477793	0.592837	0.439909	0.413748	0.687924	0.538475	0.49821	0.524999	0.306993
ENSG00000062716_VMP1_chr17+:59707191-59842255	0.459773	0.643052	0.664759	0.490142	0.36276	0.350099	0.349898	0.728933	0.581577	0.9433	1.10309	1.37982	1.33092	1.97281	0.436255	1.30585	1.26271	1.67977	0.995629	1.96408	2.33798	0.714691	0.974415	1.27481	0.512678	0.786686	0.86983	0.668575	0.592751	0.929505	1.09015	0.741838	0.448705
ENSG00000062725_APPBP2_chr17-:60443148-60526219	0.703434	0.341883	0.433051	0.744765	0.800242	0.433328	0.508801	0.471994	0.960432	0.492556	1.05137	0.508835	0.80183	0.663555	0.28129	0.822969	0.479753	0.565929	0.708225	0.781257	0.508146	0.379875	0.50573	0.656403	0.479566	0.475379	0.313891	0.299812	0.639998	0.23891	0.426038	0.431973	0.441662
ENSG00000062822_POLD1_chr19+:50384203-50418018	0.729312	0.623643	0.818147	0.927811	0.389588	0.769848	0.469463	1.18505	0.617574	0.76536	0.986335	0.849314	0.493268	1.02038	0.460574	0.888703	0.78065	1.43006	1.15674	1.25758	1.23145	0.693618	0.642476	0.578684	0.743712	0.603296	0.952039	0.558944	0.632351	0.611415	0.639634	0.630143	1.29082
ENSG00000063015_SEZ6_chr17-:28954900-29006440	1.01904	0.0374971	0.437711	2.02038	1.71732	1.05407	0.494614	0.951762	0.565056	0.191702	0.555943	0.427629	0.974495	1.15488	0.194006	1.2075	0.0839912	2.1322	2.06141	0.266726	0.0227412	0.530703	0.242317	1.03721	0.237885	0.190235	0.254112	0.171412	0.103402	0.315855	0.0330429	0.529612	0.0805005
ENSG00000063046_EIF4B_chr12+:53006157-53042209	3.42158	3.24245	2.60753	2.39469	3.93744	2.73035	2.70276	2.81053	2.91558	2.85432	2.78855	2.25809	2.14163	3.11172	1.12401	2.55873	3.1398	2.4013	2.63486	2.71033	2.92135	2.72373	2.52245	2.57557	2.83554	2.63702	2.4143	2.79337	3.05122	2.37967	2.94058	3.05581	2.71562
ENSG00000063127_SLC6A16_chr19-:49289637-49325225	0.107286	0.10604	0.0617587	0.0859962	0.0349873	0.0685421	0.0476822	0.0513334	0.064419	0.0282715	0.0519457	0.142207	0.0627982	0.0504458	0.0107008	0	0.0353494	0.041629	0.031165	0.0814685	0.0219626	0.0342936	0.0166221	0.0602235	0.0489263	0.0429828	0.0378255	0.015423	0.0195808	0.0696464	0.0334929	0.0170604	0.338319
ENSG00000063169_GLTSCR1_chr19+:47608195-47703277	0.372438	0.164718	0.461016	0.454781	0.253414	0.385252	0.174936	0.405532	0.327524	0.254084	0.395725	0.537629	0.273379	0.38552	0.10278	0.261506	0.234375	0.50666	0.374373	0.392389	0.281315	0.309103	0.292683	0.301165	0.345334	0.253037	0.169009	0.178119	0.245375	0.186911	0.277668	0.254063	0.380425
ENSG00000063176_SPHK2_chr19+:48619290-48630717	1.95804	0.833017	2.0745	1.82393	1.37736	1.96229	1.41222	1.70618	2.11844	1.28093	1.98872	2.14281	1.75357	1.70831	1.42904	1.68031	1.50327	1.78774	1.56333	1.87087	1.49951	2.1601	2.19805	1.66178	2.02517	1.76131	1.71164	1.97007	2.25295	1.48838	1.91431	1.87117	1.4995
ENSG00000063177_RPL18_chr19-:48615327-48619536	7.18777	6.89959	7.23522	6.66563	6.77659	7.45989	6.69572	7.10061	5.96851	6.48274	6.65967	6.74812	5.94895	7.14883	8.96595	6.77923	6.86752	6.26693	6.32599	6.75546	6.57361	6.89111	6.8193	6.4209	6.81888	6.55922	6.66129	7.36024	6.45928	6.62654	6.73587	6.88262	6.82132
ENSG00000063180_CA11_chr19-:48637941-48646312	2.77499	1.51619	2.55917	3.46718	2.35982	3.36588	2.82576	2.29145	3.83268	2.0284	4.36273	2.94436	2.92567	2.6409	4.62045	3.27911	2.07158	3.77438	1.80058	2.87674	1.2347	3.00178	2.80525	3.93116	2.86765	2.41455	3.1016	2.96369	2.43518	1.58949	2.70822	2.94512	1.23687
ENSG00000063241_ISOC2_chr19-:55452984-55462343	1.48997	1.27482	2.06874	2.42809	1.4374	2.28224	1.5285	2.15439	1.45772	1.48084	1.84367	2.26663	1.86288	1.18267	3.13282	1.84642	1.65352	1.72444	1.83767	2.06205	1.84635	2.46589	2.65119	1.80253	2.43425	2.19971	2.43343	2.89215	2.48516	2.0202	2.21304	2.34557	2.1542
ENSG00000063244_U2AF2_chr19+:55654145-55674715	3.16109	2.50879	3.60873	3.54829	2.85409	3.36804	2.49107	3.4745	2.65913	2.84055	3.51013	3.76203	3.02268	2.86671	1.86158	3.62408	2.94791	3.61524	3.23795	3.4135	3.26187	2.95573	3.11606	3.00644	3.14406	2.84672	2.91324	2.99907	3.05302	2.56973	3.18741	3.09124	3.95736
ENSG00000063245_EPN1_chr19+:55675225-55709858	2.05937	1.86064	2.62934	2.48667	1.89108	2.5826	1.79984	2.58515	2.23985	2.15344	2.44931	2.36411	1.757	1.84308	1.62332	1.68185	2.29179	2.35142	2.25561	2.32935	2.21327	2.50284	2.41625	1.91728	2.36011	2.02113	1.99607	2.33193	2.07151	2.2934	2.09258	2.08589	2.37708
ENSG00000063322_MED29_chr19+:39391302-39400637	3.03342	2.30925	3.66266	3.41377	3.2519	3.7881	2.97933	3.22764	3.22284	3.24956	3.08545	3.73983	3.46566	2.95462	2.15338	3.37165	2.77894	3.11198	2.97611	3.04507	2.82126	3.44599	3.21426	2.90079	3.32967	3.21748	3.00965	3.26484	3.3257	3.01281	3.18752	3.48015	3.14493
ENSG00000063438_AHRR_chr5+:304175-438291	0.131136	0.0401584	0.122433	0.106918	0.117267	0.102312	0.0721328	0.123441	0.0687716	0.0910074	0.141224	0.145232	0.108056	0.0715476	0.0937841	0.0754261	0.0908487	0.164022	0.125996	0.119968	0.121032	0.0879351	0.117401	0.109932	0.118051	0.101277	0.120492	0.17298	0.111936	0.148787	0.139465	0.259758	0.118444
ENSG00000063515_GSC2_chr22-:19148575-19150283	0	0	0.0676258	0	0	0.257098	0	0	0	0	0	0	0	0	0	0	0	0	0	0	0	0	0	0	0	0	0	0.103919	0	0	0	0	0.0491458
ENSG00000063587_ZNF275_chrX+:153334154-153360110	1.66055	0.930087	1.36808	1.30374	2.49863	1.64956	1.05047	1.35122	0.978526	1.00284	1.77703	1.35984	1.86715	1.7584	0.153525	0.699556	0.692816	1.31799	1.03416	0.978765	0.658456	1.54751	1.53596	1.04525	1.45679	1.32072	1.00681	1.02432	1.96498	0.920586	1.30576	1.69171	1.06777
ENSG00000063601_MTMR1_chrX+:150692970-150765103	1.29121	0.449316	0.692023	0.583202	1.08176	0.813183	0.376747	0.587344	0.389677	0.455237	0.665897	0.679217	0.670244	0.653151	0.0997974	0.583965	0.362956	0.776945	0.61409	0.577846	0.500139	0.687723	0.720427	0.672754	0.578726	0.578497	0.572215	0.481218	0.696205	0.517113	0.693723	0.813174	0.37684
ENSG00000063660_GPC1_chr2+:240435670-240468078	2.43299	0.421613	2.96859	3.41867	2.1936	2.38718	1.43651	2.25593	1.40297	2.42673	1.74763	3.83553	2.71389	3.39914	1.5405	2.57099	1.20631	2.402	3.45149	4.07528	3.51651	2.79947	3.5865	3.00976	2.52479	2.14083	2.44813	2.08063	2.91613	2.35493	3.01597	2.057	3.51469
ENSG00000063761_ADCK1_chr14+:77800082-77935012	0.243557	0.0583727	0.198536	0.173321	0.148117	0.217702	0.0762634	0.159487	0.194301	0.10315	0.0470532	0.167292	0.152024	0.146458	0.155601	0.102126	0.10575	0.200405	0.186787	0.156936	0.100053	0.146499	0.113231	0.11978	0.190622	0.154016	0.162998	0.178033	0.180021	0.117899	0.189928	0.152349	0.119505
ENSG00000063854_HAGH_chr16-:1795619-1827194	1.34058	0.837739	1.66522	1.38034	1.4616	1.73766	1.292	1.58172	1.48144	1.15495	1.53645	1.67398	1.43558	1.43293	2.06791	1.01857	1.30729	1.44488	1.21975	1.31356	1.27623	1.62359	1.56791	1.38776	1.47309	1.52981	1.26226	1.54299	1.32843	1.24984	1.45397	1.20825	0.879148
ENSG00000063978_RNF4_chr4+:2462219-2625320	0.390455	0.333575	0.46332	0.395871	0.309663	0.423695	0.229341	0.465945	0.322564	0.452859	0.411707	0.53015	0.409617	0.500286	0.114826	0.436238	0.433432	0.515257	0.442055	0.436519	0.591748	0.379833	0.458222	0.366541	0.38888	0.434421	0.309532	0.390362	0.471045	0.397423	0.418745	0.376106	0.610659
ENSG00000064012_CASP8_chr2+:201233442-201287711	0.3047	0.76236	0.240187	0.270493	0.0569218	0.170148	0.154366	0.333296	0.294366	0.460838	0.123398	0.281886	0.274257	0.294162	0.143999	0.5003	0.477597	0.310307	0.310174	0.351852	0.762651	0.321889	0.220341	0.400611	0.291395	0.429803	0.293045	0.384507	0.270352	0.479862	0.327955	0.323741	0.338984
ENSG00000064042_LIMCH1_chr4+:41359606-41700044	0.345664	0.0593025	0.384982	0.460463	0.144654	0.47374	0.527346	0.368611	0.971998	0.170388	0.320896	0.380301	0.354751	0.301071	0.429014	0.320131	0.257155	0.230838	0.199593	0.198677	0.117144	0.274852	0.12934	0.443888	0.496204	0.307877	0.148092	0.251714	0.18313	0.18852	0.242128	0.231922	0.218039
ENSG00000064102_ASUN_chr12-:26905180-26938326	0.847571	0.61365	0.800305	0.684101	0.590763	0.643947	0.395819	0.704091	1.01811	0.602591	0.654049	0.694457	0.729013	0.91203	0.844254	0.837747	0.730449	0.803182	0.676147	0.702786	0.949014	0.40256	0.603129	0.579463	0.578374	0.770801	0.5644	0.43915	0.647724	0.553464	0.470373	0.477924	0.497992
ENSG00000064115_TM7SF3_chr12-:26973194-27014434	1.06319	0.779938	0.996549	1.04861	1.25038	0.948745	0.866161	1.051	1.06312	0.965629	1.03778	1.10718	1.46428	0.931351	0.925564	1.38658	1.02157	1.00576	0.999087	1.06593	1.09877	1.62472	1.62827	1.57751	1.89156	1.53045	1.43803	1.51347	1.9924	1.54335	1.83873	1.66498	0.887969
ENSG00000064195_DLX3_chr17-:49990004-49995224	0	0.0196107	0.109003	0.0475451	0.181304	0	0	0.0208098	0	0	0.0506239	0	0.0255177	0	0	0	0	0.0285156	0	0.0352835	0.0372409	0	0.0161941	0.0208161	0	0	0	0	0	0	0	0	1.82325
ENSG00000064199_SPA17_chr11+:124673797-124697518	0.401975	0.14456	0.225556	0.279513	0.0623908	0.196605	0.211069	0.364801	0.235504	0.341658	0.771626	0.444793	1.07265	0.279235	0.782768	0.503112	0.229118	0.471459	0.381889	0.564987	0.278439	0.155519	0.156071	0.295176	0.284401	0.244061	0.231012	0.242143	0.113708	0.248013	0.318071	0.140935	0.614628
ENSG00000064201_TSPAN32_chr11+:2301996-2318200	0.239393	0.720727	0.0711566	0.0978097	0.0231481	0.035147	0.0650579	0.195438	0.395749	0.187876	0.0648999	0.10247	0.0489157	0.148239	0.0464246	0.0779699	0.339809	0.124351	0.147843	0.142309	0.224603	0.123547	0.223116	0.141414	0.121312	0.316059	0.0874813	0.235166	0.0789835	0.164398	0.151261	0.0734815	0.0104952
ENSG00000064205_WISP2_chr20+:44714843-44728509	0.0818426	0.129726	0.23125	0.0454301	0.205928	0.108327	0.135468	0.0238185	0.162106	0.0147943	0.0766388	0.110158	0.192981	0.183256	0.400433	0.0919985	0.0903091	0.0957439	0.060257	0.117831	0.137335	0.0478627	0.0307683	0.0159274	0.0535622	0.0281294	0.049061	0.0200504	0.00640338	0.0851857	0.109216	0.0221753	0.108245
ENSG00000064218_DMRT3_chr9+:976963-991731	0	0	0	0.00851656	0	0.00649177	0	0.0147404	0.00466192	0	0	0.0417618	0.00907021	0	0	0	0.01074	0	0	0	0	0	0	0	0	0	0	0	0	0	0.0116186	0	0.00576736
ENSG00000064225_ST3GAL6_chr3+:98732235-98821201	0.26809	0.1327	0.202904	0.242197	0.142852	0.334003	0.390488	0.219706	0.322334	0.260509	0.412527	0.176843	0.297789	0.312646	0.213283	0.348317	0.215662	0.259105	0.295265	0.258307	0.31666	0.42832	0.390925	0.619428	0.277458	0.433828	0.442569	0.365187	0.443692	0.257789	0.436148	0.407023	0.0829402
ENSG00000064270_ATP2C2_chr16+:84368526-84464187	0.00666743	0.00430247	0.03177	0.0092007	0.0222253	0.00701366	0.0045017	0.0113906	0.010772	0.00847201	0.0333432	0.00652619	0.00140389	0.0204225	0.0257409	0	0.0198325	0.00783481	0.0116726	0.0174328	0	0.115425	0.101207	0.0238244	0.17159	0.125262	0.00812437	0.204896	0.094043	0.0183173	0.0285289	0.35977	0.0247647
ENSG00000064300_NGFR_chr17+:49495292-49515017	0.106193	0.244506	0.599328	0.470558	1.42862	0.348793	0.135562	0.712078	1.3177	1.11845	4.1947	0.514787	0.585452	0.680351	0.288811	1.06684	2.72733	1.36107	1.17052	2.52015	0.0682366	1.0155	1.13405	2.19661	1.03897	0.770546	3.30313	0.27124	0.501874	0.641741	2.8659	1.35087	4.51736
ENSG00000064309_CDON_chr11-:125955795-126063335	0.108745	0.0143023	0.161999	0.157623	0.376434	0.0265574	0.0647034	0.0772401	0.0441999	0.0628565	0.101373	0.033074	0.170662	0.250135	0.0608968	0.0591269	0.0365408	0.190859	0.215101	0.192805	0.139503	0.0973501	0.0235176	0.407691	0.0426998	0.0418	0.135647	0.00852675	0.042586	0.0260008	0.161961	0.0474828	0.164091
ENSG00000064313_TAF2_chr8-:119730774-119832863	0.302782	0.189833	0.265696	0.306115	0.437511	0.298223	0.16735	0.250236	0.244801	0.292653	0.219482	0.262642	0.268255	0.296373	0.0694393	0.328376	0.247304	0.38194	0.358002	0.267569	0.331141	0.188999	0.243072	0.307722	0.183244	0.243457	0.277781	0.160943	0.258094	0.182763	0.196863	0.248095	0.469001
ENSG00000064393_HIPK2_chr7-:139561569-139777778	2.14358	0.740966	1.7663	1.80764	1.72821	2.09829	1.67554	2.54747	3.55535	1.23055	2.42672	1.05882	1.17464	1.28419	0.378076	0.899657	1.43377	1.38852	1.52011	0.985586	0.590344	1.57044	1.45794	1.33005	2.17141	1.87427	1.46154	1.17924	1.80897	1.06254	1.36801	1.37506	0.947718
ENSG00000064419_TNPO3_chr7-:128954179-129055173	0.733379	0.443594	0.575246	0.53018	0.634004	0.434535	0.320375	0.709449	0.482393	0.61613	0.606236	0.673357	0.720157	0.56405	0.458199	0.776312	0.536191	0.864023	0.865054	0.872117	0.597892	0.449734	0.489201	0.488055	0.416386	0.442528	0.530043	0.423825	0.521218	0.488788	0.474026	0.4352	0.499273
ENSG00000064489_BORCS8-MEF2B_chr19-:19145566-19192158	0.515902	0.424248	0.601159	0.542014	0.445595	0.541992	0.253988	0.401208	0.298411	0.319498	0.324267	0.530568	0.364961	0.550069	0.521067	0.254743	0.314912	0.44362	0.33174	0.42642	0.354197	0.387489	0.329624	0.333968	0.377991	0.326641	0.327788	0.415593	0.299748	0.239391	0.406515	0.337419	0.484034
ENSG00000064490_RFXANK_chr19+:19192228-19201869	2.07958	1.5084	2.45152	2.81379	1.61216	2.37092	1.79305	2.22444	1.49548	1.85996	1.64469	2.72521	1.99117	2.45326	2.77693	2.09317	2.11846	2.25125	1.91112	2.57517	1.96951	1.95196	1.85911	1.63629	1.89572	1.86295	1.72754	2.19247	1.85725	2.11678	1.99462	1.84875	2.87186
ENSG00000064545_TMEM161A_chr19-:19119168-19138513	1.0024	0.409938	1.16403	1.45899	1.15306	1.16755	0.652443	0.831921	0.730926	0.668835	0.727004	1.8684	1.09181	1.20746	0.944478	0.639859	0.697558	1.27931	0.928955	1.50433	1.02151	1.26045	1.18848	1.03622	1.11035	0.926453	1.10098	1.15011	1.13364	0.902622	1.06528	0.996915	0.977712
ENSG00000064547_LPAR2_chr19-:19623667-19628930	2.37208	2.20073	2.40513	1.80419	2.48936	1.79935	1.15154	1.97278	1.27319	2.04677	2.20568	2.36803	1.20772	2.51618	2.18575	1.52655	1.84809	2.74462	2.381	2.19697	2.47631	1.6217	1.52652	2.59576	1.48796	1.75053	1.16659	1.36451	1.48056	1.17865	1.458	1.43806	1.65401
ENSG00000064601_CTSA_chr20+:45890143-45898820	3.76282	3.24609	4.34272	4.43619	2.83431	3.80214	2.99598	3.77506	3.78515	3.911	2.43974	4.86637	4.00062	4.53099	2.24512	3.88687	3.87873	4.26245	3.41597	4.03427	4.68613	4.39905	4.39494	4.18557	4.09278	3.98539	5.03743	4.50164	4.02572	4.8249	4.71902	4.18583	4.17403
ENSG00000064607_SUGP2_chr19-:18990887-19034023	2.31427	1.28725	2.59282	2.39466	2.7202	2.20564	1.40006	2.24726	1.88591	1.87747	2.84638	3.07732	2.60467	2.76059	1.52118	2.13069	1.62519	3.10488	2.54194	2.53577	2.0958	2.28255	2.21618	2.61944	2.05464	2.22654	2.10277	1.77741	2.42302	1.57484	2.35977	2.41757	3.16357
ENSG00000064651_SLC12A2_chr5+:128083765-128189688	0.171642	0.105946	0.258752	0.399023	0.34822	0.127534	0.303649	0.362476	1.67143	0.228404	0.470262	0.309798	0.264656	0.198048	0.0976585	0.267684	0.516251	0.362035	0.327627	0.254282	0.264232	0.169873	0.211582	0.391213	0.411416	0.323624	0.172316	0.0908501	0.298807	0.16292	0.197297	0.150438	1.03317
ENSG00000064652_SNX24_chr5+:122843438-123029354	0.137015	0.0713689	0.106576	0.13649	0.0610562	0.0945099	0.078994	0.120724	0.130072	0.138502	0.13652	0.105433	0.145612	0.104941	0.0877376	0.126914	0.172501	0.107463	0.121385	0.103486	0.144009	0.0693354	0.0800276	0.10059	0.0771167	0.130178	0.0879194	0.0929098	0.0873939	0.0840092	0.0607822	0.0666025	0.0447411
ENSG00000064655_EYA2_chr20+:46894623-47188844	0.0343526	0.0191356	0.0135933	0.228676	0.0127938	0.063564	0.0376193	0.0352593	0.0370188	0.0779704	0.0325319	0.237689	0.276357	0.0381805	0.014863	0.0477339	0.0373854	0.163549	0.0688265	0.104469	0.0219162	0.0391792	0.0040386	0.0407036	0.0458345	0.0319658	0.0571303	0.0632951	0.0215963	0.0464721	0.0191932	0.0287719	0.147907
ENSG00000064666_CNN2_chr19+:1026580-1039068	0.554264	3.56833	1.98265	1.89944	1.87674	1.04731	1.23432	1.59845	1.27959	1.58329	0.503793	1.46607	0.905064	1.01574	0.510297	1.05718	2.79087	1.79824	1.90836	1.87974	3.42466	1.70591	0.791837	0.844565	0.682902	1.53143	1.45487	1.66432	1.01598	2.05378	1.34999	1.27225	1.3119
ENSG00000064687_ABCA7_chr19+:1040100-1065572	0.732124	1.61802	1.1203	1.12713	0.219867	0.679305	0.502504	0.610625	1.11205	0.710112	0.378532	1.32837	1.17258	1.09481	0.522926	0.646357	0.949642	1.01033	1.19954	1.37739	1.11283	0.93944	0.647699	1.23568	0.587113	0.987225	0.986172	1.29224	0.851401	0.782256	0.897294	0.591592	0.378041
ENSG00000064692_SNCAIP_chr5+:122311353-122464219	0.292031	0.0140872	0.272535	0.234786	0.288927	0.249314	0.141007	0.254541	0.0583462	0.035452	0.183124	0.218903	0.166662	0.141738	0.02233	0.0984645	0.0631622	0.232012	0.207956	0.152607	0.0140989	0.0252581	0.00776308	0.102901	0.0632282	0.0257952	0.0277723	0.0197182	0.0165417	0.0265176	0.0168054	0.0129264	0.209551
ENSG00000064703_DDX20_chr1+:111755244-111768016	1.13785	0.686725	1.04152	1.08127	0.577737	0.846278	0.576852	0.90519	0.666819	0.798206	1.46776	1.10176	1.08613	1.19476	0.532093	0.990134	0.61888	1.21001	1.13867	1.33208	1.05611	0.744564	0.827806	1.04482	0.693497	0.950271	0.741159	0.850909	0.957862	0.798153	0.805685	0.883825	0.973346
ENSG00000064726_BTBD1_chr15-:83016421-83067354	1.29451	0.761786	0.900674	1.47248	1.33028	1.12828	1.17009	0.972137	1.23979	1.49977	1.38617	1.33829	1.54325	1.15691	0.456207	1.49551	1.33391	1.21754	1.33891	1.30387	1.38427	1.17587	1.39874	1.30269	1.17367	1.30983	0.988242	1.02863	1.4536	1.094	1.19646	1.27329	1.10262
ENSG00000064763_FAR2_chr12+:29149102-29340980	0.0910221	0.111575	0.0626768	0.117972	0.0156785	0.0850708	0.0691236	0.115017	0.0807128	0.172479	0.0750885	0.0862327	0.0717139	0.0770098	0.068089	0.0853726	0.130023	0.140936	0.0740266	0.0922003	0.0749773	0.141377	0.179296	0.157597	0.129095	0.181754	0.0981311	0.115109	0.196664	0.127964	0.188268	0.207878	0.0273142
ENSG00000064787_BCAS1_chr20-:53936776-54070594	1.19792	0.190865	1.65478	1.30645	2.06166	1.18115	1.04426	2.95342	2.95369	0.956009	2.11399	0.972762	0.17206	0.700714	1.77916	0.147415	1.87187	1.01872	1.10715	0.524445	0.0842978	1.6016	1.30836	1.29139	2.64466	2.42372	1.37215	1.71157	2.28372	1.01781	2.77552	1.61512	0.0581208
ENSG00000064835_POU1F1_chr3-:87259403-87276587	0	0.00598461	0	0.00732213	0	0	0	0	0	0	0	0	0	0	0.0220747	0	0	0	0	0.0215361	0	0	0	0	0	0	0	0	0	0	0.00999064	0	0
ENSG00000064886_CHI3L2_chr1+:111200770-111243440	0.309007	0.346173	1.46896	1.87252	0.0804199	0.625885	0.699173	1.71369	0.43001	1.5724	0.22695	1.7433	3.08035	1.00981	1.22148	0.865848	1.54538	2.75907	3.03215	0.456781	0.552842	2.2536	1.56184	1.15596	2.78802	1.17603	2.26202	2.66097	0.839342	2.84159	2.64122	1.66686	0.0433419
ENSG00000064932_SBNO2_chr19-:1107635-1174283	0.539474	1.15587	0.831301	0.834447	0.547339	0.519721	0.336184	1.12346	0.569558	1.43477	0.49109	1.59716	0.590586	0.789006	0.205452	1.07523	1.32574	1.54191	1.30232	1.18754	1.79815	1.53311	2.26147	1.07931	0.769572	1.25685	1.18047	0.761596	0.639023	1.34514	1.33301	1.62748	0.705786
ENSG00000064933_PMS1_chr2+:189784084-189877629	0.403882	0.11432	0.183632	0.310578	0.572872	0.210811	0.191838	0.158226	0.205105	0.254269	0.302314	0.25948	0.550847	0.31823	0.0756182	0.397716	0.169969	0.290124	0.274724	0.31235	0.29068	0.218244	0.237391	0.341149	0.144925	0.27153	0.159557	0.116125	0.378031	0.138649	0.211985	0.186533	0.190312
ENSG00000064961_HMG20B_chr19+:3572776-3579088	3.29761	2.90621	3.87975	3.84069	2.11174	3.75089	2.80579	3.29026	3.23131	2.99336	3.7915	4.28567	3.21852	3.78778	3.58987	3.19009	3.21528	4.00943	3.5538	4.16283	3.46952	2.75026	2.46173	2.80679	3.01695	2.63253	2.50756	2.95747	2.45386	2.89939	3.20341	2.63192	3.68547
ENSG00000064989_CALCRL_chr2-:187343128-187448460	0.54037	0.0319285	0.3278	0.233854	0.599354	0.206985	0.329828	0.246651	0.0368401	0.102385	0.0402784	0.107292	0.272363	0.783548	0.0446616	0.0484729	0.0950363	0.210721	0.0927488	0.13828	0.234147	0.393101	0.36079	0.186829	0.318687	0.415048	0.0791786	0.278618	0.759174	0.191023	0.0624133	0.388977	0.0780575
ENSG00000064995_TAF11_chr6-:34877777-34888089	1.95581	1.19001	1.53942	1.89931	2.22297	1.8125	1.49166	1.68745	1.64934	1.69002	1.81254	1.68181	1.0902	2.10338	1.66503	1.81994	1.58552	2.00759	1.90724	2.14441	1.622	1.44252	1.64933	1.89313	1.31327	1.56733	1.93457	1.57153	1.45991	1.1185	1.56981	1.49926	2.14562
ENSG00000064999_ANKS1A_chr6+:34889264-35091413	0.253943	0.209802	0.327573	0.297754	0.342479	0.387038	0.259055	0.26024	0.221541	0.323697	0.190386	0.306936	0.163816	0.268218	0.0510825	0.230932	0.356781	0.311132	0.252479	0.228118	0.153248	0.37455	0.346001	0.368675	0.462345	0.326402	0.590482	0.304066	0.400153	0.399727	0.272525	0.305813	0.258632
ENSG00000065000_AP3D1_chr19-:2100987-2164465	1.76256	1.98978	1.92029	1.98999	1.91995	1.69551	1.22209	1.88739	1.78096	1.69253	1.79834	2.2305	1.80557	2.01656	2.64737	2.3891	1.63947	2.17753	1.99646	2.14132	1.88767	1.75338	1.91506	1.67475	1.67694	1.55332	1.65533	1.59049	1.91983	1.69249	1.73417	1.71184	2.09765
ENSG00000065029_ZNF76_chr6+:35258908-35295985	1.19734	0.716728	1.45359	0.970682	1.49517	1.31353	0.718149	0.889728	1.0224	0.971691	0.863476	1.19699	0.720785	1.17872	0.629153	0.848688	0.872105	1.51186	1.01564	1.12298	0.786717	1.13559	0.979988	1.41649	1.06049	1.08239	1.53949	1.04444	1.11045	0.794531	1.24019	1.17191	1.18063
ENSG00000065054_SLC9A3R2_chr16+:2025355-2039026	1.06292	1.24108	2.22266	2.62176	1.75858	1.84862	1.38262	1.85524	2.27575	1.18754	2.02907	2.28413	1.47767	1.52313	2.06632	1.17032	1.66875	2.40347	1.45842	2.39329	2.27013	2.14881	1.66346	1.94351	2.56562	2.14877	2.43201	2.2604	1.71811	2.29654	1.53379	1.90029	1.40524
ENSG00000065057_NTHL1_chr16-:2039814-2047866	1.31385	0.712613	1.6725	1.64045	1.64965	1.54143	1.06724	1.49934	1.15631	0.837753	2.06859	1.73547	1.2767	1.45539	2.16084	0.740332	0.717344	1.55633	1.70854	1.82203	1.35587	1.29143	1.3007	1.12899	1.29426	1.15041	1.08102	1.36937	1.42422	1.29717	1.25053	1.23508	1.09183
ENSG00000065060_UHRF1BP1_chr6+:34792014-34883138	0.421616	0.356841	0.325984	0.250934	0.477265	0.222353	0.175802	0.412713	0.370948	0.430592	0.344823	0.295453	0.199371	0.423327	0.0372661	0.352173	0.413366	0.483234	0.452956	0.289984	0.290609	0.300123	0.378494	0.452852	0.29417	0.373245	0.44691	0.298024	0.402214	0.447044	0.350699	0.348156	0.279252
ENSG00000065135_GNAI3_chr1+:109548610-109618321	0.835441	0.774053	0.688028	0.969539	0.460428	0.701958	0.678435	0.719064	0.632789	1.08088	0.870938	0.819879	0.944492	1.03326	0.764947	1.25163	1.08129	0.948291	1.01038	1.26493	1.30581	0.644319	0.811905	0.732523	0.576488	0.665114	0.530698	0.563902	0.670916	0.723222	0.662096	0.714283	0.721702
ENSG00000065150_IPO5_chr13+:97953657-98024297	1.71021	0.904283	1.13007	1.50739	1.81167	1.1133	1.15806	1.42507	1.25032	1.32964	1.38232	1.24812	0.826939	1.50989	0.323417	1.15239	1.2228	1.57424	1.60441	1.36761	1.02679	1.23084	1.29836	1.31698	1.25051	1.18406	1.17017	0.944853	1.40907	0.944113	1.13427	1.34407	1.54146
ENSG00000065154_OAT_chr10-:124397302-124418976	2.01518	1.07993	1.96315	1.94413	2.0155	2.10853	1.66565	1.63676	2.05205	1.71132	1.90101	1.90364	2.13013	1.5389	0.906154	1.3188	1.79038	1.51617	1.43943	1.33017	1.71625	1.80257	1.87551	1.89908	2.08826	1.90201	1.70163	2.00428	2.26652	1.57891	2.09882	2.18897	0.458285
ENSG00000065183_WDR3_chr1+:117929719-117966542	0.794167	0.545701	0.821744	0.942063	0.724583	0.538199	0.622849	0.832248	0.49454	0.803977	0.938234	0.834526	0.905039	0.836498	0.439526	0.872492	0.658417	0.857602	0.951494	0.828239	0.8952	0.694895	0.883436	0.632257	0.67339	0.740196	0.610061	0.576924	0.87603	0.567535	0.746517	0.795585	0.725792
ENSG00000065243_PKN2_chr1+:88684221-88836255	0.429577	0.200881	0.271319	0.38509	0.286966	0.182589	0.267263	0.257624	0.34631	0.387921	0.334714	0.293212	0.382089	0.32475	0.0408974	0.347374	0.259919	0.390033	0.38309	0.442183	0.317257	0.264724	0.348444	0.546937	0.308978	0.340664	0.188359	0.18111	0.369464	0.2857	0.296954	0.37467	0.214493
ENSG00000065268_WDR18_chr19+:984270-998438	1.89819	0.816647	2.04757	2.21448	1.59577	2.17963	1.14626	1.40809	1.16665	1.07965	1.70614	2.03551	1.39884	1.93585	2.33059	1.26139	1.26888	1.95159	2.08282	2.33617	1.82896	1.66056	1.59701	1.37003	1.95689	1.28886	1.51066	1.55108	1.40937	1.56907	1.55509	1.60732	2.24393
ENSG00000065308_TRAM2_chr6-:52497401-52576915	0.25168	0.672452	0.367971	0.334111	0.151814	0.177166	0.086835	0.207253	0.163782	0.224391	0.259306	0.321404	0.253494	0.604709	0.0634785	0.280964	0.24436	0.414466	0.286764	0.576055	0.612253	0.55051	0.699421	1.16417	0.594043	0.413169	0.91516	0.239259	0.586408	0.612407	0.723986	1.13612	0.419796
ENSG00000065320_NTN1_chr17+:9021541-9244000	0.250996	0.0374927	0.716947	0.456482	0.471356	0.350974	0.133247	0.167858	0.0454607	0.201706	0.0913298	0.521794	0.460428	0.462012	0.0389869	0.391156	0.189504	0.304626	0.198609	0.315606	0.0966985	1.19219	1.11364	0.547941	1.06229	0.735695	0.802653	1.0574	1.36672	0.825273	1.64063	0.995188	1.64732
ENSG00000065325_GLP2R_chr17+:9822205-9892102	0.00365385	0	0.0117879	0.00720049	0.00539926	0.0177602	0.00308204	0	0.0117899	0.00290431	0.00767374	0.0244103	0.0133938	0.0140063	0.00817951	0	0.00908145	0.0192248	0	0	0	0.00677999	0.00242994	0.00780667	0.0119524	0.00554274	0.00417536	0.00656392	0.00250717	0.00604229	0.00246249	0.00218278	0.0036581
ENSG00000065328_MCM10_chr10+:13161553-13211104	0.0778521	0.0670464	0.0189563	0.117291	0.0101384	0.0570294	0.0301483	0.256222	0.0124704	0.106683	0.959138	0.0250371	0.048002	0.165929	0.0678068	0.12538	0.0536076	0.23979	0.239225	0.180141	0.154357	0.022826	0.00342652	0.00880671	0.0316301	0	0.145742	0.00185486	0.00353539	0.0309827	0.0343536	0.0274693	0.412157
ENSG00000065357_DGKA_chr12+:55927318-55954027	1.45527	2.13984	1.41441	0.610744	1.39983	1.212	0.702072	1.03794	0.568691	1.35374	0.793067	1.42044	0.90171	1.4502	0.487232	1.07844	1.35941	1.23006	1.19379	1.15943	1.4201	1.46231	1.51909	1.70513	1.2086	1.44099	1.29799	1.25504	1.42205	1.15715	1.5799	1.41588	0.451695
ENSG00000065361_ERBB3_chr12+:56079856-56103505	2.78712	0.333144	1.87475	1.11903	3.51363	1.18634	1.31716	1.54153	3.61298	0.550484	4.59385	1.13834	0.725745	1.37984	2.55284	0.784864	1.2573	0.88085	2.32219	0.528657	0.104369	2.49833	2.64822	1.65341	2.80503	2.29434	1.96286	1.69963	3.90727	1.69005	3.28022	2.59969	0.173213
ENSG00000065371_ROPN1_chr3-:123968520-123992178	0	0	0	0.0106245	0	0	0	0	0	0	0	0	0.0113147	0	0	0	0	0	0	0	0.00829881	0	0	0.00461815	0	0	0.00821272	0	0	0.00297855	0	0	0
ENSG00000065413_ANKRD44_chr2-:196967016-197311173	0.232159	0.280726	0.134343	0.108346	0.210225	0.117887	0.133375	0.126226	0.169911	0.177031	0.274515	0.126967	0.097365	0.12284	0.0809805	0.146906	0.169977	0.114153	0.137395	0.100926	0.191016	0.195632	0.179066	0.260521	0.24135	0.251401	0.12233	0.13996	0.229448	0.161174	0.199308	0.175636	0.0422718
ENSG00000065427_KARS_chr16-:75627473-75648643	1.91672	2.162	2.37494	2.14935	2.37649	2.20724	1.78078	2.68487	1.64575	2.16986	2.09306	2.01706	2.11157	2.22123	2.30337	2.12362	2.25514	2.26728	2.32761	2.30542	2.55114	1.9423	2.0753	1.80034	1.85545	1.93416	2.01776	2.07797	2.03403	2.46222	1.96736	2.02666	2.30936
ENSG00000065457_ADAT1_chr16-:75596980-75623300	0.754396	0.670503	0.802323	0.880064	0.666757	0.764168	0.477041	1.10981	0.965985	0.908945	1.23427	0.902469	1.2995	0.777648	0.844184	1.6571	0.666254	1.12407	0.970569	0.943348	0.855129	0.731644	0.76796	0.81625	0.808325	0.692356	0.680724	0.665525	0.680602	0.893939	0.69737	0.655369	0.737685
ENSG00000065485_PDIA5_chr3+:123067061-123225227	0.0817126	0.0742819	0.0827641	0.079134	0.0508862	0.076309	0.0283523	0.0662369	0.0518098	0.0956823	0.0825949	0.115879	0.0953228	0.205068	0.104845	0.162811	0.0878531	0.141114	0.0826473	0.170964	0.100951	0.0484313	0.0779251	0.0616235	0.0549268	0.0612616	0.0959077	0.060355	0.0750822	0.0632578	0.137047	0.0558595	0.394126
ENSG00000065491_TBC1D22B_chr6+:37257771-37332970	0.2086	0.149562	0.304871	0.227634	0.243121	0.233096	0.167671	0.285476	0.19524	0.213142	0.200021	0.334547	0.184261	0.366114	0.0573005	0.252716	0.212226	0.29049	0.292509	0.344571	0.216018	0.219872	0.236143	0.291511	0.220283	0.259165	0.310065	0.243615	0.230188	0.282747	0.243905	0.230335	0.301059
ENSG00000065518_NDUFB4_chr3+:120596308-120602500	3.15178	2.81197	3.71957	3.81529	3.7923	3.81895	3.38745	3.45545	3.11023	3.47267	3.30907	2.96584	3.70593	3.47473	5.0523	3.59043	3.52551	3.47862	2.70553	3.266	3.30827	3.63377	3.62338	3.50805	3.5924	3.63571	3.63586	3.94341	3.42887	3.56114	3.48578	3.57778	3.66505
ENSG00000065526_SPEN_chr1+:15847863-15940460	1.25914	0.84236	1.58766	1.01957	1.3382	1.1063	0.795872	1.10854	1.3639	0.93674	0.993013	0.964086	0.823287	1.05541	0.608844	0.765232	0.887249	1.2608	1.20741	0.789458	1.02165	1.14616	1.22684	1.15408	1.23489	1.19588	1.03264	0.880166	1.39255	0.957526	1.0208	1.23675	1.9562
ENSG00000065534_MYLK_chr3-:123610048-123884331	0.0485846	0.0552819	0.189886	0.341556	0.055439	0.112173	0.163365	0.168805	0.532509	0.0946214	0.18557	0.186455	0.391819	0.370328	0.130485	0.06025	0.494396	0.133377	0.0920357	0.123677	0.113169	0.109036	0.0588969	0.126356	0.44428	0.248649	0.0891793	0.259248	0.0711168	0.479171	0.093028	0.12828	0.176652
ENSG00000065548_ZC3H15_chr2+:186486155-186509363	1.44077	1.37706	1.25537	1.39371	1.57532	1.11252	1.05357	1.3917	1.58387	1.55092	1.88696	1.45806	0.976116	1.3781	1.76444	1.79967	1.5511	1.74518	1.76665	1.74879	2.00816	1.11896	1.27747	1.51091	1.02549	1.32606	1.14625	1.11598	1.2826	1.32559	1.16018	1.22415	1.59757
ENSG00000065559_MAP2K4_chr17+:12020823-12143830	0.260787	0.202858	0.242628	0.264419	0.370276	0.251007	0.17014	0.230473	0.338692	0.224442	0.163118	0.27581	0.319137	0.277672	0.0756651	0.121386	0.259845	0.345998	0.284466	0.266324	0.344382	0.241903	0.281578	0.31377	0.227378	0.270414	0.185542	0.201348	0.296094	0.206422	0.323563	0.251136	0.213692
ENSG00000065600_TMEM206_chr1-:212363930-212414901	0.69819	0.15874	0.868775	0.460123	0.622821	0.677829	0.419279	0.608945	1.10031	0.339464	0.5859	0.502784	0.250997	0.395438	0.433879	0.398084	0.609808	0.543847	0.591625	0.554824	0.360442	0.864243	0.91926	0.652081	1.10158	0.845651	0.595875	0.898569	1.46668	0.669831	1.03693	0.888542	0.544388
ENSG00000065609_SNAP91_chr6-:83552879-83709691	0.420042	0.0182836	0.26125	0.20301	0.89369	0.189225	0.159951	0.125529	0.219821	0.0534243	0.404138	0.0880358	0.0636929	0.264562	0.0193694	0.00825452	0.016152	0.0882994	0.00178629	0.0200692	0.00376187	0.330466	0.349229	0.478949	0.295159	0.248386	0.31368	0.176952	0.428024	0.0948712	0.297718	0.316914	0.128022
ENSG00000065613_SLK_chr10+:103967200-104029233	0.656043	0.55335	0.515206	0.525816	0.688129	0.507845	0.495337	0.410142	0.940503	0.705959	0.681616	0.584872	0.610679	0.714315	0.232797	0.578382	0.77077	0.590269	0.543255	0.600827	0.871389	0.54037	0.556854	0.802935	0.646673	0.618858	0.423016	0.432317	0.563844	0.499569	0.551712	0.641171	0.566176
ENSG00000065615_CYB5R4_chr6+:83859642-83967424	0.220668	0.325562	0.212697	0.158337	0.207654	0.134389	0.137313	0.256859	0.227951	0.374787	0.354357	0.14224	0.0929312	0.256185	0.175111	0.351053	0.395412	0.23142	0.367601	0.187852	0.31836	0.171808	0.188943	0.250117	0.158714	0.18719	0.209928	0.137444	0.161483	0.138427	0.168743	0.142849	0.0740747
ENSG00000065618_COL17A1_chr10-:104031285-104086002	0.00233484	0.00376171	0.00646544	0.00919179	0.0296373	0.0122398	0.00786116	0.00598546	0.0150439	0.00370902	0.00979547	0.00285607	0.0170878	0.040521	0.0276754	0	0.0144741	0.0109463	0	0.0135639	0.00717894	0.00346838	0	0.00199852	0.00340305	0.00884048	0	0.00167983	0.00160187	0.0115558	0	0.00557016	0.0062251
ENSG00000065621_GSTO2_chr10+:104268872-104304945	0.102598	0.0560318	0.166889	0.1525	0.117379	0.189431	0.0926167	0.110869	0.424222	0.0443768	0.107695	0.100494	0.114526	0.0978977	0.136393	0.0702355	0.0939611	0.157726	0.0458832	0.0306786	0.0377107	0.503904	0.589435	0.445372	0.121365	0.620146	0.348588	0.333172	0.633239	0.225799	0.114706	0.463071	0.0373638
ENSG00000065665_SEC61A2_chr10+:12129636-12169961	0.904981	0.113008	0.66456	0.543488	0.754247	0.748842	0.378803	0.470391	0.886479	0.236512	0.5298	0.577314	0.58388	0.633001	0.0962452	0.264025	0.367434	0.600961	0.382422	0.288183	0.274811	0.597194	0.595832	0.773263	0.613852	0.615523	0.639368	0.38242	0.564984	0.254333	0.582528	0.688419	0.893855
ENSG00000065675_PRKCQ_chr10-:6427142-6580301	0.0305617	0.105701	0.0744402	0.0430018	0.0421677	0.0383792	0.0292699	0.0683518	0.201372	0.0197654	0.0568043	0.0511703	0.00787395	0.0209517	0.00870838	0.0168524	0.0298315	0.0262564	0.0271925	0.0265317	0.0380597	0.0300783	0.0160041	0.0303996	0.0712425	0.0251238	0.0258465	0.0238212	0.0384199	0.0354826	0.0311543	0.0207844	0.0801925
ENSG00000065717_TLE2_chr19-:2997637-3047635	0.445309	0.150565	0.781822	1.17462	1.39037	0.944431	0.410204	0.578116	0.483034	0.338926	2.1665	1.54775	0.419172	0.801014	0.386643	0.517952	0.245356	1.6431	1.19295	0.70082	0.378802	1.41545	1.38967	1.98377	1.11391	0.905449	1.2264	0.691138	1.39194	0.478315	1.36927	1.55322	2.01624
ENSG00000065802_ASB1_chr2+:238426741-238452250	1.40805	0.94625	1.40464	1.2927	2.13663	1.64517	1.3016	1.56364	2.07436	1.25124	1.92545	1.28998	1.40018	1.44686	0.527497	1.18262	1.04554	1.18023	1.53808	1.3534	2.08483	1.56782	1.68684	1.23993	1.62032	1.58565	1.3911	1.30857	1.66817	0.831966	1.56398	1.56072	1.51356
ENSG00000065809_FAM107B_chr10-:14518556-14774897	0.225349	0.31315	0.328814	0.217046	0.222789	0.243279	0.299052	0.459512	1.12313	0.25642	0.45504	0.208185	0.31094	0.178216	0.154008	0.198399	0.396106	0.223356	0.290212	0.148446	0.226304	0.0991708	0.0989788	0.220829	0.26802	0.21355	0.108676	0.0707102	0.0853474	0.159031	0.114298	0.0782487	0.448955
ENSG00000065833_ME1_chr6-:83210388-83431071	0.0512231	0.0935581	0.0468933	0.0439077	0.0310734	0.029306	0.0480513	0.0781492	0.120151	0.0228383	0.0747915	0.0893253	0.0354821	0.042667	0.012932	0.0463069	0.0888207	0.0396346	0.0164172	0.030921	0.0456637	0.149148	0.176333	0.0982294	0.133825	0.151789	0.230063	0.16743	0.185453	0.0668285	0.185781	0.115625	0.0038618
ENSG00000065882_TBC1D1_chr4+:37891086-38139175	0.228318	0.359862	0.190713	0.258151	0.0645744	0.28385	0.16182	0.298115	0.212326	0.286546	0.336797	0.266387	0.385516	0.282094	0.0896004	0.231542	0.401765	0.382521	0.321707	0.367489	0.400714	0.297875	0.328005	0.312474	0.355216	0.323779	0.316743	0.348974	0.282853	0.38064	0.272527	0.318456	0.489927
ENSG00000065883_CDK13_chr7+:39950036-40097134	0.6284	0.29657	0.491585	0.376708	0.433377	0.306068	0.188044	0.355458	0.395611	0.42627	0.311208	0.517237	0.538729	0.357775	0.0796139	0.315771	0.278624	0.615322	0.53511	0.461363	0.443586	0.30663	0.343848	0.495098	0.321327	0.346666	0.332179	0.272639	0.374853	0.28141	0.372576	0.333113	0.544407
ENSG00000065911_MTHFD2_chr2+:74198561-74217565	2.2633	1.8287	2.36496	1.57007	2.79003	2.53288	2.12654	1.76304	0.44058	2.48997	1.52766	1.59448	1.4973	2.54701	0.757131	2.01091	2.08211	1.56958	1.79664	1.75115	2.81848	1.08828	1.38006	0.887659	1.04556	1.39603	1.03191	0.876007	1.20082	1.34839	1.77893	1.12108	1.30768
ENSG00000065923_SLC9A7_chrX-:46599251-46759172	0.197684	0.149234	0.0501125	0.20001	0.605147	0.108747	0.0990097	0.167716	0.111959	0.230829	0.242427	0.133505	0.24937	0.273733	0.0562515	0.153843	0.133034	0.15997	0.143363	0.222118	0.361805	0.764494	0.932676	0.657378	0.65489	0.622589	0.726393	0.558132	1.04539	0.25486	0.803977	0.931531	0.0389574
ENSG00000065970_FOXJ2_chr12+:8032702-8055503	1.08897	0.988183	1.14693	0.932681	1.55332	1.11272	0.842607	0.998347	0.950725	1.17648	0.90666	1.04632	0.994649	1.15181	0.335086	1.01868	1.0255	1.15651	0.997799	1.13846	1.07133	1.15354	1.23825	1.23713	1.05437	1.21332	0.979253	1.10375	1.26125	0.976083	1.18435	1.13895	1.43674
ENSG00000065978_YBX1_chr1+:42682426-42702349	4.08946	4.38385	4.21656	3.70126	3.14697	4.03658	3.41976	4.42472	3.64816	3.87515	4.76135	3.40015	2.94205	4.23216	4.99246	4.03971	4.17245	4.18254	4.41895	4.32827	4.42603	3.82632	3.75867	3.35565	4.04711	3.59185	4.22683	3.94538	3.58456	4.13951	3.9707	4.05377	4.57864
ENSG00000065989_PDE4A_chr19+:10416772-10469631	0.479239	0.406714	0.491649	0.417678	0.555194	0.369946	0.239994	0.339578	0.331827	0.665604	0.225589	0.498056	0.450467	0.643473	0.179925	0.30838	0.499096	0.287768	0.229891	0.25769	0.560784	0.48789	0.428152	0.376813	0.670474	0.449128	0.341419	0.460767	0.636265	0.389418	0.406311	0.471367	2.26347
ENSG00000066027_PPP2R5A_chr1+:212285536-212361863	0.844277	0.572039	0.519652	0.574465	0.461061	0.873051	0.701945	0.348457	0.808023	0.397699	0.397753	0.368733	0.494431	0.395323	0.149703	0.346122	0.516831	0.478309	0.455884	0.568012	0.412281	0.482193	0.326469	0.419943	0.477954	0.458019	0.25871	0.459433	0.418011	0.337898	0.366717	0.368691	0.343599
ENSG00000066032_CTNNA2_chr2+:79185230-80648861	0.0564486	0.00435853	0.049761	0.134284	0.118796	0.0563885	0.0429667	0.0621711	0.0513229	0.0341624	0.104173	0.162463	0.228966	0.0591659	0.0171337	0.050545	0.0151471	0.0537222	0.0299439	0.0442735	0.0056389	0.0633043	0.0642261	0.0383626	0.0669469	0.0887736	0.0436624	0.0858059	0.0801197	0.0439969	0.0496286	0.0963345	0.00430814
ENSG00000066044_ELAVL1_chr19-:7958578-8445041	0.142296	0.122781	0.207592	0.233169	0.175883	0.183369	0.119074	0.26114	0.142417	0.172997	0.352773	0.207778	0.186787	0.257784	0.146325	0.251584	0.176286	0.227621	0.235506	0.262408	0.20034	0.155721	0.189949	0.14457	0.153279	0.142532	0.145964	0.132146	0.189763	0.152326	0.194191	0.168929	0.318976
ENSG00000066056_TIE1_chr1+:43300992-43323108	0.660903	0.664112	0.956715	1.84696	1.02499	1.08628	0.813136	0.662552	0.863224	0.282791	0.557745	0.799365	0.432464	0.57854	1.23496	0.650406	0.5151	1.17192	0.286434	0.721196	0.143928	0.579457	0.21392	0.855527	0.808031	0.845492	0.475959	0.494997	0.749893	0.701024	0.26924	0.578125	0.615667
ENSG00000066084_DIP2B_chr12+:50504984-50748667	0.60241	0.320606	0.608274	0.47509	0.632535	0.525803	0.547848	0.626599	1.14313	0.462594	0.693542	0.424088	0.502807	0.598441	0.128956	0.377499	0.580508	0.487365	0.60465	0.336861	0.301495	0.443264	0.523891	0.635451	0.619274	0.498417	0.382015	0.296752	0.647318	0.480739	0.396754	0.444567	0.270332
ENSG00000066117_SMARCD1_chr12+:50084971-50100712	2.46647	1.62004	2.57908	2.56189	3.0739	2.33241	1.73409	2.4831	2.0622	1.96323	3.40646	2.31262	2.16132	2.53668	0.668235	2.05105	1.74651	3.04168	2.70427	2.62569	1.95876	2.36345	2.5569	2.4108	2.38509	2.15197	2.32519	1.93617	2.47633	2.01138	2.71216	2.44299	2.71411
ENSG00000066135_KDM4A_chr1+:43650157-43705515	0.984171	0.61139	1.05267	0.924995	0.512059	0.843194	0.456951	0.795403	0.648238	0.692199	0.968066	0.862933	1.01162	1.09781	0.301144	0.722611	0.758446	0.837281	0.886986	1.00602	0.716733	0.794068	0.958218	0.75165	0.837251	0.818089	0.668289	0.791806	1.02771	0.898916	1.08371	0.886621	1.87
ENSG00000066136_NFYC_chr1+:40691569-40771603	0.585459	0.472312	0.853261	0.610278	0.490526	0.639255	0.349993	0.637096	0.452562	0.548786	0.533203	0.534492	0.541017	0.659343	0.23727	0.478704	0.540992	0.63649	0.551958	0.746819	0.738507	0.60173	0.571982	0.624005	0.610079	0.576918	0.543306	0.649575	0.578145	0.567544	0.668409	0.596219	0.903533
ENSG00000066185_ZMYND12_chr1-:42430328-42456267	0.0532283	0.0960511	0.0492701	0.195275	0.019306	0.0827762	0.0409831	0.105688	0.139269	0.120198	0.050925	0.0877393	0.400059	0.0584015	0.106492	0.0491981	0.0601036	0.0898581	0.0107656	0.225737	0.116611	0.0990733	0.0514982	0.121317	0.113966	0.0693878	0.105006	0.151333	0.116854	0.139846	0.102531	0.0801426	0.119898
ENSG00000066230_SLC9A3_chr5-:473309-524332	0	0	0	0.00493592	0.0437911	0	0	0	0.00270038	0.00397719	0.0052606	0.00306263	0	0.00275179	0.00374084	0	0.00311665	0.00294285	0	0.003649	0.00385379	0.00742876	0	0.0149353	0.00364912	0	0	0.00180138	0.00856851	0.00414145	0	0	0.164233
ENSG00000066248_NGEF_chr2-:232878685-233013272	0.0263577	0.00763636	0.193644	0.200083	0.0730347	0.0979698	0.0534761	0.017772	0.111851	0.0387314	0.214927	0.0944703	0.154188	0.221256	0.0516061	0.0286493	0.0188019	0.130192	0.00623419	0.0165262	0.145969	0.188331	0.24987	0.125301	0.0873366	0.0579448	0.132027	0.104753	0.101269	0.137374	0.368492	0.132162	0.649182
ENSG00000066279_ASPM_chr1-:197084127-197146694	0.0619985	0.133614	0.0112896	0.281196	0.0120359	0.0303908	0.0574369	0.288989	0.0562001	0.174176	1.61843	0.056388	0.115511	0.297334	0.0627611	0.34851	0.0598074	0.503812	0.79312	0.503019	0.590778	0.0255851	0.0148661	0.0242803	0.0221756	0.0108164	0.129479	0.00586775	0.0208733	0.027913	0.0272739	0.0289909	0.355968
ENSG00000066294_CD84_chr1-:160541094-160579516	1.83296	2.07593	2.00229	1.01235	0.490283	1.75698	1.54308	1.97407	2.40001	2.18195	0.714001	1.4987	0.871061	1.79998	0.747795	1.79035	2.63585	1.09868	1.90913	1.16845	1.80909	1.57842	1.60522	2.27021	1.71454	2.14774	1.57654	1.67735	1.7171	2.54709	1.33148	1.19306	0.252058
ENSG00000066322_ELOVL1_chr1-:43363396-43368074	2.98137	2.90508	4.95439	3.94081	2.17361	4.41121	3.84714	4.30672	5.69458	3.74822	2.96617	4.58342	3.98142	3.84514	3.46661	3.48496	4.65434	3.88205	3.47709	4.599	4.01816	3.65069	3.37106	3.68243	4.77531	4.58301	3.84206	3.55842	3.45018	4.22159	3.55437	2.83892	3.06144
ENSG00000066336_SPI1_chr11-:47354859-47378576	2.00025	3.01555	2.99719	1.43073	0.483178	2.48391	1.75	3.13088	2.04536	2.98532	1.16966	1.97977	1.03457	2.35608	1.24736	2.41282	3.37246	2.21739	2.6814	2.23583	3.50419	2.59245	2.48684	2.07417	2.61968	2.43948	2.3097	2.88332	2.02978	3.39397	2.04671	2.03926	0.442712
ENSG00000066379_ZNRD1_chr6+:30058898-30064909	1.84018	1.40706	1.9647	1.76568	1.83117	1.76278	1.34599	1.88258	1.05214	1.84856	1.83755	1.89693	1.23154	2.14403	2.51523	2.19948	1.65448	1.7474	1.81615	2.3154	1.71962	1.82901	1.85098	1.48135	1.73673	1.96299	2.02808	2.18691	1.78984	1.87512	1.81689	1.76335	1.18246
ENSG00000066382_MPPED2_chr11-:30384492-30586872	0.0684752	0.0177121	0.0329087	0.096427	0.0657363	0.0631633	0.0326607	0.0378767	0.031677	0.0229109	0.22584	0.0441482	0.0925689	0.073773	0.0852536	0.0504225	0.0109705	0.0738318	0.0570255	0.0300811	0.00388629	0.09843	0.128494	0.0829971	0.0801732	0.0605659	0.0612602	0.0609512	0.17831	0.0269328	0.0697854	0.0920588	0.278317
ENSG00000066405_CLDN18_chr3+:137998734-138033655	0	0.0088258	0	0.00360763	0	0.00274881	0	0	0.0117994	0.0115916	0.00767987	0	0.00384258	0.00401891	0.0163259	0.0367029	0	0.00429781	0	0	0	0	0.00243188	0	0	0.00277626	0	0	0	0	0.00492472	0.00436575	0.00244172
ENSG00000066422_ZBTB11_chr3-:101648888-101677495	0.924815	0.814807	0.730017	0.699108	1.07625	0.519065	0.596547	0.645793	1.04682	0.877388	1.1995	0.592549	0.956723	0.674396	0.210948	0.935214	0.665674	1.02196	0.838196	0.76181	0.875697	0.657911	0.677441	1.0225	0.706994	0.692479	0.592185	0.498008	0.826588	0.645259	0.780687	0.687454	1.04752
ENSG00000066427_ATXN3_chr14-:92038651-92106621	0.674346	0.50304	0.595531	0.424562	0.751688	0.500257	0.42318	0.392171	0.628894	0.481097	0.570822	0.469317	0.546358	0.632588	0.908456	0.549259	0.450899	0.590551	0.526251	0.513731	0.747316	0.367013	0.395611	0.669325	0.387342	0.532383	0.461043	0.338547	0.358074	0.511086	0.469604	0.522032	0.392236
ENSG00000066455_GOLGA5_chr14+:92794230-92839963	0.661171	0.510785	0.779489	0.810033	0.87259	0.816905	0.61307	0.802784	0.799905	1.00292	0.75249	0.915885	0.897991	0.890763	0.280186	1.12466	0.988718	0.812565	0.880598	0.901039	0.997639	0.715633	0.776005	0.694782	0.711193	0.748044	0.754128	0.655984	0.720118	0.691294	0.847161	0.730782	0.805377
ENSG00000066468_FGFR2_chr10-:121478333-121598458	0.366481	0.103432	0.940056	0.557424	0.121672	0.856864	0.540221	0.746692	2.13864	0.276267	0.487347	0.676666	0.549552	0.440218	0.542553	0.124176	1.19166	0.37764	0.357734	0.251437	0.0372143	0.443193	0.0918255	0.676797	0.714204	0.901864	0.314953	0.121097	0.0884864	0.51951	0.149704	0.0425809	0.737875
ENSG00000066557_LRRC40_chr1-:70144804-70205620	0.310862	0.140361	0.158137	0.288534	0.199066	0.171123	0.235079	0.238228	0.226209	0.256465	0.419135	0.203573	0.351236	0.24001	0.0494241	0.357397	0.206922	0.378282	0.444652	0.322751	0.379297	0.148322	0.206676	0.265494	0.155328	0.224184	0.125718	0.13006	0.27965	0.150742	0.158132	0.17476	0.158006
ENSG00000066583_ISOC1_chr5+:129094750-129114028	0.692469	0.552737	0.602603	0.639571	0.732602	0.493302	0.44832	0.862484	0.787818	0.567778	0.842245	0.513467	0.837941	0.767576	0.286763	0.30262	0.647709	0.623351	0.718092	0.568142	0.510738	0.488606	0.728629	0.482748	0.528481	0.600665	0.562091	0.581142	0.784179	0.514635	0.616074	0.605546	2.46864
ENSG00000066629_EML1_chr14+:99737692-99942060	0.136592	0.0304345	0.153465	0.168177	0.103501	0.150748	0.111641	0.174722	0.268877	0.104502	0.143891	0.154463	0.183133	0.171608	0.0976175	0.110029	0.139476	0.159951	0.131014	0.206982	0.266647	0.131426	0.210881	0.188463	0.157958	0.179688	0.196665	0.131522	0.191785	0.115372	0.166968	0.182895	0.259551
ENSG00000066651_TRMT11_chr6+:125986429-126039276	0.225742	0.0961698	0.283357	0.257282	0.654084	0.308223	0.226157	0.149322	0.220961	0.214023	0.185931	0.293598	0.216778	0.191481	0.0636696	0.268216	0.235702	0.371552	0.22541	0.281155	0.18507	0.197912	0.202258	0.40218	0.202107	0.26589	0.26531	0.159641	0.223964	0.136184	0.228629	0.268158	0.125207
ENSG00000066654_THUMPD1_chr16-:20733663-20742084	2.24702	1.79433	1.8626	2.02261	2.45744	1.69174	1.48183	1.88465	2.19948	1.99795	2.39842	2.06818	1.80269	1.91266	1.11385	2.17838	1.88736	2.01571	2.14989	2.17448	2.27542	1.60464	1.87961	2.26887	1.75974	1.77084	1.38957	1.49028	1.99595	1.81799	1.83462	1.95543	2.35125
ENSG00000066697_MSANTD3_chr9+:100427155-100451711	0.596939	0.53981	0.585374	0.630717	0.505691	0.549701	0.36983	0.943593	0.611162	0.498762	1.08121	0.600874	0.697793	0.89597	0.512166	0.52579	0.68001	0.951155	0.714458	0.88535	1.36027	0.434358	0.541862	0.425322	0.517541	0.575634	0.350502	0.493223	0.529191	0.396804	0.585793	0.495131	0.379749
ENSG00000066735_KIF26A_chr14+:104138722-104180894	0.056485	0.126262	0.169058	0.198117	0.688046	0.153319	0.150407	0.313522	0.102549	0.0932892	0.139671	0.0330038	0.0315145	0.0904173	0.100639	0	0.0335799	0.53322	0.433092	0.114672	0.00930765	0.0617378	0.0080393	0.117076	0.190235	0.0848947	0.0454785	0.0577122	0.113916	0.0669976	0	0.067201	1.40114
ENSG00000066739_ATG2B_chr14-:96279201-96363870	0.675029	0.393771	0.507768	0.564759	1.26062	0.420322	0.384521	0.423536	0.786917	0.516885	0.7084	0.575773	0.660642	0.54958	0.0811886	0.399242	0.458411	0.644835	0.647785	0.514842	0.468454	0.527832	0.567057	0.831374	0.654286	0.641616	0.622877	0.369748	0.813466	0.362064	0.834065	0.66674	0.236522
ENSG00000066777_ARFGEF1_chr8-:67173510-67343677	0.326114	0.307519	0.25232	0.255442	0.414313	0.197075	0.209591	0.234449	0.301333	0.339934	0.19482	0.303163	0.351449	0.308842	0.089274	0.251393	0.326753	0.317443	0.325911	0.299641	0.39439	0.24674	0.305407	0.330201	0.267701	0.288951	0.278225	0.155113	0.325696	0.228393	0.265543	0.271549	0.291029
ENSG00000066813_ACSM2B_chr16-:20536225-20576427	0.00317693	0.0102169	0.0204337	0.00313422	0.0124859	0	0.010689	0.0027186	0.00855075	0	0.0133159	0.00776134	0.00666906	0.00349161	0.0467729	0	0	0.0148782	0.0138771	0.00462964	0	0	0.00211265	0.00814295	0.00231675	0.00241186	0.00483858	0.00228588	0.00435632	0.00175352	0	0.00757605	0.00423929
ENSG00000066827_ZFAT_chr8-:134477787-134713049	0.0380792	0.0499352	0.0503517	0.0427876	0.0417121	0.0513501	0.0227362	0.0484655	0.0401756	0.0273782	0.0316534	0.0445198	0.0349818	0.0429614	0.00890823	0.0434801	0.0479144	0.0240754	0.0387891	0.020456	0.0388078	0.0488334	0.046217	0.0349237	0.0570965	0.0494647	0.0484548	0.0631009	0.0609458	0.0410846	0.0804562	0.0440996	0.0610788
ENSG00000066855_MTFR1_chr8+:65644733-65771261	0.1127	0.0582609	0.0737428	0.124104	0.0671428	0.0660481	0.0811877	0.0912898	0.130189	0.100787	0.0945898	0.0887036	0.114287	0.115231	0.0864726	0.164649	0.112505	0.0886868	0.127142	0.113298	0.125127	0.078183	0.0999071	0.0888791	0.0767472	0.0892179	0.087385	0.0618901	0.0919613	0.0738922	0.0833207	0.0786661	0.0851184
ENSG00000066923_STAG3_chr7+:100177562-100221488	0.403614	0.512015	0.357962	0.245024	0.398579	0.304518	0.197024	0.422312	0.299455	0.284573	0.220933	0.894546	0.304919	0.219226	0.148699	0.596565	0.331982	0.697256	0.374441	0.381829	0.373134	0.327522	0.22692	0.515983	0.337184	0.337296	0.36971	0.319811	0.258833	0.440738	0.362251	0.355566	0.331768
ENSG00000066926_FECH_chr18-:57548282-57586772	0.582415	0.551687	0.578976	0.614992	0.73554	0.621172	0.432458	0.710465	1.17421	0.813537	0.682859	0.623756	0.850676	0.559032	0.287203	0.576212	0.567185	0.72923	0.623019	0.51911	0.702752	0.587846	0.631801	0.639415	0.725073	0.663296	0.649333	0.54148	0.636305	0.760072	0.488824	0.670094	0.635299
ENSG00000066933_MYO9A_chr15-:71822288-72118577	0.255953	0.103978	0.138707	0.112959	0.384229	0.121528	0.0916467	0.0887767	0.202065	0.118451	0.197327	0.182273	0.20313	0.163079	0.135353	0.121769	0.126955	0.172407	0.196887	0.13045	0.165561	0.213598	0.254918	0.231214	0.203306	0.253455	0.202162	0.145162	0.287044	0.141393	0.299738	0.269067	0.087988
ENSG00000067048_DDX3Y_chrY+:12904107-12920478	2.1846	2.03643	1.51429	1.76245	2.91913	1.48449	1.40749	1.51004	0.00839992	0.175125	2.52016	2.67766	0.00818455	2.08107	0	0.823352	2.41343	2.38742	0.0338434	0	0	1.72814	1.76571	0	0.0169816	1.93774	0	0.00560713	1.78692	0.00430245	1.96999	1.77584	2.0955
ENSG00000067057_PFKP_chr10+:3066332-3137712	1.28996	0.753142	1.34167	1.03629	1.18836	1.38065	0.669528	0.78528	0.532687	1.22763	1.6161	1.26519	1.79544	1.91523	0.755763	0.705123	1.07084	1.88418	1.25422	1.54361	2.02118	1.0853	0.85704	0.850673	1.07271	0.791032	0.803622	0.818507	0.721524	0.881132	0.605895	0.996297	2.04207
ENSG00000067064_IDI1_chr10-:1039907-1049170	3.01277	1.82574	2.2399	2.68645	3.55372	2.89022	2.65388	2.24031	2.54224	2.27269	3.73505	2.4018	2.56977	2.57887	1.62005	1.77766	2.15539	1.99306	1.94587	2.19704	1.7972	2.54112	3.06667	2.67178	2.24457	3.19807	3.06916	2.6426	3.16154	2.16308	2.07385	2.44793	3.01024
ENSG00000067066_SP100_chr2+:230415941-230544090	0.302242	0.873988	0.430561	0.396785	0.070065	0.286065	0.263792	0.478084	0.383735	0.914406	0.171895	0.362873	0.22748	0.496967	0.30169	0.590283	0.968369	0.486252	0.59975	0.351942	0.988438	0.430697	0.448922	0.414927	0.415501	0.595231	0.31984	0.375152	0.37353	1.03345	0.489944	0.377357	0.112685
ENSG00000067082_KLF6_chr10-:3775995-3785281	3.92535	3.75331	3.45894	3.22387	2.63076	3.00138	2.82813	3.4054	3.69518	3.8641	3.24659	4.64641	3.68774	4.45347	2.72086	4.78411	4.90959	3.55036	3.81101	3.26934	4.32758	3.52399	4.09942	3.04653	2.68739	4.04083	3.13571	4.51389	2.69883	4.12123	4.43993	2.7167	2.78776
ENSG00000067113_PLPP1_chr5-:55424853-55535050	0.226131	0.0809142	0.541719	0.670017	0.474298	0.457848	0.335485	0.350769	0.449112	0.207468	0.178783	0.54645	0.745855	0.55088	0.285446	0.156156	0.339538	0.266957	0.172407	0.240924	0.244317	0.419034	0.337501	0.387762	0.529319	0.416955	0.395035	0.533235	0.404688	0.416818	0.479664	0.286799	0.350914
ENSG00000067141_NEO1_chr15+:73051709-73305206	0.301573	0.0507238	0.408913	0.465473	0.60442	0.438218	0.248662	0.232276	0.912418	0.136063	0.255045	0.4609	0.709486	0.276159	0.0401473	0.145983	0.237442	0.271587	0.211482	0.23371	0.0215854	0.560829	0.475052	0.324161	0.640085	0.388016	0.26502	0.310228	0.721907	0.369398	0.59692	0.496096	0.853326
ENSG00000067167_TRAM1_chr8-:70573441-70608387	1.31832	1.62138	0.669709	1.30079	0.972658	0.668016	1.29535	0.946006	1.48398	1.99373	0.699585	1.30131	1.71311	0.982331	0.295662	1.75226	1.54899	0.981774	1.53949	1.43935	2.31377	1.03535	1.29368	1.29528	1.0108	0.952681	0.840238	0.779817	1.30545	1.2784	1.1213	0.990808	1.03525
ENSG00000067177_PHKA1_chrX-:72578813-72714319	0.213604	0.0390121	0.173978	0.286142	0.330249	0.296364	0.20443	0.139187	0.106402	0.154842	0.293464	0.615523	0.87042	0.315474	0.053982	0.128244	0.114026	0.298523	0.176922	0.227357	0.141079	0.398685	0.368815	0.22809	0.234982	0.370022	0.195368	0.263524	0.255552	0.134115	0.460759	0.369718	0.203481
ENSG00000067182_TNFRSF1A_chr12-:6328756-6342114	1.98521	2.42607	3.15967	2.85168	1.10507	3.02854	1.96705	3.22419	1.92804	3.09241	1.7417	3.57214	3.27721	3.44193	0.994044	3.29641	3.63229	3.24346	2.60662	3.37623	3.46248	3.76566	4.09768	3.07706	3.40752	3.45627	3.627	3.54314	3.20389	4.12363	3.69909	3.80758	2.07707
ENSG00000067191_CACNB1_chr17-:39173455-39197703	1.00895	0.227564	0.83224	1.43208	1.41971	1.08449	0.602026	0.429881	0.689779	0.913006	1.32132	1.4957	1.4235	1.13303	0.582232	0.531376	0.438248	1.38949	1.01834	1.06886	1.14045	0.697704	0.801973	0.959554	0.552185	0.639316	1.18443	0.514539	0.539792	0.394581	0.94915	0.836451	0.933529
ENSG00000067208_EVI5_chr1-:92508695-92792404	0.178648	0.0601135	0.0845382	0.094222	0.0710737	0.106697	0.0998407	0.092951	0.181761	0.0989505	0.0900161	0.111886	0.197533	0.128358	0.0457471	0.0800942	0.129772	0.103726	0.168572	0.152025	0.110834	0.0989914	0.109572	0.124809	0.116407	0.131337	0.0791698	0.0726946	0.144588	0.0987274	0.121629	0.12617	0.104414
ENSG00000067221_STOML1_chr15-:73978922-73994622	1.07482	0.438167	1.59677	1.47331	1.37686	1.37576	0.720249	0.887585	1.19589	0.765374	0.998037	1.63209	1.52635	1.32643	1.07986	1.17691	0.967824	1.59965	1.43711	1.32551	1.00605	1.54859	1.58504	1.25789	1.41509	1.25333	1.33742	1.66558	1.56711	1.37375	1.63191	1.32772	0.968665
ENSG00000067225_PKM_chr15-:72199028-72231822	3.67615	4.18626	4.2762	4.29604	4.23779	4.10332	3.42995	4.25605	3.35538	5.00821	4.02483	4.5968	5.10582	5.07223	3.23301	4.40188	4.73095	4.82837	4.69356	5.02684	6.04397	4.80851	4.92103	4.45422	4.52339	4.45158	4.85977	4.98872	4.31871	4.61541	5.06896	4.85379	5.29153
ENSG00000067248_DHX29_chr5-:55256244-55307722	0.6648	0.521745	0.601413	0.582695	0.808827	0.416923	0.344889	0.517619	0.781268	0.629693	0.688766	0.630073	0.568575	0.61161	0.362491	0.823006	0.499475	0.753681	0.783118	0.707126	0.798819	0.536336	0.620952	0.76043	0.493551	0.558769	0.639244	0.368505	0.736388	0.417135	0.524465	0.517769	0.460217
ENSG00000067334_DNTTIP2_chr1-:93866282-93879918	1.77585	1.65673	1.52332	1.75657	1.47899	1.72482	1.46729	1.70882	1.82145	2.02066	2.2507	1.84813	1.80451	2.00536	1.68922	2.4904	2.08029	2.0709	2.12048	2.58811	2.42599	1.58932	1.49298	1.70174	1.49304	1.75396	1.38927	1.23623	1.66904	1.60592	1.2898	1.72476	1.41225
ENSG00000067365_METTL22_chr16+:8621682-8649654	0.679871	0.374308	1.05097	0.6382	0.930336	0.695145	0.377699	0.708712	0.472887	0.631224	0.677815	0.963268	0.432541	0.765539	1.01647	0.568057	0.504016	1.11491	0.82454	1.0084	0.792331	0.468573	0.468144	0.755973	0.468253	0.462099	0.498584	0.353936	0.503099	0.408024	0.62893	0.528755	0.809698
ENSG00000067369_TP53BP1_chr15-:43403060-43510728	1.03468	0.359083	1.12439	0.754454	1.22475	0.812186	0.459278	0.558327	0.67983	0.589731	1.17427	0.972135	0.977954	0.997863	0.471275	0.752988	0.570221	1.20921	0.91669	0.740596	0.712684	0.823764	0.913559	1.1534	0.903125	0.828565	0.860739	0.741579	0.975261	0.762642	1.05825	1.09577	1.08906
ENSG00000067445_TRO_chrX+:54920461-54931431	3.73302	0.370752	3.69147	3.17671	4.45481	3.41983	2.47289	2.82017	2.07726	1.81426	3.22127	3.35229	2.94467	4.00235	2.11542	1.60916	1.69744	3.67873	2.78986	2.99524	1.02338	3.08715	3.07884	3.22651	2.91756	2.85282	2.83546	2.53469	3.52096	2.22566	3.74403	3.49511	3.81527
ENSG00000067533_RRP15_chr1+:218285286-218337983	0.385249	0.193681	0.320464	0.427718	0.484937	0.161949	0.23373	0.327332	0.320216	0.368874	0.637198	0.334928	0.285878	0.278086	0.472105	0.512857	0.335417	0.496948	0.444988	0.610879	0.513313	0.292703	0.321129	0.266577	0.190295	0.254282	0.207962	0.195556	0.291351	0.259057	0.245867	0.318492	0.268188
ENSG00000067560_RHOA_chr3-:49359144-49412998	2.70986	2.80359	2.73625	3.10237	2.45982	3.06531	2.73484	3.18569	2.68994	3.2203	2.48177	2.71303	3.18319	3.04089	1.74273	2.95732	3.35654	2.62281	3.09054	2.89295	3.16715	2.82094	2.91282	2.58529	2.78338	2.79422	2.83449	2.97251	2.68694	3.16719	2.97048	2.74861	2.69986
ENSG00000067596_DHX8_chr17+:43483864-43544463	0.583717	0.704364	0.776045	0.706594	0.692038	0.612232	0.438516	0.752284	0.553571	0.775049	0.855132	0.737603	0.689943	0.748443	0.295544	0.65909	0.755566	0.782711	0.810164	0.953138	0.748583	0.586927	0.802975	0.558887	0.692654	0.689491	0.626487	0.695644	0.773322	0.863088	0.705352	0.747921	0.958963
ENSG00000067601_PMS2P4_chr7-:67295607-67302907	0.486129	0.209857	0.489589	0.587936	0.896647	0.389812	0.268786	0.593629	0.387103	0.490818	0.385627	0.672835	0.480832	0.326046	0.326636	0.45399	0.312524	0.514203	0.484659	0.379564	0.224385	0.472944	0.38594	0.414172	0.47454	0.413328	0.353377	0.253554	0.369028	0.223375	0.4778	0.521035	0.405078
ENSG00000067606_PRKCZ_chr1+:2050469-2185395	0.236342	0.101012	0.409765	0.293373	0.272422	0.368181	0.217673	0.334295	0.648125	0.0676664	0.429461	0.192879	0.192677	0.202753	0.627513	0.00958903	0.238685	0.266727	0.249295	0.0897199	0.0642161	0.385703	0.413894	0.685998	0.442181	0.370312	0.540459	0.366945	0.38206	0.175511	0.394147	0.425214	0.197694
ENSG00000067646_ZFY_chrY+:2935280-2982506	0.325782	0.201302	0.251948	0.247305	0.315193	0.199214	0.159777	0.141119	0.0043737	0.00429649	0.255066	0.281931	0	0.24316	0	0.13128	0.198117	0.207176	0	0.00394199	0	0.166981	0.209062	0	0	0.253726	0.00206144	0	0.239036	0	0.24437	0.229659	0.179854
ENSG00000067704_IARS2_chr1+:220094101-220148041	0.917531	0.689846	0.905569	1.09509	0.995969	0.8431	0.81956	0.85577	0.960772	0.878312	0.945657	0.870419	1.45259	0.883772	0.293893	0.807903	0.924521	1.19549	1.04693	1.35721	1.29712	0.851621	0.898353	0.954519	0.796309	0.852459	0.825732	0.74503	0.934009	0.84612	0.938454	0.929421	1.28031
ENSG00000067715_SYT1_chr12+:78863992-79452008	0.00953567	0.0101286	0.0217433	0.117365	0.061882	0.0337521	0.0322767	0.0100113	0.103386	0.00551865	0.14518	0.072881	0.0830238	0.026992	0.363265	0.0131852	0.00378517	0.0708263	0.00475874	0.00474754	0.0106753	0.0388926	0.00259942	0.238402	0.0105817	0.00658615	0.0207258	0.00888754	0.0136561	0.0178822	0.000878613	0.00285342	0.0114197
ENSG00000067798_NAV3_chr12+:77830904-78213008	0.0467493	0.022743	0.0922519	0.0973256	0.125944	0.146221	0.0640265	0.133876	0.146097	0.129124	0.0867143	0.0749817	0.167157	0.0523684	0.067422	0.0467947	0.148336	0.106869	0.0568151	0.0423058	0.113422	0.104985	0.133333	0.165665	0.211334	0.166288	0.0599284	0.0540906	0.0831637	0.170433	0.029894	0.115893	0.0761232
ENSG00000067829_IDH3G_chrX-:153785765-153794523	2.95988	2.42981	3.13167	2.82178	3.2079	3.2402	2.29039	3.1617	2.49271	2.86253	2.8034	2.8902	2.65207	3.18735	2.86949	2.38204	2.71576	3.06834	2.86363	3.04866	3.07886	3.05471	2.88185	2.76622	2.72566	2.66934	2.99056	2.92648	2.76913	2.80545	3.004	3.00172	2.91816
ENSG00000067836_ROGDI_chr16-:4796967-4802950	2.81042	1.70342	4.31953	3.46479	2.46652	3.91061	3.11626	3.7301	4.88965	2.57158	3.13064	3.79945	2.8566	2.77183	3.88499	1.76835	3.25683	3.51062	2.9672	2.57726	2.59501	3.256	3.22366	3.892	3.74637	3.67372	3.43575	3.14977	3.23944	2.75747	2.9121	2.98181	2.41441
ENSG00000067840_PDZD4_chrX-:153802165-153830565	2.72281	0.769123	3.00225	2.31367	4.1502	3.06855	1.66862	2.48692	2.45288	1.25923	3.73113	2.5406	2.21621	2.40543	1.58773	1.62813	0.626634	3.26839	2.48469	2.31517	0.953893	2.10186	1.90957	2.67274	1.97795	1.48912	2.43077	1.67798	1.93722	1.15208	1.75693	1.91413	2.0199
ENSG00000067842_ATP2B3_chrX+:153517675-153582939	0.0594885	0.0157037	0.0304616	0.0624106	0.308318	0.0463575	0.0164279	0.0364129	0.10688	0.00311026	0.0325907	0.112911	0.0994321	0.0528544	0.199341	0	0	0.0979333	0	0.00854375	0	0.0861709	0.0077928	0.345729	0.0226726	0.00445385	0.0484383	0.00562574	0	0.0278306	0.007897	0.00700149	0.351097
ENSG00000067900_ROCK1_chr18-:20946905-21111851	0.460589	0.641065	0.274514	0.364934	0.409076	0.374912	0.361272	0.289831	0.535192	0.583703	0.542518	0.348752	0.34278	0.386368	0.616609	0.576235	0.512781	0.384827	0.526579	0.414604	0.589485	0.349217	0.382491	0.457744	0.36721	0.44196	0.328687	0.273912	0.444051	0.359606	0.292941	0.378819	0.209584
ENSG00000067955_CBFB_chr16+:67029115-67101058	0.662366	0.52987	0.448248	0.700139	1.27616	0.378435	0.646304	0.593665	0.64956	0.923482	0.975524	0.532183	0.620341	0.598874	0.0649289	1.04481	0.763719	0.673726	0.977808	0.956906	1.03629	0.526341	0.738305	0.587752	0.451339	0.543196	0.523465	0.367092	0.690883	0.525771	0.566888	0.476438	1.01578
ENSG00000067992_PDK3_chrX+:24465220-24539837	0.0816104	0.126837	0.0800984	0.0741333	0.0300873	0.0970955	0.0923552	0.182891	0.0930423	0.25404	0.0771804	0.0913831	0.28502	0.267428	0.0478617	0.179698	0.244704	0.161799	0.132691	0.162839	0.351834	0.0852806	0.103286	0.115506	0.0954581	0.130474	0.100843	0.0895998	0.0987906	0.146402	0.0916804	0.0854098	0.229003
ENSG00000068001_HYAL2_chr3-:50317789-50322906	2.67523	1.62305	3.54007	4.1201	2.67714	3.38553	2.76238	2.92233	1.94113	2.57426	2.77169	3.75081	3.60181	3.28105	3.04893	2.80318	2.87598	3.78753	3.08423	3.54016	1.84301	3.21356	3.41899	3.23134	3.13618	3.27658	3.10701	3.25139	3.506	3.5155	3.79043	3.29156	3.89251
ENSG00000068024_HDAC4_chr2-:239048167-239401654	0.327658	0.0796751	0.198359	0.0885741	0.373864	0.157678	0.0754705	0.117908	0.158176	0.0945581	0.167849	0.179915	0.136276	0.150859	0.0299632	0.0611162	0.0932909	0.0989983	0.126687	0.112078	0.109891	0.112165	0.124545	0.100724	0.111594	0.103278	0.0835225	0.0573824	0.150633	0.0788221	0.13127	0.114544	0.412502
ENSG00000068028_RASSF1_chr3-:50329781-50340980	1.62731	2.16025	1.93777	1.51512	1.22763	1.68631	1.37211	1.72936	1.62827	1.96087	1.52648	1.85373	1.67986	2.16057	1.01247	1.62721	1.78809	2.03823	2.20435	2.14259	2.61896	1.57331	1.52779	1.89643	1.61614	1.70422	1.82815	2.01229	1.55746	1.49381	1.54037	1.37696	1.81543
ENSG00000068078_FGFR3_chr4+:1793306-1808872	1.67451	0.479902	2.17664	4.26469	1.68064	1.99668	2.07299	1.11065	2.38889	0.731695	1.98903	4.84459	4.86049	0.858851	1.48763	1.51089	1.77588	3.16755	1.46463	2.55613	1.17798	2.57183	1.35794	2.73817	2.76616	2.39769	1.61592	2.88858	1.72939	1.61529	3.12008	1.98467	4.37372
ENSG00000068079_IFI35_chr17+:43006724-43014456	1.16224	1.76252	2.00718	2.03118	1.52394	1.46327	1.17426	1.94641	1.38943	2.09125	0.956236	1.81742	2.69626	2.03993	1.95556	1.62992	1.79459	2.23033	1.81269	1.91627	2.89936	1.81957	1.98429	1.29974	2.18112	1.59383	1.74023	2.13658	1.33649	4.41496	2.22047	1.86474	1.14831
ENSG00000068097_HEATR6_chr17-:60043193-60078931	0.741615	0.371621	0.981289	0.630422	0.805713	0.755015	0.452155	0.569263	0.686936	0.59681	0.997221	0.708507	0.735126	0.721366	0.427318	0.790903	0.588114	0.919963	0.834168	0.961478	0.718426	0.721249	0.635892	0.822375	0.661878	0.638882	0.609091	0.539114	0.732632	0.716341	0.703232	0.716003	0.767058
ENSG00000068120_COASY_chr17+:42561466-42566277	3.76971	3.00963	3.69554	3.2462	3.3542	3.68701	3.236	3.30612	3.08614	3.55059	3.07058	3.59043	3.68149	3.5096	2.76787	3.29161	3.32416	3.93502	3.54886	4.47567	4.07071	3.41671	3.21597	3.3695	3.16218	3.17198	3.32986	3.36508	3.25062	3.44226	3.41704	3.15362	3.75428
ENSG00000068137_PLEKHH3_chr17-:42667913-42676994	1.69381	0.785516	1.76548	1.71036	1.73477	1.81082	1.01483	0.908307	0.922079	1.10293	1.66715	2.07458	2.1018	1.82043	1.42102	1.52747	1.09096	2.56615	1.46178	2.43222	1.36635	1.64381	1.70967	1.67669	1.24256	1.36618	1.21184	1.48039	1.70609	1.08039	1.3589	1.37673	3.65038
ENSG00000068305_MEF2A_chr15+:99565416-99716466	0.724079	0.366697	0.649767	0.511989	0.364502	0.584944	0.501449	0.614579	0.682287	1.0415	0.487757	0.595593	0.529386	0.635961	0.0655459	0.827327	0.793626	0.645421	0.623117	0.816673	1.05198	0.700192	0.684959	0.965006	0.699226	0.866961	0.590785	0.612401	0.700774	0.940793	0.697887	0.699173	0.32265
ENSG00000068308_OTUD5_chrX-:48922027-48958386	1.62712	1.21545	1.60043	1.50935	1.61426	1.82772	1.06031	1.72353	1.38787	1.35464	1.62114	1.43288	1.46589	2.10192	0.758951	1.09653	1.218	1.6177	1.43254	1.53672	1.40686	1.61746	1.60177	1.54251	1.56302	1.43601	1.51746	1.5511	1.58235	1.30596	1.58814	1.58623	1.41113
ENSG00000068323_TFE3_chrX-:49028725-49043486	2.47593	2.10932	2.87325	2.46302	2.36758	2.72726	2.05999	2.85327	2.48412	2.71234	2.47799	2.93372	3.10595	3.83779	1.12743	2.49391	2.85644	2.75394	2.4804	2.87368	2.85439	2.8678	3.02866	2.54107	2.70482	2.81053	2.94788	2.71714	2.34051	2.72059	3.0141	2.71143	2.04049
ENSG00000068354_TBC1D25_chrX+:48539456-48562609	0.746345	0.605387	0.7869	0.744998	0.865973	0.812727	0.375173	0.785596	0.682458	0.635632	0.652219	0.686008	0.59154	1.33039	0.337082	0.432721	0.580784	0.922568	0.689363	0.700511	0.900353	0.745826	0.889428	0.732727	0.685587	0.679328	0.583764	0.724701	0.792878	0.591515	0.629182	0.618076	0.728234
ENSG00000068366_ACSL4_chrX-:109624243-109733403	0.480661	0.490606	0.321818	0.245885	0.540584	0.241741	0.266237	0.395464	0.461516	0.801759	0.264813	0.330287	0.473213	0.373376	0.0345974	0.611212	0.710011	0.40024	0.420246	0.3447	0.7582	0.321635	0.372589	0.45966	0.374655	0.411062	0.333923	0.355837	0.43384	0.46354	0.39029	0.345392	0.414954
ENSG00000068383_INPP5A_chr10+:132537819-132783480	0.112112	0.0425712	0.101242	0.10685	0.128047	0.107733	0.077751	0.0720892	0.156016	0.04399	0.117662	0.0653571	0.0662749	0.0763196	0.0549529	0.0313617	0.0708104	0.0808984	0.0504498	0.0904415	0.025422	0.0808374	0.0885634	0.228944	0.0886613	0.0799093	0.0775863	0.076195	0.120484	0.0538251	0.0563848	0.0797929	0.122805
ENSG00000068394_GPKOW_chrX-:49113388-49123801	2.04397	1.19947	2.20272	2.02621	2.27831	2.53216	1.73989	2.2213	1.88719	1.65577	2.07186	2.17959	2.48019	2.94812	1.53391	1.19929	1.56069	2.02922	1.62752	1.7792	1.54932	2.15483	2.02386	1.61428	2.09638	2.06295	1.75987	2.33015	1.95104	1.93438	2.39674	2.13917	1.51486
ENSG00000068400_GRIPAP1_chrX-:48973719-49002264	1.94261	1.33567	2.02838	1.79443	2.362	1.92237	1.16422	1.83329	1.78156	1.50367	2.09029	2.09058	1.82444	2.65377	1.01837	1.3652	1.69348	2.48889	1.92758	1.99391	2.08787	1.9315	1.90736	2.21509	1.8681	1.90326	1.88633	1.73329	1.84979	1.59348	1.95065	2.13139	1.93684
ENSG00000068438_FTSJ1_chrX+:48476020-48486364	1.76154	1.54588	1.53255	1.84264	1.96549	1.68481	1.29847	2.26008	1.44063	1.59888	1.9838	1.73433	1.57578	2.57613	1.72481	1.81674	1.48694	2.15867	1.8747	1.95358	2.31372	1.6504	1.88079	1.61039	1.61712	1.60811	1.64843	1.58347	1.71124	1.56414	1.92802	1.90784	1.56638
ENSG00000068489_PRR11_chr17+:59155498-59204705	0.210006	0.359588	0.190945	0.246794	0.148344	0.157099	0.117773	0.46693	0.221688	0.294117	1.30874	0.206953	0.132943	0.277182	0.621457	0.543149	0.213147	0.526462	0.578727	0.626275	0.496189	0.118557	0.120883	0.179594	0.186332	0.158586	0.219934	0.132074	0.0931666	0.288745	0.140018	0.15295	0.641717
ENSG00000068615_REEP1_chr2-:86213992-86338083	0.173562	0.0124029	0.0796673	0.256362	0.455232	0.17205	0.0925499	0.167914	0.0561285	0.0467242	0.294905	0.134698	0.114444	0.220147	0.0469706	0.0412488	0.029208	0.244529	0.141865	0.0860171	0.00316987	0.297776	0.365332	0.276782	0.27542	0.203179	0.299517	0.241053	0.456074	0.115738	0.51711	0.351998	0.171006
ENSG00000068650_ATP11A_chr13+:112690328-112887168	0.256951	0.285474	0.575964	0.410967	0.37951	0.347123	0.23504	0.459644	0.868536	0.558043	0.421141	0.624314	0.493006	0.497477	0.0316894	0.33406	0.637921	0.544864	0.487181	0.339368	0.315851	0.449589	0.565954	0.628198	0.6099	0.491204	0.426627	0.247547	0.515572	0.509188	0.560099	0.467604	0.906714
ENSG00000068654_POLR1A_chr2-:86020215-86106155	0.741001	0.474016	0.839378	0.688344	0.865808	0.565293	0.364006	0.702508	0.649282	0.557797	0.728702	0.603891	0.632754	0.639402	0.229761	0.684603	0.606509	0.871214	0.73324	0.736449	0.624354	0.630994	0.774739	0.521168	0.654776	0.593349	0.714041	0.476032	0.83374	0.819359	0.747967	0.766136	1.00106
ENSG00000068697_LAPTM4A_chr2-:20032649-20052028	2.42796	2.10646	2.61341	3.21681	2.65571	2.7658	2.47879	2.42829	2.07428	3.02334	2.31114	3.08994	3.50308	3.41234	1.45586	3.3821	3.08346	2.66907	2.54903	2.91354	3.15184	3.17635	3.46091	3.12736	2.84896	2.91049	2.60011	3.06275	3.30825	3.33169	3.35132	3.08629	3.32614
ENSG00000068724_TTC7A_chr2+:46916156-47076137	0.442513	0.383491	0.468894	0.347902	0.184616	0.302801	0.188046	0.426135	0.553121	0.630876	0.160494	0.444925	0.397553	0.354878	0.108137	0.259244	0.681852	0.390263	0.300941	0.45579	0.509061	0.466736	0.491781	0.48265	0.392409	0.546353	0.544802	0.378563	0.283732	0.420087	0.423409	0.362645	0.150317
ENSG00000068745_IP6K2_chr3-:48688002-48740353	1.51797	0.63594	1.87009	1.62807	1.64199	1.44426	0.997492	1.49605	0.828667	1.05769	1.47333	2.1587	1.93751	1.84855	1.28528	1.27893	0.913153	2.22949	2.21085	2.04433	0.87312	1.36027	1.35092	1.66928	1.20214	1.27794	1.34785	1.42247	1.86136	1.05374	1.69185	1.3903	1.93666
ENSG00000068781_STON1-GTF2A1L_chr2+:48529924-48776517	0.0584276	0.00874901	0.059619	0.0157705	0.028341	0.0688538	0.0371231	0.0294206	0.0166808	0.00903619	0.033414	0.0126317	0.176705	0.0476471	0.00695835	0.00525462	0.0268619	0.0115347	0.0247916	0.00979423	0.00637348	0.104389	0.100828	0.111406	0.132798	0.0984838	0.0618656	0.103947	0.100278	0.0954565	0.125695	0.0969725	0.0141194
ENSG00000068784_SRBD1_chr2-:45388679-45612165	0.109049	0.0551842	0.0852186	0.11495	0.0768665	0.0992561	0.0979205	0.0822896	0.064561	0.101796	0.122213	0.0888968	0.123242	0.10722	0.0127705	0.0791096	0.0904186	0.091211	0.12026	0.0779329	0.111027	0.0599504	0.071955	0.0813886	0.0604434	0.0711635	0.0834171	0.0702753	0.0801375	0.0768227	0.0990394	0.0990026	0.105982
ENSG00000068796_KIF2A_chr5+:62306161-62537249	0.387737	0.146181	0.229761	0.262299	0.540418	0.218711	0.211426	0.312848	0.431803	0.225071	0.508566	0.231525	0.289795	0.289423	0.0882189	0.232926	0.211102	0.339242	0.335096	0.216802	0.179994	0.280112	0.276304	0.216789	0.315401	0.290036	0.262182	0.174469	0.399815	0.174582	0.239192	0.360582	0.390952
ENSG00000068831_RASGRP2_chr11-:64726910-64745456	0.667026	2.35972	0.819017	1.21123	0.90053	1.25687	0.537424	0.595593	0.685475	0.783692	1.06035	1.35014	1.34867	0.54299	0.612203	0.828876	1.03783	1.40994	1.21411	1.34473	0.801794	0.967299	0.778012	1.2721	0.837828	1.07715	0.911642	0.923846	1.03715	0.847058	0.756115	0.819427	0.233186
ENSG00000068878_PSME4_chr2-:53864066-53970840	0.661606	0.503278	0.574824	0.562249	0.540921	0.716391	0.614086	0.499081	0.836045	0.753572	0.669043	0.810233	0.691476	0.644232	0.38975	0.765063	0.756421	0.639808	0.767521	0.702095	0.633098	0.397256	0.420917	0.479497	0.36652	0.465189	0.489674	0.316586	0.434916	0.474275	0.485791	0.429658	0.532582
ENSG00000068885_IFT80_chr3-:160256985-160399880	0.268635	0.068308	0.264507	0.422441	0.284088	0.126728	0.19454	0.168861	0.588542	0.185248	0.196718	0.386603	0.589872	0.172229	0.0421757	0.33853	0.165088	0.406181	0.280737	0.194946	0.211121	0.149542	0.175629	0.319486	0.199503	0.221771	0.10769	0.0874029	0.221976	0.0608935	0.211551	0.191817	0.283223
ENSG00000068903_SIRT2_chr19-:38878554-38899862	3.83222	1.62532	4.21554	3.33881	3.17043	3.80181	3.2526	3.89797	4.34071	2.2693	2.63948	3.38472	2.39313	2.99247	4.65199	1.90493	3.17341	2.54855	2.91585	2.0669	1.88368	3.74774	3.58484	2.89593	4.66972	4.03999	3.04517	4.10289	4.62738	2.88165	3.90947	3.25598	1.4145
ENSG00000068912_ERLEC1_chr2+:53787043-53818819	0.901037	1.01955	0.954895	1.13187	1.5536	0.841775	0.888677	0.881569	1.11686	1.18127	0.993721	1.22716	1.56601	1.14866	0.374063	1.01394	1.08046	1.12673	1.06234	1.27211	1.18898	1.18819	1.32403	1.19322	1.15583	0.997863	1.04148	0.987711	1.60283	1.06202	1.27079	1.39252	1.15736
ENSG00000068971_PPP2R5B_chr11+:64917552-64934473	1.89062	0.889654	2.20988	1.9496	1.81327	2.04033	1.37306	1.64762	2.1977	1.61171	1.99865	2.36528	2.00786	2.04882	1.00717	1.28441	1.53492	2.29026	1.92226	1.97544	2.0204	1.77267	1.93631	2.58671	1.87393	1.80428	1.99611	1.70177	1.98822	1.5496	1.62708	1.72324	1.6295
ENSG00000068976_PYGM_chr11-:64746388-64760297	0.131697	0.421106	0.485972	1.33776	0.194675	1.4329	0.886798	0.408296	0.923668	0.302088	0.668714	0.917429	2.83603	0.22416	0.455716	0.255906	0.26104	0.410988	0.206214	0.365141	0.109028	0.947107	0.434645	1.96598	1.07424	0.425864	0.612801	0.743101	0.335983	0.337601	0.259981	0.126065	0.327896
ENSG00000068985_PAGE1_chrX-:49687449-49695993	0	0	0	0	0	0	0	0	0	0	0	0	0	0	0	0	0	0	0	0	0	0	0	0	0.0108697	0	0	0	0	0	0	0	0
ENSG00000069011_PITX1_chr5-:135027734-135034813	0	0.0144858	0.172888	0.360765	0	0.154336	0.0886253	0.292747	0.0942717	0.0284273	0.306842	0.974596	0.381432	1.26531	0.924747	0.172646	0.0442946	0.0418574	0.605507	0.612977	1.10895	0.176641	0.126387	0.0153779	0.101683	0.0136454	0.0540312	0	0	0.0870125	0	0	3.85265
ENSG00000069018_TRPC7_chr5-:136213319-136365537	0	0	0.000776219	0.00248384	0.000827734	0	0.00283071	0.00071849	0	0.00133435	0	0	0	0.00736725	0	0	0	0.00295925	0	0.0109801	0	0.0012477	0.000558259	0	0.00122419	0	0	0	0	0.00324011	0	0.00100271	0.0016809
ENSG00000069020_MAST4_chr5+:66596360-67169595	0.0762382	0.0304168	0.0334223	0.0833612	0.055214	0.0568579	0.0334671	0.0151867	0.0529075	0.0232085	0.0228041	0.109528	0.120247	0.0410871	0.0555921	0.0291426	0.0329455	0.0575693	0.0242427	0.0463996	0.0406391	0.0525615	0.0393431	0.04769	0.0531559	0.0544838	0.0422041	0.0369055	0.0597853	0.0408829	0.0510741	0.061018	0.185799
ENSG00000069122_ADGRF5_chr6-:46852511-46954943	0.20665	0.218929	0.226938	0.592509	0.312908	0.171377	0.223819	0.196395	0.344487	0.112539	0.1683	0.23484	0.185603	0.179115	0.50094	0.30705	0.222769	0.40429	0.179851	0.245417	0.0360668	0.20137	0.060927	0.377576	0.229213	0.332718	0.133444	0.153991	0.518056	0.395618	0.100674	0.213021	0.182856
ENSG00000069188_SDK2_chr17-:73334383-73644089	0.0322507	0.00994743	0.0339422	0.02303	0.0361674	0.0288709	0.0117891	0.021387	0.0457978	0.0208446	0.320252	0.00956483	0.0997259	0.0184858	0.00492822	0.0290457	0.0209217	0.0861856	0.0233402	0.0491131	0.0227069	0.0723867	0.111905	0.0656168	0.0744887	0.0313043	0.144738	0.0363599	0.0841452	0.0715334	0.0732012	0.120989	1.21112
ENSG00000069206_ADAM7_chr8+:24440929-24526970	0	0	0	0	0	0	0	0	0	0	0	0	0	0	0	0	0	0	0.00325392	0	0	0	0	0	0	0	0	0	0.00101889	0	0	0	0
ENSG00000069248_NUP133_chr1-:229440259-229508341	0.691015	0.443455	0.772922	0.877595	0.995986	0.719488	0.641434	0.713078	0.737195	0.647884	0.80746	0.558765	0.838305	0.584346	0.239955	0.777099	0.59351	0.824773	0.759949	0.921379	0.622213	0.635298	0.701771	0.722045	0.638825	0.562863	0.579131	0.520509	0.789581	0.572309	0.669982	0.692053	0.999394
ENSG00000069275_NUCKS1_chr1-:205712818-205750276	2.43632	2.0271	1.90739	2.78334	3.29614	2.33381	2.6378	2.52892	3.30279	2.42276	3.33714	1.80539	2.75563	2.51868	2.61792	3.46167	2.17735	2.41204	2.9538	2.86224	2.53658	2.46418	2.6464	2.49081	2.41445	2.51717	2.0784	2.13426	2.83248	2.10425	2.36917	2.55569	3.30746
ENSG00000069329_VPS35_chr16-:46656131-46689518	1.57929	1.38578	1.50105	1.62261	1.55657	1.38613	1.45741	1.97447	1.76647	1.95032	1.83514	1.64038	2.12941	1.82549	0.849197	1.75346	1.89788	1.72103	1.81545	1.70155	2.03798	1.43096	1.66549	1.79568	1.48429	1.52088	1.44534	1.4559	1.63279	1.55241	1.62532	1.52596	1.37451
ENSG00000069345_DNAJA2_chr16-:46955361-46973788	1.67718	1.49469	1.9314	1.93659	1.89583	1.85614	1.57896	2.09754	1.63517	2.00699	2.16013	2.0728	2.3953	2.00292	1.11414	2.0273	1.90176	1.97824	2.11847	2.01808	2.20151	1.74175	2.01571	1.8051	1.71178	1.77102	1.6475	1.75564	1.98399	1.76948	2.01639	1.92054	2.07389
ENSG00000069399_BCL3_chr19+:44747704-44760044	0.411849	1.88882	0.861249	0.587928	0.33566	0.375015	0.284583	1.45693	0.523769	1.99666	0.597966	1.56967	1.17663	1.08477	0.589365	1.29774	1.95254	1.56915	1.65137	1.59006	2.55524	1.12395	1.88472	0.723856	0.717249	0.831497	1.05147	1.11609	0.577865	1.33884	1.039	1.06301	0.703094
ENSG00000069424_KCNAB2_chr1+:5991465-6101193	0.489374	1.06284	0.524307	0.574573	0.406669	0.393732	0.236901	0.39973	0.998184	0.724293	0.881677	0.560044	0.359115	0.495848	0.147237	0.520658	0.865189	0.791682	0.561965	0.466275	1.21002	0.375917	0.349769	0.473509	0.282255	0.286962	0.39786	0.459136	0.409208	0.376888	0.409946	0.338308	0.23819
ENSG00000069431_ABCC9_chr12-:21797400-21941402	0.0667968	0.0290453	0.0634227	0.0949133	0.102194	0.15005	0.085757	0.0456114	0.127769	0.0362306	0.0904693	0.107761	0.552186	0.118907	0.0674127	0.061761	0.0456985	0.109507	0.0591107	0.146368	0.0628724	0.0689186	0.0401613	0.098394	0.0976002	0.0831411	0.053132	0.0328337	0.0514457	0.143046	0.0654826	0.0622547	0.076178
ENSG00000069482_GAL_chr11+:68683778-68691175	0.067543	0.0546818	0.583453	0.130365	0.0169406	0.0881847	0.0849246	0.244328	0.0548815	0.362511	0.138556	0.304001	0.0880892	1.08374	0.497691	0	0.606129	1.61856	0.14414	0.143817	0.750813	1.03606	1.04223	0.0437171	0.0737019	0.137556	0.0893783	0.0123815	0.0351405	0.0743476	0.045847	0.297425	0.0228939
ENSG00000069493_CLEC2D_chr12+:9664968-9699555	1.6112	1.19842	0.589293	0.609574	0.917692	0.530875	0.409764	0.642703	0.392113	0.517711	0.533353	0.580464	0.427258	0.806691	0.406605	0.554131	0.349786	0.884752	0.668854	0.725784	1.01578	0.574651	0.446592	0.839555	0.554718	0.80472	0.485685	0.496739	0.648639	0.504301	0.675605	0.854258	0.197969
ENSG00000069509_FUNDC1_chrX-:44523638-44543001	0.588315	0.352393	0.43421	0.858224	0.581402	0.642152	0.438431	0.884328	0.574115	0.544286	0.726473	0.821465	1.17954	1.00086	0.655081	0.763048	0.569885	0.690111	0.697868	0.885605	0.618888	0.607631	0.644224	0.729552	0.529875	0.650518	0.442784	0.749767	0.677748	0.425911	0.698543	0.689018	0.765193
ENSG00000069535_MAOB_chrX-:43766610-43882447	0.105333	0.107122	0.391634	1.3886	0.122991	0.159256	0.37352	0.928536	0.693925	0.618254	0.354298	1.28167	2.92035	0.573132	0.121754	0.497422	0.663504	0.734442	0.619832	0.530033	0.104877	1.09556	1.31624	1.38485	1.68676	1.08138	1.37992	1.63586	0.997494	1.60723	1.53184	1.52894	2.4167
ENSG00000069667_RORA_chr15-:60488283-61229319	0.0349436	0.0500182	0.0144408	0.0455713	0.0890355	0.015732	0.0248127	0.00618687	0.0312043	0.0314635	0.0276735	0.0550856	0.0688622	0.0440768	0.0225185	0.0549944	0.0257619	0.0364505	0.0169208	0.0465347	0.0341336	0.0324519	0.0283925	0.0669404	0.0235795	0.0381228	0.0191973	0.0154305	0.0370354	0.0236024	0.0212298	0.0418319	0.0554633
ENSG00000069696_DRD4_chr11+:637292-640706	1.24867	0.115981	0.898467	0.495564	1.01709	1.26599	0.728534	0.236014	0.615554	0.31917	0.628636	0.172584	0.549806	0.978497	0.390123	0.337578	0.404139	0.631759	0.596749	1.24057	0.565441	0.641107	0.351832	0.438906	0.339162	0.235569	0.187131	0.850511	0.300457	0.0998017	0.232571	0.283399	0.729951
ENSG00000069702_TGFBR3_chr1-:91680342-91906335	0.0516787	0.0580916	0.0392076	0.126563	0.0557906	0.0866274	0.0852234	0.0211429	0.059768	0.0160949	0.0271102	0.0510013	0.262384	0.18149	0.030955	0.0396582	0.0285953	0.0380681	0.0282471	0.0358454	0.00521793	0.0641321	0.0557001	0.0937295	0.0763113	0.0646564	0.0474909	0.0527414	0.094254	0.105303	0.0972648	0.0839856	0.295051
ENSG00000069712_KIAA1107_chr1+:92167051-92184723	0.865912	0.12825	0.493601	0.570341	1.07205	0.527014	0.438589	0.421142	1.23245	0.262154	0.86608	0.533981	0.539284	0.435952	0.247819	0.384615	0.510565	0.417977	0.299687	0.589321	0.127867	0.714533	0.702006	1.24964	0.830879	0.895496	0.718797	0.405632	1.02776	0.520434	0.75058	1.04268	0.210795
ENSG00000069764_PLA2G10_chr16-:14672544-14694669	0.0342644	0	0.0106446	0.0113578	0.0282054	0.00433627	0	0.00493612	0.00931993	0	0	0	0.0120954	0	0.0256848	0	0	0.00677773	0	0.0250589	0	0	0.00383656	0	0.00420695	0.00874583	0.00439671	0	0	0	0	0.0137369	0.0153469
ENSG00000069812_HES2_chr1-:6412417-6424670	0.29188	0.963666	0.129095	0.0898023	0.165059	0.176904	0.242457	0.176279	0.429953	0.271342	0.260343	0.13402	0.22309	0.345197	2.16049	0.966957	0.260788	0.205467	0.448591	0.325514	0.263637	0.147298	0.106931	0.192051	0.116861	0.219957	0.150859	0.142818	0.0834332	0.131949	0.134165	0.108011	1.14207
ENSG00000069849_ATP1B3_chr3+:141876123-141926514	1.26724	0.922843	1.31566	1.42945	1.20721	1.04631	0.978215	1.28336	0.983976	1.52945	1.77359	1.65221	1.54704	1.91613	0.724181	1.55892	1.61173	1.64595	1.68221	1.45072	1.40566	1.59221	1.85507	1.30047	1.34112	1.48579	1.57498	1.50238	1.62843	1.51504	1.59855	1.63726	2.70684
ENSG00000069869_NEDD4_chr15-:55826921-55993746	0.270374	0.0533586	0.201348	0.133506	0.103476	0.14768	0.0755486	0.0628727	0.103268	0.0885797	0.230417	0.178797	0.201852	0.240028	0.0339649	0.0977681	0.0870203	0.178581	0.10995	0.145499	0.264532	0.115417	0.128596	0.17055	0.101394	0.138552	0.0872406	0.0835345	0.161465	0.105946	0.174836	0.179623	0.0771865
ENSG00000069943_PIGB_chr15+:55318959-55355648	0.275194	0.272997	0.158479	0.341309	0.327433	0.167918	0.24287	0.220754	0.291689	0.290035	0.119508	0.31649	0.449476	0.169658	0.719241	0.425838	0.198332	0.268383	0.338875	0.317925	0.424629	0.202599	0.294446	0.326871	0.19903	0.238385	0.294419	0.216103	0.229358	0.223933	0.292273	0.30294	0.356748
ENSG00000069956_MAPK6_chr15+:51952105-52067372	0.371508	0.211655	0.253251	0.2697	0.42499	0.270547	0.275108	0.208204	0.440877	0.395354	0.601638	0.404456	0.586649	0.380401	0.075895	0.48348	0.332763	0.432732	0.49007	0.398748	0.496561	0.211943	0.265912	0.340101	0.220766	0.256191	0.18757	0.228968	0.328572	0.148722	0.293756	0.30778	0.358093
ENSG00000069966_GNB5_chr15-:52115104-52191369	0.300124	0.495919	0.219521	0.320512	0.668952	0.342655	0.236783	0.172826	0.347799	0.219552	0.595297	0.364225	0.597315	0.345723	0.833209	0.603238	0.169192	0.386664	0.367827	0.297166	0.310099	0.4075	0.415448	0.590941	0.261934	0.292669	0.263166	0.29948	0.474008	0.21207	0.293321	0.426694	0.727172
ENSG00000069974_RAB27A_chr15-:55202965-55319113	0.101987	0.400974	0.101176	0.0976198	0.0842967	0.0804381	0.0847284	0.159447	0.173739	0.415207	0.117763	0.133679	0.297871	0.199687	0.288374	0.26474	0.306326	0.146318	0.216921	0.155069	0.705741	0.129016	0.172239	0.130524	0.123007	0.13699	0.112894	0.11779	0.133329	0.137195	0.177041	0.144957	0.0695647
ENSG00000069998_CECR5_chr22-:17137510-17165287	1.43329	0.797453	1.28645	1.5002	1.7439	1.32799	0.845169	1.42164	0.806134	1.21	1.21115	1.35916	1.276	1.73039	1.49419	1.04894	1.23551	1.97154	1.66051	1.57615	2.05293	1.20112	1.3143	1.03656	1.13766	1.13028	1.06627	1.06835	1.28429	0.9256	1.13427	1.26433	1.23406
ENSG00000070010_UFD1L_chr22-:19449909-19479215	1.20378	0.987144	1.38414	1.43008	1.36566	1.35685	0.954976	1.16478	1.14309	1.24184	1.85868	1.633	1.49133	1.31568	1.30664	0.796511	1.13577	1.5874	1.4064	1.29316	1.2863	1.26838	1.25891	1.38113	1.08405	1.26586	1.35355	1.20488	1.25687	1.04807	1.36104	1.25942	1.34373
ENSG00000070018_LRP6_chr12-:12116024-12267012	0.360086	0.0443555	0.280784	0.334748	0.579843	0.309767	0.198509	0.216249	0.372628	0.134813	0.815917	0.2143	0.547336	0.346663	0.200568	0.154748	0.114475	0.21251	0.315539	0.25922	0.14267	0.298984	0.413644	0.37226	0.349208	0.33055	0.220922	0.177987	0.506614	0.238838	0.537608	0.403955	0.329981
ENSG00000070019_GUCY2C_chr12-:14612631-14696585	0	0.00122692	0.00421711	0.00150168	0	0.00228709	0	0	0	0	0.00319939	0.00372174	0.00159955	0	0	0.0153801	0	0	0.00333472	0.00221876	0	0.00113117	0	0.00130284	0	0.00230992	0.00115996	0.00218926	0	0.000839943	0	0.00181753	0
ENSG00000070031_SCT_chr11-:626430-627143	1.16653	0.137921	0.157116	0.167096	1.37575	1.26486	0.505774	0.146	0	0.672172	0.335456	0.383575	0	0.629715	0	0	0	0	1.0645	0.627081	0	0.127615	0.22093	0.80381	0.12531	0.130233	0	0	0.118193	0.631661	0.223674	0.199927	0
ENSG00000070047_PHRF1_chr11+:576485-612222	1.14742	1.02244	1.31882	1.17631	1.48752	1.13761	0.757171	1.09292	1.20164	1.08899	1.32914	1.46456	1.24856	1.3262	0.698448	1.20745	0.993602	1.82819	1.43382	1.36944	1.35078	0.962723	1.14299	1.16865	1.04984	1.05163	1.22635	0.934733	1.02084	0.975197	1.09042	1.00284	1.43645
ENSG00000070061_IKBKAP_chr9-:108867516-108934116	1.39512	0.446258	1.06423	0.76641	1.45796	0.973045	0.583298	0.900283	0.937893	0.732889	1.14339	1.08414	0.942271	1.00665	0.252113	0.721154	0.656789	1.36122	0.915946	0.963978	0.886251	0.855037	0.916955	1.2649	0.773281	1.02304	0.952978	0.721561	1.08027	0.623226	0.952998	1.07994	0.831005
ENSG00000070081_NUCB2_chr11+:17208152-17349974	0.213314	0.258116	0.0746999	0.238804	0.302705	0.164984	0.129357	0.17827	0.219245	0.276845	0.360502	0.24118	0.285317	0.252943	0.241403	0.431833	0.212531	0.275123	0.353984	0.318355	0.332116	0.183431	0.16035	0.294229	0.167946	0.219217	0.244575	0.161198	0.243518	0.217931	0.218269	0.226683	0.182334
ENSG00000070087_PFN2_chr3-:149964903-150050788	1.5318	0.202301	1.29886	1.65023	1.85932	1.56688	1.56888	1.50272	0.953114	0.577249	1.42792	0.907786	1.93008	1.65714	0.765755	0.996596	0.524174	0.982071	1.78653	1.27874	0.571677	1.04131	0.950767	1.07552	1.34947	0.862071	0.742471	0.964077	1.30413	0.580958	1.25047	1.04074	2.07223
ENSG00000070159_PTPN3_chr9-:109375465-109498313	0.0186134	0.0108637	0.0038431	0.0234246	0.00818411	0.00390526	0.0122362	0.00266899	0.0250399	0.00495385	0.0537095	0.0327329	0.0441602	0.153935	0.0307832	0.0313574	0.00517406	0.051674	0.0625098	0.0075674	0.014353	0.0199679	0.00896626	0.0737944	0.0688926	0.0141491	0.0118467	0.000748439	0.00427687	0.0340459	0.0373731	0.00867396	0.499385
ENSG00000070182_SPTB_chr14-:64746282-64879883	0.0199585	0.0275034	0.0254286	0.0372794	0.0464128	0.0313011	0.0192411	0.0593544	0.0665684	0.0241328	0.0991603	0.047224	0.0571824	0.035329	0.0684443	0.0193031	0.0106842	0.072404	0.0454315	0.0641333	0.00441444	0.343827	0.23868	0.466844	0.110109	0.275542	0.0599882	0.186973	0.276878	0.0110449	0.00771578	0.190303	0.0415533
ENSG00000070190_DAPP1_chr4+:99816832-99870154	0.154481	0.538809	0.112936	0.0327439	0.0187862	0.0907825	0.0319979	0.175567	0.152053	0.208956	0.0544328	0.0937019	0.0422141	0.0869395	0.0801673	0.266034	0.21588	0.157404	0.101477	0.133474	0.45536	0.111397	0.138215	0.213278	0.204983	0.146949	0.109051	0.209908	0.0799763	0.352662	0.102858	0.112869	0.0159163
ENSG00000070193_FGF10_chr5-:44303543-44389706	0.00148315	0.00358346	0.00410914	0.00438515	0	0.00111468	0.0025007	0	0.00239885	0	0	0.0777489	0	0	0	0	0	0.00174337	0	0	0	0	0	0	0	0	0	0	0	0.00163636	0	0	0
ENSG00000070214_SLC44A1_chr9+:105244621-105439171	0.871828	0.264027	0.941145	0.71681	0.667827	0.813846	0.841695	0.940382	1.90861	0.331662	0.714509	0.728164	0.698912	0.686039	0.468876	0.363729	0.726405	0.449695	0.550262	0.472876	0.47147	0.82736	0.800662	0.615212	1.35325	0.844144	0.632405	0.683045	1.18057	0.542385	1.13461	0.594795	0.382318
ENSG00000070269_TMEM260_chr14+:56488353-56650606	0.258983	0.0802877	0.134812	0.146256	0.262087	0.131229	0.0738377	0.0869949	0.233355	0.088645	0.0488808	0.162147	0.159753	0.122813	0.0923859	0.100429	0.12222	0.197917	0.167782	0.227031	0.151896	0.132494	0.147275	0.21339	0.121153	0.135752	0.144432	0.0890207	0.206148	0.102761	0.17853	0.149167	0.183014
ENSG00000070366_SMG6_chr17-:2059838-2303771	0.310936	0.197857	0.416286	0.306331	0.30443	0.333323	0.176992	0.233433	0.273657	0.231189	0.163449	0.311407	0.297128	0.312202	0.185732	0.122378	0.218781	0.335983	0.27911	0.27662	0.267415	0.30119	0.328285	0.255085	0.298542	0.24391	0.268194	0.2215	0.235943	0.263796	0.26974	0.272921	0.380082
ENSG00000070367_EXOC5_chr14-:57200506-57269008	0.809797	0.574375	0.453683	0.785497	1.00171	0.53812	0.737891	0.597999	0.938712	0.909188	0.78328	0.560574	0.880943	0.698538	0.128061	0.950547	0.64504	0.830819	1.02717	0.792341	0.918811	0.532113	0.630253	0.734007	0.581217	0.646708	0.518796	0.39864	0.714304	0.4418	0.491746	0.555492	0.543653
ENSG00000070371_CLTCL1_chr22-:19179472-19291716	0.172642	0.0236746	0.14893	0.151352	0.220328	0.289134	0.0546687	0.0906542	0.0945133	0.0567997	0.0882783	0.156985	0.348215	0.211576	0.0518402	0	0.0405542	0.211376	0.128909	0.0994619	0.099951	0.10918	0.12747	0.184601	0.0862275	0.15246	0.170871	0.105055	0.143422	0.0645201	0.131909	0.111225	0.119591
ENSG00000070388_FGF22_chr19+:639878-644371	0.351864	0.172753	0.541933	0.412383	0.765629	0.122944	0.222042	0.139183	0.595239	0	0.41353	0.544603	0.0870539	0.257217	0.796807	0.263404	0.316888	0.50332	0.282438	0.2988	0.0431788	0.251656	0.210863	0.345016	0.193873	0.163231	0.692734	0.191452	0.233788	0.0614817	0.145778	0.160662	0.144497
ENSG00000070404_FSTL3_chr19+:676364-683399	0.931418	0.592374	1.84684	1.8118	1.46653	1.1391	0.854023	1.04769	1.12136	1.36844	0.843928	1.85619	2.10328	2.05572	0.610999	0.922526	1.34331	2.33865	1.64465	2.37015	3.0353	1.05422	0.948354	1.27059	1.59928	0.946783	1.46802	1.17034	0.898544	1.60904	1.42254	1.11004	1.34421
ENSG00000070413_DGCR2_chr22-:19036281-19122454	1.26903	0.48237	1.50516	1.27528	1.98668	1.38865	0.811123	0.853518	0.929512	0.675005	0.694747	1.48248	1.22461	1.28498	0.202452	0.514106	0.709397	1.17927	0.957836	0.829224	0.905075	1.67741	1.70526	1.10462	1.75915	1.21942	1.08447	1.56253	2.25262	1.25671	1.67951	1.48819	1.33407
ENSG00000070423_RNF126_chr19-:647525-663277	1.44153	1.12669	1.98715	1.80189	1.94098	1.81036	1.25433	1.61372	1.55978	1.30771	1.6516	1.83219	1.26384	1.7706	1.53222	1.4096	1.31739	1.87404	1.79363	1.69944	1.87184	1.50139	1.56189	1.15883	1.50677	1.14308	1.31478	1.31812	1.27051	1.14847	1.25994	1.40024	1.5268
ENSG00000070444_MNT_chr17-:2384059-2401118	1.25216	1.31411	1.78628	1.02164	1.48152	1.58445	0.788542	1.31048	1.5219	1.44227	1.32646	1.64001	1.86926	1.75516	1.71508	1.4265	1.37367	1.81406	1.47338	1.73357	1.82546	1.46887	1.43253	1.46277	1.50243	1.35032	1.31755	1.20663	1.33639	1.24666	1.51702	1.3926	1.8988
ENSG00000070476_ZXDC_chr3-:126437600-126475919	1.11943	0.626957	1.08569	0.99296	1.36477	0.851763	0.632308	0.866477	1.02964	0.863708	1.01887	0.949318	0.895615	0.933655	0.296509	1.12042	0.848429	1.36719	0.756629	1.10427	0.837636	0.852788	0.92322	1.08297	0.954182	0.955413	1.07981	0.689044	0.825838	0.632209	1.12501	0.915773	1.72318
ENSG00000070495_JMJD6_chr17-:76712831-76726799	1.43323	1.11843	1.73487	1.1911	1.58266	1.55848	0.949423	1.70898	1.46231	2.08309	2.11197	2.1703	1.55274	2.3369	1.35358	1.81248	2.33256	2.13796	1.9402	2.11144	2.33772	1.65098	1.78157	1.50914	1.3685	1.63214	1.38937	1.59763	1.31272	1.20739	1.29475	1.36092	1.50918
ENSG00000070501_POLB_chr8+:42338453-42371808	0.629803	0.441087	0.620944	0.69009	0.483475	0.586086	0.465646	0.569712	0.49552	0.382997	0.544211	0.625629	0.440854	0.679545	0.88126	0.313583	0.542538	0.669342	0.511169	0.516028	0.672014	0.522374	0.581424	1.20068	0.582868	0.557674	0.469539	0.671274	0.516119	0.605819	0.537118	0.475372	0.330155
ENSG00000070526_ST6GALNAC1_chr17-:76624760-76643838	0.109661	0.0373245	0.101651	0.381262	0.150432	0.179712	0.170398	0.0835483	0.117938	0.0316066	0.184955	0.0874903	0.0209762	0.0857987	0.0684748	0.13005	0.0248191	0.2121	0	0.00973877	0	0.0728292	0.00888311	0.24716	0.178979	0.176907	0.159385	0.0474205	0.0804597	0.0965286	0.0444578	0.130021	0.061305
ENSG00000070540_WIPI1_chr17-:68420947-68457513	0.38448	0.729708	0.575938	0.693235	0.134818	0.525011	0.399299	0.932283	0.631332	1.37987	0.339208	0.902143	0.785223	0.613675	0.619349	0.8379	1.69561	0.679144	0.659139	0.929526	0.891197	0.59766	0.658474	0.683213	0.628529	0.604634	0.60832	0.690347	0.582138	1.10698	0.590876	0.59398	0.228327
ENSG00000070601_FRMPD1_chr9+:37650999-37746904	0.181411	0.0160279	0.0134924	0.0478608	0.0879402	0.0336665	0.0267343	0.019262	0.0466895	0.0147561	0.0305168	0.0575555	0.0304974	0.0174783	0.114868	0.104413	0.0099251	0.0538359	0.0203141	0.0421413	0.00205154	0.0400532	0.0367496	0.0304828	0.0468546	0.0487476	0.011131	0.0665278	0.067874	0.018271	0.0424778	0.0361599	0.185918
ENSG00000070610_GBA2_chr9-:35736865-35749228	3.01745	2.13855	3.51398	3.21772	3.01702	3.07168	1.97314	2.71713	2.51815	2.73611	2.46943	2.97111	3.14202	3.11294	1.81045	2.57276	2.3395	3.4588	2.8868	3.07045	2.75526	2.89326	3.08116	3.30873	2.61027	2.97676	2.99262	2.64493	2.9906	2.444	2.81296	2.99124	3.24399
ENSG00000070614_NDST1_chr5+:150485817-150558211	1.00541	0.569926	1.48504	1.46196	1.14742	1.27415	0.85881	1.12185	2.02761	1.08453	1.02503	1.53638	1.4626	0.989125	0.203989	0.893447	1.2717	1.33573	1.02566	0.995795	1.01293	1.56083	1.69869	1.26038	1.7936	1.42067	1.50798	1.37508	1.81896	1.36795	1.63672	1.56223	1.09142
ENSG00000070669_ASNS_chr7-:97852117-97872542	2.62581	0.710605	1.3495	1.94202	1.65209	1.75299	0.975322	1.51414	0.997764	1.64661	2.18295	2.44593	2.25845	1.77723	1.94629	1.65933	0.987878	2.96529	2.08207	2.75506	1.58075	1.05217	1.07365	1.69737	0.948623	1.32674	1.0108	0.980981	1.11152	0.654916	1.31322	1.16915	0.688037
ENSG00000070718_AP3M2_chr8+:42152945-42171673	1.35709	0.842645	1.10466	1.2178	1.30417	1.16879	1.14618	1.17584	1.40252	1.07939	1.12063	1.67814	1.86424	1.45279	1.17124	1.04057	1.09173	1.51787	1.35396	1.07312	1.73007	1.25212	1.44068	1.6047	1.36357	1.46465	1.55048	1.53238	1.3477	1.09117	1.43765	1.28418	1.15005
ENSG00000070729_CNGB1_chr16-:57882339-57971116	0.0100464	0.0127121	0.00398832	0.0141388	0.0169361	0.00863232	0.00485019	0.00737458	0.0215858	0.0113996	0.00302575	0.0122819	0.00905249	0.00789357	0.0424252	0	0.00536948	0.0168321	0.00630061	0.00628579	0	0.00534076	0.000957069	0.00860261	0.00104957	0.00218453	0.00438286	0.00103558	0.000987504	0.0165896	0.0135196	0.00343564	0.00288091
ENSG00000070731_ST6GALNAC2_chr17-:76563709-76586956	0.247087	0.221473	0.297559	0.262239	0.0161739	0.314426	0.238846	0.0689161	0.318146	0.248332	0.132531	0.258099	1.31868	0.408014	0.296244	0.158493	0.186062	0.0694259	0.0933704	0.0856199	0.276617	0.183928	0.238709	0.17281	0.474159	0.10076	0.477326	0.33715	0.173935	0.187532	0.553291	0.213309	0.0469512
ENSG00000070748_CHAT_chr10+:49609094-49665104	0	0	0	0.00225031	0.00224844	0	0	0.00584757	0	0	0	0.0027902	0.0448745	0.154518	0.00340815	0	0	0.0133558	0.0636312	0.00995052	0.048394	0.00169519	0	0.00390219	0	0	0	0	0	0	0.00307239	0.00815503	0
ENSG00000070756_PABPC1_chr8-:100685815-100722809	4.38003	4.7194	3.92634	3.39343	4.4439	4.67405	3.56772	4.11283	3.50924	4.07928	2.70978	3.22549	2.39637	4.06786	2.11446	3.17806	4.41647	3.29456	3.61585	3.39385	4.1925	3.75865	3.7441	3.73158	3.82303	3.61209	3.63901	4.02577	3.82177	4.19131	3.68867	3.74097	3.53262
ENSG00000070759_TESK2_chr1-:45343882-45491166	0.0703109	0.0535662	0.122995	0.0888442	0.038002	0.171407	0.0700191	0.080175	0.301793	0.0488328	0.0289196	0.0925544	0.175041	0.0834183	0.0472293	0.0688408	0.0788676	0.0726374	0.0504879	0.047312	0.181877	0.0475838	0.035342	0.0667833	0.0937176	0.0999022	0.0697249	0.0599315	0.0623443	0.0609532	0.0674079	0.0307694	0.0138392
ENSG00000070761_CFAP20_chr16-:58113587-58129450	1.42916	0.701256	1.80294	1.66275	1.77537	1.65904	1.17809	2.24726	1.45344	1.01519	1.95125	1.76234	1.70249	1.68019	1.7026	1.55024	1.12604	1.53187	1.42114	1.71767	1.14048	1.51384	1.70076	1.19302	1.78063	1.59585	1.35268	1.84485	2.13094	1.32078	2.35124	1.4049	2.14877
ENSG00000070770_CSNK2A2_chr16-:58157906-58197920	1.21554	0.902529	1.1467	1.06072	1.13659	1.02992	0.70936	1.43692	0.780637	1.08844	1.23032	1.04232	1.14122	1.26148	0.37992	1.04047	1.10984	1.28987	1.19325	1.09539	1.10395	0.855747	1.01564	0.80946	0.883216	0.997727	0.805392	0.906615	1.03224	0.852186	1.03382	1.02256	0.963878
ENSG00000070778_PTPN21_chr14-:88465777-88554733	0.222035	0.0887297	0.319301	0.474269	0.402845	0.44927	0.502571	0.296833	0.303648	0.264345	0.296762	0.512596	0.51843	0.331633	0.0381624	0.313548	0.227961	0.520556	0.4963	0.385698	0.284343	0.527269	0.550819	0.751022	0.784042	0.578953	0.677803	0.512367	0.435011	0.360204	0.572655	0.638574	0.107199
ENSG00000070785_EIF2B3_chr1-:44850521-44986722	0.150515	0.097979	0.167745	0.153595	0.106115	0.157557	0.0875406	0.197834	0.133371	0.15811	0.160517	0.18514	0.170097	0.191073	0.191564	0.136316	0.192302	0.182217	0.150344	0.256387	0.14563	0.132528	0.178229	0.123878	0.111889	0.135891	0.140299	0.135871	0.148546	0.112058	0.136278	0.157045	0.163326
ENSG00000070808_CAMK2A_chr5-:150219490-150290291	0.415992	0.163568	0.245045	1.25208	0.769384	0.402395	0.396919	0.0515998	1.64298	0.280786	1.76814	1.01541	1.08278	0.273973	0.358989	0.592972	0.00896585	1.33262	0.256801	0.893572	0.112312	0.125848	0.135125	0.387955	0.084375	0.196993	0.172298	0.22672	0.187879	0.153886	0.666216	0.297138	0.00961052
ENSG00000070814_TCOF1_chr5+:150357638-150400308	1.0157	1.13106	1.12735	0.876575	0.840182	0.940587	0.780865	1.02953	1.30364	0.801345	1.16386	1.02629	0.891892	0.980059	1.68696	1.86233	0.785826	1.26687	1.37748	1.29488	1.28078	0.776522	0.864041	0.788303	0.793158	0.780108	1.03063	0.64039	0.846218	0.902803	0.781728	0.754496	0.799314
ENSG00000070831_CDC42_chr1+:22052626-22092946	2.00882	2.07444	1.71445	2.18029	1.14056	1.79124	1.83411	2.44067	2.10918	2.52031	2.14884	2.02732	2.05896	2.29547	1.09323	2.78015	2.54898	2.13512	2.4302	2.19425	2.53599	1.66697	2.00518	1.94488	1.69537	1.97434	1.74045	1.82148	1.8549	2.03331	2.10801	1.89912	1.94835
ENSG00000070882_OSBPL3_chr7-:24796538-24981634	0.393541	0.224348	0.270522	0.608608	0.0999531	0.194894	0.20897	0.24957	0.19061	0.477051	0.068099	1.49452	0.861264	0.283125	0.0245699	0.489007	0.293883	0.470467	0.388008	0.479666	0.538019	0.2257	0.15815	0.395648	0.134989	0.281975	0.218851	0.205716	0.16333	0.206309	0.191464	0.187692	0.40982
ENSG00000070886_EPHA8_chr1+:22563563-22603594	0.0158823	0.00770215	0.0493379	0.0125494	0.0280611	0.0119514	0	0	0.0222212	0.00506738	0.0133726	0	0.0100346	0.0070045	0.0142521	0	0.00397129	0.0186527	0.020854	0.0139034	0.00491022	0.0420986	0.0105773	0.0771735	0.00696869	0	0.00243165	0.00687597	0	0.00527659	0	0	0.0274509
ENSG00000070915_SLC12A3_chr16+:56865206-56915850	0.00504051	0.024213	0.00465987	0.00248854	0.00248648	0	0	0.00215848	0.00272057	0.00800272	0.0263069	0.00616446	0.0052965	0	0.0037688	0	0.00313995	0.011823	0.0055239	0.0110008	0.0269612	0.00748421	0	0.0086172	0	0.00573706	0.0172101	0.0198389	0.00518566	0.0152402	0.0101687	0.00601721	0.00168409
ENSG00000070950_RAD18_chr3-:8775401-8963773	0.0734398	0.046295	0.0487329	0.0889385	0.0863484	0.052094	0.0605329	0.0586089	0.0425603	0.062282	0.226738	0.116416	0.136685	0.0973579	0.0151386	0.125329	0.0416474	0.14704	0.165687	0.193284	0.0693802	0.0422439	0.0570613	0.0463027	0.0303574	0.0501196	0.0357556	0.0232465	0.0681954	0.0208185	0.0352317	0.0352302	0.0642373
ENSG00000070961_ATP2B1_chr12-:89588048-89709300	0.29722	0.605341	0.374732	0.599171	0.585664	0.205695	0.274503	0.326419	0.556846	0.50287	1.36664	0.456283	0.908557	0.418591	1.0592	0.890169	0.531982	0.503435	0.529901	0.575512	0.861678	0.616655	0.620926	0.918986	0.498719	0.555686	0.405649	0.448203	0.992132	0.541663	0.552656	0.61664	1.30898
ENSG00000070985_TRPM5_chr11-:2404514-2423045	0.0205528	0.0110795	0.00636401	0	0.0202615	0.00517581	0	0.00589155	0.00371641	0	0	0.0167856	0.00723288	0.0225752	0.010277	0	0.0170803	0.00808864	0.0150472	0.0100253	0.021096	0	0	0.0292288	0.0100256	0	0	0	0.00943445	0	0.00926672	0	0.0183048
ENSG00000071051_NCK2_chr2+:105744896-105894274	0.278568	0.302016	0.669606	0.339967	0.289516	0.680968	0.430003	0.576639	0.279074	0.72876	0.399907	0.437463	0.358884	0.603207	0.150514	0.425827	0.719914	0.565444	0.55278	0.448024	0.271895	0.485258	0.588076	0.35704	0.430549	0.417344	0.401589	0.404799	0.397258	0.77559	0.469353	0.367908	0.449005
ENSG00000071054_MAP4K4_chr2+:101696849-101894689	1.7428	0.705197	1.78264	1.57737	1.36213	1.47844	1.43175	1.95958	2.61346	1.12129	2.02447	1.2403	1.20383	1.47889	1.14313	1.03924	1.42248	1.49647	1.58465	1.27611	1.07483	1.16191	1.11788	1.28052	1.73514	1.41685	0.965927	1.09413	1.20624	1.26926	1.22755	1.19181	1.30876
ENSG00000071073_MGAT4A_chr2-:98619105-98731126	0.735824	0.549476	0.532889	0.398833	0.315093	0.402321	0.432544	0.719346	0.813037	1.07311	0.412626	0.55717	0.336534	0.678091	0.152066	0.876064	0.996295	0.606612	0.743857	0.621689	0.998405	0.598712	0.555462	0.965956	0.610304	0.669797	0.518251	0.638877	0.589434	0.942457	0.572529	0.581108	0.292717
ENSG00000071082_RPL31_chr2+:101001714-101024032	4.29663	4.3058	3.74335	3.80279	4.56894	4.45842	3.79357	4.13173	3.57845	3.78587	4.10313	3.6343	3.26003	4.3426	6.38845	3.83438	4.11816	3.50516	3.40508	3.63634	3.87276	3.59312	3.71508	3.66154	3.73158	4.07653	3.66926	4.45477	3.49529	3.91438	3.82122	3.73811	3.82345
ENSG00000071127_WDR1_chr4-:10074338-10116949	1.95552	2.60546	2.82514	2.84115	1.44475	2.47932	1.97811	2.72639	2.1182	2.88873	2.39399	3.05895	3.15614	3.00948	1.1497	2.55012	3.2002	2.9452	2.71625	2.7147	3.10548	2.62586	2.71296	2.27117	2.68545	2.59841	2.28674	2.61975	2.53439	3.00895	2.40868	2.70572	2.74684
ENSG00000071189_SNX13_chr7-:17790760-17940501	0.416185	0.194759	0.193249	0.381877	0.569707	0.198694	0.254187	0.341262	0.315194	0.493888	0.312056	0.410062	0.41036	0.29671	0.109341	0.365614	0.352838	0.452859	0.591963	0.413835	0.455169	0.360744	0.420458	0.468797	0.336588	0.43432	0.343948	0.219496	0.528149	0.241467	0.355124	0.359193	0.182316
ENSG00000071205_ARHGAP10_chr4+:147732062-148072780	0.0443424	0.0449608	0.029187	0.0213138	0.0386861	0.020162	0.0157373	0.0188198	0.0171004	0.0130615	0.0296824	0.0118878	0.0442697	0.0735739	0.0200529	0.026426	0.0337101	0.0275274	0.0277017	0.0367329	0.0616518	0.0474486	0.0617702	0.0226245	0.0401969	0.0376687	0.0372575	0.0456954	0.0766862	0.0252417	0.0359512	0.0549552	0.150196
ENSG00000071242_RPS6KA2_chr6-:166409363-166906451	0.0986612	0.108582	0.168763	0.204538	0.218831	0.166139	0.116629	0.205963	0.432741	0.301078	0.237384	0.274031	0.150531	0.114108	0.0595015	0.144028	0.324426	0.240109	0.151346	0.155223	0.0479144	0.236879	0.31776	0.247221	0.24293	0.277596	0.361011	0.152598	0.278751	0.159433	0.321718	0.228743	0.0914596
ENSG00000071243_ING3_chr7+:120950748-120977216	0.79353	0.384	0.371884	0.676189	0.776475	0.338232	0.287191	0.580755	0.454384	0.590305	1.17217	0.499543	0.685945	0.416761	0.395414	0.887454	0.428711	0.739133	0.917	0.544893	0.460917	0.22857	0.349121	0.417161	0.292288	0.395209	0.304191	0.285908	0.361533	0.310511	0.444579	0.360536	0.337675
ENSG00000071246_VASH1_chr14+:76762188-76783015	3.11362	1.66961	3.06412	2.88795	2.35591	2.80453	2.0609	3.22194	2.98831	2.88581	2.64258	3.08077	2.15021	2.74756	1.34443	3.40483	3.18855	3.44691	3.24058	3.49816	3.17538	3.17695	3.17081	3.09468	3.29889	3.35756	3.02845	3.16374	3.21558	3.52957	3.22641	3.38219	2.61108
ENSG00000071282_LMCD1_chr3+:8501706-8574673	0.0867075	0.114005	0.234215	0.254493	0.136679	0.16998	0.121798	0.203793	0.14721	0.0732987	0.502196	0.302525	0.166757	0.121827	0.0962468	0.199095	0.25345	0.217568	0.180312	0.179912	0.104089	0.607331	0.512284	0.374355	0.463599	0.34808	0.442629	0.571192	0.440838	0.336473	0.377923	0.694105	0.0740853
ENSG00000071462_WBSCR22_chr7+:73683024-73705161	2.09184	0.993207	1.9447	2.08364	1.80004	1.72577	1.16945	1.9124	1.2793	1.77043	2.00819	2.38468	1.90263	1.90365	1.81288	2.28141	1.38684	2.59245	2.30727	2.50478	2.01196	1.52163	1.63467	1.5369	1.47681	1.49577	1.74239	1.58566	1.46765	1.49681	1.57253	1.54693	1.66804
ENSG00000071537_SEL1L_chr14-:81471548-81533861	1.04135	1.15776	0.751576	1.00938	1.40833	0.728832	0.883156	0.944727	1.43528	1.42924	1.04604	1.04365	1.266	1.01829	0.162275	1.41175	1.30127	1.06473	1.16808	1.10214	1.43741	1.17612	1.38096	1.40829	1.32391	1.10553	1.09983	0.797948	1.68631	1.12439	1.31552	1.31783	0.930969
ENSG00000071539_TRIP13_chr5+:892642-919357	0.158482	0.129061	0.0900373	0.386974	0.126396	0.104054	0.123704	0.511736	0.0606554	0.178636	1.02333	0.1865	0.12056	0.344646	0.308038	0.265547	0.103462	0.610217	0.62121	0.476941	0.666759	0.0896206	0.0530978	0.0758017	0.0648167	0.0534846	0.228836	0.030656	0.03246	0.123904	0.0444477	0.104701	0.750165
ENSG00000071553_ATP6AP1_chrX+:154428631-154436516	3.73431	3.60748	4.36362	4.38507	4.5267	4.2728	3.45087	4.41363	4.32493	4.59842	3.17221	4.73228	4.22827	4.7698	2.51638	4.13327	4.49616	4.41439	4.04438	4.35547	4.48625	5.01256	5.03508	4.53931	4.89828	4.38984	4.57135	4.73768	5.22406	5.09131	5.04116	4.86273	4.80398
ENSG00000071564_TCF3_chr19-:1609289-1652605	1.83336	1.234	1.75588	1.58512	1.43521	1.46972	0.721402	1.25381	0.826604	0.840104	1.94594	1.49305	0.990523	1.60076	0.447775	1.07105	0.83972	1.71693	1.7462	1.33421	1.22399	0.806936	0.801252	0.792405	0.924436	0.780253	0.601774	0.760983	0.890053	0.773032	0.920796	0.787149	2.84714
ENSG00000071575_TRIB2_chr2+:12716888-12742734	1.13311	1.31432	1.3612	2.27992	2.58476	1.39001	1.14325	1.44321	0.721683	1.31803	4.31952	2.27961	2.62298	1.68029	0.741096	2.70059	1.1204	3.29926	2.76939	3.09158	3.0013	2.07307	2.30219	2.80708	2.27717	1.88505	2.0589	2.04872	2.61248	1.49562	2.30747	3.13291	3.15834
ENSG00000071626_DAZAP1_chr19+:1407568-1435687	2.1491	1.79984	2.26802	1.98556	2.04348	2.01815	1.402	1.98978	2.09266	1.86587	2.15924	2.31042	1.82932	2.15286	1.82923	1.696	1.85811	2.63963	2.37492	2.29592	2.53249	1.88945	1.84553	1.995	1.67657	1.7272	1.98679	1.62456	1.51996	1.44988	1.73243	1.86034	2.26533
ENSG00000071655_MBD3_chr19-:1573595-1592801	2.6292	1.66539	2.98837	2.96962	2.19387	2.8749	1.91192	2.8627	2.33886	2.12642	2.99249	2.98684	2.27955	2.64848	2.59177	2.09747	1.89438	3.09155	3.02536	3.11939	2.57017	2.28629	2.52398	2.12072	2.33352	2.1076	2.07028	2.45707	2.24429	2.13371	2.32666	2.19942	2.79456
ENSG00000071794_HLTF_chr3-:149030126-149086554	0.951959	0.266076	0.672453	0.986084	1.36775	0.72274	0.575387	0.650549	0.705788	0.512825	1.39963	0.722014	1.56759	0.911065	0.066196	0.72577	0.47216	0.819159	0.998894	0.812023	0.50182	0.683178	0.718283	1.03644	0.690387	0.647285	0.54433	0.468954	1.09598	0.480377	0.760502	0.836616	0.831811
ENSG00000071859_FAM50A_chrX+:154444125-154450654	3.58454	2.83778	3.76412	3.09203	2.80083	3.58344	2.90748	3.55959	3.52161	3.37353	3.26642	3.73778	3.21772	4.08717	3.52246	3.02987	3.44693	3.98279	3.95081	4.23224	4.12368	3.1404	3.00705	3.20393	3.20548	3.08416	3.14925	3.29542	2.79318	3.04438	3.25981	3.28366	3.53399
ENSG00000071889_FAM3A_chrX-:154506158-154516242	2.38618	1.37116	2.57631	2.14004	2.43561	2.94561	1.94905	2.38995	2.4677	1.92365	1.92267	2.69933	2.72189	2.41885	2.04043	1.91317	1.82328	2.5827	2.36249	2.53745	2.60625	2.92154	2.77581	2.36524	2.88652	2.49816	2.66394	2.86353	2.65792	2.16556	2.63747	2.73495	2.52548
ENSG00000071894_CPSF1_chr8-:144393228-144409349	3.40136	2.31714	3.3617	3.31929	2.71373	2.81981	2.44406	2.33763	2.05989	2.33	2.37771	2.69492	3.14121	3.25835	1.60312	2.53613	2.50292	3.77198	3.68607	3.46619	2.51278	3.09094	3.21718	2.81589	3.27221	2.20978	3.20852	2.90561	3.24155	2.56917	3.53418	2.99023	3.24434
ENSG00000071909_MYO3B_chr2+:170178144-170655171	0.00160728	0.00280553	0.00247543	0.000264397	0.00158434	0.000805433	0.000452006	0.00114617	0.00360922	0.00255363	0.00618734	0.00196619	0.000844749	0.00353098	0.0183125	0.00271869	0.000333674	0.00220391	0.00293483	0.00546065	0.000412687	0.00556558	0.0053353	0.000688017	0.00546083	0.00345413	0.0026525	0.000770967	0.00642011	0.00310186	0.00108296	0.00670591	0.00660394
ENSG00000071967_CYBRD1_chr2+:171522246-171558133	1.05603	0.934777	1.08153	1.00972	0.538821	1.23443	1.17501	0.781073	1.36863	1.00627	0.809909	1.34364	2.28838	1.46698	0.207941	0.849876	1.49741	0.58712	0.777884	1.16956	1.28542	1.51172	1.22727	1.68958	1.49579	1.51569	0.859797	1.2746	1.53884	1.34611	1.92661	1.20752	2.24639
ENSG00000071991_CDH19_chr18-:66501082-66604138	0.00742484	0.000999578	0.0328802	0.025477	0.0409924	0.0139174	0.0412564	0.0408159	0.508435	0.138997	0.416397	0.0448331	0.00650425	0.00951445	0.0311866	0.0495252	0.313885	0.0794465	0.127467	0.165585	0.00762199	0.806964	0.9401	0.0734861	0.307554	0.701845	1.44606	0.151501	1.08775	0.459716	0.0685517	0.583103	0.0016552
ENSG00000071994_PDCD2_chr6-:170575294-170584692	1.84161	2.1442	2.44981	2.75488	2.46901	2.24334	1.88916	2.33649	1.94612	2.38594	2.4071	2.45337	1.77326	2.74001	2.43249	2.43418	2.25377	2.63477	2.47743	2.80636	2.22477	2.37588	2.55982	2.59182	2.07175	2.41815	2.74694	2.31281	2.45151	2.09513	2.39765	2.35987	2.64815
ENSG00000072041_SLC6A15_chr12-:84859487-84913615	0.0187746	0.00380259	0.0238206	0.0638178	0.0503372	0.0123724	0.0197847	0.0300017	0.363001	0.0909286	0.0960856	0.0399031	0.0488117	0.129064	0.00352651	0	0.123927	0.135093	0.085449	0.0205176	0.0108716	0.0466278	0	0.255055	0.0490951	0	0.0196639	0	0.0096886	0.0512069	0	0	0.0234574
ENSG00000072042_RDH11_chr14-:67676800-67695814	2.03223	1.17297	2.42464	2.4874	2.71561	2.2441	1.75459	2.00397	2.46528	1.82415	1.7155	2.70998	2.6236	2.3703	2.21534	2.21536	2.21375	2.4734	2.12491	1.83548	1.78262	2.91171	3.0094	2.53584	2.70606	2.64141	2.83249	2.667	3.43498	2.77017	2.85147	2.90609	2.62832
ENSG00000072062_PRKACA_chr19-:14091687-14118084	1.77854	1.62208	2.31036	2.44407	1.63145	2.02073	1.49167	2.67949	1.79032	2.39602	2.00035	2.10933	1.97397	2.20221	0.601135	1.7154	2.31845	2.01967	1.97428	1.93897	2.03456	2.49318	2.70178	2.0991	2.3546	2.11115	2.33693	2.19733	2.26641	2.36223	2.15869	2.30721	2.03376
ENSG00000072071_ADGRL1_chr19-:14147742-14206187	1.60601	0.278166	1.62494	1.60431	2.25932	1.63497	0.87483	0.989889	1.30665	0.452839	1.75117	1.54054	1.27871	1.49745	0.993135	0.607343	0.411859	1.56341	1.23446	0.983467	0.291807	2.14539	2.30461	1.78235	1.97881	1.67779	2.06898	1.7326	2.37327	1.28027	2.04685	2.29347	1.68367
ENSG00000072080_SPP2_chr2+:234050678-234077134	0.0334403	0.00388994	0.0177599	0.0329954	0.0189312	0.0144547	0.00812873	0.00824655	0.0486917	0.00766075	0.0101287	0.02346	0.0251735	0.0263198	0.0143763	0	0.00600486	0.039232	0.0210353	0.0140246	0.00742335	0.00358662	0.0317749	0.0447969	0	0.018225	0.0255501	0	0.00991069	0.00266381	0.00649697	0.0172112	0.0224053
ENSG00000072110_ACTN1_chr14-:68874142-68979440	0.313125	0.885374	1.36612	1.39274	0.398986	0.362044	0.511851	1.23058	0.557396	1.09468	0.606134	1.43959	1.68509	1.49602	0.562477	1.14627	1.36692	1.62003	1.08779	1.01592	1.78697	1.42849	1.78379	0.866013	1.29236	1.08263	1.58507	1.01572	0.673723	2.34101	1.81963	1.504	1.99769
ENSG00000072121_ZFYVE26_chr14-:67727373-67816590	0.803242	0.509463	0.661888	0.613696	0.821053	0.581502	0.398722	0.544934	0.813096	0.574745	0.332339	0.777885	0.867644	0.774677	0.229266	0.589064	0.685719	0.840419	0.753559	0.59713	0.620049	0.676808	0.674121	0.664408	0.63464	0.678871	0.77397	0.512551	0.697832	0.775578	0.79697	0.671855	0.564323
ENSG00000072133_RPS6KA6_chrX-:84058345-84187907	0.0740535	0.00714051	0.0217284	0.0327272	0.111348	0.0293624	0.0165496	0.0184569	0.0190335	0.0031334	0.0529768	0.00842689	0.0287492	0.0469547	0.0364136	0.00998466	0.00735334	0.012705	0.00432019	0.00574383	0.0105987	0.0275982	0.0317915	0.0506218	0.0256699	0.0369718	0.0164484	0.0127208	0.0321296	0.0130074	0.0470889	0.0441006	0.132084
ENSG00000072134_EPN2_chr17+:19215614-19336715	0.747713	0.14403	1.06149	0.957672	2.00656	0.968565	0.546373	0.581019	1.11468	0.472289	1.06222	0.866179	0.684866	0.762651	0.282842	0.908235	0.474116	0.823022	0.778634	0.756407	0.26781	2.12161	2.42611	1.16882	2.06268	1.83255	1.03326	1.88358	2.96235	0.978615	2.08976	2.39732	0.378951
ENSG00000072135_PTPN18_chr2+:130356006-130375409	2.5087	2.52424	2.7942	2.13083	2.01407	2.70476	2.13924	2.49643	1.91978	2.90358	1.74157	2.40227	2.00866	2.15843	1.05098	2.14789	3.05252	2.24733	2.43184	2.49617	2.75571	2.59538	2.51029	2.52842	2.32365	2.76994	2.58947	2.67024	2.51796	2.81047	2.36917	2.28959	2.0998
[truncated: 48,615 more rows]

## Sheet: F,G
Figures prepared based on TCGA data.

[truncated: 7 more sheets: H, I, J, K, L, M, N]
