# Supplementary material for: Mapping chromatin accessibility and active regulatory elements reveals pathological mechanisms in human gliomas
Source: Nat Commun. 2021 Jun 15;12:3621. doi: 10.1038/s41467-021-23922-2 (PMC8206121; doi:10.1038/s41467-021-23922-2)
Supplement: Supplementary file 4 — Source Data [file 41467_2021_23922_MOESM4_ESM.zip › SupplFigures.xlsx]

## Sheet: 1B
Fold enrichment values
HOXA7			GAPDH			GAPDH
IgG	H3K27me3		IgG	H3K4me3		IgG	H3K27ac
1	11.2161		1	111.74		1	35.2732
1	1568.32		1	112.517		1	27.7612
1	1321.56		1	100.477		1	32.991
			1	367.435		1	18.1639
			1	294.679		1	9.06259
			1	52.5657

## Sheet: 2
chr	bin_enhancers	start_end_enhancers	significant_prioritized_interacting_element	enhancer_list
chr1	93	934810_934900,934990_935070	ACTIVE_TSS	EA GB all
chr1	105	1050980_1051430	ACTIVE_TSS	EA GB all
chr1	155	1551480_1551880	ACTIVE_TSS	EA GB all
chr1	162	1622830_1623880	ACTIVE_TSS	EA GB all
chr1	165	1655160_1655690	ACTIVE_TSS	EA GB all
chr1	167	1676860_1677160	ACTIVE_TSS	EA GB all
chr1	212	2120760_2120980,2121220_2121610,2125820_2126120,2120311_2122987	ACTIVE_TSS	EA GB and GB >=12
chr1	234	2343420_2343820	ACTIVE_TSS	EA GB all
chr1	238	2382580_2384400	ACTIVE_TSS	EA GB all
chr1	245	2456770_2457900,2457033_2462417	INACTIVE_TSS	EA GB and GB >=12
chr1	247	2477080_2477800	ACTIVE_TSS	EA GB all
chr1	251	2518390_2518520,2518740_2519060,2516277_2518898	ACTIVE_TSS	EA GB and GB >=12
chr1	342	3420550_3421770	ACTIVE_TSS	EA GB all
chr1	345	3459230_3460660	ACTIVE_TSS	EA GB all
chr1	346	3459230_3460660	None	EA GB all
chr1	625	6259150_6259620	INACTIVE_TSS	EA GB all
chr1	664	6640200_6640600	None	EA GB all
chr1	684	6845640_6846280	GBODY	EA GB all
chr1	802	8021850_8022160	ACTIVE_TSS	EA GB all
chr1	959	9599810_9600530	ACTIVE_TSS	EA GB all
chr1	960	9599810_9600530	ACTIVE_TSS	EA GB all
chr1	964	9649100_9650400	INACTIVE_TSS	EA GB all
chr1	965	9649100_9650400	None	EA GB all
chr1	977	9779020_9779600	ACTIVE_TSS	EA GB all
chr1	1085	10856160_10856620	GBODY	EA GB all
chr1	1132	11322280_11322500	ACTIVE_TSS	EA GB all
chr1	1153	11539430_11539590	ACTIVE_TSS	EA GB all
chr1	1207	12079610_12080360	None	EA GB all
chr1	1208	12079610_12080360	None	EA GB all
chr1	1407	14075980_14076560	None	EA GB all
chr1	1683	16839770_16841080	ACTIVE_TSS	EA GB all
chr1	1684	16839770_16841080	None	EA GB all
chr1	1693	16939050_16939830	ACTIVE_TSS	EA GB all
chr1	1922	19228430_19228950	INACTIVE_TSS	EA GB all
chr1	2193	21933890_21934700	INACTIVE_TSS	EA GB all
chr1	2219	22196060_22196860	None	EA GB all
chr1	2415	24151450_24151840	None	EA GB all
chr1	2428	24286490_24286720	None	EA GB all
chr1	2430	24306380_24306680	INACTIVE_TSS	EA GB all
chr1	2496	24969840_24970710	ACTIVE_TSS	EA GB all
chr1	2497	24969840_24970710	ACTIVE_TSS	EA GB all
chr1	2507	25072120_25072320	None	EA GB all
chr1	2557	25573520_25573790	INACTIVE_TSS	EA GB all
chr1	2649	26496680_26496900	None	EA GB all
chr1	2756	27561440_27561890	None	EA GB all
chr1	2805	28052670_28053200	None	EA GB all
chr1	2809	28099940_28100530	None	EA GB all
chr1	2810	28099940_28100530	None	EA GB all
chr1	2824	28240680_28240940	None	EA GB all
chr1	2950	29507540_29508150	ACTIVE_TSS	EA GB all
chr1	3153	31537830_31538460	None	EA GB all
chr1	3247	32479980_32480590	None	EA GB all
chr1	3248	32479980_32480590	None	EA GB all
chr1	3307	33077560_33078340	None	EA GB all
chr1	3342	33429300_33429650	None	EA GB all
chr1	3350	33501590_33502330	None	EA GB all
chr1	3549	35496560_35497410	None	EA GB all
chr1	3623	36234700_36235440	ACTIVE_TSS	EA GB all
chr1	3634	36349050_36349790	None	EA GB all
chr1	3639	36397050_36397310	GBODY	EA GB all
chr1	3806	38061020_38061350	INACTIVE_TSS	EA GB all
chr1	3807	38077350_38077420	None	EA GB all
chr1	3860	38603990_38604910	ACTIVE_TSS	EA GB all
chr1	3932	39324400_39325080	ACTIVE_TSS	EA GB all
chr1	3933	39338300_39338680,39338760_39338960	ACTIVE_TSS	EA GB all
chr1	3945	39457270_39457710	ACTIVE_TSS	EA GB all
chr1	4091	40916760_40916960	None	EA GB all
chr1	4099	40997460_40997840	None	EA GB all
chr1	4292	42928440_42929390	None	EA GB all
chr1	4312	43124180_43124510,43124580_43124750	INACTIVE_TSS	EA GB all
chr1	4404	44047610_44048420	None	EA GB all
chr1	4411	44115920_44116580	INACTIVE_TSS	EA GB all
chr1	4518	45186800_45188110	ACTIVE_TSS	EA GB all
chr1	4621	46215750_46216260	None	EA GB all
chr1	5142	51424480_51425430	None	EA GB all
chr1	5219	52195800_52195970	None	EA GB all
chr1	5283	52830750_52831740	None	EA GB all
chr1	5366	53662770_53663320	INACTIVE_TSS	EA GB all
chr1	5368	53685710_53685930,53686020_53686240	None	EA GB all
chr1	5504	55047170_55047850	uncategorized	EA GB all
chr1	5522	55229620_55230130	ACTIVE_TSS	EA GB all
chr1	5523	55229620_55230130	ACTIVE_TSS	EA GB all
chr1	5535	55352170_55352560	None	EA GB all
chr1	6324	63249940_63250360	None	EA GB all
chr1	6325	63249940_63250360	None	EA GB all
chr1	6383	63833360_63834000	None	EA GB all
chr1	6815	68152270_68152770	None	EA GB all
chr1	6896	68962460_68962630	INACTIVE_TSS	EA GB all
chr1	7619	76190500_76190790	None	EA GB all
chr1	8361	83616650_83617340	uncategorized	EA GB all
chr1	8497	84971230_84971690,84971980_84972110	None	EA GB all
chr1	8503	85039500_85039920	None	EA GB all
chr1	8779	87794930_87797690,87799179_87801740	INACTIVE_TSS	EA GB and GB >=12
chr1	8935	89356820_89357160	GBODY	EA GB all
chr1	8945	89457920_89458260	uncategorized	EA GB all
chr1	9148	91486470_91486820	None	EA GB all
chr1	9211	92116160_92116880	None	EA GB all
chr1	9437	94373940_94374590	None	EA GB all
chr1	9488	94884140_94885010	None	EA GB all
chr1	10050	100503870_100504820	uncategorized	EA GB all
chr1	10071	100714760_100715320	None	EA GB all
chr1	10941	109419850_109420290	None	EA GB all
chr1	10942	109419850_109420290	None	EA GB all
chr1	10958	109583530_109584480	INACTIVE_TSS	EA GB all
chr1	10961	109618190_109618540	None	EA GB all
chr1	10964	109643240_109643410	ACTIVE_TSS	EA GB all
chr1	11002	110026700_110027390	None	EA GB all
chr1	11216	112162970_112163530	None	EA GB all
chr1	11532	115322840_115323000	None	EA GB all
chr1	14740	147400690_147401270	ACTIVE_TSS	EA GB all
chr1	15066	150669370_150669460	None	EA GB all
chr1	17004	170043290_170043570	GBODY	EA GB all
chr1	18472	184723200_184723620	GBODY	EA GB all
chr1	18528	185285130_185286080	uncategorized	EA GB all
chr1	19277	192778310_192778720	None	EA GB all
chr1	19787	197872040_197872480	None	EA GB all
chr1	20058	200589380_200589530	GBODY	EA GB all
chr1	20063	200638750_200638890	GBODY	EA GB all
chr1	21155	211556270_211556840	None	EA GB all
chr1	22279	222791590_222792200	None	EA GB all
chr1	22374	223743290_223746100	ACTIVE_TSS	EA GB all
chr1	22430	224302100_224302510	GBODY	EA GB all
chr1	24461	244614280_244614930	None	EA GB all
chr1	24728	247289390_247290340,247289344_247290763	ACTIVE_TSS	EA GB and GB >=12
chr1	24729	247289390_247290340,247289344_247290763	ACTIVE_TSS	EA GB and GB >=12
chr1	24733	247334690_247335140	GBODY	EA GB all
chr10	1191	11916830_11918450	None	EA GB all
chr10	1211	12111190_12111350	None	EA GB all
chr10	1217	12171790_12172140	ACTIVE_TSS	EA GB all
chr10	1320	13203610_13204220	None	EA GB all
chr10	1492	14921130_14922290	uncategorized	EA GB all
chr10	1685	16859080_16859310	GBODY	EA GB all
chr10	1765	17658460_17659080	GBODY	EA GB all
chr10	2229	22291670_22292140	ACTIVE_TSS	EA GB all
chr10	2261	22610630_22611870,22613340_22615350,22615490_22615790	ACTIVE_TSS	EA GB all
chr10	2338	23384660_23385500	None	EA GB all
chr10	2501	25011470_25012490	ACTIVE_TSS	EA GB all
chr10	2697	26970760_26971250	ACTIVE_TSS	EA GB all
chr10	3189	31892070_31893030	None	EA GB all
chr10	3541	35416500_35416820	uncategorized	EA GB all
chr10	3829	38299710_38300410	ACTIVE_TSS	EA GB all
chr10	3830	38299710_38300410	ACTIVE_TSS	EA GB all
chr10	3864	38645420_38645960	ACTIVE_TSS	EA GB all
chr10	4313	43133340_43133920	None	EA GB all
chr10	4393	43932710_43933140	ACTIVE_TSS	EA GB all
chr10	4616	46167460_46167690	INACTIVE_TSS	EA GB all
chr10	4951	49514860_49515860	None	EA GB all
chr10	6009	60094990_60096300	None	EA GB all
chr10	6253	62538330_62538820	None	EA GB all
chr10	6983	69834260_69834900	None	EA GB all
chr10	7009	70091970_70092540	ACTIVE_TSS	EA GB all
chr10	7016	70165890_70166510	None	EA GB all
chr10	7028	70286720_70287000	GBODY	EA GB all
chr10	7088	70884040_70884960	None	EA GB all
chr10	7192	71929700_71930160	INACTIVE_TSS	EA GB all
chr10	7193	71929700_71930160	None	EA GB all
chr10	7199	71991850_71993010	ACTIVE_TSS	EA GB all
chr10	7257	72575880_72576560	GBODY	EA GB all
chr10	7313	73136810_73137540,73136421_73138346	INACTIVE_TSS	EA GB and GB >=12
chr10	7361	73610570_73610930,73618901_73622112	None	EA GB and GB >=12
chr10	7403	74033820_74033910	ACTIVE_TSS	EA GB all
chr10	7408	74080170_74081030,74078470_74081333,74084336_74086140	ACTIVE_TSS	EA GB and GB >=12
chr10	7438	74385100_74385760	None	EA GB all
chr10	7511	75118010_75118530	None	EA GB all
chr10	7517	75172510_75173760	None	EA GB all
chr10	7525	75254880_75255560	None	EA GB all
chr10	7538	75384880_75386170	ACTIVE_TSS	EA GB all
chr10	7557	75570660_75571230	ACTIVE_TSS	EA GB all
chr10	7575	75758130_75758250	None	EA GB all
chr10	7593	75936640_75937170	ACTIVE_TSS	EA GB all
chr10	8120	81200300_81201000	None	EA GB all
chr10	8166	81664810_81665510	ACTIVE_TSS	EA GB all
chr10	8828	88280460_88281120	None	EA GB all
chr10	9101	91010770_91011460	ACTIVE_TSS	EA GB all
chr10	9298	92980590_92981450	INACTIVE_TSS	EA GB all
chr10	9317	93170330_93171180	ACTIVE_TSS	EA GB all
chr10	9368	93683850_93684740	INACTIVE_TSS	EA GB all
chr10	9399	93998130_93999100,93998828_94001637	None	EA GB and GB >=12
chr10	9445	94455410_94456790	None	EA GB all
chr10	9565	95653970_95654240	INACTIVE_TSS	EA GB all
chr10	9612	96121680_96122580	GBODY	EA GB all
chr10	9616	96163340_96163960	None	EA GB all
chr10	9731	97319910_97321070	ACTIVE_TSS	EA GB all
chr10	9732	97319910_97321070	ACTIVE_TSS	EA GB all
chr10	9745	97453230_97453400	None	EA GB all
chr10	9859	98592870_98593160	ACTIVE_TSS	EA GB all
chr10	10572	105727650_105727890	ACTIVE_TSS	EA GB all
chr10	10599	105991480_105991930	None	EA GB all
chr10	11206	112064130_112064500	ACTIVE_TSS	EA GB all
chr10	11394	113943080_113943450	ACTIVE_TSS	EA GB all
chr10	12010	120101440_120101780	None	EA GB all
chr10	12148	121485870_121486310	None	EA GB all
chr10	12491	124914000_124914430	INACTIVE_TSS	EA GB all
chr10	12660	126604940_126606670	None	EA GB all
chr10	12684	126846800_126847200	INACTIVE_TSS	EA GB all
chr10	13379	133794760_133795260	INACTIVE_TSS	EA GB all
chr10	13407	134070260_134071570	ACTIVE_TSS	EA GB all
chr10	13510	135106740_135107060	ACTIVE_TSS	EA GB all
chr11	50	506120_506600,505839_508189	ACTIVE_TSS	EA GB and GB >=12
chr11	293	2933510_2934970	GBODY	EA GB all
chr11	462	4628920_4629250	GBODY	EA GB all
chr11	933	9335730_9335860	None	EA GB all
chr11	1369	13690350_13691040	None	EA GB all
chr11	1703	17034200_17035480	None	EA GB all
chr11	2285	22850770_22851240	uncategorized	EA GB all
chr11	3446	34460630_34461010	None	EA GB all
chr11	3631	36310750_36310910	uncategorized	EA GB all
chr11	4338	43380660_43381360	None	EA GB all
chr11	4370	43702540_43702930	None	EA GB all
chr11	4592	45920730_45921680	None	EA GB all
chr11	4614	46140790_46142480	None	EA GB all
chr11	4743	47430210_47431120	GBODY	EA GB all
chr11	4766	47663540_47663930	None	EA GB all
chr11	5943	59435610_59436350	None	EA GB all
chr11	6414	64140180_64141060	ACTIVE_TSS	EA GB all
chr11	7349	73499040_73499490,73489601_73491617	None	EA GB and GB >=12
chr11	7420	74203960_74204280	None	EA GB all
chr11	7615	76156170_76157140	None	EA GB all
chr11	8535	85359130_85359370	None	EA GB all
chr11	8674	86749230_86749540	None	EA GB all
chr11	10328	103280060_103280690	ACTIVE_TSS	EA GB all
chr11	10836	108368180_108368890	None	EA GB all
chr11	11209	112097250_112097750	ACTIVE_TSS	EA GB all
chr11	11374	113745490_113746160	INACTIVE_TSS	EA GB all
chr11	11696	116968100_116968850	ACTIVE_TSS	EA GB all
chr11	11719	117198620_117199630	ACTIVE_TSS	EA GB all
chr11	11892	118926880_118927730	None	EA GB all
chr11	11899	118992350_118992690	None	EA GB all
chr11	12346	123460920_123461880	INACTIVE_TSS	EA GB all
chr11	12498	124981150_124981430	GBODY	EA GB all
chr11	12546	125462810_125463530	None	EA GB all
chr11	12617	126174180_126174500	None	EA GB all
chr11	12626	126264520_126265190	None	EA GB all
chr11	13393	133939060_133939320	INACTIVE_TSS	EA GB all
chr12	180	1800360_1800930	INACTIVE_TSS	EA GB all
chr12	211	2112660_2113440	ACTIVE_TSS	EA GB all
chr12	292	2922020_2922330	None	EA GB all
chr12	300	3000160_3000850	None	EA GB all
chr12	443	4430470_4431060	ACTIVE_TSS	EA GB all
chr12	657	6579300_6579690	GBODY	EA GB all
chr12	960	9600000_9600570	None	EA GB all
chr12	1451	14518760_14519220	ENHS	EA GB all
chr12	1959	19593660_19593870	None	EA GB all
chr12	3188	31881350_31881900	None	EA GB all
chr12	3283	32832400_32832970	ACTIVE_TSS	EA GB all
chr12	3983	39835860_39836720	ACTIVE_TSS	EA GB all
chr12	4253	42537780_42538220	GBODY	EA GB all
chr12	4638	46383490_46384130	None	EA GB all
chr12	4907	49075500_49075960	None	EA GB all
chr12	4911	49110150_49110290	None	EA GB all
chr12	4971	49717130_49717380	ACTIVE_TSS	EA GB all
chr12	5056	50560240_50560880	ACTIVE_TSS	EA GB all
chr12	5147	51476270_51477010	None	EA GB all
chr12	5714	57145540_57145970	INACTIVE_TSS	EA GB all
chr12	5833	58335670_58335840	None	EA GB all
chr12	6417	64174240_64174480	INACTIVE_TSS	EA GB all
chr12	6461	64615350_64615780	ACTIVE_TSS	EA GB all
chr12	6479	64798580_64799250	GBODY	EA GB all
chr12	6669	66696570_66696690	GBODY	EA GB all
chr12	6900	69004830_69005630	GBODY	EA GB all
chr12	6914	69140560_69140890	None	EA GB all
chr12	6963	69633490_69634120	None	EA GB all
chr12	6975	69753800_69754350	None	EA GB all
chr12	7647	76477560_76478340	ACTIVE_TSS	EA GB all
chr12	7695	76952190_76953170	None	EA GB all
chr12	8032	80328090_80328470	None	EA GB all
chr12	8842	88429520_88429840	GBODY	EA GB all
chr12	9332	93322260_93322810	GBODY	EA GB all
chr12	9379	93792780_93792950	ACTIVE_TSS	EA GB all
chr12	9539	95396900_95397370	ACTIVE_TSS	EA GB all
chr12	9586	95868110_95868450	None	EA GB all
chr12	9730	97301640_97302040	uncategorized	EA GB all
chr12	10096	100967560_100968330	GBODY	EA GB all
chr12	10222	102224060_102224330	ACTIVE_TSS	EA GB all
chr12	10538	105380250_105380720	INACTIVE_TSS	EA GB all
chr12	10815	108154550_108154730	ACTIVE_TSS	EA GB all
chr12	11071	110719710_110720370	uncategorized	EA GB all
chr12	11072	110719710_110720370	None	EA GB all
chr12	11105	111052270_111052360	None	EA GB all
chr12	11725	117256780_117257650,117256008_117257925	None	EA GB and GB >=12
chr12	11857	118574150_118574290	ACTIVE_TSS	EA GB all
chr12	12010	120106210_120106320	ACTIVE_TSS	EA GB all
chr12	12055	120554000_120554400	None	EA GB all
chr12	12079	120794820_120795060	ACTIVE_TSS	EA GB all
chr12	12183	121838020_121838970	None	EA GB all
chr12	12210	122101630_122102320	ACTIVE_TSS	EA GB all
chr12	12333	123336260_123337750	ACTIVE_TSS	EA GB all
chr12	12419	124197230_124197530	None	EA GB all
chr12	12490	124907100_124908360	INACTIVE_TSS	EA GB all
chr12	12553	125533900_125534610	None	EA GB all
chr12	12930	129307730_129307940	GBODY	EA GB all
chr12	13135	131356670_131357120	ACTIVE_TSS	EA GB all
chr12	13238	132380370_132381730	INACTIVE_TSS	EA GB all
chr12	13239	132395350_132396480	ACTIVE_TSS	EA GB all
chr12	13256	132568940_132569790	INACTIVE_TSS	EA GB all
chr12	13267	132673520_132675040	ACTIVE_TSS	EA GB all
chr12	13293	132933000_132933870	ACTIVE_TSS	EA GB all
chr12	13317	133170440_133171020	ACTIVE_TSS	EA GB all
chr13	2043	20437300_20437580	ACTIVE_TSS	EA GB all
chr13	3103	31039680_31039930	ACTIVE_TSS	EA GB all
chr13	4910	49106420_49107160	None	EA GB all
chr13	6073	60737550_60737720	None	EA GB all
chr13	6097	60971540_60972680	None	EA GB all
chr13	7611	76111810_76111890	ACTIVE_TSS	EA GB all
chr13	7756	77566410_77566670	ACTIVE_TSS	EA GB all
chr13	8777	87776010_87777320	None	EA GB all
chr13	9524	95247870_95248300	None	EA GB all
chr13	9525	95254330_95254780	GBODY	EA GB all
chr13	9632	96329590_96330880	None	EA GB all
chr13	9633	96329590_96330880	None	EA GB all
chr13	9670	96704600_96705400	INACTIVE_TSS	EA GB all
chr13	9808	98087040_98087550	uncategorized	EA GB all
chr13	9862	98627610_98628940,98629040_98630090	None	EA GB all
chr13	9863	98629040_98630090	None	EA GB all
chr13	9879	98795750_98796980	INACTIVE_TSS	EA GB all
chr13	9886	98868240_98868950	None	EA GB all
chr13	9912	99128390_99129300	None	EA GB all
chr13	9942	99427920_99428820	None	EA GB all
chr13	10025	100259010_100259500	None	EA GB all
chr13	10046	100464500_100465390	None	EA GB all
chr13	10061	100618700_100622380	INACTIVE_TSS	EA GB all
chr13	10062	100618700_100622380	INACTIVE_TSS	EA GB all
chr13	10063	100635390_100637190,100637360_100637570,100639020_100640480	INACTIVE_TSS	EA GB all
chr13	10064	100639020_100640480	ACTIVE_TSS	EA GB all
chr13	10074	100741480_100742320	GBODY	EA GB all
chr13	10078	100783410_100784890	None	EA GB all
chr13	10132	101325520_101326990	GBODY	EA GB all
chr13	10191	101910930_101911510	None	EA GB all
chr13	10324	103249550_103251090	ACTIVE_TSS	EA GB all
chr13	10325	103249550_103251090	ACTIVE_TSS	EA GB all
chr13	10342	103425160_103426030	ACTIVE_TSS	EA GB all
chr13	10680	106803140_106804250	None	EA GB all
chr13	10712	107123850_107125630	uncategorized	EA GB all
chr13	10721	107218130_107219920	INACTIVE_TSS	EA GB all
chr13	10810	108101960_108104610	GBODY	EA GB all
chr13	10851	108516600_108518020	GBODY	EA GB all
chr13	10853	108532720_108537910	GBODY	EA GB all
chr13	11119	111198510_111200140	None	EA GB all
chr13	11120	111198510_111200140	None	EA GB all
chr13	11126	111268120_111269480	None	EA GB all
chr13	11135	111357000_111357860,111357920_111358210	INACTIVE_TSS	EA GB all
chr13	11156	111566430_111567070	ACTIVE_TSS	EA GB all
chr13	11160	111607140_111608340	None	EA GB all
chr13	11168	111683550_111684520	None	EA GB all
chr13	11186	111862460_111863390	ACTIVE_TSS	EA GB all
chr13	11298	112988290_112988980	INACTIVE_TSS	EA GB all
chr13	11304	113048630_113049770	ACTIVE_TSS	EA GB all
chr13	11334	113344770_113346560	ACTIVE_TSS	EA GB all
chr13	11395	113951810_113952360	ACTIVE_TSS	EA GB all
chr13	11406	114064230_114066370	ACTIVE_TSS	EA GB all
chr13	11423	114239200_114240080	ACTIVE_TSS	EA GB all
chr13	11424	114239200_114240080	ACTIVE_TSS	EA GB all
chr13	11430	114301240_114302540	ACTIVE_TSS	EA GB all
chr13	11452	114523990_114524930	ACTIVE_TSS	EA GB all
chr13	11459	114599750_114601000	ACTIVE_TSS	EA GB all
chr13	11460	114599750_114601000	ACTIVE_TSS	EA GB all
chr13	11486	114864580_114865240	ACTIVE_TSS	EA GB all
chr13	11500	115000610_115001010	ACTIVE_TSS	EA GB all
chr13	11504	115047320_115047490,115047600_115048210	ACTIVE_TSS	EA GB all
chr13	11508	115080120_115080770	ACTIVE_TSS	EA GB all
chr14	2375	23754530_23755120	None	EA GB all
chr14	2456	24563640_24563970	ACTIVE_TSS	EA GB all
chr14	3192	31926040_31926480	ACTIVE_TSS	EA GB all
chr14	3340	33408570_33410240	GBODY	EA GB all
chr14	3341	33408570_33410240	GBODY	EA GB all
chr14	3493	34930690_34931300	None	EA GB all
chr14	3509	35098620_35099110	ACTIVE_TSS	EA GB all
chr14	3534	35342180_35343690	None	EA GB all
chr14	3545	35452420_35452580	None	EA GB all
chr14	3551	35515840_35516360	None	EA GB all
chr14	3629	36295860_36296380	None	EA GB all
chr14	3958	39583680_39583900	GBODY	EA GB all
chr14	3968	39681120_39681760	None	EA GB all
chr14	4555	45553450_45553820	None	EA GB all
chr14	5170	51707160_51707470	ACTIVE_TSS	EA GB all
chr14	5319	53197250_53197470	None	EA GB all
chr14	5486	54863800_54864260	None	EA GB all
chr14	5490	54907510_54907960	None	EA GB all
chr14	5551	55518520_55519170	None	EA GB all
chr14	6182	61822420_61823140	None	EA GB all
chr14	6222	62229310_62229580	INACTIVE_TSS	EA GB all
chr14	6400	64008810_64009490	None	EA GB all
chr14	6480	64804480_64804610	None	EA GB all
chr14	6485	64855190_64855450	None	EA GB all
chr14	6538	65381250_65381750	None	EA GB all
chr14	6545	65453820_65454490	None	EA GB all
chr14	6556	65568380_65569020	None	EA GB all
chr14	6697	66975310_66975640	ACTIVE_TSS	EA GB all
chr14	7127	71274720_71275480	None	EA GB all
chr14	7178	71786700_71788330	INACTIVE_TSS	EA GB all
chr14	7349	73493200_73493630	None	EA GB all
chr14	7392	73924150_73925190	INACTIVE_TSS	EA GB all
chr14	7411	74111750_74112020	None	EA GB all
chr14	7431	74318820_74318990	GBODY	EA GB all
chr14	7435	74353620_74354090	GBODY	EA GB all
chr14	7756	77564700_77565210	ACTIVE_TSS	EA GB all
chr14	7808	78081920_78082790	None	EA GB all
chr14	8168	81686230_81686830	None	EA GB all
chr14	9072	90722940_90723800	INACTIVE_TSS	EA GB all
chr14	9086	90863580_90865040	INACTIVE_TSS	EA GB all
chr14	9129	91294170_91295260	ACTIVE_TSS	EA GB all
chr14	9174	91747480_91747800,91747870_91748490	INACTIVE_TSS	EA GB all
chr14	9197	91974940_91975840	None	EA GB all
chr14	9203	92039840_92041480	None	EA GB all
chr14	9204	92039840_92041480	None	EA GB all
chr14	9250	92505620_92505890	None	EA GB all
chr14	9257	92571960_92572870	GBODY	EA GB all
chr14	9321	93213890_93214830	GBODY	EA GB all
chr14	9326	93260800_93261350	ACTIVE_TSS	EA GB all
chr14	9459	94595630_94595890,94594952_94597155	None	EA GB and GB >=12
chr14	9578	95780040_95782010	None	EA GB all
chr14	9592	95926900_95927990,95926141_95928726	uncategorized	EA GB and GB >=12
chr14	9667	96671300_96672830	None	EA GB all
chr14	9726	97263780_97264830	None	EA GB all
chr14	10025	100259880_100261130	INACTIVE_TSS	EA GB all
chr14	10026	100259880_100261130	INACTIVE_TSS	EA GB all
chr14	10068	100680210_100681400	None	EA GB all
chr14	10107	101076720_101077780	None	EA GB all
chr14	10109	101095390_101096580	uncategorized	EA GB all
chr14	10115	101158610_101160280	INACTIVE_TSS	EA GB all
chr14	10116	101158610_101160280	INACTIVE_TSS	EA GB all
chr14	10222	102228260_102229240	ACTIVE_TSS	EA GB all
chr14	10241	102413960_102415030	ACTIVE_TSS	EA GB all
chr14	10255	102552790_102553320	ACTIVE_TSS	EA GB all
chr14	10339	103397180_103398710	INACTIVE_TSS	EA GB all
chr14	10352	103522600_103523330	INACTIVE_TSS	EA GB all
chr14	10357	103570390_103570600	ACTIVE_TSS	EA GB all
chr14	10362	103621270_103621820	None	EA GB all
chr14	10399	103995600_103996280	None	EA GB all
chr14	10406	104063930_104064640,104059514_104062655	ACTIVE_TSS	EA GB and GB >=12
chr14	10438	104387550_104387800	ACTIVE_TSS	EA GB all
chr14	10516	105160520_105162150	ACTIVE_TSS	EA GB all
chr14	10521	105219660_105220470	ACTIVE_TSS	EA GB all
chr14	10522	105219660_105220470	INACTIVE_TSS	EA GB all
chr14	10533	105331850_105333410	ACTIVE_TSS	EA GB all
chr14	10548	105486670_105487330	ACTIVE_TSS	EA GB all
chr14	10556	105560550_105561060	ACTIVE_TSS	EA GB all
chr14	10564	105642040_105642870	GBODY	EA GB all
chr14	10578	105781380_105781650	ACTIVE_TSS	EA GB all
chr14	10594	105945560_105945770,105946282_105949417	ACTIVE_TSS	EA GB and GB >=12
chr14	10595	105957860_105957950,105958040_105958440	ACTIVE_TSS	EA GB all
chr15	2283	22833670_22834330	INACTIVE_TSS	EA GB all
chr15	2289	22892780_22894410	INACTIVE_TSS	EA GB all
chr15	2303	23033880_23034120	None	EA GB all
chr15	2366	23667910_23668840	uncategorized	EA GB all
chr15	2834	28340860_28342070	ACTIVE_TSS	EA GB all
chr15	2926	29269440_29270100	INACTIVE_TSS	EA GB all
chr15	2927	29269440_29270100	ACTIVE_TSS	EA GB all
chr15	3112	31120340_31120920	GBODY	EA GB all
chr15	3119	31196230_31196490	GBODY	EA GB all
chr15	3124	31245920_31246700	ACTIVE_TSS	EA GB all
chr15	3128	31283040_31283640,31282421_31284742	None	EA GB and GB >=12
chr15	3161	31619990_31621230,31617285_31621103	ACTIVE_TSS	EA GB and GB >=12
chr15	3162	31619990_31621230,31617285_31621103	ACTIVE_TSS	EA GB and GB >=12
chr15	3433	34330180_34330980	None	EA GB all
chr15	3526	35261460_35261730	None	EA GB all
chr15	4007	40074270_40074820	ACTIVE_TSS	EA GB all
chr15	4022	40226540_40226730	None	EA GB all
chr15	4069	40698170_40698530	ACTIVE_TSS	EA GB all
chr15	4212	42120390_42120860	ACTIVE_TSS	EA GB all
chr15	4302	43028980_43029210	ACTIVE_TSS	EA GB all
chr15	4347	43478430_43478540	None	EA GB all
chr15	4471	44719970_44720300	ACTIVE_TSS	EA GB all
chr15	4472	44719970_44720300	INACTIVE_TSS	EA GB all
chr15	4495	44955170_44955580	INACTIVE_TSS	EA GB all
chr15	4557	45571110_45571390	None	EA GB all
chr15	5904	59040980_59041670	None	EA GB all
chr15	5922	59225120_59225600	None	EA GB all
chr16	37	377140_378040	GBODY	EA GB all
chr16	68	685780_686090	None	EA GB all
chr16	69	692040_692110	ACTIVE_TSS	EA GB all
chr16	102	1020210_1020780	INACTIVE_TSS	EA GB all
chr16	139	1393020_1393390	INACTIVE_TSS	EA GB all
chr16	142	1428570_1429530	ACTIVE_TSS	EA GB all
chr16	147	1470610_1470690	None	EA GB all
chr16	199	1992910_1993100	ACTIVE_TSS	EA GB all
chr16	252	2525170_2526200	ACTIVE_TSS	EA GB all
chr16	302	3029940_3030280	None	EA GB all
chr16	303	3029940_3030280	None	EA GB all
chr16	366	3660920_3661560	None	EA GB all
chr16	423	4233050_4234470	None	EA GB all
chr16	430	4303360_4303640	None	EA GB all
chr16	474	4743880_4743970	None	EA GB all
chr16	1200	12009070_12009220	None	EA GB all
chr16	1524	15247800_15248700,15246839_15249566	None	EA GB and GB >=12
chr16	2151	21512840_21513090	INACTIVE_TSS	EA GB all
chr16	2872	28723110_28723470	None	EA GB all
chr16	3053	30537370_30537640	ACTIVE_TSS	EA GB all
chr16	3056	30569170_30569300	ENHS	EA GB all
chr16	3075	30759810_30760120	ACTIVE_TSS	EA GB all
chr16	3076	30759810_30760120,30760240_30760320	None	EA GB all
chr16	4682	46823570_46824650	None	EA GB all
chr16	4686	46863640_46864990	ACTIVE_TSS	EA GB all
chr16	4700	47006450_47007400	ACTIVE_TSS	EA GB all
chr16	5005	50059250_50059560	GBODY	EA GB all
chr16	5353	53536420_53537020	None	EA GB all
chr16	5431	54319530_54319690	ACTIVE_TSS	EA GB all
chr16	5696	56966300_56967150	None	EA GB all
chr16	5727	57279320_57279680	None	EA GB all
chr16	5816	58162680_58162930	None	EA GB all
chr16	7132	71322840_71322980	ACTIVE_TSS	EA GB all
chr16	7188	71880010_71880380	None	EA GB all
chr16	7204	72042680_72043040	INACTIVE_TSS	EA GB all
chr16	7269	72698420_72699350	None	EA GB all
chr16	7549	75497500_75498360	None	EA GB all
chr16	8414	84149960_84150330	uncategorized	EA GB all
chr16	8415	84149960_84150330	None	EA GB all
chr16	8988	89882720_89882940	ACTIVE_TSS	EA GB all
chr17	241	2414610_2415050	None	EA GB all
chr17	249	2497300_2497760	uncategorized	EA GB all
chr17	261	2613400_2614850	None	EA GB all
chr17	290	2907240_2908050,2905319_2908526	None	EA GB and GB >=12
chr17	426	4269390_4269560	None	EA GB all
chr17	445	4458330_4458420	ENHS	EA GB all
chr17	471	4710520_4711060	None	EA GB all
chr17	487	4870050_4871010	None	EA GB all
chr17	634	6347810_6348150	ACTIVE_TSS	EA GB all
chr17	723	7232160_7232340	None	EA GB all
chr17	833	8339360_8340240	None	EA GB all
chr17	834	8339360_8340240	None	EA GB all
chr17	853	8533670_8533970	None	EA GB all
chr17	1190	11900430_11900580	ACTIVE_TSS	EA GB all
chr17	1192	11924320_11925000	INACTIVE_TSS	EA GB all
chr17	1421	14212210_14213160	ACTIVE_TSS	EA GB all
chr17	1560	15603090_15603360	None	EA GB all
chr17	1655	16556450_16557070	INACTIVE_TSS	EA GB all
chr17	1781	17817070_17817720	None	EA GB all
chr17	1858	18585160_18585510	INACTIVE_TSS	EA GB all
chr17	2043	20434740_20437160	INACTIVE_TSS	EA GB all
chr17	2762	27620510_27620800	None	EA GB all
chr17	3596	35968780_35969320,35968469_35970463	None	EA GB and GB >=12
chr17	3641	36411950_36412900,36411661_36414103	ACTIVE_TSS	EA GB and GB >=12
chr17	4332	43325370_43325910	None	EA GB all
chr17	4356	43567520_43568010,43567248_43569055,43567135_43569029	ACTIVE_TSS	EA GB and GB >=12
chr17	4525	45258750_45258920	INACTIVE_TSS	EA GB all
chr17	4560	45608920_45609850	ACTIVE_TSS	EA GB all
chr17	4786	47866210_47866880	None	EA GB all
chr17	5331	53315350_53316460	None	EA GB all
chr17	5382	53828840_53828980	None	EA GB all
chr17	5629	56296090_56296510	None	EA GB all
chr17	5718	57183410_57183800	None	EA GB all
chr17	5993	59939450_59940640	GBODY	EA GB all
chr17	5994	59939450_59940640	INACTIVE_TSS	EA GB all
chr17	6014	60141810_60142500	None	EA GB all
chr17	6162	61628180_61628270	ACTIVE_TSS	EA GB all
chr17	6170	61700120_61700850	ACTIVE_TSS	EA GB all
chr17	6181	61818460_61819100	GBODY	EA GB all
chr17	6220	62206570_62207330	ACTIVE_TSS	EA GB all
chr17	6283	62832650_62833170	INACTIVE_TSS	EA GB all
chr17	6571	65714200_65714840	None	EA GB all
chr17	6609	66098100_66098750	None	EA GB all
chr17	6645	66452300_66453480	ACTIVE_TSS	EA GB all
chr17	6732	67322610_67323190	None	EA GB all
chr17	7338	73389850_73390420	INACTIVE_TSS	EA GB all
chr17	7339	73389850_73390420	INACTIVE_TSS	EA GB all
chr17	7390	73900800_73900880	None	EA GB all
chr17	7393	73936680_73936920	None	EA GB all
chr17	7595	75953880_75955790,75953350_75956981	ACTIVE_TSS	EA GB and GB >=12
chr17	7707	77071170_77071420	ACTIVE_TSS	EA GB all
chr17	7919	79196490_79196560	None	EA GB all
chr17	7931	79317050_79320490	ACTIVE_TSS	EA GB all
chr17	7932	79317050_79320490	ACTIVE_TSS	EA GB all
chr17	8005	80054910_80055990	ACTIVE_TSS	EA GB all
chr17	8065	80656170_80656330	None	EA GB all
chr17	8104	81040930_81042190	INACTIVE_TSS	EA GB all
chr18	15	158720_159630	uncategorized	EA GB all
chr18	910	9102800_9103910	ACTIVE_TSS	EA GB all
chr18	933	9334920_9335510	ACTIVE_TSS	EA GB all
chr18	947	9475690_9476280	ACTIVE_TSS	EA GB all
chr18	991	9914330_9915280	ACTIVE_TSS	EA GB all
chr18	1237	12376260_12376960	ACTIVE_TSS	EA GB all
chr18	1288	12883070_12884070	ACTIVE_TSS	EA GB all
chr18	1918	19180020_19180580	uncategorized	EA GB all
chr18	2197	21976960_21977610	GBODY	EA GB all
chr18	2967	29672850_29673410	None	EA GB all
chr18	3282	32821070_32821390	ACTIVE_TSS	EA GB all
chr18	5702	57025600_57026260	None	EA GB all
chr19	45	459430_460520	ACTIVE_TSS	EA GB all
chr19	46	459430_460520	ACTIVE_TSS	EA GB all
chr19	57	572700_573680	None	EA GB all
chr19	62	623600_624710	None	EA GB all
chr19	63	633170_633420	None	EA GB all
chr19	67	679620_680270	None	EA GB all
chr19	68	679620_680270	None	EA GB all
chr19	79	797510_798480	None	EA GB all
chr19	92	926060_928620	ACTIVE_TSS	EA GB all
chr19	147	1478900_1479160,1472419_1475476	ACTIVE_TSS	EA GB and GB >=12
chr19	159	1591570_1592520	GBODY	EA GB all
chr19	181	1811220_1811480,1811880_1812060	INACTIVE_TSS	EA GB all
chr19	185	1854870_1856740	None	EA GB all
chr19	187	1875390_1876570	None	EA GB all
chr19	216	2168650_2169520	INACTIVE_TSS	EA GB all
chr19	226	2269740_2270020	None	EA GB all
chr19	227	2269740_2270020	None	EA GB all
chr19	270	2702460_2702640	None	EA GB all
chr19	273	2739200_2739940	None	EA GB all
chr19	290	2901050_2901310	None	EA GB all
chr19	294	2944550_2944830	ACTIVE_TSS	EA GB all
chr19	362	3625820_3626590	None	EA GB all
chr19	365	3655410_3656400	None	EA GB all
chr19	400	4007790_4008570	None	EA GB all
chr19	406	4063650_4066670,4057373_4060670	None	EA GB and GB >=12
chr19	447	4472420_4472690	None	EA GB all
chr19	469	4694190_4694670	None	EA GB all
chr19	579	5790370_5791050	None	EA GB all
chr19	619	6199110_6200080	None	EA GB all
chr19	620	6199110_6200080	None	EA GB all
chr19	758	7587670_7588640	uncategorized	EA GB all
chr19	796	7968950_7969510	None	EA GB all
chr19	851	8510000_8510210	None	EA GB all
chr19	857	8578230_8578920	None	EA GB all
chr19	1030	10304420_10305490	None	EA GB all
chr19	1049	10490880_10491050	None	EA GB all
chr19	1107	11071850_11072440	None	EA GB all
chr19	1170	11708450_11708960	None	EA GB all
chr19	1175	11750190_11751380	None	EA GB all
chr19	1192	11925270_11925450	ACTIVE_TSS	EA GB all
chr19	1227	12274020_12274500	None	EA GB all
chr19	1247	12476060_12476340	None	EA GB all
chr19	1266	12661660_12662140	INACTIVE_TSS	EA GB all
chr19	1406	14063460_14063930	None	EA GB all
chr19	1419	14191710_14192440,14191025_14193490	None	EA GB and GB >=12
chr19	1480	14800960_14801330	None	EA GB all
chr19	1552	15529040_15529720	None	EA GB all
chr19	1554	15541630_15544700	None	EA GB all
chr19	1643	16435810_16436020	None	EA GB all
chr19	1658	16582140_16582720	None	EA GB all
chr19	1826	18264100_18264660	None	EA GB all
chr19	1924	19248940_19249230	None	EA GB all
chr19	1984	19843130_19843760	None	EA GB all
chr19	2151	21511680_21512010	None	EA GB all
chr19	2168	21688580_21689070	None	EA GB all
chr19	3307	33072230_33073040	INACTIVE_TSS	EA GB all
chr19	3401	34012230_34012640	None	EA GB all
chr19	3612	36120180_36120300	None	EA GB all
chr19	3756	37569470_37570010	None	EA GB all
chr19	3757	37569470_37570010	None	EA GB all
chr19	3786	37862130_37862440	None	EA GB all
chr19	3871	38714180_38714750	None	EA GB all
chr19	3889	38894130_38894190	None	EA GB all
chr19	3933	39339840_39340330	INACTIVE_TSS	EA GB all
chr19	3934	39339840_39340330	None	EA GB all
chr19	4107	41075630_41076340,41076640_41077150	None	EA GB all
chr19	4258	42580440_42580810	None	EA GB all
chr19	4290	42901380_42902060	None	EA GB all
chr19	4459	44598640_44599590	None	EA GB all
chr19	4471	44716740_44717010	None	EA GB all
chr19	4480	44808720_44809120	None	EA GB all
chr19	4486	44860500_44860770	None	EA GB all
chr19	4640	46405480_46405820	None	EA GB all
chr19	4761	47615850_47616970	None	EA GB all
chr19	4801	48017980_48018090	None	EA GB all
chr19	4870	48706890_48707920	None	EA GB all
chr19	4894	48949450_48949640	None	EA GB all
chr19	4921	49217030_49217110,49217300_49217620,49217820_49218050	INACTIVE_TSS	EA GB all
chr19	4963	49631370_49631620	None	EA GB all
chr19	4964	49645920_49646060,49646260_49646590	None	EA GB all
chr19	5101	51013770_51014330	None	EA GB all
chr19	5116	51161060_51161240,51161390_51162200	None	EA GB all
chr19	5118	51182380_51183080	None	EA GB all
chr19	5184	51842400_51843260	None	EA GB all
chr19	5332	53324240_53324830	None	EA GB all
chr19	5336	53360260_53360820	None	EA GB all
chr19	5360	53606050_53606510	None	EA GB all
chr19	5562	55627550_55628590	None	EA GB all
chr19	5597	55972300_55972870	ENHS	EA GB all
chr19	5783	57832240_57832320	None	EA GB all
chr19	5887	58873210_58874040	None	EA GB all
chr2	352	3522140_3523130	ACTIVE_TSS	EA GB all
chr2	362	3622940_3623180,3623280_3623400,3623480_3623610	INACTIVE_TSS	EA GB all
chr2	914	9142940_9143660	None	EA GB all
chr2	977	9770660_9771060	None	EA GB all
chr2	1129	11295820_11296150	ACTIVE_TSS	EA GB all
chr2	2010	20100010_20101460	uncategorized	EA GB all
chr2	2102	21022130_21022790	None	EA GB all
chr2	2423	24238330_24239020	None	EA GB all
chr2	2610	26100200_26101030	None	EA GB all
chr2	2763	27631720_27632160	ACTIVE_TSS	EA GB all
chr2	2765	27651600_27652720	ACTIVE_TSS	EA GB all
chr2	2799	27994670_27995210	ACTIVE_TSS	EA GB all
chr2	2897	28975040_28975410	ACTIVE_TSS	EA GB all
chr2	2911	29117790_29118740	None	EA GB all
chr2	3223	32233900_32235250	None	EA GB all
chr2	3239	32390970_32391300	None	EA GB all
chr2	3258	32582560_32583160	None	EA GB all
chr2	3350	33500720_33500860,33500990_33501280	None	EA GB all
chr2	3382	33823590_33824230	INACTIVE_TSS	EA GB all
chr2	3719	37192930_37193370	None	EA GB all
chr2	4382	43822700_43822780	INACTIVE_TSS	EA GB all
chr2	4400	44001290_44001690	None	EA GB all
chr2	4692	46926590_46927360	None	EA GB all
chr2	5399	53995160_53995670	None	EA GB all
chr2	5434	54342890_54343340	ACTIVE_TSS	EA GB all
chr2	5455	54558140_54558300	None	EA GB all
chr2	5591	55919930_55920790	GBODY	EA GB all
chr2	5592	55919930_55920790	INACTIVE_TSS	EA GB all
chr2	5846	58467530_58468350	None	EA GB all
chr2	6129	61293590_61293890	None	EA GB all
chr2	6169	61697260_61697780	None	EA GB all
chr2	6273	62732680_62733160	None	EA GB all
chr2	6437	64370280_64371210	None	EA GB all
chr2	6487	64879230_64880750	ACTIVE_TSS	EA GB all
chr2	6488	64879230_64880750	ACTIVE_TSS	EA GB all
chr2	6528	65283660_65284210	None	EA GB all
chr2	6535	65356670_65357020	None	EA GB all
chr2	6545	65455090_65455700	None	EA GB all
chr2	7014	70142540_70143040	ACTIVE_TSS	EA GB all
chr2	7041	70417370_70418100	ACTIVE_TSS	EA GB all
chr2	7047	70475270_70475530	ACTIVE_TSS	EA GB all
chr2	7155	71559010_71560140	None	EA GB all
chr2	7156	71559010_71560140	ACTIVE_TSS	EA GB all
chr2	7440	74405340_74405780	None	EA GB all
chr2	7488	74881650_74881850	None	EA GB all
chr2	7593	75937370_75937560	None	EA GB all
chr2	8835	88354510_88355140	INACTIVE_TSS	EA GB all
chr2	8892	88926250_88926480	None	EA GB all
chr2	9578	95787030_95787470	INACTIVE_TSS	EA GB all
chr2	9583	95831610_95831960	GBODY	EA GB all
chr2	9722	97222380_97223210	ACTIVE_TSS	EA GB all
chr2	9752	97522880_97523620	ACTIVE_TSS	EA GB all
chr2	9826	98262650_98262860	uncategorized	EA GB all
chr2	9827	98279110_98280300	INACTIVE_TSS	EA GB all
chr2	9828	98279110_98280300	INACTIVE_TSS	EA GB all
chr2	9861	98611540_98611930	INACTIVE_TSS	EA GB all
chr2	10010	100105030_100106270	INACTIVE_TSS	EA GB all
chr2	10565	105654690_105654910	None	EA GB all
chr2	10680	106809140_106810600	None	EA GB all
chr2	10681	106809140_106810600	None	EA GB all
chr2	10712	107127850_107128510	INACTIVE_TSS	EA GB all
chr2	10933	109336140_109336360	uncategorized	EA GB all
chr2	10940	109403370_109403820	None	EA GB all
chr2	11264	112641100_112641510	ACTIVE_TSS	EA GB all
chr2	11301	113011990_113012480	INACTIVE_TSS	EA GB all
chr2	11303	113033600_113034230	GBODY	EA GB all
chr2	11330	113300250_113300530	GBODY	EA GB all
chr2	11877	118770680_118771520	uncategorized	EA GB all
chr2	11884	118846120_118846320	None	EA GB all
chr2	12051	120517960_120518110	None	EA GB all
chr2	12861	128615310_128615600	None	EA GB all
chr2	13090	130902010_130902310	ACTIVE_TSS	EA GB all
chr2	13310	133104570_133105400	GBODY	EA GB all
chr2	13925	139259690_139260030	None	EA GB all
chr2	13926	139259690_139260030	uncategorized	EA GB all
chr2	15268	152684030_152684640	None	EA GB all
chr2	15719	157199280_157199660	GBODY	EA GB all
chr2	16014	160142410_160142870	None	EA GB all
chr2	16201	162017000_162018020	None	EA GB all
chr2	16216	162165120_162165570	None	EA GB all
chr2	16320	163200790_163201160	GBODY	EA GB all
chr2	16420	164204290_164205960	INACTIVE_TSS	EA GB all
chr2	16931	169313130_169313830	None	EA GB all
chr2	17042	170429480_170430170	uncategorized	EA GB all
chr2	17043	170429480_170430170	None	EA GB all
chr2	17044	170441000_170441660	None	EA GB all
chr2	17178	171785910_171786540	ACTIVE_TSS	EA GB all
chr2	17254	172544380_172545340	ACTIVE_TSS	EA GB all
chr2	17277	172779020_172779740	None	EA GB all
chr2	17286	172864920_172865270	None	EA GB all
chr2	17482	174828040_174828480	None	EA GB all
chr2	17511	175112650_175113170	uncategorized	EA GB all
chr2	17603	176032050_176032360	None	EA GB all
chr2	17807	178077600_178078280	None	EA GB all
chr2	18358	183581210_183581560	GBODY	EA GB all
chr2	18735	187351180_187351500	None	EA GB all
chr2	18745	187455250_187455440	None	EA GB all
chr2	19052	190526340_190526580	None	EA GB all
chr2	19174	191746200_191747330	None	EA GB all
chr2	19652	196522010_196523040	GBODY	EA GB all
chr2	19703	197034940_197036050	GBODY	EA GB all
chr2	19817	198174390_198175300	ACTIVE_TSS	EA GB all
chr2	19831	198318390_198318900	ACTIVE_TSS	EA GB all
chr2	19838	198381080_198381450	None	EA GB all
chr2	20264	202645080_202645590	None	EA GB all
chr2	20350	203500510_203501320	INACTIVE_TSS	EA GB all
chr2	20387	203879710_203880270	None	EA GB all
chr2	20388	203879710_203880270	None	EA GB all
chr2	20439	204397840_204399830	INACTIVE_TSS	EA GB all
chr2	20730	207308800_207309500	None	EA GB all
chr2	20839	208394860_208396420	uncategorized	EA GB all
chr2	20857	208576840_208577360	None	EA GB all
chr2	20913	209131140_209131870	ACTIVE_TSS	EA GB all
chr2	21103	211034620_211035870	ACTIVE_TSS	EA GB all
chr2	21617	216176880_216177220	GBODY	EA GB all
chr2	22031	220316530_220318770	ACTIVE_TSS	EA GB all
chr2	22046	220462650_220462810,220462900_220463210	uncategorized	EA GB all
chr2	22372	223725980_223726600	GBODY	EA GB all
chr2	22544	225448830_225449660	None	EA GB all
chr2	22770	227700800_227701510	INACTIVE_TSS	EA GB all
chr2	23237	232378720_232378790	None	EA GB all
chr2	23356	233562100_233562760	None	EA GB all
chr2	23416	234160590_234160690	ACTIVE_TSS	EA GB all
chr2	23799	237994690_237994890	INACTIVE_TSS	EA GB all
chr2	23896	238969780_238970580	INACTIVE_TSS	EA GB all
chr2	23897	238969780_238970580	GBODY	EA GB all
chr2	23911	239110980_239112130	None	EA GB all
chr2	23914	239148390_239148460	ACTIVE_TSS	EA GB all
chr2	24185	241859810_241861920	ACTIVE_TSS	EA GB all
chr2	24186	241859810_241861920	ACTIVE_TSS	EA GB all
chr2	24229	242295800_242296180	ACTIVE_TSS	EA GB all
chr2	24303	243030950_243031090	ACTIVE_TSS	EA GB all
chr20	306	3061460_3062810	None	EA GB all
chr20	559	5590670_5591480	ACTIVE_TSS	EA GB all
chr20	1361	13618940_13619540	None	EA GB all
chr20	2128	21284110_21284680	None	EA GB all
chr20	3046	30467170_30468240	ACTIVE_TSS	EA GB all
chr20	3207	32078110_32078570	INACTIVE_TSS	EA GB all
chr20	4024	40245880_40246970	None	EA GB all
chr20	4293	42939330_42939610	None	EA GB all
chr20	4471	44717740_44718450	None	EA GB all
chr20	4780	47804280_47804650	None	EA GB all
chr20	6081	60813650_60814460	INACTIVE_TSS	EA GB all
chr20	6237	62371390_62371720	ACTIVE_TSS	EA GB all
chr20	6246	62465060_62466990	INACTIVE_TSS	EA GB all
chr20	6249	62496740_62497440	GBODY	EA GB all
chr21	1575	15754990_15755410	ACTIVE_TSS	EA GB all
chr21	1643	16436100_16437060	INACTIVE_TSS	EA GB all
chr21	1710	17102760_17104130	GBODY	EA GB all
chr21	3025	30257000_30257530	None	EA GB all
chr21	3769	37692600_37693360	INACTIVE_TSS	EA GB all
chr21	4431	44313490_44313840	GBODY	EA GB all
chr21	4805	48055680_48056210	ACTIVE_TSS	EA GB all
chr22	1910	19109020_19109640	None	EA GB all
chr22	1913	19131470_19132010	None	EA GB all
chr22	1984	19842060_19842180	None	EA GB all
chr22	1999	19995690_19996770	None	EA GB all
chr22	2023	20230690_20231670	GBODY	EA GB all
chr22	2105	21057000_21057290,21057410_21057750	ACTIVE_TSS	EA GB all
chr22	2199	21996810_21996920	INACTIVE_TSS	EA GB all
chr22	2420	24200220_24200340,24198987_24200994	INACTIVE_TSS	EA GB and GB >=12
chr22	2425	24255730_24256600,24255032_24257006,24254710_24257060	ACTIVE_TSS	EA GB and GB >=12
chr22	2440	24408180_24408300	None	EA GB all
chr22	2919	29195830_29196280	None	EA GB all
chr22	3179	31795710_31796120	None	EA GB all
chr22	3569	35695970_35696830	None	EA GB all
chr22	3820	38204170_38204580	INACTIVE_TSS	EA GB all
chr22	3979	39795840_39796290,39799934_39802558	None	EA GB and GB >=12
chr22	4134	41347480_41348060	ACTIVE_TSS	EA GB all
chr22	4198	41985350_41985720	None	EA GB all
chr22	4247	42475960_42476320,42474696_42476727,42474694_42476907,42474654_42476698	None	EA GB and GB >=12
chr22	4325	43252650_43253110	None	EA GB all
chr22	4358	43581990_43582890	None	EA GB all
chr22	4435	44351480_44351860	GBODY	EA GB all
chr22	5024	50247640_50248480	None	EA GB all
chr22	5074	50743930_50745980	INACTIVE_TSS	EA GB all
chr22	5096	50963270_50963870	ACTIVE_TSS	EA GB all
chr3	523	5230000_5230350	None	EA GB all
chr3	969	9691430_9691550	INACTIVE_TSS	EA GB all
chr3	1015	10157500_10158130	None	EA GB all
chr3	1259	12598680_12599090,12594751_12596572	ACTIVE_TSS	EA GB and GB >=12
chr3	1510	15105750_15106560	GBODY	EA GB all
chr3	1998	19989010_19989470	None	EA GB all
chr3	2022	20227260_20227430	None	EA GB all
chr3	2570	25704820_25705710	ACTIVE_TSS	EA GB all
chr3	2582	25824220_25824750	INACTIVE_TSS	EA GB all
chr3	2752	27525410_27525560	ACTIVE_TSS	EA GB all
chr3	2828	28283300_28283530	ACTIVE_TSS	EA GB all
chr3	3064	30648470_30648980	None	EA GB all
chr3	3254	32543500_32544090	None	EA GB all
chr3	3261	32611450_32611830,32611910_32612110	None	EA GB all
chr3	3348	33480940_33481220	None	EA GB all
chr3	3384	33840430_33840850	None	EA GB all
chr3	3642	36422250_36422680	None	EA GB all
chr3	3909	39093560_39094140	None	EA GB all
chr3	4056	40566770_40567040	GBODY	EA GB all
chr3	4262	42622650_42623330	None	EA GB all
chr3	4284	42845090_42845660	INACTIVE_TSS	EA GB all
chr3	4314	43146840_43147320	uncategorized	EA GB all
chr3	4438	44380330_44380690	INACTIVE_TSS	EA GB all
chr3	4469	44690330_44690900	None	EA GB all
chr3	4543	45430170_45430520	uncategorized	EA GB all
chr3	4755	47554650_47555020	ACTIVE_TSS	EA GB all
chr3	4782	47822750_47823090	ACTIVE_TSS	EA GB all
chr3	4875	48754390_48754580	ACTIVE_TSS	EA GB all
chr3	4962	49624800_49625410	ACTIVE_TSS	EA GB all
chr3	5142	51422870_51423330	ACTIVE_TSS	EA GB all
chr3	5280	52804490_52804660	ACTIVE_TSS	EA GB all
chr3	5307	53078340_53079830	None	EA GB all
chr3	5671	56716200_56716700	INACTIVE_TSS	EA GB all
chr3	5726	57261970_57262720	uncategorized	EA GB all
chr3	5758	57582150_57582800	None	EA GB all
chr3	5767	57678090_57678500	None	EA GB all
chr3	6389	63898600_63898830	None	EA GB all
chr3	6538	65388110_65388760	INACTIVE_TSS	EA GB all
chr3	6655	66550240_66550610	None	EA GB all
chr3	6704	67048800_67049400	GBODY	EA GB all
chr3	7304	73046220_73046710	ACTIVE_TSS	EA GB all
chr3	7315	73159700_73160830	ACTIVE_TSS	EA GB all
chr3	7316	73159700_73160830	ACTIVE_TSS	EA GB all
chr3	8810	88107460_88107960	GBODY	EA GB all
chr3	9369	93699330_93699750	uncategorized	EA GB all
chr3	9824	98240750_98241380	None	EA GB all
chr3	9997	99979920_99980550	ACTIVE_TSS	EA GB all
chr3	9998	99979920_99980550	ACTIVE_TSS	EA GB all
chr3	10042	100428570_100428740	GBODY	EA GB all
chr3	10128	101280850_101281100	None	EA GB all
chr3	10558	105586990_105587570	None	EA GB all
chr3	10794	107940720_107940950	None	EA GB all
chr3	11169	111698050_111698390	ACTIVE_TSS	EA GB all
chr3	11323	113233110_113233740	INACTIVE_TSS	EA GB all
chr3	11486	114864810_114866060	ACTIVE_TSS	EA GB all
chr3	11918	119181970_119182180	None	EA GB all
chr3	11921	119217780_119217880	None	EA GB all
chr3	12031	120315390_120315670	None	EA GB all
chr3	12146	121467990_121468470	None	EA GB all
chr3	12223	122232730_122233600	None	EA GB all
chr3	12292	122920830_122921280	None	EA GB all
chr3	12367	123679640_123679990	GBODY	EA GB all
chr3	12444	124449480_124449850	ACTIVE_TSS	EA GB all
chr3	12642	126423240_126423660	INACTIVE_TSS	EA GB all
chr3	12777	127771400_127771640	ACTIVE_TSS	EA GB all
chr3	12813	128135330_128136240	None	EA GB all
chr3	12890	128902080_128902610	None	EA GB all
chr3	13352	133524270_133524510	ACTIVE_TSS	EA GB all
chr3	13789	137892980_137893440	GBODY	EA GB all
chr3	14066	140660940_140661900	None	EA GB all
chr3	14120	141206060_141206960	None	EA GB all
chr3	14194	141943700_141944150	None	EA GB all
chr3	14870	148709440_148710400	None	EA GB all
chr3	14871	148709440_148710400	None	EA GB all
chr3	15032	150321290_150321960	None	EA GB all
chr3	15558	155588690_155589750	uncategorized	EA GB all
chr3	15627	156272440_156272740	ACTIVE_TSS	EA GB all
chr3	15689	156892270_156893280	ACTIVE_TSS	EA GB all
chr3	16016	160167010_160167500	None	EA GB all
chr3	16028	160281560_160283000	None	EA GB all
chr3	16093	160939200_160939780	None	EA GB all
chr3	16994	169940560_169941330	None	EA GB all
chr3	17246	172468650_172469010	None	EA GB all
chr3	17878	178789240_178789380	None	EA GB all
chr3	17906	179065600_179066380	ACTIVE_TSS	EA GB all
chr3	17916	179168590_179169130	None	EA GB all
chr3	18063	180630520_180631450	None	EA GB all
chr3	18269	182697140_182698270	None	EA GB all
chr3	18335	183353580_183355000	None	EA GB all
chr3	18360	183602240_183602500	ACTIVE_TSS	EA GB all
chr3	18395	183951520_183952050	ACTIVE_TSS	EA GB all
chr3	18424	184241540_184242400	ACTIVE_TSS	EA GB all
chr3	18428	184282950_184284190	ACTIVE_TSS	EA GB all
chr3	18453	184530010_184530530	GBODY	EA GB all
chr3	18500	185000820_185001680	None	EA GB all
chr3	18525	185255070_185255710	None	EA GB all
chr3	18530	185304300_185304660	GBODY	EA GB all
chr3	18561	185617870_185618490	None	EA GB all
chr3	18565	185655010_185655610	ACTIVE_TSS	EA GB all
chr3	18582	185821450_185822380	ACTIVE_TSS	EA GB all
chr3	19023	190232010_190233240	None	EA GB all
chr3	19378	193788220_193789450	INACTIVE_TSS	EA GB all
chr3	19385	193854840_193855470,193857910_193860320	INACTIVE_TSS	EA GB all
chr3	19386	193857910_193860320	INACTIVE_TSS	EA GB all
chr3	19448	194489580_194490480	None	EA GB all
chr3	19449	194489580_194490480	ACTIVE_TSS	EA GB all
chr3	19516	195162040_195163520	None	EA GB all
chr3	19526	195269470_195269720	ACTIVE_TSS	EA GB all
chr3	19536	195361500_195362180	ACTIVE_TSS	EA GB all
chr3	19538	195385040_195385680	ACTIVE_TSS	EA GB all
chr3	19560	195603070_195605120	ACTIVE_TSS	EA GB all
chr3	19571	195716330_195717060	INACTIVE_TSS	EA GB all
chr3	19580	195807910_195808700	ACTIVE_TSS	EA GB all
chr3	19615	196158040_196159190	ACTIVE_TSS	EA GB all
chr3	19646	196467030_196468810	uncategorized	EA GB all
chr3	19659	196594940_196595600	None	EA GB all
chr3	19735	197354420_197354650	ACTIVE_TSS	EA GB all
chr3	19738	197381410_197382000	ACTIVE_TSS	EA GB all
chr3	19746	197462850_197463520	None	EA GB all
chr3	19751	197518410_197519320	ACTIVE_TSS	EA GB all
chr4	68	680810_682060	ACTIVE_TSS	EA GB all
chr4	179	1795190_1795550	ACTIVE_TSS	EA GB all
chr4	224	2243130_2243770	ACTIVE_TSS	EA GB all
chr4	226	2263550_2263640	ACTIVE_TSS	EA GB all
chr4	329	3293590_3295650	ACTIVE_TSS	EA GB all
chr4	353	3533480_3533700	INACTIVE_TSS	EA GB all
chr4	627	6271740_6271870	ACTIVE_TSS	EA GB all
chr4	4748	47487540_47487720	None	EA GB all
chr4	5270	52709910_52711240	ACTIVE_TSS	EA GB all
chr4	5271	52709910_52711240	ACTIVE_TSS	EA GB all
chr4	5358	53588060_53589080,53588042_53589247	ACTIVE_TSS	EA GB and GB >=12
chr4	5619	56193990_56194710	INACTIVE_TSS	EA GB all
chr4	7502	75024000_75024310	None	EA GB all
chr4	8381	83811830_83812240	ACTIVE_TSS	EA GB all
chr4	9918	99182720_99183600	INACTIVE_TSS	EA GB all
chr4	11048	110481590_110482520	None	EA GB all
chr4	14144	141445440_141445890	uncategorized	EA GB all
chr4	14936	149362950_149363310	INACTIVE_TSS	EA GB all
chr4	15668	156680690_156680930	uncategorized	EA GB all
chr5	152	1521920_1523820	GBODY	EA GB all
chr5	359	3596500_3598360	ACTIVE_TSS	EA GB all
chr5	637	6378040_6378470	INACTIVE_TSS	EA GB all
chr5	676	6766420_6767390	ACTIVE_TSS	EA GB all
chr5	2145	21459690_21459780,21459850_21460060	GBODY	EA GB all
chr5	2146	21459850_21460060	ACTIVE_TSS	EA GB all
chr5	3217	32173060_32173910	INACTIVE_TSS	EA GB all
chr5	3231	32312160_32312860	GBODY	EA GB all
chr5	3244	32443300_32444330,32444440_32444720	None	EA GB all
chr5	3400	34007640_34007870	ACTIVE_TSS	EA GB all
chr5	3493	34930020_34931130	ACTIVE_TSS	EA GB all
chr5	3624	36240930_36241460	GBODY	EA GB all
chr5	4079	40797520_40798160	uncategorized	EA GB all
chr5	4190	41904570_41904790	ACTIVE_TSS	EA GB all
chr5	4192	41925600_41926200	None	EA GB all
chr5	4348	43482630_43483920	ACTIVE_TSS	EA GB all
chr5	4351	43514380_43514900	uncategorized	EA GB all
chr5	4355	43556100_43556680	None	EA GB all
chr5	5620	56205570_56206410	INACTIVE_TSS	EA GB all
chr5	6160	61602360_61603160	GBODY	EA GB all
chr5	6751	67511780_67513080	ENHS	EA GB all
chr5	6839	68390170_68390460	ACTIVE_TSS	EA GB all
chr5	6846	68463110_68463340	None	EA GB all
chr5	6932	69321290_69321940	INACTIVE_TSS	EA GB all
chr5	7211	72112580_72113270	INACTIVE_TSS	EA GB all
chr5	7678	76787560_76787990	ACTIVE_TSS	EA GB all
chr5	7759	77590110_77590260	None	EA GB all
chr5	8104	81044920_81046790	INACTIVE_TSS	EA GB all
chr5	8126	81268130_81268550	ENHS	EA GB all
chr5	11207	112073620_112073900	INACTIVE_TSS	EA GB all
chr5	11487	114879580_114880210	ACTIVE_TSS	EA GB all
chr5	11488	114879580_114880210	ACTIVE_TSS	EA GB all
chr5	12129	121297760_121297960	INACTIVE_TSS	EA GB all
chr5	12284	122848260_122849350	None	EA GB all
chr5	12636	126365770_126366040	uncategorized	EA GB all
chr5	13059	130599860_130600790	None	EA GB all
chr5	13060	130599860_130600790	None	EA GB all
chr5	13113	131131920_131132520	INACTIVE_TSS	EA GB all
chr5	13189	131893150_131893480	None	EA GB all
chr5	13207	132072510_132073100	None	EA GB all
chr5	13229	132298850_132298950	None	EA GB all
chr5	13546	135468650_135469030	INACTIVE_TSS	EA GB all
chr5	13853	138533650_138533950	ACTIVE_TSS	EA GB all
chr5	14558	145583390_145583670	None	EA GB all
chr5	14582	145826970_145827410	GBODY	EA GB all
chr5	15715	157158640_157159030	INACTIVE_TSS	EA GB all
chr5	16286	162864810_162865270	None	EA GB all
chr5	16800	168005990_168006260	None	EA GB all
chr5	17815	178157190_178157550	ACTIVE_TSS	EA GB all
chr5	17905	179050170_179050590	INACTIVE_TSS	EA GB all
chr5	17928	179285190_179285730	ACTIVE_TSS	EA GB all
chr5	17949	179497880_179498450	ACTIVE_TSS	EA GB all
chr6	477	4777040_4778160	ENHS	EA GB all
chr6	668	6686970_6687820	INACTIVE_TSS	EA GB all
chr6	731	7312560_7313270	None	EA GB all
chr6	810	8102320_8102660	None	EA GB all
chr6	1038	10383490_10384600	uncategorized	EA GB all
chr6	1040	10404970_10405380	uncategorized	EA GB all
chr6	1109	11094620_11095400	INACTIVE_TSS	EA GB all
chr6	1201	12012800_12014130	INACTIVE_TSS	EA GB all
chr6	1381	13813700_13814240	ACTIVE_TSS	EA GB all
chr6	1760	17601350_17601730	GBODY	EA GB all
chr6	2477	24775730_24776320	INACTIVE_TSS	EA GB all
chr6	2665	26659310_26659660	ACTIVE_TSS	EA GB all
chr6	2735	27356860_27357110	INACTIVE_TSS	EA GB all
chr6	2743	27439950_27440060	ACTIVE_TSS	EA GB all
chr6	2744	27439950_27440060,27445422_27448211	None	EA GB and GB >=12
chr6	2819	28193140_28193440	ACTIVE_TSS	EA GB all
chr6	3003	30035260_30035480	None	EA GB all
chr6	3018	30180660_30181080	GBODY	EA GB all
chr6	3123	31239130_31239370,31239650_31239770	ACTIVE_TSS	EA GB all
chr6	3183	31830200_31830390	ACTIVE_TSS	EA GB all
chr6	3342	33422550_33422700	ACTIVE_TSS	EA GB all
chr6	3419	34191160_34192650,34190977_34192924	ACTIVE_TSS	EA GB and GB >=12
chr6	3435	34359360_34360040	ACTIVE_TSS	EA GB all
chr6	3436	34359360_34360040	ACTIVE_TSS	EA GB all
chr6	3528	35285780_35285940	None	EA GB all
chr6	3565	35655360_35656500	GBODY	EA GB all
chr6	3588	35886880_35888240,35888310_35888820	ACTIVE_TSS	EA GB all
chr6	3616	36164750_36165500	ACTIVE_TSS	EA GB all
chr6	3746	37467220_37467590	ACTIVE_TSS	EA GB all
chr6	3867	38670180_38670740	GBODY	EA GB all
chr6	4274	42749010_42751810	ACTIVE_TSS	EA GB all
chr6	4275	42749010_42751810	ACTIVE_TSS	EA GB all
chr6	5322	53223970_53224880,53223228_53226434	INACTIVE_TSS	EA GB and GB >=12
chr6	5691	56911720_56912110	None	EA GB all
chr6	5695	56955070_56955600	uncategorized	EA GB all
chr6	5828	58286930_58287420,58287500_58287590	INACTIVE_TSS	EA GB all
chr6	7112	71123410_71124050	None	EA GB all
chr6	7127	71276710_71277110	None	EA GB all
chr6	7199	71998870_71999500	None	EA GB all
chr6	7422	74229870_74230720	ACTIVE_TSS	EA GB all
chr6	7423	74229870_74230720	ACTIVE_TSS	EA GB all
chr6	7595	75952970_75953430	ACTIVE_TSS	EA GB all
chr6	7631	76312290_76312580	None	EA GB all
chr6	7994	79943640_79943770	None	EA GB all
chr6	8071	80714430_80715430	None	EA GB all
chr6	8081	80816610_80817020	uncategorized	EA GB all
chr6	8413	84139860_84140590	ACTIVE_TSS	EA GB all
chr6	8414	84139860_84140590	None	EA GB all
chr6	8630	86302850_86303290	None	EA GB all
chr6	8979	89791150_89791880	None	EA GB all
chr6	10858	108581280_108581960	None	EA GB all
chr6	11689	116892820_116893050	ACTIVE_TSS	EA GB all
chr6	11897	118971570_118972350	None	EA GB all
chr6	11967	119670450_119670700	None	EA GB all
chr6	16679	166796050_166796290	ACTIVE_TSS	EA GB all
chr6	17061	170615930_170616330,170615504_170616626	ACTIVE_TSS	EA GB and GB >=12
chr7	97	975940_976830	GBODY	EA GB all
chr7	106	1067660_1068950	ACTIVE_TSS	EA GB all
chr7	149	1498060_1498810	ACTIVE_TSS	EA GB all
chr7	154	1543640_1543950	INACTIVE_TSS	EA GB all
chr7	159	1594570_1594900,1595120_1595740	ACTIVE_TSS	EA GB all
chr7	214	2149660_2150430	INACTIVE_TSS	EA GB all
chr7	215	2149660_2150430	INACTIVE_TSS	EA GB all
chr7	227	2271720_2272500	ACTIVE_TSS	EA GB all
chr7	481	4815390_4816010	ACTIVE_TSS	EA GB all
chr7	523	5230120_5230560	None	EA GB all
chr7	612	6120660_6121580	ACTIVE_TSS	EA GB all
chr7	1101	11013950_11014460	None	EA GB all
chr7	1272	12727350_12727560	GBODY	EA GB all
chr7	1327	13279870_13280930	ACTIVE_TSS	EA GB all
chr7	1328	13279870_13280930	ACTIVE_TSS	EA GB all
chr7	1915	19155760_19156290	uncategorized	EA GB all
chr7	2146	21467880_21468290	None	EA GB all
chr7	2322	23221830_23222070	None	EA GB all
chr7	2357	23570890_23571400	GBODY	EA GB all
chr7	2363	23637220_23637580	uncategorized	EA GB all
chr7	2590	25901640_25902790	ACTIVE_TSS	EA GB all
chr7	2777	27779890_27780660	None	EA GB all
chr7	2778	27779890_27780660	None	EA GB all
chr7	3017	30174920_30176280	INACTIVE_TSS	EA GB all
chr7	3821	38218020_38218540	INACTIVE_TSS	EA GB all
chr7	3960	39606150_39606580	INACTIVE_TSS	EA GB all
chr7	4376	43768720_43769020	ACTIVE_TSS	EA GB all
chr7	4405	44058400_44058650,44053342_44055976	ACTIVE_TSS	EA GB and GB >=12
chr7	4424	44240840_44241110	ACTIVE_TSS	EA GB all
chr7	5387	53878890_53879200	None	EA GB all
chr7	5500	55000750_55004290	None	EA GB all
chr7	5617	56173740_56174050	None	EA GB all
chr7	6425	64254950_64255350	ACTIVE_TSS	EA GB all
chr7	6454	64541140_64542110,64540782_64542436	ACTIVE_TSS	EA GB and GB >=12
chr7	7614	76141440_76142130	INACTIVE_TSS	EA GB all
chr7	8678	86782110_86782650	None	EA GB all
chr7	10592	105924340_105925270	None	EA GB all
chr7	11650	116502700_116503480	None	EA GB all
chr7	12059	120590980_120591210,120591290_120591630	None	EA GB all
chr7	12103	121035650_121036210	GBODY	EA GB all
chr7	12252	122525540_122526050	GBODY	EA GB all
chr7	12338	123387410_123388670	INACTIVE_TSS	EA GB all
chr7	12340	123409260_123410010	None	EA GB all
chr7	12341	123409260_123410010	None	EA GB all
chr7	12703	127031670_127032110	None	EA GB all
chr7	13276	132766300_132766610	None	EA GB all
chr7	13891	138916700_138917280	None	EA GB all
chr7	14872	148725200_148725410	None	EA GB all
chr7	15007	150076480_150077400	None	EA GB all
chr7	15864	158649440_158649820	None	EA GB all
chr8	1156	11561810_11563300	INACTIVE_TSS	EA GB all
chr8	2993	29939650_29940360	ACTIVE_TSS	EA GB all
chr8	2994	29939650_29940360	ACTIVE_TSS	EA GB all
chr8	4224	42249450_42250200	ACTIVE_TSS	EA GB all
chr8	4225	42249450_42250200	INACTIVE_TSS	EA GB all
chr8	5790	57905170_57905750	INACTIVE_TSS	EA GB all
chr8	6156	61563650_61566700	GBODY	EA GB all
chr8	6159	61591640_61594140	GBODY	EA GB all
chr8	6394	63949480_63951210	ACTIVE_TSS	EA GB all
chr8	6395	63949480_63951210	INACTIVE_TSS	EA GB all
chr8	6654	66545930_66546230	ACTIVE_TSS	EA GB all
chr8	6720	67202220_67203400	None	EA GB all
chr8	6752	67524790_67525050	ACTIVE_TSS	EA GB all
chr8	6794	67940020_67940720	None	EA GB all
chr8	7392	73921440_73921720	uncategorized	EA GB all
chr8	7426	74268450_74268520	None	EA GB all
chr8	7526	75262810_75263170	INACTIVE_TSS	EA GB all
chr8	7791	77911960_77912220	uncategorized	EA GB all
chr8	7957	79578400_79579280	ACTIVE_TSS	EA GB all
chr8	8259	82598200_82598480	None	EA GB all
chr8	8263	82632750_82633460	None	EA GB all
chr8	8275	82753890_82754350	None	EA GB all
chr8	8613	86132180_86132530	None	EA GB all
chr8	8735	87355160_87355780	ACTIVE_TSS	EA GB all
chr8	8752	87520090_87520720,87526770_87527270	None	EA GB all
chr8	9476	94767370_94767480	INACTIVE_TSS	EA GB all
chr8	9548	95486800_95487220	None	EA GB all
chr8	9556	95565320_95565610	None	EA GB all
chr8	9573	95732240_95732840	None	EA GB all
chr8	9590	95906560_95907400	GBODY	EA GB all
chr8	9596	95960810_95961380	None	EA GB all
chr8	9603	96037430_96038110	None	EA GB all
chr8	9614	96146260_96147230	None	EA GB all
chr8	9628	96281120_96281260	None	EA GB all
chr8	9765	97657630_97658430	None	EA GB all
chr8	9830	98305750_98306710	INACTIVE_TSS	EA GB all
chr8	9878	98788340_98789060	None	EA GB all
chr8	9983	99837220_99837740	None	EA GB all
chr8	10002	100025580_100025980	None	EA GB all
chr8	10122	101224890_101225310,101225660_101226040	GBODY	EA GB all
chr8	10132	101321310_101322090	INACTIVE_TSS	EA GB all
chr8	10163	101635340_101636350	None	EA GB all
chr8	10191	101912130_101913120	ACTIVE_TSS	EA GB all
chr8	10196	101962490_101962630	ACTIVE_TSS	EA GB all
chr8	10342	103423580_103424400	None	EA GB all
chr8	10403	104033450_104033740	None	EA GB all
chr8	10560	105600260_105601040	GBODY	EA GB all
chr8	10767	107670410_107670990	None	EA GB all
chr8	10926	109260460_109260840	None	EA GB all
chr8	12086	120867440_120867850	ACTIVE_TSS	EA GB all
chr8	12088	120886210_120886610	INACTIVE_TSS	EA GB all
chr8	12405	124053710_124054200	ACTIVE_TSS	EA GB all
chr8	12408	124085090_124085800	uncategorized	EA GB all
chr8	12425	124252840_124253460	None	EA GB all
chr8	12440	124406960_124408420	None	EA GB all
chr8	12442	124429170_124429980	uncategorized	EA GB all
chr8	12656	126568380_126569490	None	EA GB all
chr8	12912	129121030_129121750	None	EA GB all
chr8	13099	130996120_130997010,130995515_130997584	None	EA GB and GB >=12
chr8	13430	134306380_134307010	None	EA GB all
chr8	13572	135724260_135725080	ACTIVE_TSS	EA GB all
chr8	13647	136470540_136471630	GBODY	EA GB all
chr8	14131	141319430_141321030	GBODY	EA GB all
chr8	14132	141319430_141321030	None	EA GB all
chr8	14146	141466780_141467730	ACTIVE_TSS	EA GB all
chr8	14152	141522120_141522880	ACTIVE_TSS	EA GB all
chr8	14165	141655740_141656370	ACTIVE_TSS	EA GB all
chr8	14231	142316990_142320780	INACTIVE_TSS	EA GB all
chr8	14232	142316990_142320780	INACTIVE_TSS	EA GB all
chr8	14240	142400310_142407550	ACTIVE_TSS	EA GB all
chr8	14257	142578330_142579290	ACTIVE_TSS	EA GB all
chr8	14348	143483560_143484460	INACTIVE_TSS	EA GB all
chr8	14359	143592680_143597510	ACTIVE_TSS	EA GB all
chr8	14435	144359100_144362320	ACTIVE_TSS	EA GB all
chr8	14436	144359100_144362320,144363170_144363650	ACTIVE_TSS	EA GB all
chr8	14437	144373940_144374140	ACTIVE_TSS	EA GB all
chr8	14441	144415910_144416900	ACTIVE_TSS	EA GB all
chr8	14462	144623070_144623540,144622935_144624473	ACTIVE_TSS	EA GB and GB >=12
chr8	14465	144651780_144651860,144653160_144653830,144653990_144654200	ACTIVE_TSS	EA GB all
chr8	14469	144690440_144691620,144698390_144698730,144699003_144714960	ACTIVE_TSS	EA GB and GB >=12
chr8	14471	144718590_144719050,144699003_144714960	ACTIVE_TSS	EA GB and GB >=12
chr8	14491	144910060_144911150	ACTIVE_TSS	EA GB all
chr8	14500	145002370_145003270	ACTIVE_TSS	EA GB all
chr8	14501	145010450_145011140	ACTIVE_TSS	EA GB all
chr8	14520	145203620_145204030	ACTIVE_TSS	EA GB all
chr8	14555	145557780_145559710	ACTIVE_TSS	EA GB all
chr8	14559	145597800_145599030	ACTIVE_TSS	EA GB all
chr8	14565	145652750_145653870	ACTIVE_TSS	EA GB all
chr8	14598	145980190_145980780	ACTIVE_TSS	EA GB all
chr8	14601	146012010_146012660	ACTIVE_TSS	EA GB all
chr8	14602	146024320_146024910	ACTIVE_TSS	EA GB all
chr8	14605	146053000_146053560	ACTIVE_TSS	EA GB all
chr8	14612	146126290_146126780	ACTIVE_TSS	EA GB all
chr9	201	2015400_2016940	None	EA GB all
chr9	284	2843780_2844040	ACTIVE_TSS	EA GB all
chr9	479	4793230_4793680	None	EA GB all
chr9	562	5629450_5630650	None	EA GB all
chr9	563	5629450_5630650	None	EA GB all
chr9	641	6413640_6414600	None	EA GB all
chr9	668	6680590_6682090,6680091_6682744	GBODY	EA GB and GB >=12
chr9	675	6758200_6759620	None	EA GB all
chr9	1499	14993580_14993840	None	EA GB all
chr9	1542	15423190_15423620	None	EA GB all
chr9	1555	15553300_15553840	None	EA GB all
chr9	1713	17135420_17135940	uncategorized	EA GB all
chr9	1937	19379740_19380180	None	EA GB all
chr9	1938	19379740_19380180	uncategorized	EA GB all
chr9	2062	20620830_20621770	ACTIVE_TSS	EA GB all
chr9	2068	20683540_20684560	None	EA GB all
chr9	2689	26892140_26892250	None	EA GB all
chr9	2757	27572530_27573420	None	EA GB all
chr9	3462	34620080_34620360	ACTIVE_TSS	EA GB all
chr9	3625	36257770_36258310	None	EA GB all
chr9	3712	37120890_37121260	None	EA GB all
chr9	7237	72373850_72374760	None	EA GB all
chr9	7438	74382850_74383270	None	EA GB all
chr9	7497	74978970_74979370	INACTIVE_TSS	EA GB all
chr9	7907	79074220_79074970	INACTIVE_TSS	EA GB all
chr9	8032	80321460_80323270	None	EA GB all
chr9	8064	80644450_80646010	INACTIVE_TSS	EA GB all
chr9	8085	80851520_80851780	None	EA GB all
chr9	8091	80912190_80913500	None	EA GB all
chr9	8218	82188700_82189780	None	EA GB all
chr9	8632	86320960_86322410	None	EA GB all
chr9	8855	88556190_88556830	None	EA GB all
chr9	8896	88968480_88969180	None	EA GB all
chr9	8938	89381650_89382460	None	EA GB all
chr9	9058	90589190_90589280	None	EA GB all
chr9	9412	94123620_94123900	None	EA GB all
chr9	9487	94877160_94877590	None	EA GB all
chr9	9543	95431240_95432180	None	EA GB all
chr9	9552	95525620_95526780	None	EA GB all
chr9	9586	95860660_95861350	None	EA GB all
chr9	9598	95985320_95986460	None	EA GB all
chr9	9679	96793410_96794660	None	EA GB all
chr9	9692	96927840_96928230	None	EA GB all
chr9	9702	97021630_97022120	None	EA GB all
chr9	9713	97137210_97138660	GBODY	EA GB all
chr9	9748	97489030_97490160	ACTIVE_TSS	EA GB all
chr9	9749	97489030_97490160	None	EA GB all
chr9	9780	97809880_97811690	uncategorized	EA GB all
chr9	9781	97809880_97811690	None	EA GB all
chr9	9910	99101860_99102680	INACTIVE_TSS	EA GB all
chr9	9917	99178840_99179890	GBODY	EA GB all
chr9	9921	99212910_99213970	ACTIVE_TSS	EA GB all
chr9	9932	99327770_99329040	None	EA GB all
chr9	9937	99374240_99375910	ACTIVE_TSS	EA GB all
chr9	9941	99416510_99416980	ACTIVE_TSS	EA GB all
chr9	9953	99539490_99540310	None	EA GB all
chr9	9954	99539490_99540310	None	EA GB all
chr9	9964	99644950_99647380	INACTIVE_TSS	EA GB all
chr9	9977	99774860_99775540	INACTIVE_TSS	EA GB all
chr9	9980	99801090_99801350	None	EA GB all
chr9	10045	100458620_100459400	None	EA GB all
chr9	10056	100564060_100565090	None	EA GB all
chr9	10074	100745890_100748140	None	EA GB all
chr9	10081	100819220_100819940	None	EA GB all
chr9	10186	101867580_101868470	uncategorized	EA GB all
chr9	10287	102873200_102874270	None	EA GB all
chr9	10429	104296200_104296620	None	EA GB all
chr9	10751	107510130_107512090	None	EA GB all
chr9	10806	108061590_108062270	None	EA GB all
chr9	10821	108210520_108211120	GBODY	EA GB all
chr9	11424	114244230_114246260,114246540_114246630,114246830_114246940	None	EA GB all
chr9	11439	114394020_114394600	None	EA GB all
chr9	11514	115142460_115142880	INACTIVE_TSS	EA GB all
chr9	11581	115818150_115818830	None	EA GB all
chr9	11591	115913360_115913970	None	EA GB all
chr9	11616	116163160_116163490	INACTIVE_TSS	EA GB all
chr9	11711	117110940_117111830	None	EA GB all
chr9	11735	117350200_117350610	None	EA GB all
chr9	11931	119311200_119312070	ENHS	EA GB all
chr9	12363	123637880_123639360	None	EA GB all
chr9	12388	123882100_123885330	None	EA GB all
chr9	12396	123963240_123963910	None	EA GB all
chr9	12413	124131910_124132400	None	EA GB all
chr9	12473	124734500_124735580	ACTIVE_TSS	EA GB all
chr9	12559	125590020_125590740	None	EA GB all
chr9	12566	125666520_125667380	None	EA GB all
chr9	12569	125692470_125693710	None	EA GB all
chr9	12570	125703370_125704590	None	EA GB all
chr9	12602	126027870_126030710	None	EA GB all
chr9	12603	126027870_126030710	None	EA GB all
chr9	12668	126689920_126692160	None	EA GB all
chr9	12669	126689920_126692160	GBODY	EA GB all
chr9	12710	127104730_127106080	INACTIVE_TSS	EA GB all
chr9	12770	127702780_127703240	INACTIVE_TSS	EA GB all
chr9	12795	127951300_127951840	None	EA GB all
chr9	12802	128024240_128024780	GBODY	EA GB all
chr9	12956	129567410_129568490	ACTIVE_TSS	EA GB all
chr9	12967	129677290_129677790	ACTIVE_TSS	EA GB all
chr9	13000	130007120_130007990	ACTIVE_TSS	EA GB all
chr9	13037	130374720_130376070	ACTIVE_TSS	EA GB all
chr9	13050	130504700_130505120	ACTIVE_TSS	EA GB all
chr9	13060	130600520_130601640	ACTIVE_TSS	EA GB all
chr9	13145	131452310_131453300	ACTIVE_TSS	EA GB all
chr9	13184	131843490_131844060	ACTIVE_TSS	EA GB all
chr9	13240	132403640_132404160	ACTIVE_TSS	EA GB all
chr9	13508	135088950_135090120	INACTIVE_TSS	EA GB all
chr9	13509	135088950_135090120	INACTIVE_TSS	EA GB all
chr9	13522	135229520_135230300	ACTIVE_TSS	EA GB all
chr9	13523	135229520_135230300	ACTIVE_TSS	EA GB all
chr9	13545	135459980_135462360	ACTIVE_TSS	EA GB all
chr9	13546	135459980_135462360	ACTIVE_TSS	EA GB all
chr9	13590	135906550_135906700	INACTIVE_TSS	EA GB all
chr9	13602	136023680_136024340	None	EA GB all
chr9	13632	136325310_136326340	GBODY	EA GB all
chr9	13634	136343540_136344080	INACTIVE_TSS	EA GB all
chr9	13693	136932390_136933060	GBODY	EA GB all
chr9	13730	137305050_137306580	ACTIVE_TSS	EA GB all
chr9	13739	137394220_137395520	ACTIVE_TSS	EA GB all
chr9	13847	138474860_138475720	ACTIVE_TSS	EA GB all
chr9	13881	138818560_138819500	ACTIVE_TSS	EA GB all
chr9	13885	138851720_138852870	ACTIVE_TSS	EA GB all
chr9	13894	138942560_138945970	ACTIVE_TSS	EA GB all
chr9	13900	139009430_139009910	ACTIVE_TSS	EA GB all
chr9	13925	139257580_139257930	ACTIVE_TSS	EA GB all
chr9	13976	139760030_139760630	ACTIVE_TSS	EA GB all
chr9	13978	139781260_139782140	ACTIVE_TSS	EA GB all
chr9	13988	139887020_139887090,139887150_139887370,139887430_139887500	ACTIVE_TSS	EA GB all
chr9	13991	139916450_139916800	ACTIVE_TSS	EA GB all
chr9	14013	140135870_140136170,140136280_140136360	ACTIVE_TSS	EA GB all
chr9	14030	140305630_140307360	ACTIVE_TSS	EA GB all
chr9	14033	140330730_140330970,140331200_140331320	ACTIVE_TSS	EA GB all
chr9	14035	140353180_140353480	ACTIVE_TSS	EA GB all
chr9	14047	140472900_140473070	INACTIVE_TSS	EA GB all
chr9	14050	140500290_140501120,140506080_140507320	ACTIVE_TSS	EA GB all
chrX	7145	71458410_71458690	INACTIVE_TSS	EA GB all
chrX	7383	73834080_73834250	ACTIVE_TSS	EA GB all
chrX	7735	77359900_77360120	None	EA GB all
chrX	7736	77359900_77360120	None	EA GB all
chrX	10687	106871980_106872500	None	EA GB all
chrX	11898	118986530_118986730	None	EA GB all
chrX	13404	134048300_134049210	None	EA GB all
chrX	14699	146993750_146994490	None	EA GB all
chrX	14973	149737110_149737790	None	EA GB all
chrX	15259	152599740_152600260	INACTIVE_TSS	EA GB all
chrX	15260	152599740_152600260	INACTIVE_TSS	EA GB all
chrX	15336	153361540_153363060	ACTIVE_TSS	EA GB all
chrX	15511	155111110_155111580	None	EA GB all
chr1	109	1091846_1095227	ACTIVE_TSS	GB >= 12 patients
chr1	143	1439864_1441831	ACTIVE_TSS	GB >= 12 patients
chr1	144	1439864_1441831	ACTIVE_TSS	GB >= 12 patients
chr1	183	1839656_1841294	ACTIVE_TSS	GB >= 12 patients
chr1	184	1839656_1841294	ACTIVE_TSS	GB >= 12 patients
chr1	246	2457033_2462417	ACTIVE_TSS	GB >= 12 patients
chr1	292	2927738_2930052	ACTIVE_TSS	GB >= 12 patients
chr1	293	2927738_2930052	ACTIVE_TSS	GB >= 12 patients
chr1	308	3086457_3089089	ACTIVE_TSS	GB >= 12 patients
chr1	772	7727287_7731549	ACTIVE_TSS	GB >= 12 patients
chr1	773	7727287_7731549,7739134_7741919	ACTIVE_TSS	GB >= 12 patients
chr1	774	7739134_7741919	INACTIVE_TSS	GB >= 12 patients
chr1	894	8948722_8951473	None	GB >= 12 patients
chr1	895	8948722_8951473	ACTIVE_TSS	GB >= 12 patients
chr1	938	9383454_9386427	None	GB >= 12 patients
chr1	948	9488248_9489756	None	GB >= 12 patients
chr1	1176	11760411_11762679	ACTIVE_TSS	GB >= 12 patients
chr1	1179	11790346_11794137	ACTIVE_TSS	GB >= 12 patients
chr1	1224	12243691_12246611	None	GB >= 12 patients
chr1	1602	16022589_16024758,16029029_16031972	None	GB >= 12 patients
chr1	1603	16029029_16031972	None	GB >= 12 patients
chr1	1615	16159548_16163592	None	GB >= 12 patients
chr1	1616	16159548_16163592	GBODY	GB >= 12 patients
chr1	1621	16211116_16214773	ACTIVE_TSS	GB >= 12 patients
chr1	1706	17065589_17069074	None	GB >= 12 patients
chr1	1723	17238733_17241790	ACTIVE_TSS	GB >= 12 patients
chr1	1724	17238733_17241790	INACTIVE_TSS	GB >= 12 patients
chr1	1785	17857540_17860803	None	GB >= 12 patients
chr1	1786	17857540_17860803	uncategorized	GB >= 12 patients
chr1	2147	21475033_21477486	ACTIVE_TSS	GB >= 12 patients
chr1	2389	23893618_23897159	INACTIVE_TSS	GB >= 12 patients
chr1	2503	25030587_25033288,25039803_25043557	None	GB >= 12 patients
chr1	2504	25039803_25043557	None	GB >= 12 patients
chr1	2556	25565697_25567419	INACTIVE_TSS	GB >= 12 patients
chr1	2601	26019694_26028430	GBODY	GB >= 12 patients
chr1	2602	26019694_26028430	GBODY	GB >= 12 patients
chr1	2625	26252845_26255380	ACTIVE_TSS	GB >= 12 patients
chr1	2682	26826429_26828280	INACTIVE_TSS	GB >= 12 patients
chr1	2694	26945476_26948742	ACTIVE_TSS	GB >= 12 patients
chr1	2719	27190748_27192844	INACTIVE_TSS	GB >= 12 patients
chr1	2773	27732120_27734165	ACTIVE_TSS	GB >= 12 patients
chr1	2774	27743823_27746123	ACTIVE_TSS	GB >= 12 patients
chr1	2782	27829233_27832920	ACTIVE_TSS	GB >= 12 patients
chr1	2783	27829233_27832920	None	GB >= 12 patients
chr1	3296	32965245_32969222	None	GB >= 12 patients
chr1	3353	33538901_33541608	uncategorized	GB >= 12 patients
chr1	3354	33538901_33541608	ACTIVE_TSS	GB >= 12 patients
chr1	3359	33592210_33593905	ACTIVE_TSS	GB >= 12 patients
chr1	3384	33847223_33849994	None	GB >= 12 patients
chr1	3655	36557910_36561052	INACTIVE_TSS	GB >= 12 patients
chr1	3656	36557910_36561052	INACTIVE_TSS	GB >= 12 patients
chr1	3665	36652702_36654501	INACTIVE_TSS	GB >= 12 patients
chr1	3666	36668563_36671688	ACTIVE_TSS	GB >= 12 patients
chr1	3667	36668563_36671688	None	GB >= 12 patients
chr1	3683	36837977_36841292	uncategorized	GB >= 12 patients
chr1	3684	36837977_36841292	None	GB >= 12 patients
chr1	3793	37936493_37938744	uncategorized	GB >= 12 patients
chr1	4338	43388838_43391630	uncategorized	GB >= 12 patients
chr1	4339	43388838_43391630	None	GB >= 12 patients
chr1	4907	49075601_49078067	uncategorized	GB >= 12 patients
chr1	5144	51441502_51446014	None	GB >= 12 patients
chr1	5316	53168235_53169719	ACTIVE_TSS	GB >= 12 patients
chr1	5495	54951596_54955651	ACTIVE_TSS	GB >= 12 patients
chr1	5694	56942343_56944055	None	GB >= 12 patients
chr1	5928	59281519_59282933	INACTIVE_TSS	GB >= 12 patients
chr1	5933	59339698_59341704	None	GB >= 12 patients
chr1	5934	59339698_59341704	None	GB >= 12 patients
chr1	6038	60381781_60384292	INACTIVE_TSS	GB >= 12 patients
chr1	6136	61368526_61371617	ACTIVE_TSS	GB >= 12 patients
chr1	6137	61368526_61371617	uncategorized	GB >= 12 patients
chr1	6151	61514998_61517625	ACTIVE_TSS	GB >= 12 patients
chr1	6164	61648486_61651423	None	GB >= 12 patients
chr1	6165	61648486_61651423	GBODY	GB >= 12 patients
chr1	6644	66443563_66446590	GBODY	GB >= 12 patients
chr1	6691	66910713_66912524	INACTIVE_TSS	GB >= 12 patients
chr1	8489	84898648_84899705	INACTIVE_TSS	GB >= 12 patients
chr1	8780	87799179_87801740	GBODY	GB >= 12 patients
chr1	8892	88927113_88929753	ACTIVE_TSS	GB >= 12 patients
chr1	9533	95337991_95341254	None	GB >= 12 patients
chr1	9534	95337991_95341254	None	GB >= 12 patients
chr1	9851	98518689_98520373	INACTIVE_TSS	GB >= 12 patients
chr1	9852	98518689_98520373	INACTIVE_TSS	GB >= 12 patients
chr1	10962	109625273_109628246	None	GB >= 12 patients
chr1	10979	109795296_109799135	ACTIVE_TSS	GB >= 12 patients
chr1	10984	109840343_109844015	GBODY	GB >= 12 patients
chr1	11109	111097527_111100107	ACTIVE_TSS	GB >= 12 patients
chr1	11110	111097527_111100107	None	GB >= 12 patients
chr1	11204	112049673_112051514	ACTIVE_TSS	GB >= 12 patients
chr1	11205	112049673_112051514,112057429_112059003	INACTIVE_TSS	GB >= 12 patients
chr1	11488	114888318_114889497	None	GB >= 12 patients
chr1	11741	117419181_117423164	None	GB >= 12 patients
chr1	11742	117419181_117423164	None	GB >= 12 patients
chr1	12055	120555690_120559448	None	GB >= 12 patients
chr1	14492	144927225_144933183	ACTIVE_TSS	GB >= 12 patients
chr1	14493	144927225_144933183	GBODY	GB >= 12 patients
chr1	14503	145038661_145040713,145038329_145041028	GBODY	GB >= 12 patients
chr1	14504	145038661_145040713,145038329_145041028	None	GB >= 12 patients
chr1	14509	145091704_145093884	INACTIVE_TSS	GB >= 12 patients
chr1	14526	145261276_145265529	ACTIVE_TSS	GB >= 12 patients
chr1	14545	145454065_145458154	ACTIVE_TSS	GB >= 12 patients
chr1	14556	145561944_145563633	ACTIVE_TSS	GB >= 12 patients
chr1	14568	145681385_145684375	None	GB >= 12 patients
chr1	15144	151445259_151446495	GBODY	GB >= 12 patients
chr1	15369	153699649_153701554	ACTIVE_TSS	GB >= 12 patients
chr1	15370	153699649_153701554	None	GB >= 12 patients
chr1	15375	153755263_153756848,153755364_153756699	ACTIVE_TSS	GB >= 12 patients
chr1	15376	153762148_153763998,153762139_153764338	ACTIVE_TSS	GB >= 12 patients
chr1	15521	155212959_155215611	ACTIVE_TSS	GB >= 12 patients
chr1	15522	155223543_155226175	ACTIVE_TSS	GB >= 12 patients
chr1	15524	155242207_155243952	ACTIVE_TSS	GB >= 12 patients
chr1	15606	156065493_156067693	ACTIVE_TSS	GB >= 12 patients
chr1	15609	156097929_156100991	ACTIVE_TSS	GB >= 12 patients
chr1	15610	156097929_156100991	ACTIVE_TSS	GB >= 12 patients
chr1	15640	156403300_156407733	ACTIVE_TSS	GB >= 12 patients
chr1	16098	160982520_160984758	None	GB >= 12 patients
chr1	16135	161358698_161361120	ACTIVE_TSS	GB >= 12 patients
chr1	16136	161358698_161361120	None	GB >= 12 patients
chr1	16149	161499594_161503533	ACTIVE_TSS	GB >= 12 patients
chr1	16150	161499594_161503533	ACTIVE_TSS	GB >= 12 patients
chr1	16158	161581494_161583600	ACTIVE_TSS	GB >= 12 patients
chr1	16211	162113919_162116605	None	GB >= 12 patients
chr1	16476	164769833_164772306	INACTIVE_TSS	GB >= 12 patients
chr1	16477	164769833_164772306	uncategorized	GB >= 12 patients
chr1	16691	166914669_166918028	None	GB >= 12 patients
chr1	17066	170666874_170670236	None	GB >= 12 patients
chr1	17067	170666874_170670236	None	GB >= 12 patients
chr1	17186	171867059_171870063	None	GB >= 12 patients
chr1	17187	171867059_171870063	None	GB >= 12 patients
chr1	18107	181073305_181075610	ACTIVE_TSS	GB >= 12 patients
chr1	18139	181398134_181400842	ACTIVE_TSS	GB >= 12 patients
chr1	18140	181398134_181400842	ACTIVE_TSS	GB >= 12 patients
chr1	18208	182082512_182084963	None	GB >= 12 patients
chr1	18211	182111797_182116017	ACTIVE_TSS	GB >= 12 patients
chr1	18384	183844907_183848009	INACTIVE_TSS	GB >= 12 patients
chr1	18395	183951209_183954236	None	GB >= 12 patients
chr1	18397	183970503_183973398	None	GB >= 12 patients
chr1	20150	201507272_201510342	INACTIVE_TSS	GB >= 12 patients
chr1	20151	201507272_201510342	INACTIVE_TSS	GB >= 12 patients
chr1	20153	201534587_201537049	ACTIVE_TSS	GB >= 12 patients
chr1	20173	201738000_201740936	GBODY	GB >= 12 patients
chr1	20174	201738000_201740936	uncategorized	GB >= 12 patients
chr1	20324	203245615_203248917	INACTIVE_TSS	GB >= 12 patients
chr1	20325	203257991_203260994	INACTIVE_TSS	GB >= 12 patients
chr1	20326	203257991_203260994	ACTIVE_TSS	GB >= 12 patients
chr1	20396	203963983_203967314	None	GB >= 12 patients
chr1	20403	204033693_204035847	None	GB >= 12 patients
chr1	20447	204474953_204477653	ACTIVE_TSS	GB >= 12 patients
chr1	20532	205327661_205330708	ACTIVE_TSS	GB >= 12 patients
chr1	20533	205327661_205330708	ACTIVE_TSS	GB >= 12 patients
chr1	20813	208135773_208137831	ACTIVE_TSS	GB >= 12 patients
chr1	20981	209814088_209817931	None	GB >= 12 patients
chr1	21273	212739743_212740886	None	GB >= 12 patients
chr1	21274	212739743_212740886	None	GB >= 12 patients
chr1	21677	216773006_216775483	None	GB >= 12 patients
chr1	22263	222638149_222639992	ACTIVE_TSS	GB >= 12 patients
chr1	22468	224689365_224692624	INACTIVE_TSS	GB >= 12 patients
chr1	22469	224689365_224692624	ACTIVE_TSS	GB >= 12 patients
chr1	22563	225633684_225636858	ACTIVE_TSS	GB >= 12 patients
chr1	22600	226003952_226006722	None	GB >= 12 patients
chr1	22629	226296275_226300292	None	GB >= 12 patients
chr1	22630	226296275_226300292	ACTIVE_TSS	GB >= 12 patients
chr1	22688	226889635_226892886	None	GB >= 12 patients
chr1	22689	226889635_226892886	None	GB >= 12 patients
chr1	22700	227001079_227004021	None	GB >= 12 patients
chr1	22971	229713889_229716163	ACTIVE_TSS	GB >= 12 patients
chr1	23028	230288221_230290767	None	GB >= 12 patients
chr1	23029	230288221_230290767	None	GB >= 12 patients
chr1	23094	230942077_230946193	None	GB >= 12 patients
chr1	23276	232763109_232767130	INACTIVE_TSS	GB >= 12 patients
chr1	23463	234634237_234636918	ACTIVE_TSS	GB >= 12 patients
chr1	23465	234657736_234660614	ACTIVE_TSS	GB >= 12 patients
chr1	23466	234657736_234660614	ACTIVE_TSS	GB >= 12 patients
chr1	23468	234684824_234687593	INACTIVE_TSS	GB >= 12 patients
chr1	23473	234734750_234737862	ACTIVE_TSS	GB >= 12 patients
chr1	23481	234811410_234812684	None	GB >= 12 patients
chr1	23495	234951209_234953680	None	GB >= 12 patients
chr1	23513	235131743_235134976	uncategorized	GB >= 12 patients
chr1	23518	235182982_235184989	ACTIVE_TSS	GB >= 12 patients
chr1	23524	235245437_235247863	ACTIVE_TSS	GB >= 12 patients
chr1	24326	243264441_243265144	INACTIVE_TSS	GB >= 12 patients
chr1	24341	243416263_243420174	None	GB >= 12 patients
chr1	24342	243416263_243420174	uncategorized	GB >= 12 patients
chr1	24365	243658238_243660820	ACTIVE_TSS	GB >= 12 patients
chr1	24366	243658238_243660820	GBODY	GB >= 12 patients
chr1	24401	244011607_244015034	GBODY	GB >= 12 patients
chr1	24916	249166535_249168723	INACTIVE_TSS	GB >= 12 patients
chr10	43	439707_442016	uncategorized	GB >= 12 patients
chr10	44	439707_442016	uncategorized	GB >= 12 patients
chr10	55	555638_557999	ACTIVE_TSS	GB >= 12 patients
chr10	620	6204101_6206819	None	GB >= 12 patients
chr10	1172	11725713_11728432	None	GB >= 12 patients
chr10	1393	13931936_13934989	INACTIVE_TSS	GB >= 12 patients
chr10	2251	22517455_22519603	ACTIVE_TSS	GB >= 12 patients
chr10	2272	22725367_22727716	ACTIVE_TSS	GB >= 12 patients
chr10	2313	23137482_23140421	None	GB >= 12 patients
chr10	2314	23137482_23140421	None	GB >= 12 patients
chr10	2507	25072306_25074633	ACTIVE_TSS	GB >= 12 patients
chr10	2509	25099752_25102314	None	GB >= 12 patients
chr10	2510	25099752_25102314	None	GB >= 12 patients
chr10	2524	25245530_25248797	ENHS	GB >= 12 patients
chr10	2596	25969782_25972204	None	GB >= 12 patients
chr10	2597	25969782_25972204	INACTIVE_TSS	GB >= 12 patients
chr10	3103	31039585_31042629	ACTIVE_TSS	GB >= 12 patients
chr10	3104	31039585_31042629	ACTIVE_TSS	GB >= 12 patients
chr10	3106	31069373_31075270	ACTIVE_TSS	GB >= 12 patients
chr10	3107	31069373_31075270	ACTIVE_TSS	GB >= 12 patients
chr10	3142	31421665_31424949	None	GB >= 12 patients
chr10	3195	31956477_31960129	ENHS	GB >= 12 patients
chr10	3196	31956477_31960129	None	GB >= 12 patients
chr10	3198	31984780_31989063	uncategorized	GB >= 12 patients
chr10	3204	32046601_32049153	ACTIVE_TSS	GB >= 12 patients
chr10	3326	33269220_33270319	None	GB >= 12 patients
chr10	3327	33269220_33270319	None	GB >= 12 patients
chr10	4395	43950202_43952231	ACTIVE_TSS	GB >= 12 patients
chr10	6432	64322563_64325366	None	GB >= 12 patients
chr10	6538	65387756_65391874	ACTIVE_TSS	GB >= 12 patients
chr10	6539	65387756_65391874	ACTIVE_TSS	GB >= 12 patients
chr10	6952	69522875_69525069	None	GB >= 12 patients
chr10	7035	70358233_70361512	ACTIVE_TSS	GB >= 12 patients
chr10	7036	70358233_70361512	ACTIVE_TSS	GB >= 12 patients
chr10	7212	72122908_72125106	ACTIVE_TSS	GB >= 12 patients
chr10	7219	72190296_72193275	None	GB >= 12 patients
chr10	7335	73356413_73359446	ACTIVE_TSS	GB >= 12 patients
chr10	7362	73618901_73622112	None	GB >= 12 patients
chr10	7364	73647513_73649880	None	GB >= 12 patients
chr10	7380	73802810_73806712	None	GB >= 12 patients
chr10	7400	74006655_74009711	None	GB >= 12 patients
chr10	7401	74013474_74016581,74018941_74022185	ACTIVE_TSS	GB >= 12 patients
chr10	7402	74018941_74022185	ACTIVE_TSS	GB >= 12 patients
chr10	7405	74056583_74059440	ACTIVE_TSS	GB >= 12 patients
chr10	7407	74078470_74081333	None	GB >= 12 patients
chr10	8006	80062095_80063645	ACTIVE_TSS	GB >= 12 patients
chr10	8073	80731180_80735332	ACTIVE_TSS	GB >= 12 patients
chr10	8109	81093542_81097151	INACTIVE_TSS	GB >= 12 patients
chr10	8847	88470183_88472873	GBODY	GB >= 12 patients
chr10	9113	91132799_91135782	GBODY	GB >= 12 patients
chr10	9400	93998828_94001637	None	GB >= 12 patients
chr10	9930	99300918_99304253,99308561_99311251	None	GB >= 12 patients
chr10	9931	99308561_99311251	None	GB >= 12 patients
chr10	10280	102801886_102803774	None	GB >= 12 patients
chr10	10305	103051017_103053292	ACTIVE_TSS	GB >= 12 patients
chr10	10438	104386257_104389396	None	GB >= 12 patients
chr10	11255	112552432_112555974	None	GB >= 12 patients
chr10	11503	115031919_115034716	None	GB >= 12 patients
chr10	12150	121508974_121511689	INACTIVE_TSS	GB >= 12 patients
chr10	12151	121508974_121511689	GBODY	GB >= 12 patients
chr10	12291	122912468_122915877	None	GB >= 12 patients
chr10	12367	123679873_123682576	INACTIVE_TSS	GB >= 12 patients
chr10	12368	123679873_123682576	INACTIVE_TSS	GB >= 12 patients
chr10	12506	125060011_125062213	None	GB >= 12 patients
chr10	12674	126744700_126747253	INACTIVE_TSS	GB >= 12 patients
chr10	12835	128350513_128353933	None	GB >= 12 patients
chr10	13449	134497165_134500424	uncategorized	GB >= 12 patients
chr10	13450	134497165_134500424	None	GB >= 12 patients
chr10	13452	134526774_134528996	GBODY	GB >= 12 patients
chr10	13480	134801152_134802722	INACTIVE_TSS	GB >= 12 patients
chr11	35	352076_356760	ACTIVE_TSS	GB >= 12 patients
chr11	46	468118_470804	ACTIVE_TSS	GB >= 12 patients
chr11	47	468118_470804	ACTIVE_TSS	GB >= 12 patients
chr11	57	574947_577330	ACTIVE_TSS	GB >= 12 patients
chr11	141	1416424_1419647	None	GB >= 12 patients
chr11	301	3012142_3013957	INACTIVE_TSS	GB >= 12 patients
chr11	307	3070197_3071366	INACTIVE_TSS	GB >= 12 patients
chr11	659	6597311_6599329	None	GB >= 12 patients
chr11	841	8410089_8411954	None	GB >= 12 patients
chr11	938	9384757_9387363	INACTIVE_TSS	GB >= 12 patients
chr11	963	9633952_9636991	INACTIVE_TSS	GB >= 12 patients
chr11	1095	10951571_10956268	ACTIVE_TSS	GB >= 12 patients
chr11	1235	12350480_12353280	ACTIVE_TSS	GB >= 12 patients
chr11	1312	13122922_13125247	None	GB >= 12 patients
chr11	1700	17002174_17005096	None	GB >= 12 patients
chr11	1840	18404665_18406693	None	GB >= 12 patients
chr11	1949	19495502_19497866	None	GB >= 12 patients
chr11	1959	19598027_19601336	ACTIVE_TSS	GB >= 12 patients
chr11	1960	19598027_19601336	ACTIVE_TSS	GB >= 12 patients
chr11	2245	22452200_22455837	None	GB >= 12 patients
chr11	3371	33711420_33715021	ACTIVE_TSS	GB >= 12 patients
chr11	3570	35703443_35705377	GBODY	GB >= 12 patients
chr11	4020	40206890_40209842	None	GB >= 12 patients
chr11	4030	40300874_40304633	None	GB >= 12 patients
chr11	4392	43925175_43928212	ACTIVE_TSS	GB >= 12 patients
chr11	4692	46923885_46927142	ACTIVE_TSS	GB >= 12 patients
chr11	4699	46997960_47000928	ACTIVE_TSS	GB >= 12 patients
chr11	4700	46997960_47000928	GBODY	GB >= 12 patients
chr11	4805	48055762_48058410	None	GB >= 12 patients
chr11	4812	48129925_48132798	ACTIVE_TSS	GB >= 12 patients
chr11	4813	48129925_48132798	INACTIVE_TSS	GB >= 12 patients
chr11	5932	59327331_59329226	None	GB >= 12 patients
chr11	6177	61771844_61773754	None	GB >= 12 patients
chr11	6182	61828502_61830583	ACTIVE_TSS	GB >= 12 patients
chr11	6183	61828502_61830583	ACTIVE_TSS	GB >= 12 patients
chr11	6221	62210947_62213111	None	GB >= 12 patients
chr11	6327	63277096_63279426	None	GB >= 12 patients
chr11	6445	64453560_64457113	ACTIVE_TSS	GB >= 12 patients
chr11	6523	65238009_65240987	ACTIVE_TSS	GB >= 12 patients
chr11	6524	65238009_65240987,65243748_65247610	ACTIVE_TSS	GB >= 12 patients
chr11	6541	65419343_65422158	ACTIVE_TSS	GB >= 12 patients
chr11	6542	65419343_65422158	ACTIVE_TSS	GB >= 12 patients
chr11	6558	65584769_65586326	ACTIVE_TSS	GB >= 12 patients
chr11	6813	68139538_68143482	GBODY	GB >= 12 patients
chr11	6814	68139538_68143482	None	GB >= 12 patients
chr11	7084	70849425_70852449	None	GB >= 12 patients
chr11	7085	70849425_70852449	None	GB >= 12 patients
chr11	7179	71796308_71798196	ACTIVE_TSS	GB >= 12 patients
chr11	7210	72105023_72107923	ACTIVE_TSS	GB >= 12 patients
chr11	7348	73489601_73491617	ACTIVE_TSS	GB >= 12 patients
chr11	7356	73565436_73569013	None	GB >= 12 patients
chr11	7513	75131014_75133333	INACTIVE_TSS	GB >= 12 patients
chr11	7526	75264803_75266851	ACTIVE_TSS	GB >= 12 patients
chr11	7594	75944825_75948075	None	GB >= 12 patients
chr11	7678	76782926_76786332	None	GB >= 12 patients
chr11	7774	77749566_77752203	None	GB >= 12 patients
chr11	7775	77749566_77752203	None	GB >= 12 patients
chr11	7802	78028609_78032108	None	GB >= 12 patients
chr11	7803	78028609_78032108	None	GB >= 12 patients
chr11	8246	82467235_82470660	None	GB >= 12 patients
chr11	8247	82467235_82470660	INACTIVE_TSS	GB >= 12 patients
chr11	8250	82506707_82509816	None	GB >= 12 patients
chr11	8645	86451191_86454996	None	GB >= 12 patients
chr11	9481	94813902_94817056	ACTIVE_TSS	GB >= 12 patients
chr11	9506	95069641_95072887	None	GB >= 12 patients
chr11	9507	95069641_95072887	None	GB >= 12 patients
chr11	9597	95975282_95977620	None	GB >= 12 patients
chr11	9603	96038750_96041986	None	GB >= 12 patients
chr11	9604	96038750_96041986	None	GB >= 12 patients
chr11	10058	100588992_100591483	None	GB >= 12 patients
chr11	10059	100588992_100591483	None	GB >= 12 patients
chr11	10247	102472945_102475599	None	GB >= 12 patients
chr11	11256	112566649_112570205	None	GB >= 12 patients
chr11	11257	112566649_112570205	None	GB >= 12 patients
chr11	11262	112627247_112630005	None	GB >= 12 patients
chr11	11263	112627247_112630005	None	GB >= 12 patients
chr11	11277	112772012_112775584	None	GB >= 12 patients
chr11	11301	113016890_113019933	None	GB >= 12 patients
chr11	11311	113112461_113115523	ACTIVE_TSS	GB >= 12 patients
chr11	11643	116433039_116435438	GBODY	GB >= 12 patients
chr11	11740	117405259_117408125	ACTIVE_TSS	GB >= 12 patients
chr11	11746	117469802_117473581	GBODY	GB >= 12 patients
chr11	11747	117469802_117473581	GBODY	GB >= 12 patients
chr11	11879	118798821_118800915	ACTIVE_TSS	GB >= 12 patients
chr11	11880	118798821_118800915	INACTIVE_TSS	GB >= 12 patients
chr11	11954	119541036_119543769	ACTIVE_TSS	GB >= 12 patients
chr11	12152	121525607_121528594	ACTIVE_TSS	GB >= 12 patients
chr11	12154	121540559_121544221	ACTIVE_TSS	GB >= 12 patients
chr11	12159	121591926_121595938	None	GB >= 12 patients
chr11	12161	121610701_121614208	None	GB >= 12 patients
chr11	12179	121798921_121801775	ENHS	GB >= 12 patients
chr11	12180	121798921_121801775	None	GB >= 12 patients
chr11	12183	121836940_121839358	None	GB >= 12 patients
chr11	12230	122309946_122313511	uncategorized	GB >= 12 patients
chr11	12231	122309946_122313511	INACTIVE_TSS	GB >= 12 patients
chr11	12832	128320747_128323271	None	GB >= 12 patients
chr11	13398	133988954_133992805	GBODY	GB >= 12 patients
chr11	13399	133988954_133992805	GBODY	GB >= 12 patients
chr12	7	73514_75251	GBODY	GB >= 12 patients
chr12	171	1714036_1715930	ACTIVE_TSS	GB >= 12 patients
chr12	672	6720617_6724566	ACTIVE_TSS	GB >= 12 patients
chr12	699	6999589_7001138	ACTIVE_TSS	GB >= 12 patients
chr12	700	6999589_7001138	ACTIVE_TSS	GB >= 12 patients
chr12	812	8122368_8124971	GBODY	GB >= 12 patients
chr12	817	8177812_8180351	ACTIVE_TSS	GB >= 12 patients
chr12	818	8177812_8180351	ACTIVE_TSS	GB >= 12 patients
chr12	1030	10305699_10307615	INACTIVE_TSS	GB >= 12 patients
chr12	1132	11323398_11324521,11323494_11324998	None	GB >= 12 patients
chr12	1194	11946107_11948029	None	GB >= 12 patients
chr12	1196	11964471_11968464	uncategorized	GB >= 12 patients
chr12	1201	12014375_12017893	None	GB >= 12 patients
chr12	1325	13253243_13255155	ACTIVE_TSS	GB >= 12 patients
chr12	1440	14409378_14412240	ACTIVE_TSS	GB >= 12 patients
chr12	1441	14409378_14412240	ACTIVE_TSS	GB >= 12 patients
chr12	2626	26266316_26268484	ACTIVE_TSS	GB >= 12 patients
chr12	2637	26379078_26380562	None	GB >= 12 patients
chr12	2638	26379078_26380562	GBODY	GB >= 12 patients
chr12	2696	26961690_26964341	None	GB >= 12 patients
chr12	4960	49607121_49610420	ACTIVE_TSS	GB >= 12 patients
chr12	4961	49607121_49610420	ACTIVE_TSS	GB >= 12 patients
chr12	4962	49625228_49629664	ACTIVE_TSS	GB >= 12 patients
chr12	5020	50201808_50205169	uncategorized	GB >= 12 patients
chr12	5214	52144595_52147366	None	GB >= 12 patients
chr12	5242	52425581_52428094	INACTIVE_TSS	GB >= 12 patients
chr12	5245	52454785_52457686	INACTIVE_TSS	GB >= 12 patients
chr12	5376	53764165_53766369	INACTIVE_TSS	GB >= 12 patients
chr12	5475	54751426_54754012	ACTIVE_TSS	GB >= 12 patients
chr12	5612	56129701_56133407	None	GB >= 12 patients
chr12	5613	56129701_56133407	None	GB >= 12 patients
chr12	5624	56240198_56243479	uncategorized	GB >= 12 patients
chr12	5825	58257269_58260220	ACTIVE_TSS	GB >= 12 patients
chr12	5826	58257269_58260220,58261510_58265392	ACTIVE_TSS	GB >= 12 patients
chr12	5881	58816817_58821026	None	GB >= 12 patients
chr12	5882	58816817_58821026	None	GB >= 12 patients
chr12	6433	64333306_64336562	None	GB >= 12 patients
chr12	6992	69927006_69929874	None	GB >= 12 patients
chr12	7092	70928868_70931114	GBODY	GB >= 12 patients
chr12	7093	70928868_70931114	None	GB >= 12 patients
chr12	9177	91774115_91776649	ACTIVE_TSS	GB >= 12 patients
chr12	10340	103405360_103408616	None	GB >= 12 patients
chr12	10511	105111669_105115548	None	GB >= 12 patients
chr12	10903	109030641_109034262	INACTIVE_TSS	GB >= 12 patients
chr12	11255	112553651_112555639	None	GB >= 12 patients
chr12	11353	113534406_113537171	None	GB >= 12 patients
chr12	12075	120754410_120755618	ACTIVE_TSS	GB >= 12 patients
chr12	12258	122581051_122584571	ACTIVE_TSS	GB >= 12 patients
chr12	12260	122600507_122603256	ACTIVE_TSS	GB >= 12 patients
chr12	12396	123962627_123965754	None	GB >= 12 patients
chr12	12494	124940700_124943387	INACTIVE_TSS	GB >= 12 patients
chr12	12495	124958406_124961059	GBODY	GB >= 12 patients
chr12	12496	124958406_124961059	GBODY	GB >= 12 patients
chr12	12513	125138918_125141334	INACTIVE_TSS	GB >= 12 patients
chr12	12514	125138918_125141334	ACTIVE_TSS	GB >= 12 patients
chr12	12516	125168766_125171114	ACTIVE_TSS	GB >= 12 patients
chr12	12517	125168766_125171114	INACTIVE_TSS	GB >= 12 patients
chr12	12522	125228340_125231665	ACTIVE_TSS	GB >= 12 patients
chr12	12523	125228340_125231665,125238252_125241469	ACTIVE_TSS	GB >= 12 patients
chr12	12524	125238252_125241469	ACTIVE_TSS	GB >= 12 patients
chr12	12533	125330706_125334285	INACTIVE_TSS	GB >= 12 patients
chr12	12541	125411267_125413409	GBODY	GB >= 12 patients
chr12	12542	125422383_125426035	None	GB >= 12 patients
chr12	12884	128849587_128851479	GBODY	GB >= 12 patients
chr12	12885	128849587_128851479	None	GB >= 12 patients
chr12	13050	130500826_130503546	ACTIVE_TSS	GB >= 12 patients
chr13	2742	27428290_27431451	ACTIVE_TSS	GB >= 12 patients
chr13	2743	27428290_27431451	ACTIVE_TSS	GB >= 12 patients
chr13	3096	30968680_30970391	None	GB >= 12 patients
chr13	3097	30968680_30970391	uncategorized	GB >= 12 patients
chr13	3124	31247645_31249062	None	GB >= 12 patients
chr13	3143	31438210_31440458	None	GB >= 12 patients
chr13	3144	31438210_31440458	INACTIVE_TSS	GB >= 12 patients
chr13	3380	33802414_33806620	ACTIVE_TSS	GB >= 12 patients
chr13	3411	34115493_34118748	ACTIVE_TSS	GB >= 12 patients
chr13	4211	42119988_42123223	None	GB >= 12 patients
chr13	4212	42119988_42123223	None	GB >= 12 patients
chr13	4393	43937059_43940021	ACTIVE_TSS	GB >= 12 patients
chr13	4394	43937059_43940021	GBODY	GB >= 12 patients
chr13	4478	44784046_44787071	uncategorized	GB >= 12 patients
chr13	4549	45491082_45494579	ACTIVE_TSS	GB >= 12 patients
chr13	5093	50930764_50934093	GBODY	GB >= 12 patients
chr13	5108	51085652_51088354	None	GB >= 12 patients
chr13	7790	77902304_77905268	GBODY	GB >= 12 patients
chr13	7815	78157104_78159946	uncategorized	GB >= 12 patients
chr13	8050	80509215_80513836	None	GB >= 12 patients
chr13	8051	80509215_80513836	None	GB >= 12 patients
chr13	8070	80705669_80708806	None	GB >= 12 patients
chr13	9520	95200423_95202775	None	GB >= 12 patients
chr13	9561	95618471_95621735	ACTIVE_TSS	GB >= 12 patients
chr13	9562	95618471_95621735	None	GB >= 12 patients
chr13	10207	102075367_102078758	None	GB >= 12 patients
chr13	10714	107143087_107145520	uncategorized	GB >= 12 patients
chr13	11482	114828847_114832935	ACTIVE_TSS	GB >= 12 patients
chr13	11483	114828847_114832935	ACTIVE_TSS	GB >= 12 patients
chr13	11493	114931086_114933508	ACTIVE_TSS	GB >= 12 patients
chr14	2131	21316215_21317957	uncategorized	GB >= 12 patients
chr14	2202	22024668_22026820	ACTIVE_TSS	GB >= 12 patients
chr14	2389	23898904_23902252	None	GB >= 12 patients
chr14	2390	23898904_23902252	ACTIVE_TSS	GB >= 12 patients
chr14	2907	29076530_29079381	INACTIVE_TSS	GB >= 12 patients
chr14	3317	33170927_33173747	ACTIVE_TSS	GB >= 12 patients
chr14	3336	33365403_33367354	None	GB >= 12 patients
chr14	3496	34965212_34967815	GBODY	GB >= 12 patients
chr14	3580	35809861_35812525	None	GB >= 12 patients
chr14	3581	35809861_35812525	None	GB >= 12 patients
chr14	5033	50334283_50335773	ACTIVE_TSS	GB >= 12 patients
chr14	5080	50800700_50804564	None	GB >= 12 patients
chr14	5132	51325517_51327642	None	GB >= 12 patients
chr14	5377	53772303_53775472	GBODY	GB >= 12 patients
chr14	5509	55093106_55096784	None	GB >= 12 patients
chr14	5553	55537653_55540003	None	GB >= 12 patients
chr14	5554	55537653_55540003	None	GB >= 12 patients
chr14	5874	58747168_58749475	None	GB >= 12 patients
chr14	6161	61613379_61616239	None	GB >= 12 patients
chr14	6207	62073877_62077554	None	GB >= 12 patients
chr14	6503	65038305_65041292	None	GB >= 12 patients
chr14	6504	65038305_65041292	None	GB >= 12 patients
chr14	6569	65695122_65698641	None	GB >= 12 patients
chr14	6574	65748214_65751347	None	GB >= 12 patients
chr14	6575	65748214_65751347	None	GB >= 12 patients
chr14	6884	68842632_68845464	ACTIVE_TSS	GB >= 12 patients
chr14	6906	69064541_69066766	None	GB >= 12 patients
chr14	6927	69279979_69284067	INACTIVE_TSS	GB >= 12 patients
chr14	6928	69279979_69284067	ACTIVE_TSS	GB >= 12 patients
chr14	7360	73608385_73611358	None	GB >= 12 patients
chr14	7361	73608385_73611358	ACTIVE_TSS	GB >= 12 patients
chr14	7577	75776150_75779746	ACTIVE_TSS	GB >= 12 patients
chr14	7617	76177394_76180124	ACTIVE_TSS	GB >= 12 patients
chr14	7618	76177394_76180124	ACTIVE_TSS	GB >= 12 patients
chr14	7633	76332808_76336326	None	GB >= 12 patients
chr14	7741	77412791_77415438	ACTIVE_TSS	GB >= 12 patients
chr14	7742	77420911_77424379	ACTIVE_TSS	GB >= 12 patients
chr14	7749	77497234_77501091	INACTIVE_TSS	GB >= 12 patients
chr14	7750	77497234_77501091	INACTIVE_TSS	GB >= 12 patients
chr14	7758	77586207_77588789	ACTIVE_TSS	GB >= 12 patients
chr14	7800	78007392_78010602	None	GB >= 12 patients
chr14	7801	78007392_78010602	INACTIVE_TSS	GB >= 12 patients
chr14	7903	79032096_79033561	GBODY	GB >= 12 patients
chr14	8950	89506172_89508439	ACTIVE_TSS	GB >= 12 patients
chr14	9087	90874687_90876685	INACTIVE_TSS	GB >= 12 patients
chr14	9097	90977760_90981615	uncategorized	GB >= 12 patients
chr14	9098	90977760_90981615	INACTIVE_TSS	GB >= 12 patients
chr14	9101	91011308_91014043	INACTIVE_TSS	GB >= 12 patients
chr14	9122	91224043_91225871	ACTIVE_TSS	GB >= 12 patients
chr14	9348	93485095_93487798,93484922_93487385	None	GB >= 12 patients
chr14	9357	93579780_93583273	GBODY	GB >= 12 patients
chr14	9358	93579780_93583273	ACTIVE_TSS	GB >= 12 patients
chr14	9365	93650416_93652229	None	GB >= 12 patients
chr14	9367	93672698_93674907	GBODY	GB >= 12 patients
chr14	9379	93798232_93800430	None	GB >= 12 patients
chr14	9380	93798232_93800430	None	GB >= 12 patients
chr14	9454	94546099_94548146	None	GB >= 12 patients
chr14	9540	95401869_95404318	None	GB >= 12 patients
chr14	10065	100658510_100660484	ACTIVE_TSS	GB >= 12 patients
chr14	10066	100658510_100660484	INACTIVE_TSS	GB >= 12 patients
chr14	10075	100750809_100752718	None	GB >= 12 patients
chr14	10405	104059514_104062655	ACTIVE_TSS	GB >= 12 patients
chr14	10509	105097832_105101751	ACTIVE_TSS	GB >= 12 patients
chr14	10510	105097832_105101751	ACTIVE_TSS	GB >= 12 patients
chr15	2632	26326803_26329234	ACTIVE_TSS	GB >= 12 patients
chr15	2898	28982268_28984252	INACTIVE_TSS	GB >= 12 patients
chr15	2956	29561123_29563072	None	GB >= 12 patients
chr15	3011	30112901_30115357	INACTIVE_TSS	GB >= 12 patients
chr15	3025	30259970_30262045	ACTIVE_TSS	GB >= 12 patients
chr15	3026	30259970_30262045	None	GB >= 12 patients
chr15	3091	30916280_30918902	ACTIVE_TSS	GB >= 12 patients
chr15	3282	32827529_32829451	None	GB >= 12 patients
chr15	3290	32906000_32908401	INACTIVE_TSS	GB >= 12 patients
chr15	3842	38420640_38424131	None	GB >= 12 patients
chr15	3946	39463734_39466335	None	GB >= 12 patients
chr15	4037	40372796_40375128	None	GB >= 12 patients
chr15	4187	41876956_41878509	None	GB >= 12 patients
chr15	4398	43981438_43982975	ACTIVE_TSS	GB >= 12 patients
chr15	4500	45002374_45005514	None	GB >= 12 patients
chr15	4502	45020167_45022742	None	GB >= 12 patients
chr15	4507	45075950_45077376,45076094_45077374	ACTIVE_TSS	GB >= 12 patients
chr15	4918	49188622_49190730	None	GB >= 12 patients
chr15	4919	49188622_49190730	None	GB >= 12 patients
chr15	4926	49266783_49269758	None	GB >= 12 patients
chr15	5227	52273133_52275134	None	GB >= 12 patients
chr15	6323	63231999_63234371	None	GB >= 12 patients
chr15	6372	63728336_63730401	INACTIVE_TSS	GB >= 12 patients
chr15	6373	63728336_63730401	None	GB >= 12 patients
chr15	6891	68912419_68914444	None	GB >= 12 patients
chr15	6899	68991394_68993865	None	GB >= 12 patients
chr15	7247	72471401_72473652	None	GB >= 12 patients
chr15	7779	77798779_77801572	INACTIVE_TSS	GB >= 12 patients
chr15	7780	77798779_77801572	GBODY	GB >= 12 patients
chr15	8067	80671369_80673954	None	GB >= 12 patients
chr15	8320	83208527_83210257	GBODY	GB >= 12 patients
chr15	8321	83208527_83210257	GBODY	GB >= 12 patients
chr15	8546	85469686_85471856	ACTIVE_TSS	GB >= 12 patients
chr15	8547	85469686_85471856	ACTIVE_TSS	GB >= 12 patients
chr15	8745	87458678_87461332	ACTIVE_TSS	GB >= 12 patients
chr15	8746	87458678_87461332	GBODY	GB >= 12 patients
chr15	9071	90716452_90719656	ACTIVE_TSS	GB >= 12 patients
chr15	9120	91208193_91209253	ACTIVE_TSS	GB >= 12 patients
chr15	9325	93256795_93258616	INACTIVE_TSS	GB >= 12 patients
chr15	9337	93373183_93377523	ACTIVE_TSS	GB >= 12 patients
chr15	9939	99394225_99397789	ACTIVE_TSS	GB >= 12 patients
chr15	9960	99601698_99603483	ACTIVE_TSS	GB >= 12 patients
chr15	9966	99662557_99666362	INACTIVE_TSS	GB >= 12 patients
chr15	9970	99708552_99711460	None	GB >= 12 patients
chr15	9971	99708552_99711460	uncategorized	GB >= 12 patients
chr16	45	451039_452774	ACTIVE_TSS	GB >= 12 patients
chr16	47	473775_477081	INACTIVE_TSS	GB >= 12 patients
chr16	57	576216_578674	None	GB >= 12 patients
chr16	85	856666_858953	ACTIVE_TSS	GB >= 12 patients
chr16	106	1068477_1070717	ACTIVE_TSS	GB >= 12 patients
chr16	107	1068477_1070717	ACTIVE_TSS	GB >= 12 patients
chr16	274	2740826_2744050	ACTIVE_TSS	GB >= 12 patients
chr16	295	2953211_2955658	ACTIVE_TSS	GB >= 12 patients
chr16	446	4464934_4467255	GBODY	GB >= 12 patients
chr16	447	4474766_4476597	INACTIVE_TSS	GB >= 12 patients
chr16	1092	10920802_10924210	None	GB >= 12 patients
chr16	1173	11733448_11735645	INACTIVE_TSS	GB >= 12 patients
chr16	1437	14378801_14380652	ACTIVE_TSS	GB >= 12 patients
chr16	1438	14378801_14380652	GBODY	GB >= 12 patients
chr16	1472	14723322_14724790	INACTIVE_TSS	GB >= 12 patients
chr16	1500	15004334_15007119	None	GB >= 12 patients
chr16	1506	15068230_15069948	None	GB >= 12 patients
chr16	1518	15187278_15189013	ACTIVE_TSS	GB >= 12 patients
chr16	1552	15527385_15529995	None	GB >= 12 patients
chr16	1573	15736221_15738396	None	GB >= 12 patients
chr16	1598	15981649_15983140	ACTIVE_TSS	GB >= 12 patients
chr16	1640	16402983_16405903	None	GB >= 12 patients
chr16	1976	19767687_19770768	None	GB >= 12 patients
chr16	1977	19767687_19770768	None	GB >= 12 patients
chr16	2220	22200817_22204505	ACTIVE_TSS	GB >= 12 patients
chr16	2341	23418331_23421469	ACTIVE_TSS	GB >= 12 patients
chr16	2342	23418331_23421469	ACTIVE_TSS	GB >= 12 patients
chr16	2814	28146913_28149241	None	GB >= 12 patients
chr16	3041	30410338_30412802	ACTIVE_TSS	GB >= 12 patients
chr16	3064	30644711_30646747	ACTIVE_TSS	GB >= 12 patients
chr16	3081	30816316_30818657	INACTIVE_TSS	GB >= 12 patients
chr16	3091	30912915_30914731	INACTIVE_TSS	GB >= 12 patients
chr16	5613	56135450_56137146	None	GB >= 12 patients
chr16	5733	57332767_57335376	INACTIVE_TSS	GB >= 12 patients
chr16	6755	67554796_67556104	ACTIVE_TSS	GB >= 12 patients
chr16	6922	69220313_69222327	None	GB >= 12 patients
chr16	7336	73362124_73365215	None	GB >= 12 patients
chr16	8096	80965102_80967109	None	GB >= 12 patients
chr16	8438	84389079_84392037	None	GB >= 12 patients
chr16	8439	84389079_84392037	None	GB >= 12 patients
chr16	8531	85318468_85321917	ACTIVE_TSS	GB >= 12 patients
chr16	8532	85318468_85321917	ACTIVE_TSS	GB >= 12 patients
chr16	8788	87880444_87882927	INACTIVE_TSS	GB >= 12 patients
chr16	8844	88441137_88444544	ACTIVE_TSS	GB >= 12 patients
chr16	8859	88599038_88601812	ACTIVE_TSS	GB >= 12 patients
chr16	8860	88599038_88601812	ACTIVE_TSS	GB >= 12 patients
chr16	8930	89306497_89308713	ACTIVE_TSS	GB >= 12 patients
chr17	89	899691_900889	ACTIVE_TSS	GB >= 12 patients
chr17	90	899691_900889	ACTIVE_TSS	GB >= 12 patients
chr17	130	1301863_1304140	None	GB >= 12 patients
chr17	153	1530405_1533380	None	GB >= 12 patients
chr17	158	1586896_1589030	None	GB >= 12 patients
chr17	161	1619799_1621624	ACTIVE_TSS	GB >= 12 patients
chr17	162	1619799_1621624	None	GB >= 12 patients
chr17	248	2482850_2485245	uncategorized	GB >= 12 patients
chr17	295	2951247_2953142	ACTIVE_TSS	GB >= 12 patients
chr17	542	5429244_5431973	ACTIVE_TSS	GB >= 12 patients
chr17	543	5429244_5431973	None	GB >= 12 patients
[truncated: 1,053 more rows]

## Sheet: 3A
GENES																ENHANCERS
x patients		H3K27ac		x patients		H3K4me3		x patients		ATACseq		x patients		RNAseq		x patients		H3K27ac		x patients		ATACseq
percent	counts	percent	counts	percent	counts	percent	counts	percent	counts	percent	counts	percent	counts	percent	counts	percent	counts	percent	counts	percent	counts	percent	counts
6.25	1	10.6109	2225	4.16667	1	6.08273	1466	12.5	1	14.841	5410	3.0303	1	9.40734	2454	6.25	1	53.8035	23984	12.5	1	80.4928	967186
12.5	2	5.84196	1225	8.33333	2	1.92938	465	25	2	8.55074	3117	6.06061	2	4.79184	1250	12.5	2	14.5793	6499	25	2	9.55458	114806
18.75	3	4.41127	925	12.5	3	1.45222	350	37.5	3	6.67435	2433	9.09091	3	3.23929	845	18.75	3	7.88748	3516	37.5	3	3.88355	46664
25	4	3.47656	729	16.6667	4	1.0373	250	50	4	7.65643	2791	12.1212	4	2.34225	611	25	4	5.532	2466	50	4	2.92406	35135
31.25	5	3.54333	743	20.8333	5	1.00826	243	62.5	5	7.69758	2806	15.1515	5	1.7749	463	31.25	5	4.14788	1849	62.5	5	1.50885	18130
37.5	6	2.83752	595	25	6	0.929422	224	75	6	8.3642	3049	18.1818	6	1.37238	358	37.5	6	3.14063	1400	75	6	0.847217	10180
43.75	7	2.83752	595	29.1667	7	1.05805	255	87.5	7	14.9535	5451	21.2121	7	1.24588	325	43.75	7	2.38464	1063	87.5	7	0.51116	6142
50	8	2.87091	602	33.3333	8	1.04145	251	100	8	31.2622	11396	24.2424	8	1.15771	302	50	8	1.78567	796	100	8	0.277801	3338
56.25	9	2.87091	602	37.5	9	1.02485	247					27.2727	9	1.04654	273	56.25	9	1.4918	665
62.5	10	3.22381	676	41.6667	10	1.07879	260					30.303	10	0.989036	258	62.5	10	1.30561	582
68.75	11	3.64824	765	45.8333	11	1.04975	253					33.3333	11	0.9162	239	68.75	11	0.946677	422
75	12	4.05837	851	50	12	1.01241	244					36.3636	12	0.977536	255	75	12	0.886107	395
81.25	13	4.69741	985	54.1667	13	1.04975	253					39.3939	13	0.893199	233	81.25	13	0.634857	283
87.5	14	6.42854	1348	58.3333	14	1.09539	264					42.4242	14	0.847198	221	87.5	14	0.518204	231
93.75	15	9.75726	2046	62.5	15	1.00411	242					45.4545	15	0.774362	202	93.75	15	0.459878	205
100	16	28.8855	6057	66.6667	16	1.20742	291					48.4848	16	0.755194	197	100	16	0.495771	221
				70.8333	17	1.5435	372					51.5152	17	0.674691	176
				75	18	1.63479	394					54.5455	18	0.843364	220
				79.1667	19	2.00407	483					57.5758	19	0.747527	195
				83.3333	20	2.45633	592					60.6061	20	0.831864	217
				87.5	21	3.56417	859					63.6364	21	0.885532	231
				91.6667	22	6.71341	1618					66.6667	22	0.985203	257
				95.8333	23	12.4559	3002					69.697	23	0.858698	224
				100	24	46.5665	11223					72.7273	24	0.881699	230
												75.7576	25	0.977536	255
												78.7879	26	0.977536	255
												81.8182	27	1.23438	322
												84.8485	28	1.40688	367
												87.8788	29	1.52189	397
												90.9091	30	2.12758	555
												93.9394	31	3.17795	829
												96.9697	32	8.92433	2328
												100	33	40.4125	10542

## Sheet: 3B
Type of regulatory regions in gliomas	Reference dataset	Intersection size / glioma-derived regions size
Common promoters	EGAR00001483124_control_S1_BA9 (normal brain)	0.2918
Common promoters	EGAR00001483132_control_S4_BA9 (normal brain)	0.5321
Common promoters	EGAR00001483154_control_S13_BA9 (normal brain)	0.5586
Common promoters	EGAR00001483164_control_S19_BA41_42_22 (normal brain)	0.4936
Common promoters	EGAR00001483232_control_S45_BA41_42_22 (normal brain)	0.4447
Common promoters	EGAR00001483238_control_S47_BA41_42_22 (normal brain)	0.4766
Common promoters	EGAR00001483243_control_S49_BA41_42_22 (normal brain)	0.5249
Common promoters	EGAR00001483251_control_S52_BA9 (normal brain)	0.4576
Common promoters	EGAR00001483296_control_S69_BA9 (normal brain)	0.3529
Common promoters	EGAR00001483301_control_S71_BA9 (normal brain)	0.503
Common promoters	EGAR00001483307_control_S74_BA9 (normal brain)	0.4031
Common promoters	EGAR00001483314_control_S77_BA9 (normal brain)	0.4122
Common promoters	EGAR00001483340_control_S87_CB (normal brain)	0.4832
Common promoters	EGAR00001483352_control_S93_VERMIS (normal brain)	0.3045
Variable promoters	EGAR00001483124_control_S1_BA9 (normal brain)	0.0459
Variable promoters	EGAR00001483132_control_S4_BA9 (normal brain)	0.1361
Variable promoters	EGAR00001483154_control_S13_BA9 (normal brain)	0.1685
Variable promoters	EGAR00001483164_control_S19_BA41_42_22 (normal brain)	0.153
Variable promoters	EGAR00001483232_control_S45_BA41_42_22 (normal brain)	0.1021
Variable promoters	EGAR00001483238_control_S47_BA41_42_22 (normal brain)	0.1131
Variable promoters	EGAR00001483243_control_S49_BA41_42_22 (normal brain)	0.1688
Variable promoters	EGAR00001483251_control_S52_BA9 (normal brain)	0.1118
Variable promoters	EGAR00001483296_control_S69_BA9 (normal brain)	0.0527
Variable promoters	EGAR00001483301_control_S71_BA9 (normal brain)	0.1043
Variable promoters	EGAR00001483307_control_S74_BA9 (normal brain)	0.0615
Variable promoters	EGAR00001483314_control_S77_BA9 (normal brain)	0.0735
Variable promoters	EGAR00001483340_control_S87_CB (normal brain)	0.1088
Variable promoters	EGAR00001483352_control_S93_VERMIS (normal brain)	0.0426
Common enhancers	EGAR00001483124_control_S1_BA9 (normal brain)	0.093
Common enhancers	EGAR00001483132_control_S4_BA9 (normal brain)	0.1574
Common enhancers	EGAR00001483154_control_S13_BA9 (normal brain)	0.214
Common enhancers	EGAR00001483164_control_S19_BA41_42_22 (normal brain)	0.1934
Common enhancers	EGAR00001483232_control_S45_BA41_42_22 (normal brain)	0.151
Common enhancers	EGAR00001483238_control_S47_BA41_42_22 (normal brain)	0.1766
Common enhancers	EGAR00001483243_control_S49_BA41_42_22 (normal brain)	0.2288
Common enhancers	EGAR00001483251_control_S52_BA9 (normal brain)	0.156
Common enhancers	EGAR00001483296_control_S69_BA9 (normal brain)	0.0928
Common enhancers	EGAR00001483301_control_S71_BA9 (normal brain)	0.1449
Common enhancers	EGAR00001483307_control_S74_BA9 (normal brain)	0.1181
Common enhancers	EGAR00001483314_control_S77_BA9 (normal brain)	0.1367
Common enhancers	EGAR00001483340_control_S87_CB (normal brain)	0.1132
Common enhancers	EGAR00001483352_control_S93_VERMIS (normal brain)	0.034
Variable enhancers	EGAR00001483124_control_S1_BA9 (normal brain)	0.0588
Variable enhancers	EGAR00001483132_control_S4_BA9 (normal brain)	0.1053
Variable enhancers	EGAR00001483154_control_S13_BA9 (normal brain)	0.1452
Variable enhancers	EGAR00001483164_control_S19_BA41_42_22 (normal brain)	0.1394
Variable enhancers	EGAR00001483232_control_S45_BA41_42_22 (normal brain)	0.1023
Variable enhancers	EGAR00001483238_control_S47_BA41_42_22 (normal brain)	0.1297
Variable enhancers	EGAR00001483243_control_S49_BA41_42_22 (normal brain)	0.1677
Variable enhancers	EGAR00001483251_control_S52_BA9 (normal brain)	0.108
Variable enhancers	EGAR00001483296_control_S69_BA9 (normal brain)	0.0592
Variable enhancers	EGAR00001483301_control_S71_BA9 (normal brain)	0.0947
Variable enhancers	EGAR00001483307_control_S74_BA9 (normal brain)	0.0759
Variable enhancers	EGAR00001483314_control_S77_BA9 (normal brain)	0.088
Variable enhancers	EGAR00001483340_control_S87_CB (normal brain)	0.078
Variable enhancers	EGAR00001483352_control_S93_VERMIS (normal brain)	0.0235
Common promoters	Hsmm (ENCODE cell line)	0.2303
Common promoters	Nhlf (ENCODE cell line)	0.275
Common promoters	Nhek (ENCODE cell line)	0.3509
Common promoters	K562 (ENCODE cell line)	0.3581
Common promoters	Huvec (ENCODE cell line)	0.3578
Variable promoters	Hsmm (ENCODE cell line)	0.0615
Variable promoters	Nhlf (ENCODE cell line)	0.06155
Variable promoters	Nhek (ENCODE cell line)	0.084
Variable promoters	K562 (ENCODE cell line)	0.0756
Variable promoters	Huvec (ENCODE cell line)	0.0995
Common enhancers	Hsmm (ENCODE cell line)	0.0925
Common enhancers	Nhlf (ENCODE cell line)	0.0624
Common enhancers	Nhek (ENCODE cell line)	0.0649
Common enhancers	K562 (ENCODE cell line)	0.0345
Common enhancers	Huvec (ENCODE cell line)	0.1051
Variable enhancers	Hsmm (ENCODE cell line)	0.0794
Variable enhancers	Nhlf (ENCODE cell line)	0.0502
Variable enhancers	Nhek (ENCODE cell line)	0.0586
Variable enhancers	K562 (ENCODE cell line)	0.0285
Variable enhancers	Huvec (ENCODE cell line)	0.0903

## Sheet: 3C
	DA01	DA02	DA03	DA04	DA05	DA06	DA07	GB01	GB02	GB03	GB04	GB05	GB06	GB07	GB08	GB09	GB10	GB12	GB13	GB14	GB15	NB1	NB2	NB3	NB5	PA01	PA02	PA03	PA04	PA05	PA06	PA07	PA08	PA09	PA10	PA11	PG11
ENSG00000000460	2.13033	1.85733	2.17026	2.12057	2.18752	2.233	1.77085	2.33646	2.27875	1.89209	1.93952	2.01284	1.88081	2.27184	1.74036	1.07918	1.93952	2.20952	1.92942	2.22789	1.94939	1.50515	2.04532	1.99564	1.5563	2.04532	2.17026	2.35411	2.07555	2.24304	2.1959	2.08279	2.24551	2.28556	1.9345	1.88081	2.45025
ENSG00000000971	2.0569	2.58433	2.26007	2.27875	1.83251	2.05308	1.57978	2.0607	2.30963	1.43136	1.57978	2.15229	2.935	1.96379	1.6902	1.36173	2.22272	2.33041	1.57978	2.67669	1.78533	2.03342	2.26482	2.32634	1.89763	2.45788	2.64345	2.55145	2.24797	2.48001	2.52634	2.7767	2.74586	3.17173	2.4133	2.45637	1.82607
ENSG00000001167	2.43775	2.42975	2.37291	2.33646	2.55991	2.43136	1.98677	2.45484	2.8055	2.18752	2.09691	2.37475	2.25768	2.233	1.51851	1.43136	2.34439	2.42325	2.08279	2.12057	2.16137	2	2.5966	2.49693	2.07188	2.47422	2.5611	2.52114	2.55267	2.58659	2.67852	2.37475	2.53529	2.57864	2.12385	2.29885	2.94596
ENSG00000001461	2.30963	2.58433	2.94792	2.9722	2.39445	2.82866	2.48144	3.16107	3.75182	2.48001	2.74819	2.88024	2.70501	2.40824	2.31175	1.68124	2.87737	2.41996	2.1038	2.15229	2.45179	3.13893	3.47784	3.43696	3.06108	3.21775	3.21801	3.18498	3.19976	3.25358	3.11494	3.1271	3.28601	3.13258	2.97818	2.98498	2.85065
ENSG00000001561	2.26482	2.14613	2.0569	2.41996	2.57519	2.25527	2.14301	2.21484	3.19838	2.43297	1.98227	1.92942	2.31806	2.63246	0.90309	1.38021	2.5611	1.87506	1.81291	1.51851	2.0569	1.96379	2.47422	2.40483	2.1271	2.36736	2.61384	2.7007	2.48996	2.65128	2.78247	2.15836	2.68842	2.61172	2.28556	2.21748	2.13033
ENSG00000001617	1.25527	1.4624	1.59106	1.86923	1.32222	1.51851	0.954243	2.00432	1.80618	1.27875	1.57978	1.8451	1.59106	1.70757	1.77815	0.778151	1.8451	2.37658	1.6902	2.23045	1.34242	2.69984	1.38021	1.66276	2.07918	1.89209	1.5682	1.51851	1.43136	1.97772	1.89209	1.90849	1.64345	2.0569	1.5563	1.38021	3.21801
ENSG00000001626	0.477121	#NAME?	0.69897	0.60206	0.69897	1.23045	0.69897	0.69897	2.02119	#NAME?	0.30103	0.30103	0.90309	#NAME?	1.04139	#NAME?	#NAME?	0.30103	0	#NAME?	0	1.23045	2.06819	1.79934	1.20412	0.477121	#NAME?	0.60206	0.90309	1.07918	0.30103	0	0.90309	#NAME?	0.30103	0	#NAME?
ENSG00000001629	3.14737	2.617	2.93551	3.05843	3.07078	3.00087	2.67669	3.0607	3.54407	2.83632	2.95182	2.99564	3.16465	2.78176	2.19033	2.04922	2.70501	3.0693	2.85673	2.75815	2.65225	2.36736	3.07041	2.88252	2.54158	3.03262	3.11461	3.077	3.17085	3.1245	2.98227	2.96802	3.21112	3.09167	2.72591	2.87216	2.98046
ENSG00000002549	2.84323	3.16316	3.1176	3.01115	2.43616	3.04805	2.56348	3.35295	3.13162	3.20817	2.57634	2.94002	3.1807	3.08493	2.65896	2.15229	3.25285	3.2079	2.94694	2.89042	3.26126	2.42488	2.96237	2.82995	2.23553	3.05881	3.30406	3.02572	3.10721	3.02572	3.02612	3.16435	2.94399	3.99405	2.72509	2.9489	2.94448
ENSG00000002586	3.13418	3.1486	3.74028	3.5977	2.82866	3.91413	3.1038	3.30942	3.06408	3.13098	2.58995	3.68975	3.63889	3.77048	2.62014	2.1038	3.27091	3.42749	2.77379	3.031	3.04297	2.734	3.59868	3.50051	2.35025	3.71458	3.76834	3.33001	3.63347	3.52943	3.28623	3.57089	3.4304	3.84323	3.44623	3.45984	3.71925
ENSG00000002746	1.47712	1.41497	1.77085	1.77085	2.55991	1.85733	1.27875	2.18752	1.97772	1.23045	1.95424	1.30103	1.44716	1.59106	2.04139	0	0.30103	2.02531	1.5563	1.61278	0.30103	2.79169	1.90849	1.20412	2.5966	2.77379	2.86034	2.38202	2.68395	2.57054	2.716	2.50106	2.94596	2.37475	2.48714	2.66276	2.78675
ENSG00000002834	3.12189	3.41027	3.26102	3.1089	3.17026	3.36903	2.66839	3.33945	3.29667	3.05614	2.95279	2.993	3.19396	3.11992	2.2878	2.11727	3.17464	3.1532	2.77743	2.90902	3.12385	3.10175	3.0216	3.1245	2.95472	3.25066	3.43265	3.21378	3.33945	3.276	3.24601	3.39322	3.38507	3.55558	3.08778	3.1245	3.28735
ENSG00000002919	2.22531	2.38382	2.38202	2.4216	2.27875	2.51055	2.04532	2.48001	2.65706	2.20683	1.98677	2.23045	2.26245	2.42488	2.16732	1.27875	2.30535	2.23805	2.02938	2.35603	2.31597	2.38382	2.52244	2.56703	2.24304	2.38739	2.44871	2.37291	2.42975	2.47857	2.45179	2.50106	2.49276	2.84323	2.07188	2.19312	2.33846
ENSG00000002933	2.54654	2.83885	2.72016	2.72673	1.74819	2.69723	2.07188	2.91222	2.69197	2.79657	1.63347	2.42975	3.02449	2.45637	2.11727	1.47712	2.81358	2.68574	2.45025	2.549	2.3784	1.90309	2.83948	2.96473	2.08279	3.10823	3.20656	2.8202	3.17609	2.86747	3.31027	3.15564	3.08529	3.32428	2.64048	2.83442	1.43136
ENSG00000003400	2.03743	2.62221	2.15836	2.08636	1.81954	1.90309	1.47712	2.32015	2.31175	2.1038	1.30103	1.81954	1.6721	1.88649	1.5682	0.845098	2.27184	2.02119	1.63347	1.85126	2.13033	1.8451	2.02531	2.30963	1.61278	2.15229	2.19033	2.37291	2.28556	2.38202	2.23805	2.44716	2.24055	2.69548	2.02531	1.9345	1.65321
ENSG00000003402	2.95424	3.40157	2.94547	2.8791	2.93601	2.8791	2.42325	2.94645	3.41027	2.82737	2.549	2.95376	2.98453	2.91698	2.57054	2.09342	3.0406	2.97451	2.58092	2.82802	3.21722	2.74974	3.06183	3.14953	2.73957	3.04179	3.07151	3.3075	2.99564	3.2033	2.97128	3.06483	3.12057	3.2737	2.90255	2.91062	3.30103
ENSG00000003509	2.17026	2.09691	2.20952	2.2014	2.08279	2.14613	1.69897	2.01703	2.32015	1.79239	1.89209	2.09691	2.02938	2.22531	2.04922	1.32222	1.94448	2.24055	1.85733	2.06819	2.14613	2.17026	2.21219	2.08636	2.01284	2.2014	2.29003	2.38021	2.10721	2.19312	2.13033	2.04532	2.23805	2.21484	2.13033	2.04139	2.20952
ENSG00000003756	3.70389	3.17173	3.61098	3.39915	3.66605	3.62086	2.94399	3.25696	3.63629	3.02202	2.92788	3.43056	3.39445	3.50596	2.9345	2.07918	3.0693	3.47799	3.24254	3.26387	3.11561	3.45102	3.64943	3.64217	3.31387	3.40603	3.50243	3.58917	3.38739	3.55485	3.45117	3.41128	3.53945	3.46285	3.33506	3.3296	3.69338
ENSG00000003989	2.07918	1.716	1.83885	2.11727	2.26007	2.86273	1.77085	1.69897	2.27184	1.07918	1.50515	1.70757	3.03222	2.03743	1.41497	0	1.53148	1.88081	1.38021	1.5682	0	2.37291	2.56229	2.23805	2.13354	2.43457	1.99564	2.08991	2.37291	2.22531	2.08991	1.95424	2.1959	2.20952	0.90309	1.54407	2.37475
ENSG00000004059	3.01912	2.85612	3.13545	3.1209	2.91434	3.22789	2.54531	3.24254	3.03222	2.80889	2.65801	3.06781	3.05423	2.99034	3.11394	2.00432	2.84323	3.17493	2.78888	3.10106	2.88536	3.47986	3.21906	3.07445	3.33626	3.19089	3.26007	3.09096	3.10653	3.0667	3.1345	3.233	3.10312	3.19866	2.92273	2.93601	3.07188
ENSG00000004139	2.8848	2.32634	2.96095	2.72754	2.96848	2.93197	2.16137	2.72835	2.76492	2.26007	2.46687	2.62941	2.64246	2.68842	1.97313	1.50515	2.21748	2.78032	2.4183	2.59106	2.36549	2.70927	2.79099	2.76042	2.62014	2.86629	2.91009	2.76641	2.85794	2.77232	2.51455	2.79379	3.00647	2.72997	2.57749	2.71265	2.0086
ENSG00000004468	2.58546	2.83948	2.61909	2.81624	2.13354	2.83885	2.20952	1.88081	2.11727	1.34242	1.44716	2.60638	2.57054	2.43616	1.23045	0.477121	1.62325	2.11059	1.51851	1.76343	2.36549	1.59106	2.5563	2.41664	1.32222	2.40654	2.26007	2.233	2.7007	2.26007	1.83251	2.63849	2.17319	2.55267	1.6902	2.32428	2.07188
ENSG00000004478	2.83822	2.69461	2.96095	2.86864	2.94101	3.2014	2.48996	3.56855	3.13322	2.77743	2.57519	2.88081	2.79934	2.81823	2.57749	1.91908	2.70157	2.92686	2.60638	2.78958	2.716	3.30942	3.1427	3.21192	3.23019	2.87332	2.98408	2.99607	2.88986	2.91169	2.96988	2.94201	2.98272	2.90902	2.4456	2.65706	2.97035
ENSG00000004487	3.00817	2.5832	3.07151	2.89982	2.80003	3.04415	2.4456	3.0026	2.82151	2.45939	2.81823	2.75587	2.82672	2.95328	2.26951	1.81954	2.52244	3.00389	2.72016	2.74429	2.43297	2.93802	2.81954	2.82737	2.77887	2.82413	2.93044	2.7796	2.86153	2.83759	2.80414	2.84011	3.03941	2.86273	2.75891	2.72835	3.38166
ENSG00000004534	3.63498	3.16495	3.39076	3.30081	3.41196	3.60821	2.79657	3.14239	3.43664	2.84261	3.01912	3.41863	3.51108	3.2667	3.16938	2.15836	3.04021	3.46761	3.17464	3.11826	3.14082	3.30428	3.32366	3.4936	3.12057	3.18099	3.35005	3.50338	3.16732	3.44483	3.39199	3.20602	3.30535	3.30233	3.14799	3.15045	3.63789
ENSG00000004766	2.69108	2.22789	2.18469	2.53908	2.56467	2.36736	2.06819	2.41996	2.69285	2.19033	1.99564	2.45484	2.61384	2.27875	1.6721	1.59106	2.25285	2.49969	2.16435	2.44404	2.233	2.35984	2.16732	2.18184	2.37658	2.35218	2.4216	2.60853	2.28556	2.38561	2.38202	2.24797	2.48144	2.4456	2.01703	2.17898	2.32015
ENSG00000004777	2.75891	1.97313	3.04999	2.90741	3.02531	2.92686	2.23045	2.98408	3.05077	2.14613	2.69108	2.71933	2.54654	2.76118	1.65321	1.20412	2.26245	3.03503	2.55267	2.50243	2.13033	2.98453	3.21854	3.22814	2.83885	2.94201	2.90956	2.7364	3.01536	2.8651	2.77597	2.66932	3.02531	2.50106	2.80003	2.70757	3.19976
ENSG00000004866	2.66652	2.07918	2.77525	2.5611	2.47712	2.68931	2.03342	2.55509	2.45179	1.99123	2.1271	2.61909	2.76042	2.60853	2.03342	1.4624	2.1038	2.58771	2.25285	2.29667	2.0607	2.44091	2.54158	2.33646	2.37107	2.52634	2.57171	2.5611	2.56703	2.45025	2.58995	2.54158	2.57634	2.56937	2.40993	2.44871	2.4843
ENSG00000004961	1.89763	2.11059	1.93952	2.12385	1.85733	1.94448	1.59106	2.21748	2.21748	2.0086	1.77815	1.97313	1.99123	2.16137	1.78533	1.25527	2.12385	1.97772	1.73239	1.99123	2.03342	2.02531	1.93952	1.83251	2.01703	2.08991	2.32015	2.05308	2.11394	2.1271	2.1038	2.20683	2.17026	2.20412	1.85126	1.91381	2.16435
ENSG00000005007	2.96237	3.05115	3.24601	3.11294	2.95617	3.2833	2.617	3.17898	3.26055	2.85491	2.59106	3.1452	3.01578	3.04376	2.13354	1.90309	2.89432	3.031	2.69636	2.90363	2.80956	3.18213	3.22583	3.19033	2.98989	3.18554	3.30125	3.1038	3.2071	3.11193	3.08243	3.07591	3.29667	3.33526	2.86688	2.87157	3.42943
ENSG00000005022	3.23779	3.26411	3.08955	3.32222	3.27944	3.31744	2.91751	3.45803	3.27462	3.05994	2.91275	3.15351	3.25551	3.16967	3.28803	2.25285	3.06744	3.00518	2.76193	3.0013	3.11261	3.33786	3.19257	3.11294	3.04297	3.37144	3.3831	3.10789	3.37566	3.27439	3.37236	3.41128	3.27738	3.38112	3.07846	3.10346	3.2982
ENSG00000005059	1.77815	2.48714	2.13033	2.11727	1.27875	1.79934	1.53148	2.47129	2.23553	2.42975	1.34242	2.31597	2.47857	2.17319	1.86332	1.66276	2.5172	2.58995	2.26007	2.39967	2.58659	0.778151	2.09342	2.22272	1.4624	2.3075	2.62428	2.24304	2.27416	2.32428	2.25768	2.38917	2.27416	2.68574	2.26245	2	2.63448
ENSG00000005156	2.57054	2.26007	2.48144	2.37475	2.64933	2.60746	1.95424	2.50106	2.59106	2.17898	2.40993	2.4216	2.50106	2.4456	1.92428	1.41497	2.17026	2.63144	2.31175	2.38561	2.1959	2.51322	2.45939	2.50651	2.33041	2.47422	2.58659	2.49831	2.38021	2.46835	2.39794	2.33445	2.60853	2.49969	2.26482	2.29667	3.00903
ENSG00000005187	1.14613	1.63347	1.20412	0.60206	0.60206	1	0.30103	0.845098	1.38021	0.69897	0.69897	0.90309	1.07918	0.69897	1.47712	0	1.23045	0.60206	0.60206	0.90309	1.20412	0.60206	1.04139	0.60206	0.954243	1.17609	1.04139	1.27875	1	0.845098	1.11394	1.20412	0.845098	1.20412	0.90309	1.07918	1.23045
ENSG00000005189	1.70757	1.14613	1.51851	1.91908	1.95904	1.79934	1.14613	2.16732	1.30103	1.20412	1.43136	1.36173	1.43136	1.91908	1.44716	0.778151	1.44716	2.04139	1.62325	1.5682	1.69897	1.6902	1.64345	1.57978	1.54407	1.64345	1.66276	1.64345	1.92942	1.60206	1.81291	1.59106	1.90849	1.62325	1.49136	1.74819	2.33041
ENSG00000005206	3.08884	2.53782	3.18355	3.24204	3.11261	3.30984	2.4624	2.85552	3.09691	2.46982	2.61384	3.2737	3.14333	3.02735	2.32838	1.9345	2.48714	3.26951	2.76716	3.06221	2.72673	3.2938	3.233	3.21617	3.05994	3.21801	3.15137	3.12057	3.08955	3.05154	3.08135	3.00173	3.22115	2.96379	2.86392	2.91803	3.27045
ENSG00000005249	1.90849	1.89763	1.49136	2.08991	2.36173	1.83251	1.6721	2.37107	2.28103	1.4624	2.31806	1.81954	2.49693	1.80618	1.25527	1.07918	1.69897	2.1271	1.96848	1.90849	2.11727	2.4843	1.94939	1.6721	2.66087	1.97772	2.08636	2.16732	2.17898	2.06446	2.0086	2.00432	2.13672	1.96379	1.81291	1.89209	3.17056
ENSG00000005302	2.56348	2.90091	2.60206	2.5172	2.43775	2.68124	2.17319	2.65514	2.75967	2.38382	2.26482	2.42975	2.52504	2.52504	2.20683	1.32222	2.45637	2.54777	2.22011	2.4014	2.44404	2.48287	2.54158	2.65225	2.50106	2.57978	2.68034	2.7839	2.66558	2.71181	2.51055	2.58659	2.59988	2.8651	2.40824	2.46538	2.54158
ENSG00000005448	2.12385	1.99123	2.4014	2.24055	2.38917	2.27646	1.83885	2.24797	2.10721	1.97313	2.11394	2.04532	2.45484	2.5977	2.24055	1.36173	1.8451	2.33846	2	2.33445	2.62839	2.73719	2.32428	2.23553	2.51322	2.09691	2.02938	2.22011	2.11727	2.10721	2.25042	2.27646	2.0607	2.33041	2.13672	1.93952	2.56585
ENSG00000005469	2.42488	1.95424	2.1271	2.70329	2.17319	2.36549	1.85126	2.26951	2.34242	2.21748	1.8451	2.62428	2.78462	2.20952	1.51851	1.57978	2.1271	2.39967	2.13672	2.67578	2.13354	1.89209	2.17898	1.95904	1.94448	2.19866	2.27416	2.41497	2.18469	2.2014	2.09691	2.24055	2.2878	2.36736	2.06446	2.0086	2.04922
ENSG00000005483	3.15229	3.20493	3.01452	2.8451	3.19005	2.91062	2.48996	3.04689	3.43377	2.69636	2.7679	2.85854	2.87679	2.91908	3.22583	2.16732	2.75435	3.14301	2.88593	3.041	2.93752	2.70501	2.96708	2.93601	2.74351	3.02325	3.09691	3.10924	3.0835	3.07555	3.05614	2.89321	3.23249	3.08884	2.81358	2.93651	3.18441
ENSG00000005486	3.04297	2.54777	3.20167	3.25382	2.96661	3.32035	2.61278	3.05576	3.14644	2.84136	2.63043	3.29601	3.41697	3.07041	2.48001	2.0569	2.77379	3.16524	2.74115	3.22531	2.66839	3.60574	3.42959	3.18724	3.61731	3.40654	3.45393	3.13956	3.3092	3.13799	3.39985	3.3543	3.32797	3.35334	3.05576	3.08422	3.28668
ENSG00000005513	4.0117	2.28103	3.97497	3.29513	4.26762	3.89927	3.30707	3.77568	3.74904	2.60746	2.87967	3.22063	2.69373	3.60498	3.03181	2.02531	2.3075	3.34518	3.06446	2.90849	1.20412	3.16909	3.88429	3.86326	3.03583	3.82341	3.85715	3.05423	3.77166	3.57043	3.2465	3.61888	4.26202	3.28375	3.25503	3.5412	3.81631
ENSG00000005844	2.55388	3.29907	2.71012	2.13988	1.5682	2.62941	1.92428	2.89209	2.83569	2.39445	1.4624	2.25285	1.82607	2.40993	1.98677	1.20412	2.51851	2.47857	2.11727	2.13988	2.68305	1.47712	1.79934	2.77452	1.4624	2.63448	2.7364	2.76418	2.96708	2.65896	2.41497	2.98137	2.65896	3.31702	2.34439	2.35025	1.73239
ENSG00000005882	2.47422	2.33244	2.77159	2.74273	2.83569	2.90309	2.2833	2.63043	3.00689	2.30103	2.34242	2.63347	2.61595	2.5682	2.08636	1.36173	2.46389	2.36361	2.12385	2.44871	2.1271	3.16673	3.14239	3.02735	3.03302	3.00518	2.94151	3.03383	2.97955	2.79239	2.88705	2.98945	3.15897	2.90687	2.78319	2.65321	2.67117
ENSG00000005884	2.20952	2.39445	2.63649	2.71181	2.29885	2.44871	1.92428	2.11059	2.59218	2.52892	2.20683	3.12483	2.75051	3.09167	2.29667	1.43136	2.41497	2.86923	2.22272	3.4062	3.62159	2.88649	2.32015	2.74429	2.72591	3.35083	3.62273	3.67578	3.08884	3.15715	3.45697	3.07041	3.22298	3.59682	3.18611	3.33806	2.11059
ENSG00000005889	2.43297	2.36173	2.3075	2.45025	2.48572	2.46835	1.98677	2.49969	2.93601	2.36361	2.14301	2.20683	2.79029	2.49415	1.79239	1.76343	2.32015	2.33846	2.29885	2.45788	2.56703	2.04922	2.28103	2.31387	2.23553	2.38917	2.58995	2.74974	2.66181	2.45637	2.51322	2.57749	2.58883	2.73159	2.27184	2.40654	2.52114
ENSG00000005981	2.16435	1.17609	1.20412	1.07918	1.53148	1.41497	0.90309	1.44716	1.90309	0.954243	1.32222	1	1.04139	1.41497	1.41497	0.30103	1.04139	0.954243	1.11394	0.90309	0.477121	1.32222	2.08991	1.62325	1.41497	1	1	1.4624	1.11394	1.61278	1.17609	0.30103	0.954243	1.36173	0.69897	0.60206	0.69897
ENSG00000006015	2.62325	2.51851	2.91645	2.86332	2.57978	3.04805	2.35411	2.78675	2.98632	2.42325	2.46389	2.89321	2.734	2.71181	2.84073	1.50515	2.62428	2.76343	2.40312	2.85612	2.6981	3.4936	3.08814	3.07188	3.10243	3.01787	2.94101	2.88252	2.88874	2.79379	2.83822	3.02036	2.86451	2.89927	2.58206	2.65706	3.03181
ENSG00000006042	2.47857	1.87506	2.87852	2.42651	2.55145	2.66464	2.10037	2.62325	3.34203	1.73239	2.32634	2.4183	1.94939	2.40654	2.59106	1.39794	2.50786	2.4014	2.10721	2.13354	1.11394	2.53782	3.3962	3.3566	2.41162	2.03342	1.17609	2.62531	2.62941	2.51055	2.25042	1.60206	1.78533	2.35218	2.32838	2.07188	2.98363
ENSG00000006116	0.69897	0.30103	1	1.68124	2.25527	1.63347	0.60206	0	1.62325	0.60206	1.14613	1.25527	1.25527	0.845098	1.07918	#NAME?	#NAME?	1.41497	#NAME?	0.30103	0	2.86273	2.11727	0.30103	2.90795	0.30103	0	0.778151	0.69897	#NAME?	0.30103	0	1.04139	0.477121	0	#NAME?	#NAME?
ENSG00000006118	2.44091	2.10037	3.18184	3.42781	2.91116	3.05881	2.46835	2.66652	2.7007	2.57403	2.42325	3.28578	3.36436	2.98137	2.07188	1.72428	2.3927	3.16406	2.7332	3.22401	3.02202	3.38899	3.24452	2.98588	3.22737	3.28601	3.20898	3.29732	3.20575	2.98498	3.22583	3.28623	3.16256	3.28149	2.84634	3.0607	3.44979
ENSG00000006125	3.36342	3.15836	3.44436	3.43201	3.66727	3.59726	3.0983	3.40705	3.63215	2.92634	3.19838	3.26928	3.41397	3.38166	2.77232	2.34242	3.1486	3.29994	2.99388	3.1364	3.06296	3.45591	3.58894	3.36642	3.44545	3.69539	3.78774	3.45347	3.66483	3.63508	3.64306	3.64355	3.75136	3.66736	3.35392	3.49859	3.41397
ENSG00000006128	1.04139	#NAME?	0	1	0.954243	1.81954	#NAME?	0	1.11394	0.30103	1.20412	1.81954	1.54407	0.69897	0.90309	0	#NAME?	0.954243	#NAME?	0.69897	#NAME?	1.74036	1.23045	0.90309	1.90309	#NAME?	0	0.69897	0.477121	#NAME?	#NAME?	#NAME?	0	1.47712	#NAME?	#NAME?	#NAME?
ENSG00000006194	2.5966	2.39445	2.7185	2.54407	2.81291	2.67394	2.17319	2.68664	2.79727	2.32428	2.233	2.61909	2.56585	2.64738	2.1959	1.64345	2.37107	2.69197	2.25042	2.63144	2.42651	2.65128	2.78319	2.75967	2.58092	2.60746	2.7348	2.65031	2.57978	2.67852	2.57749	2.66932	2.70757	2.72754	2.51188	2.44404	2.79727
ENSG00000006210	2.22272	2.01284	2.9425	2.96942	2.59879	2.67486	2.12385	2.45939	2.49415	1.83885	2.1038	2.71012	2.80889	2.77597	1.86332	0.954243	2.26245	2.56467	2.09342	2.45637	2.4216	3.29048	2.63347	2.67578	3.02735	2.91751	2.86451	2.57634	3.0607	2.67669	2.51851	2.99826	3.04844	3.1427	2.63246	2.88874	2.22531
ENSG00000006282	2.96047	2.2014	2.82802	2.88705	2.65801	2.64738	2.37475	2.72016	2.98046	2.71684	2.31175	3.11694	3.46687	2.86688	2.24055	1.53148	2.80686	2.95328	2.55991	3.08386	3.07004	3.13098	3.01578	3.18469	2.93298	3.17085	3.00043	3.05614	3.11727	3.1284	2.88874	3.10209	3.0799	3.21378	2.98453	2.85794	2.92012
ENSG00000006283	1.38021	1.32222	1.85126	1.89763	1.85733	2.02938	0.69897	2.1038	2.02119	1.32222	2.233	1.43136	2.71684	2.33445	1.82607	0.778151	1.14613	2.72346	1.99123	1.89763	1.47712	2.95182	1.80618	1.30103	2.80956	3.3865	3.31366	2.57978	3.05805	2.84942	3.05038	2.79239	3.14239	2.79379	2.35793	3.15503	3.61013
ENSG00000006327	1.60206	1.6721	2.32634	2.40824	1.34242	2.04139	1.51851	2.37107	2.09691	2.50786	2.03342	2.79657	2.77232	2.75282	1.92942	1.73239	2.42813	2.88649	2.38021	2.97359	2.90417	1.27875	1.53148	2.26717	1.34242	2.56348	3.19618	2.71181	2.38202	2.62221	2.82151	1.89763	1.62325	2.92065	2.25768	2.53656	2.53782
ENSG00000006451	2.68753	2.70243	2.65514	2.71349	2.65706	2.65225	2.27416	2.77452	2.98722	2.57749	2.39794	2.61278	2.68574	2.56467	2.18752	2.02119	2.53908	2.63246	2.53403	2.62221	2.72591	2.27875	2.59106	2.59218	2.45179	2.5966	2.71181	2.63649	2.53656	2.69373	2.62428	2.64444	2.74351	2.59988	2.31175	2.4183	2.55991
ENSG00000006530	2.52244	2.03743	2.43297	2.54777	2.37107	2.3962	1.9345	2.52504	2.42651	2.24304	2.04922	2.53656	2.74819	2.3784	1.74819	1.61278	2.16137	2.6561	2.21748	2.53275	2.26482	2.51455	2.45025	2.34635	2.47712	2.45484	2.55751	2.51455	2.32838	2.48714	2.56703	2.34439	2.47857	2.44404	2.30103	2.31806	2.70157
ENSG00000006534	2.35793	2.67669	2.53782	2.04139	1.78533	2.49693	1.82607	2.56348	2.75282	2.43933	1.57978	2.25285	2.43297	2.46687	2.11059	1.07918	2.62014	2.1959	2.13033	2.28103	2.77815	1.77085	2.19033	2.6981	1.61278	2.51851	2.44248	2.44091	2.49415	2.58092	2.61384	2.62634	2.39445	2.98989	2.34439	2.21484	1.57978
ENSG00000006576	2.43616	2.46538	2.14301	2.36922	2.50106	2.06819	1.9345	2.28556	2.66745	2.11727	2.45332	2.19033	2.25042	2.28103	1.39794	1.53148	2.17319	2.42813	2.28556	2.43933	2.36361	1.8451	2	1.89763	2.08991	2.23805	2.35984	2.50786	2.25527	2.27875	2.24797	2.02938	2.41996	2.3075	2.17898	2.03743	2.87274
ENSG00000006607	2.63949	2.41497	2.76418	2.5172	2.67852	2.74194	2.02119	2.549	3.031	2.20683	2.92993	2.68842	2.53275	2.42488	2	1.41497	2.2878	2.4624	2.28556	2.46389	2.40654	2.47422	2.84634	2.87448	2.43136	2.80072	2.95424	2.95999	2.91487	2.79727	2.77305	2.65992	2.89432	2.80821	2.85309	2.70329	2.4624
ENSG00000006634	2.19312	1.91908	1.5563	2.08279	1.93952	1.716	1.17609	2.22272	2.04922	1.74819	2.13033	1.92428	1.94448	2.06446	1.53148	1.11394	1.57978	2.35793	2.17319	2.23805	2.09342	1.43136	0.845098	1.23045	1.54407	1.44716	1.51851	1.4624	1.20412	1.39794	1.51851	1.23045	1.53148	1.59106	1.07918	1.27875	2.17609
ENSG00000006652	2.81558	2.32838	2.6561	2.74741	2.57864	2.68931	2.39094	2.86213	2.8451	2.70329	2.60097	2.91116	3.11093	2.79796	2.32015	2.07918	2.77159	2.95279	2.75358	2.83187	2.70757	2.43136	2.73159	2.69548	2.73159	2.51983	2.63347	2.71684	2.51851	2.64542	2.56937	2.47276	2.64246	2.55267	2.32222	2.29885	2.5563
ENSG00000006695	1.83251	1.93952	2	2.01703	2.07188	2.05308	1.50515	1.90309	2.02531	1.79239	1.54407	1.87506	1.92428	1.8451	1.4624	0.60206	1.94939	1.98677	1.63347	1.90309	1.83251	2.07918	1.9345	1.91908	1.95904	2.08991	2.20412	1.86332	2.03743	2.08991	2.01284	2.08991	2.15229	2.18752	1.72428	1.74819	2.26717
ENSG00000006704	2.7185	1.83885	2.74896	2.57634	2.74194	2.70329	2.00432	2.48572	2.60206	2.14922	2.35025	2.75587	2.60314	2.66276	2.18752	1.38021	2.16137	2.76641	2.31387	2.43933	2.18184	2.48855	2.72346	2.65706	2.35793	2.50786	2.51851	2.48144	2.51188	2.48996	2.58883	2.35793	2.63246	2.45025	2.32838	2.35025	2.93095
ENSG00000006740	1.44716	1.49136	1.69897	1.82607	2.23553	1.86332	1.20412	1.11394	2.22789	1	1.72428	1.77085	1.53148	1.72428	1.83251	#NAME?	1.11394	1.73239	0.30103	1.27875	0.477121	3.08849	2.35025	2.0086	2.76118	2.18469	2.10721	2.4133	2.08991	1.95904	1.81954	1.83251	2.17319	1.89763	1.43136	1.72428	1.83885
ENSG00000006747	2.52504	2.21219	2.98318	2.18752	1.99123	3.19451	2.5302	3.49803	2.94547	3.36736	1.97772	2.93702	2.34044	2.90309	1.99564	1.77085	3.47509	3.11727	3.05385	2.49415	2.52892	1.53148	1.95904	2.83506	1.47712	3.08743	3.37493	3.18241	3.32552	3.2159	2.83696	3.05385	3.0086	3.88958	2.84323	2.94201	1.90849
ENSG00000006831	2.83948	2.59879	3.13258	2.97081	3.19117	3.35736	2.80277	3.00475	3.55895	2.64246	2.57171	3.01115	2.95036	3.00475	2.31387	1.86332	2.97451	2.77743	2.41497	2.65031	2.54654	3.05423	3.85022	3.54728	2.90795	3.10585	3.11394	2.91803	3.14644	3.28103	3.14768	2.99826	3.19811	3.13386	2.74896	2.70586	3.14082
ENSG00000007001	1.36173	0	1.11394	0.477121	1.04139	1.30103	0.778151	0	1.17609	0.60206	0.954243	1.11394	0.477121	0.954243	0.845098	#NAME?	0.30103	1.11394	#NAME?	0.69897	0	1.61278	1.34242	1.36173	1.65321	1.50515	1.62325	1.83251	1.36173	1.41497	1.30103	1.41497	1.43136	1.17609	0.845098	1.44716	0.477121
ENSG00000007047	2.53908	2.40312	2.74663	2.59439	2.52763	2.77887	2.13672	2.75815	2.73719	2.31806	2.43457	2.64836	2.49554	2.59106	1.97313	1.38021	2.37658	2.60314	2.2833	2.34635	2.33445	3.01157	2.7185	2.61278	2.74507	2.78675	2.88649	2.59439	2.78817	2.67761	2.55388	2.71433	2.86688	2.76567	2.48855	2.55991	2.95036
ENSG00000007080	2.85126	2.64738	3.1284	3.16346	2.80686	3.15442	2.5302	3.15168	3.04376	2.63749	2.6902	2.92324	2.75664	2.96988	3.14706	1.85733	2.84448	2.87622	2.57054	2.82607	2.74819	3.20629	3.11394	3.077	3.07737	3.05576	3.11694	2.74974	3.06521	2.92942	3.00689	3.15594	2.94002	3.0835	2.76492	2.85854	3.08171
ENSG00000007129	1.75587	2.01703	2.02531	1.43136	0.69897	2.11727	1.53148	2.00432	1.8451	1.60206	0.90309	1.51851	1.23045	1.70757	1.43136	0	1.9345	1.66276	1.5563	1.36173	1.73239	0.845098	1.04139	1.9345	0.845098	2.07188	2.0086	2.01284	2.14301	2.01703	1.97772	2.14301	1.96848	2.32015	1.54407	1.74819	0.954243
ENSG00000007168	3.25358	2.9952	3.19645	3.26293	3.46982	3.27138	2.81023	3.22298	3.5858	2.9652	2.87274	3.16107	3.25912	3.24329	2.3032	1.97772	3.03383	3.25455	2.91222	3.01494	2.96284	3.41731	3.3516	3.2403	3.35965	3.33546	3.45393	3.35698	3.32139	3.31911	3.19811	3.21484	3.47741	3.31175	3.0607	3.1313	3.32077
ENSG00000007174	1.69897	1.62325	1.63347	1.9345	1.47712	1.88649	1.41497	1.77085	2.07555	1.95424	1.51851	2.11059	2.74896	1.87506	1.83251	1.04139	1.49136	2.11394	1.59106	2.25527	2.15836	2.03743	2.23045	2.03743	1.89209	1.96379	2.00432	2.07555	2.03743	2.10721	2.10721	1.87506	1.74819	2.19866	1.61278	1.62325	3.16673
ENSG00000007350	1.11394	0.845098	1	1.83251	0.477121	1.79934	1.38021	1.89209	0.90309	1.34242	0.477121	0.60206	1.36173	1.41497	0	0	2.04532	1.04139	0.30103	0.477121	0.778151	0.30103	0.69897	0.60206	0	1.51851	1.50515	0.60206	1.25527	1.27875	1.8451	0.845098	1.14613	0.477121	1.11394	1.61278	1.77085
ENSG00000007516	2.45025	1.94939	2.98989	3.08636	2.59988	3.06371	2.5682	2.0086	2.81425	1.77085	1.78533	2.96379	3.58478	2.64345	1.77085	0.60206	1.8451	2.77379	2.0569	1.72428	1.49136	2.8169	3.4096	3.18752	3.16702	2.43616	1.95904	2.48996	2.89487	2.48572	2.25768	2.78888	2.617	2.3784	1.44716	2.58995	2.96332
ENSG00000007541	2.75967	2.24304	2.94052	2.78675	2.69285	3.08171	2.18469	2.7767	2.85003	2.27875	2.38917	2.76864	2.82413	2.72509	2.04532	1.63347	2.23045	2.86982	2.38917	2.7767	2.47422	3.19783	2.96708	2.943	2.9196	3.00303	3	2.87332	2.8488	2.76567	2.68485	2.91222	3	2.88081	2.69723	2.64246	3.22376
ENSG00000007545	2.87967	2.39445	2.89376	2.68931	3.09202	2.83251	2.08636	2.60097	2.8055	2.30535	2.40824	2.67669	2.58883	2.6721	1.92942	1.36173	2.31175	2.77012	2.41162	2.54654	2.34242	2.65031	2.82995	2.77379	2.50515	2.80956	2.86923	2.91698	2.70757	2.71349	2.72509	2.59106	2.90091	2.65128	2.62118	2.55509	3.31785
ENSG00000007933	0.90309	1.04139	0.954243	1.20412	1.04139	0.90309	0.477121	0.60206	1.04139	0	0.30103	0.477121	0.90309	1.41497	0.30103	#NAME?	0.845098	1.07918	0.477121	0.60206	0.60206	0.60206	1.63347	1.51851	0.60206	0.845098	1.11394	1.32222	1.07918	1.14613	1.5682	1.25527	1.41497	1.60206	1.53148	1.27875	0.69897
ENSG00000007944	2.24797	2.67578	2.53656	1.96379	2.32838	2.44871	2.00432	2.28556	3.06595	2.18184	1.78533	2.03743	2.05308	2.29885	1.86923	1	2.34635	1.86332	1.73239	1.92942	2.20683	1.96848	2.76567	2.96047	2.0569	2.37107	2.36736	2.20412	2.43297	2.22272	2.19033	2.32015	2.38739	2.51587	2.29885	1.89763	2.77159
ENSG00000008083	2.45637	2.55991	2.57978	2.2878	2.6149	2.59329	1.96848	2.37658	2.75128	2.19866	2.36173	2.32634	2.10037	2.35984	1.81954	1.47712	2.44404	2.51055	2.11059	2.34635	2.43457	2.42325	2.53908	2.58659	2.32222	2.48001	2.43136	2.60097	2.45939	2.3962	2.40993	2.3962	2.69548	2.56229	2.35218	2.21219	2.97128
ENSG00000008086	1.96379	2.01284	2.04532	2.18469	2.10721	2.21219	1.73239	2.16137	2.92117	1.6902	2.04139	1.97313	2.36922	2.07188	2.0086	0.845098	2.16435	2.11727	1.78533	1.77815	1.94448	2.85126	2.6464	2.3784	2.77085	2.24055	2.41162	2.39445	2.36173	2.51587	2.22011	2.23045	2.55509	2.20412	1.97313	2.10037	2.93601
ENSG00000008118	1.53148	0.90309	0.954243	1.91908	1.27875	1.36173	0.30103	0	1.95904	0.845098	1.27875	1.32222	1.47712	1.34242	0.778151	#NAME?	0.477121	1.47712	#NAME?	0.30103	0.30103	2.9058	2.16435	1.47712	2.90741	0.477121	0.30103	1.20412	0	0.30103	0	0	0.30103	0.845098	0.477121	0.845098	1.5563
ENSG00000008196	#NAME?	1	#NAME?	1.34242	#NAME?	#NAME?	0.778151	1.83251	0.30103	#NAME?	0.477121	#NAME?	1.23045	1.63347	1.04139	#NAME?	#NAME?	0.69897	0.845098	0.30103	#NAME?	#NAME?	#NAME?	0	#NAME?	1.30103	#NAME?	2.81358	1.47712	#NAME?	2.2833	#NAME?	1.99123	0.845098	0	#NAME?	0.90309
ENSG00000008226	1.80618	1.61278	2.57519	1.96848	1.54407	2.39445	1.88649	1.59106	1.8451	1.25527	0.845098	2.03743	2.90956	2.13988	1.34242	0.477121	1.5682	1.43136	1.25527	1.44716	0	1.27875	2.26245	2.37107	1.25527	1.85733	1.57978	1.89209	2.03743	1.96848	1.5563	2.04922	1.66276	1.80618	1.5563	1.41497	1.49136
ENSG00000008277	2.83059	1.98677	2.8014	2.82607	3.51282	2.88874	2.38382	2.79029	2.99167	1.88081	2.69984	2.48287	3.00945	2.87967	1.74819	1.5563	1.85733	2.70672	2.44716	2.38561	1.44716	2.85733	2.69197	2.47422	2.935	3.13545	3.1452	3.23679	3.0667	2.95856	2.90472	2.8055	3.30557	2.63849	2.716	2.97081	3.08099
ENSG00000008324	2.27875	2.23045	2.17026	2.32015	2.22531	2.32838	2.0086	2.3784	2.40654	2	1.83251	2.10721	2.44716	2.37658	2.25768	1.14613	2.15534	2.26245	1.98677	2.19312	1.95904	2.44871	2.31387	2.40654	2.53908	2.08991	2.30103	2.26482	2.0607	2.26951	2.18469	2.26245	2.31806	2.17319	1.90309	1.90849	2.14301
ENSG00000008382	2.41162	2.35793	2.3784	2.18752	2.38739	2.43297	1.75587	2.40993	2.53656	1.95424	1.81954	2.12385	2.30103	2.29226	2.27875	0.90309	2.09342	2.07555	1.96379	2.17898	1.97313	2.62221	2.45484	2.46538	2.4624	2.37658	2.36922	2.18469	2.38382	2.22272	2.12385	2.35025	2.41664	2.43775	2.07555	1.93952	2.38561
ENSG00000008394	2.24551	1.90849	2.78533	2.54654	2.24304	2.77232	2.35411	1.81291	2.57634	1.74819	2.16137	2.57403	3.25768	3.04415	1.92942	1.20412	2.17319	2.58546	1.69897	1.86923	1.38021	2.20683	2.75358	2.72509	2.27875	2.88874	2.66839	2.64345	3.0141	2.83569	2.67578	2.93349	2.42325	3.13735	2.42488	2.58546	2.3075
ENSG00000008441	3.73807	2.60853	3.72165	3.78297	3.69845	3.81425	3.21352	3.70096	3.91514	2.91803	3.00217	3.33945	3.41313	3.64276	2.41497	2.13033	2.95904	3.39742	2.96379	3.0249	2.82802	3.68538	3.74726	3.65849	3.49651	3.60466	3.62716	3.28285	3.68619	3.37712	3.47056	3.46345	3.59351	3.33706	3.24005	3.4138	4.01966
ENSG00000008516	1.6902	2.7364	1.34242	2.27184	1.716	1.36173	1.54407	1.94448	2	1.89209	1.49136	1.95424	1.65321	1.50515	0.90309	1.04139	2.27416	1.59106	1.43136	1.34242	1.38021	1.43136	0.90309	1.07918	0.60206	1.44716	1.76343	1.39794	1.43136	2.20683	1.11394	1.91381	1.89209	1.85733	1.11394	1.20412	3.45591
ENSG00000008517	2.26245	3.15473	2.25768	2.40654	1.4624	2.14613	1.57978	2.3927	2.36173	2.16137	1	1.70757	2.05308	1.6721	1.95904	0.778151	2.12057	2.1038	2.16435	1.92428	2.62428	1.61278	1.62325	2.07555	1.77085	1.88081	1.68124	2.1271	2.1038	1.8451	1.85126	2.70842	1.89209	2.69197	2.0086	1.79934	1.98227
ENSG00000008735	2.82866	1.94448	2.82995	2.93802	3.2335	3.01578	2.33646	2.66276	3.06856	2.30103	2.77597	2.68931	2.6149	2.77597	2.5302	0.845098	1.76343	2.91062	2.29226	2.27646	1.36173	3.69144	3.21192	2.64147	3.46523	2.97128	2.88705	2.94743	2.95569	2.62428	2.84942	2.69461	2.90255	2.5172	2.24055	2.57749	2.11394
ENSG00000008853	2.53275	2.55267	2.80754	2.55388	2.67302	2.77232	1.97772	2.76567	2.91645	2.24055	2.23553	2.42975	2.89376	2.40654	1.79934	1.44716	2.3075	2.57171	2.10721	2.22272	2.07555	3.37676	2.79309	2.86332	3.07555	3.0086	3.11561	2.79029	3.17898	2.95036	2.86629	3.12057	3.15806	3.25888	2.55871	2.79588	2.64246
ENSG00000008952	3.19005	3.34321	2.9987	3.21564	3.20629	3.32449	3.12057	3.01828	3.78462	2.84011	3.00432	3.04454	3.34044	3.06781	3.40123	2.63849	3.02531	2.95279	2.98498	3.02036	3.01703	3.08135	3.20898	3.2052	3.30146	3.22891	3.30255	3.35965	3.28149	3.31723	3.1313	3.22272	3.35295	3.40637	2.84634	3.06595	2.92117
ENSG00000009335	2.88252	2.75511	2.71349	2.98137	2.74194	2.69108	2.29447	2.97313	3.01745	2.69285	2.56585	2.87795	2.93349	2.69373	2.16137	1.76343	2.69984	3.02694	2.68124	2.77012	2.74974	2.75282	2.77815	2.734	2.66276	2.77597	2.95231	2.89376	2.8169	2.76343	2.82347	2.73878	2.87967	2.97359	2.59988	2.53782	3.23729
ENSG00000009709	0	0.60206	0.30103	1.32222	0.30103	0.30103	0.845098	0.60206	0.954243	0.30103	0.60206	0.30103	#NAME?	#NAME?	0.477121	#NAME?	#NAME?	#NAME?	#NAME?	#NAME?	#NAME?	1.47712	0.60206	#NAME?	1.27875	#NAME?	#NAME?	0.30103	1.81291	#NAME?	#NAME?	#NAME?	#NAME?	1.36173	#NAME?	#NAME?	3.91206
ENSG00000009780	1.89763	1.90309	2.14301	2.07188	1.88081	2.17609	1.68124	2.01703	2.49831	1.73239	1.68124	2.04139	2.36173	2.07555	1.85733	1	1.8451	1.92942	1.70757	1.68124	1.82607	2.14922	2.35984	2.29226	2.08279	1.92942	2.02119	2.13988	1.89209	2.01284	1.88081	2.10037	2.0569	2.1959	1.90849	1.83885	2.21484
ENSG00000009790	2.27646	3.00303	2.43775	1.76343	1.11394	2.17609	1.51851	2.4133	2.50243	2.31175	1.44716	1.98677	1.4624	1.97772	1.81291	1.04139	2.25285	2.13672	1.716	1.78533	2.43297	1.41497	1.51851	2.43136	1.20412	2.52114	2.55267	2.70415	2.56937	2.62941	2.25285	2.85612	2.48855	2.75587	2.17609	2.33041	1.17609
ENSG00000009844	2.29447	2.38382	2.50243	2.62014	2.63548	2.60206	2.18469	2.60314	2.73078	2.32634	2.4014	2.32015	2.28103	2.35025	2.13033	1.72428	2.44248	2.48714	2.23045	2.4183	2.28556	2.43933	2.36361	2.25527	2.47129	2.44716	2.62737	2.59106	2.54407	2.48144	2.47129	2.44248	2.60423	2.70329	2.24551	2.44404	2.85974
ENSG00000010072	1.95904	1.81954	2.08991	2.13672	1.9345	1.96848	1.74819	2.1038	2.34439	1.86332	1.97772	1.79934	2	1.93952	1.49136	1.17609	1.82607	1.99123	1.74036	2.0086	1.6902	1.54407	1.98677	1.96379	1.65321	2.03342	2.16137	2.04139	2.09342	2.02119	1.82607	1.80618	2.17898	1.97313	1.8451	1.95424	2.22011
ENSG00000010165	2.41664	2.37291	2.56348	2.51188	2.45332	2.5832	1.99123	2.55751	2.63749	2.13672	2.03743	2.34242	2.55509	2.59988	1.8451	1.51851	2.33041	2.45939	2.11727	2.51455	2.31597	2.3927	2.57171	2.51055	2.26951	2.55388	2.65418	2.45939	2.61172	2.5832	2.51851	2.64444	2.63144	2.78675	2.31597	2.38202	2.85733
ENSG00000010219	2.60314	2.30963	2.52244	2.51455	2.35025	2.87216	2.07918	3.26126	2.75051	2.14301	2.15836	2.41664	2.41497	2.55751	2.43136	1.23045	2.48287	2.47567	2.12385	2.31806	2.32838	2.55145	2.69197	2.79309	2.36736	2.65128	2.76418	2.57287	2.5955	2.65992	2.64345	2.75511	2.67761	2.78746	2.51055	2.50379	2.35411
ENSG00000010244	3.14364	3.16017	3.17898	3.18213	3.39005	3.1209	2.72509	3.18156	3.33304	2.99826	2.9345	3.06633	3.15625	3.15655	2.76716	2.24304	3.01662	3.17782	2.9248	2.86392	3.10687	2.96708	3.12646	3.08135	2.8537	3.1532	3.29115	3.28217	3.14644	3.2159	3.13704	3.06258	3.24254	3.24477	2.97497	3.03703	3.47582
ENSG00000010270	2.64345	2.33445	2.67761	2.81757	2.73957	2.71684	2.23805	2.76641	2.75435	2.5302	2.3483	2.74819	2.77743	2.55991	2.50106	1.91381	2.5563	2.77452	2.54407	2.62428	2.47567	2.25042	2.68842	2.6149	2.4014	2.74351	2.9345	2.68305	2.75128	2.77452	2.86864	2.78533	2.87274	2.78675	2.53403	2.63749	2.67669
ENSG00000010278	2.92169	2.41996	3.25382	3.18127	2.5172	3.53631	2.70927	3.32919	3.71037	2.82866	2.35411	3.22063	3.463	3.24329	2.67302	2.20412	2.96237	3.03423	2.66276	2.85974	2.8169	2.60531	3.51001	3.75043	2.50106	3.44075	3.67797	3.11826	3.35334	3.27623	3.31973	3.3294	3.48714	3.37383	3.23198	3.21272	4.05945
ENSG00000010292	2.65031	2.86747	2.73957	2.79588	2.5832	2.96567	2.25768	3.63205	3.04297	2.54407	2.83885	2.56585	2.64246	2.88874	1.85126	1.57978	2.63448	2.85248	2.61066	2.6464	2.82086	2.4456	2.97081	2.89597	2.30963	2.75435	2.68664	2.60314	2.80482	2.67943	2.96142	2.70415	2.8451	2.92012	2.51322	2.5302	3.4612
ENSG00000010310	1.23045	1.80618	2.17609	1.20412	1.6902	1.5682	0.778151	1.68124	2.49831	1.32222	1.17609	1.47712	1.11394	1.95424	1.70757	#NAME?	1.53148	1.63347	1.25527	1.30103	1.51851	1.77085	2.40824	2.42325	1.30103	1.04139	0.60206	0.90309	1.47712	0.69897	0.477121	1.11394	0.778151	1	0	0.60206	1
ENSG00000010318	1.59106	1.78533	1.82607	1.72428	2.11394	1.85733	1.14613	1.73239	2.09342	1.51851	1.30103	1.5563	2.0569	1.64345	1.47712	0.477121	1.51851	1.76343	1.51851	1.49136	1.39794	2.03342	2.02119	2.20952	1.79239	1.81291	1.5563	1.87506	1.90309	1.6902	1.79239	1.57978	1.81954	1.77815	1.53148	1.61278	1.86332
ENSG00000010322	3.27254	2.98945	3.33163	3.23629	3.34301	3.31555	2.63347	3.07664	3.40037	2.86923	2.93095	3.19948	3.24871	3.26694	2.52892	1.97313	3.00043	3.29557	3.01703	3.09517	2.86982	3.75136	3.47319	3.3438	3.54518	3.40019	3.46359	3.4456	3.35984	3.27921	3.32408	3.28959	3.50406	3.35392	3.19507	3.14489	3.59868
ENSG00000010327	3.46923	3.34635	3.89243	2.98227	2.59439	3.43584	2.82737	3.75618	3.53301	3.83677	2.54283	3.26174	3.24748	3.82918	2.52763	2.63144	4.01986	3.65973	3.57611	3.58297	3.82666	2.32634	3.09726	3.19673	2.50515	3.57864	3.76664	3.55084	3.27531	3.64335	4.01237	3.66474	3.67897	4.26133	3.1827	3.19089	2.82086
ENSG00000010438	0.845098	0	0.30103	1.34242	1.20412	0.954243	0.69897	0.60206	1.36173	0	0.90309	1	1.07918	0.778151	1.72428	#NAME?	0	0.954243	0	0	0	2.3927	1.44716	0.30103	2.54531	1	0.69897	1.5563	0.778151	0.90309	0.90309	0.30103	0.477121	0.69897	#NAME?	0.477121	1
ENSG00000010610	3.15927	3.43505	3.32035	2.83123	2.52634	3.33345	2.74974	3.46464	3.21059	3.13066	2.05308	2.83442	2.48001	3.16376	1.87506	2.03342	3.34947	3.00561	2.79588	2.8202	3.32366	2.16137	2.40654	3.20629	1.6721	3.29776	3.29951	3.35545	3.42472	3.37199	3.32715	3.58749	3.31492	4.02686	3.06633	3.03222	2.42325
ENSG00000010626	2.23045	2.03342	2.46982	2.36173	2.19312	3.02857	2.14922	2.22272	2.50106	1.89763	1.83251	2.21748	2.78675	2.32634	2.34242	1.25527	2.01703	2.22272	1.94448	2.33041	2.11394	2.68664	2.69373	2.71012	2.43775	2.34439	2.23805	2.47129	2.46389	2.30535	2.23045	2.48855	2.17898	2.41497	2.0569	2.0086	2.26007
ENSG00000010704	1.78533	2.01284	1.98677	1.88649	1.04139	1.9345	1.5563	2.00432	2.34044	1.83251	1.38021	2.14613	2.14922	1.83251	1.47712	1.11394	2.12057	1.87506	1.65321	2.04922	1.97772	1.32222	1.85126	2.00432	1.38021	2.0607	2.12057	2.22011	1.98677	2.1271	2.08279	2.07555	2.03342	2.55023	1.8451	1.81954	1.14613
ENSG00000011007	2.71767	2.62014	2.8651	2.734	2.55388	2.85431	2.25527	2.75051	2.8657	2.48572	2.59218	2.58092	2.65321	2.72997	2.24797	1.60206	2.60423	2.734	2.44091	2.47276	2.56937	2.55145	2.7796	2.72099	2.41162	2.67117	2.86392	2.6721	2.70586	2.76716	2.78247	2.67117	2.83123	2.88649	2.49415	2.55023	3.03623
ENSG00000011009	2.55388	2.57171	2.70757	2.67669	2.24797	2.70501	2.07555	2.67852	2.62531	2.39094	2.17609	2.45637	2.40312	2.62531	2.28103	1.74819	2.47567	2.61172	2.3483	2.4456	2.51322	2.79449	2.55991	2.68842	2.67852	2.63548	2.80209	2.51322	2.53782	2.55023	2.66839	2.71181	2.6561	2.83506	2.37658	2.3927	2.89042
ENSG00000011021	2.8704	2.26717	3.12189	2.81023	3.01284	3.03743	2.32222	2.69108	3.20003	2.44091	2.17609	2.82347	2.95665	2.93651	2.03743	1.74036	2.57519	2.82478	2.45484	2.52244	2.38202	3.03543	3.13354	3.13033	2.89321	3.10243	3.08063	3.03141	3.13258	3.01284	3.09237	2.97405	3.1934	3.02979	2.87099	2.8848	3.11394
ENSG00000011028	2.85733	2.4183	3.03941	2.95376	1.61278	2.92891	2.28103	2.89154	2.617	2.59218	2.66932	3.13704	3.16286	3.07954	2.34439	2.13988	2.81889	3.40705	2.90309	3.38039	3.07225	2.0607	2.74819	3.07298	1.86923	3.19838	3.41414	3.24502	3.16584	2.97772	2.93197	3.33203	3.15957	3.43441	3.15076	3.00043	3.64434
ENSG00000011052	3.39933	3.40637	3.4442	3.46702	3.31471	3.52323	3.08207	3.5799	3.2971	3.19424	3.26834	3.31133	3.32098	3.46864	4.02379	2.55145	3.32634	3.38596	3.16107	3.49332	3.32305	3.54679	3.27646	3.44886	3.42975	3.47217	3.65485	3.28443	3.47842	3.50393	3.64167	3.63508	3.38686	3.68332	3.28578	3.37566	3.65418
ENSG00000011083	1.20412	0.69897	1.25527	1.78533	1.32222	1.41497	0.778151	#NAME?	2.0607	0.60206	1.07918	1.20412	1.39794	1	1.66276	#NAME?	0.30103	2	#NAME?	0.60206	0.30103	3.25816	2.19033	1.04139	3.21299	1.77085	0.845098	2.4133	1.11394	0	1.54407	0.30103	#NAME?	1.5682	0.30103	0.778151	1.20412
ENSG00000011105	1.96848	1.74819	2.18752	2.48996	2.16137	2.40312	1.60206	2.68034	2.06446	1.94939	1.97772	2.27875	2.11727	2.17609	1.36173	0.845098	1.86923	2.59106	1.83885	2.4456	2.91908	2.902	2.22272	2.06446	2.47567	2.38561	2.35984	2.88024	2.25042	2.0607	2.22272	2.20683	2.32428	2.4624	2.14922	2.07918	3.41979
ENSG00000011198	2.0607	2.14301	2.11394	2.01703	2.0607	2.22272	1.81954	2.19312	2.50106	2.03743	1.90309	2.08636	2.30535	2.08636	1.87506	1.20412	2.27184	1.96379	1.99123	1.90309	1.83251	1.79239	2.30103	1.96848	1.54407	2.1959	2.35218	2.04922	2.30963	2.28103	2.13033	2.1959	2.18469	2.2833	2.0086	1.98677	2.26245
ENSG00000011260	2.4609	2.5092	2.45025	2.47422	2.61595	2.60638	2.17026	2.63043	2.66932	2.35411	2.39967	2.30963	2.49136	2.50243	2.34044	1.5682	2.44248	2.47276	2.37107	2.52892	2.45332	2.38917	2.25768	2.34439	2.26245	2.549	2.74429	2.57978	2.52244	2.55509	2.48714	2.50106	2.64246	2.74974	2.29885	2.49693	2.6721
ENSG00000011295	2.76418	2.33646	2.59879	2.81757	2.8651	2.78675	2.35218	2.5966	2.8055	2.3075	2.34242	2.7007	2.8657	2.71933	2.32634	1.54407	2.32634	2.72346	2.36549	2.50106	2.49554	2.98989	2.78462	2.58995	2.93095	2.76042	2.89098	2.78176	2.64836	2.66558	2.56348	2.55871	2.81624	2.67394	2.40654	2.57403	2.9722
ENSG00000011304	3.12123	3.26694	3.28421	3.35736	3.11694	3.29447	2.73719	3.40123	3.19756	3.06633	3.06633	3.22968	3.07445	3.20656	2.50106	2.31387	3.07628	3.29798	2.96142	3.20602	3.18611	2.85309	3.07809	3.19479	2.66839	3.32387	3.42991	3.12969	3.25959	3.19507	3.24601	3.24428	3.32408	3.4606	3.06296	3.06108	3.75641
ENSG00000011376	2.28556	2.05308	2.53529	2.65992	2.26482	2.5977	2.0607	2.38917	2.57978	2.11059	2.02119	2.49831	2.71265	2.3784	1.63347	1.17609	2.11727	2.49276	2.06446	2.26717	1.97772	2.39094	2.56229	2.4456	2.27184	2.58659	2.65514	2.41497	2.57749	2.49276	2.50786	2.55267	2.69548	2.71265	2.2878	2.34439	2.78675
ENSG00000011426	2.36549	1.94448	2.95617	2.77305	2.49831	2.82802	2.70329	3.19173	3.9002	2.46982	2.71933	2.8704	2.36736	2.45484	2.1271	1.75587	2.94841	2.7007	2.54033	2.52504	2.74115	2.43616	3.4915	3.37694	2.38739	2.43775	1.53148	2.63043	3.05843	2.99564	2.67117	1.64345	2.26482	2.65031	1.90309	1.34242	3.04961
ENSG00000011454	3.05192	2.56467	3.06521	2.84757	3.05115	3.09552	2.5682	2.9425	3.21985	2.51188	2.6464	2.76118	2.88195	2.93095	2.07918	1.79239	2.65992	2.79029	2.46538	2.65801	2.53275	2.89927	3.04961	2.93247	2.90795	3.05077	3.07372	2.93399	3.0406	3.02776	2.84261	2.95279	3.12548	3.00945	2.75664	2.84634	3.1186
ENSG00000011478	1.78533	1.95904	2.07188	2.08279	1.96379	1.87506	1.36173	1.91381	2.02938	1.75587	1.44716	2.10721	1.91908	2.11727	2.04532	0.954243	1.83251	2.08279	1.61278	2	1.94448	2.4216	1.99123	1.89763	2.1038	2.22011	2.18752	2.03743	2.06819	2.07188	2.10721	2.14922	2.23553	2.22272	1.88081	1.92942	2.06446
ENSG00000011485	2.88081	2.52763	2.95665	3.09272	2.77159	3.06558	2.48855	3.00732	2.84757	2.52892	2.60314	3.05461	2.83506	2.94002	2.40824	1.80618	2.52244	2.96802	2.54777	2.86806	2.57634	3.18099	3.01703	2.96895	3.00173	2.97497	3.02407	2.80889	2.87737	2.85854	2.94547	2.86747	3.06145	2.93802	2.68034	2.78319	3.33021
ENSG00000011523	2.68034	2.36736	2.60097	2.54777	2.91434	2.63144	2.1959	2.52763	2.82543	2.30963	2.37107	2.33846	2.50106	2.4133	2.04532	1.43136	2.42488	2.47857	2.14301	2.23805	1.97772	2.617	2.5955	2.46982	2.50379	2.75587	2.79657	2.75891	2.75664	2.74741	2.53656	2.72346	2.90902	2.64345	2.51455	2.59988	2.93399
ENSG00000011638	1.4624	1.90849	1.47712	1.74036	1.68124	1.14613	0.954243	1.83885	1.85126	1.62325	1.76343	1.44716	1.38021	1.79239	1.39794	1.07918	1.81954	1.65321	1.38021	1.51851	1.74819	1.27875	1.69897	1.64345	1.32222	1.50515	1.79934	1.85126	1.6721	1.82607	1.72428	1.6902	1.83251	1.97772	1.32222	1.60206	2.02938
ENSG00000012124	2.39445	2.8537	2.77232	2.29003	1.85733	2.49693	2.04532	2.39967	3.61658	1.60206	1.4624	2.12385	1.53148	1.75587	2.39094	0.30103	2.10721	2.04532	1.5682	1.47712	1.85733	2.67761	3.57299	3.71383	2.85974	1.99564	0.69897	2.37658	2.70329	2.46982	1.99564	1.92428	1.47712	2.03342	1.78533	1.38021	1.14613
ENSG00000012171	2.84323	2.01703	3.31639	2.90309	3.20058	3.24279	2.66181	2.95569	3.96104	2.33244	2.44716	2.96567	3.32387	2.91803	2.72099	1.5563	2.54531	2.80956	2.70157	2.88536	2.50379	3.51441	3.90924	4.02247	3.31218	3.02776	2.68124	2.95085	3.2159	2.93752	3.26079	2.66839	2.57864	2.90795	2.76641	2.2833	2.34242
ENSG00000012174	2.13988	2.03342	2.01284	2.29226	2.62839	2.13033	1.8451	2.34439	2.54158	1.99564	2.05308	2.22789	2.45788	2.28556	1.34242	1.38021	2.17319	2.13672	2.0086	2.0569	2.15836	1.90849	2.14301	2.09691	1.82607	2.42325	2.62221	2.44871	2.46835	2.36922	2.25527	2.19312	2.75587	2.54654	2.27416	2.31387	2.48144
ENSG00000012232	2.60314	2.42488	2.74741	3.15442	2.80889	2.88649	2.30103	2.74896	3.0216	2.60206	2.52504	2.86392	2.81023	2.68842	2.07555	2.07918	2.55871	2.95952	2.53275	2.86213	2.47276	2.98588	2.9058	2.8202	2.85612	3.10653	3.32243	2.95424	3.06032	2.97267	3.02202	3.01072	3.33264	3.04883	2.8651	2.87157	3.44232
ENSG00000012779	2.85065	3.31366	2.97772	2.35984	1.74036	2.82802	2.17026	3.09482	3.10175	3.08849	1.98677	2.67117	2.45179	2.72754	2	1.77085	3.24576	2.73239	2.55388	2.55145	3.11093	1.74036	2.25527	2.97128	1.99123	2.98989	3.11992	2.92942	2.8488	3.00217	2.93349	3.05576	2.79934	3.43727	2.5682	2.6149	1.47712
ENSG00000012963	2.60423	2.42325	2.63548	2.73078	2.83315	2.67943	2.28556	2.85733	2.83948	2.53148	2.5611	2.67943	2.70672	2.74194	1.81954	1.76343	2.46538	2.76864	2.44404	2.53529	2.43933	2.60638	2.76492	2.60097	2.66276	2.72509	2.87795	2.68931	2.71181	2.71012	2.79239	2.71096	2.8704	2.8704	2.53908	2.59879	2.82607
ENSG00000013016	2.40483	2.42975	2.48572	2.38739	2.64345	2.58206	1.96848	2.22272	2.60638	1.64345	2.16137	2.33846	2.66276	2.38917	1.5682	0.69897	1.90849	2.24304	1.90849	2.01703	1.66276	3.17493	2.84323	2.70243	3.18355	3.52088	3.60735	2.67852	3.43569	3.306	3.01912	3.38507	3.81803	3.19061	3.2492	3.31239	1.93952
ENSG00000013275	2.92117	2.77085	3.27091	2.989	2.5966	3.14051	2.55991	3.26435	3.10958	2.85854	2.70927	3.07151	2.95182	2.95036	2.85854	1.94448	2.82995	2.98543	2.62118	2.88423	2.82478	3.13066	3.09552	3.14706	2.92324	3.09968	3.21906	2.9652	3.06893	3.06707	3.15594	3.17638	3.11193	3.42732	2.81757	2.87852	3.12581
ENSG00000013288	2.70672	2.78604	2.92788	2.80821	2.5977	2.77012	2.24055	2.80956	3.10857	2.617	2.16435	2.93349	2.76938	2.76938	1.96848	1.49136	2.81757	2.81224	2.35984	2.63246	2.71517	2.96332	2.98091	3.00346	2.65514	3.22453	3.30363	3.05115	3.17811	3.03423	3.15442	3.18752	3.26126	3.43201	2.99782	2.89487	3.22167
ENSG00000013297	2.15836	2.36736	2.94694	2.6149	2.11727	2.86629	2.47129	2.95999	3.94542	2.42975	2.0607	2.72263	2.16137	2.11394	2.71265	1.07918	3.1827	2.54033	2.4183	2.48572	1.88081	2.77159	3.7558	3.82367	2.57519	2.72263	2.69285	3.00087	3.26458	3.00518	2.89042	2.62428	2.53656	3.21827	2.6981	2.1271	1.80618
ENSG00000013364	2.8657	3.27577	3.23629	2.91116	2.64836	3.10823	2.43457	3.10585	3.41581	2.97772	2.14922	3.0835	2.67302	3.02776	2.49276	1.92942	3.11294	2.96988	2.71433	3.04883	3.21827	2.82866	3.18156	3.47813	2.66181	3.31785	3.58771	3.22557	3.30016	3.27323	3.41697	3.37931	3.2383	3.61993	3.20925	3.24871	2.84011
ENSG00000013374	2.82347	2.91751	2.84757	2.88818	2.81425	2.93095	2.3962	2.95952	3.01995	2.67761	2.41996	2.83759	2.86982	2.69197	2.18469	1.94939	2.62941	2.90956	2.58883	2.71012	2.84757	2.86213	2.96047	2.86034	2.6561	2.89653	2.84323	2.87099	2.85974	2.82995	2.78746	2.93601	2.98318	3.16107	2.58092	2.6464	2.70842
ENSG00000013392	2.34242	1.83251	2.11059	2.2014	2.51055	2.28556	1.69897	1.98227	2.26007	1.6721	1.69897	2.08636	1.95904	2.16435	1.51851	1	1.88081	2.18184	1.81291	1.90309	1.5682	2.39967	2.17319	2.05308	2.29447	2.35218	2.45637	2.42975	2.34439	2.27646	2.51322	2.38202	2.58995	2.34242	2.08636	2.3075	1.75587
ENSG00000013503	2.2833	1.98677	2.17898	2.16732	2.24055	2.17898	1.81954	2.17898	2.32222	1.65321	1.6721	1.88649	2.26951	2.1959	1.25527	1.07918	1.86332	1.98227	1.65321	1.8451	1.716	2.07188	2.17898	2.06819	2.13354	2.08636	2.34044	2.13672	2.19033	2.23805	2.21748	2.11059	2.36549	2.31806	1.99123	1.94939	2.45939
ENSG00000013561	2.65514	2.48144	2.56229	2.69108	2.5682	2.40993	2.3927	2.72016	3.00945	2.50379	2.40654	2.56937	2.81823	2.61278	2.35793	1.73239	2.5611	2.51851	2.37658	2.53782	2.51587	2.54407	2.57634	2.49693	2.59329	2.64444	2.80414	2.6981	2.66652	2.74819	2.74663	2.6149	2.70672	2.76567	2.4624	2.48001	2.72835
ENSG00000013573	2.57403	2.56348	2.80821	2.63949	2.80686	2.86982	2.08279	2.79309	2.72016	2.22272	2.58771	2.46389	2.36361	2.86094	2.38202	1.44716	2.15836	3.00775	2.57171	2.78247	2.66652	2.54777	2.38202	2.68664	2.33846	2.50379	2.33846	2.50786	2.55023	2.28556	2.64345	2.17609	2.71012	2.46538	2.42975	2.26482	2.96142
ENSG00000013588	1.17609	2.23045	1.50515	1.20412	0.845098	0.845098	1.27875	1.53148	2.14613	1.91908	0.954243	1.44716	2.34242	2.34044	1.62325	2.19033	2.0086	1.78533	1.57978	1.82607	2.00432	1.17609	1.14613	1.70757	0.69897	1.77815	1.93952	1.89763	1.47712	1.20412	1.47712	1.6721	1.36173	1.72428	1.74036	1.65321	0.90309
ENSG00000013619	2.83378	1.62325	2.53403	2.70672	2.65225	2.70157	2.04139	2.51055	2.24304	1.92428	2.50243	2.31175	2.34439	2.53148	1.36173	0.90309	1.74036	2.47857	2.14301	2.27646	1.63347	2.38202	2.34242	2.12057	2.45939	2.60423	2.73957	2.56937	2.80956	2.50651	2.44091	2.40993	2.88986	2.47567	2.54158	2.53656	3.24304
ENSG00000013725	1.65321	2.89653	1.5563	1.11394	0.778151	1.49136	1.11394	1.69897	2.32222	1.59106	0.90309	1.47712	0.954243	1.27875	1.54407	0.69897	1.47712	1.07918	1.77085	1.32222	1.92428	1.20412	1.41497	2.07555	1.32222	1.64345	1.25527	1.88649	1.94939	1.68124	1.54407	2.2014	1.73239	2.29226	1.70757	1.47712	0.477121
ENSG00000013810	2.22531	2.72835	2.23553	2.62737	1.49136	2.24055	1.6721	2.83759	2.45484	2.42325	2.74273	2.3927	2.24797	2.71265	2.1038	1.66276	2.71933	2.86392	2.62221	2.71012	2.74351	2.35218	1.87506	2.08636	1.92428	2.32838	2.13354	2.17319	2.22789	2.23553	2.7348	2.48572	2.13033	2.57978	2.14301	2.07555	3.29776
ENSG00000014123	2.40993	2.45484	2.46538	2.37107	2.70927	2.42325	2.16435	2.34439	2.95904	2.39094	2.19866	2.35025	2.40993	2.43297	2.19312	1.716	2.45025	2.40824	2.11394	2.24797	2.31597	1.91908	2.46835	2.41996	2.02119	2.52244	2.64048	2.72754	2.68485	2.61278	2.65225	2.39967	2.74741	2.71517	2.31175	2.44871	2.47567
ENSG00000014138	2.10037	2.17026	2.22531	2.19312	1.99564	2.21748	1.54407	2.51055	2.38739	1.97772	2.18469	1.97772	2.06819	2.3032	1.86923	1.17609	2.02938	2.41996	2.07555	2.27416	2.34044	2.22789	2.49136	2.37107	2.03342	2.1038	2.17609	2.24304	2.22789	2.19866	2.49136	2.19866	2.13672	2.54283	1.98677	1.92942	2.81425
ENSG00000014216	2.94988	3.05881	3.1186	2.97727	2.82282	3.18156	2.58206	3.02325	2.90902	2.81757	2.51851	3.00087	3.07445	2.943	2.33846	1.57978	2.89321	2.91855	2.65418	2.78604	2.88024	3.16967	2.96942	2.98498	2.87795	3.24773	3.31994	3.11727	3.20683	3.09447	3.23019	3.24674	3.23096	3.3543	2.95085	2.94792	2.9987
ENSG00000014257	1.39794	1.83885	1.47712	0.954243	0.30103	1.20412	0.69897	1.92428	1.39794	1.77815	1	1.14613	1.07918	1.38021	0.954243	0	1.73239	1.57978	1.23045	1.44716	1.79239	0.30103	1.54407	0.69897	#NAME?	1.69897	1.8451	1.81291	1.97772	1.86923	1.77085	1.62325	1.39794	2.30963	1.49136	1.73239	1
ENSG00000014641	2.85309	2.93902	3.06408	3.07262	2.99344	3.06371	2.68485	2.99695	3.17898	2.74974	2.66652	2.89487	3.21059	3.08027	2.87099	1.95424	2.87216	2.88874	2.60853	2.83696	2.84572	3.81245	3.24329	3.03423	3.64729	3.10483	3.26623	3.13609	3.14051	3.1284	3.10823	3.23528	3.20112	3.23855	2.9154	2.98046	3.30211
ENSG00000014824	2.79379	2.43136	2.66276	2.88762	2.78533	2.77887	2.5172	2.71767	3.09552	2.54407	2.62737	2.64444	2.94349	2.71433	2.07918	1.97772	2.58883	2.74586	2.48714	2.66087	2.6464	2.74507	2.65128	2.56937	2.74194	2.84386	2.9248	2.8537	2.84073	2.83506	2.72591	2.76864	2.99607	2.81757	2.55145	2.70501	2.99607
ENSG00000015171	3.20358	2.69197	2.95952	2.95085	3.24895	3.18667	2.93349	2.85914	3.38561	2.57287	2.85309	2.67669	2.82672	2.86332	1.89209	1.716	2.66276	2.77597	2.43297	2.53148	2.34242	2.81291	3.05918	2.94151	2.88081	3.15442	3.18184	3.16316	3.1784	3.14706	3.05385	3.0141	3.26221	3.05729	2.902	3.00389	3.25042
ENSG00000015285	2.57287	3.00689	2.86213	2.26007	1.94448	2.83696	2.17319	3.02694	2.67852	2.79239	1.8451	2.43616	2.18469	2.6637	1.44716	1.716	2.96942	2.53908	2.35984	2.48996	2.76716	1.83885	2.1959	2.83506	1.57978	2.83948	2.9196	2.72181	2.91593	2.87332	2.84819	2.91009	2.69548	3.256	2.60959	2.55751	1.76343
ENSG00000015413	1.27875	2.01284	0.60206	2.12057	0.845098	0	1.14613	1.47712	0.90309	0.477121	0.69897	1.91381	#NAME?	1.39794	1.14613	#NAME?	1.43136	1.32222	0	0.778151	0.30103	0	0.60206	0.60206	0.477121	0.954243	0.30103	1.14613	0.778151	1.38021	1.20412	0.954243	0.60206	2	0.30103	1.32222	1.88649
ENSG00000015479	3.49234	3.21378	3.39881	3.45879	3.5799	3.32118	3.1176	3.40226	3.70655	3.09552	3.39252	3.23325	3.33203	3.38093	2.69285	2.40824	3.14019	3.36305	3.18977	3.24601	3.19089	3.21112	3.20249	3.10551	3.31323	3.55121	3.61857	3.50147	3.5978	3.54033	3.5164	3.50488	3.75113	3.57669	3.31555	3.47958	3.72173
ENSG00000015532	2.42975	2.18184	2.44871	2.36736	2.32838	2.56703	1.89763	2.10037	2.43457	1.79934	1.9345	2.4183	2.62737	2.47129	1.85126	0.778151	2.0569	2.53403	1.9345	2.57171	2.3032	2.66276	2.56229	2.53148	2.50786	2.59218	2.57519	2.54777	2.52244	2.45025	2.39967	2.5966	2.64542	2.7007	2.38382	2.32634	2.81358
ENSG00000016602	1.07918	0.30103	1.99123	1.68124	0.90309	1.81291	1.44716	1.89763	2.89542	#NAME?	1.32222	1.74036	1.17609	0.69897	1.25527	#NAME?	1.38021	1.32222	0	0.30103	0.30103	1.65321	2.62634	2.54283	1.716	1.23045	#NAME?	1.30103	1.89763	1.70757	1.04139	#NAME?	0.778151	1.36173	#NAME?	#NAME?	0
ENSG00000017260	3.11727	2.71096	2.97955	3.05308	3.18184	3.01368	2.64147	2.92065	3.34084	2.72754	2.54777	2.95713	2.97267	2.97174	2.01703	1.91908	2.88081	2.91751	2.47567	2.65896	2.77085	2.8055	2.88536	2.8739	2.81491	3.17754	3.26788	3.22115	3.19673	3.18949	3.07372	3.04179	3.36399	3.19173	2.97727	3.03302	2.91222
ENSG00000017797	2.82151	2.92788	2.85431	3.04376	2.82802	2.96661	2.617	2.84448	3.27068	2.59439	2.47129	2.78675	3.05652	2.91803	2.67578	2.0569	2.90902	2.72099	2.63548	2.76492	2.73719	2.85794	3.09517	2.97267	2.88705	3.08707	3.14333	2.98272	3.08814	3.11093	3.06595	3.20763	3.1934	3.21005	2.7574	2.84634	2.9248
ENSG00000018189	3.19921	2.5092	3.04376	2.93902	3.0306	3.04139	2.74351	2.94201	3.45803	2.54158	3.055	2.83696	3.14613	3.04571	2.54654	1.89209	2.65514	3.01662	2.70842	2.79657	2.55751	2.96942	3.12646	2.99651	3.07737	3.1532	3.3032	3.16702	3.16167	3.19893	3.041	3.1038	3.36021	3.0216	3.03141	3.07773	2.87506
ENSG00000018236	2.92634	2.09691	2.9196	2.98091	3.44451	3.51481	2.97772	2.53148	2.83885	1.83885	2.4133	2.3483	3.54108	3.30384	1.72428	0.30103	1.77815	2.58883	2.31597	1.75587	2.05308	2.78746	3.09795	2.62325	2.90902	3.58138	3.3881	3.34908	3.61077	3.3948	3.10585	3.35392	3.69888	3.13956	1.4624	3.37346	2.24551
ENSG00000018280	2.61805	3.02078	3.23779	2.3927	2.11394	2.95521	2.34044	3.37457	3.12548	3.67605	2.37475	3.29994	2.98	3.17435	2.50786	2.63043	3.76005	3.23019	3.10517	3.08493	3.42193	2.50515	2.71767	3.00087	1.96848	2.95472	3.35927	2.84323	2.80003	3.11227	2.93044	2.94052	2.83123	3.58973	2.83822	2.47422	1.78533
ENSG00000018510	2.55751	2.52634	2.42975	2.5682	2.66839	2.45788	2.13354	2.58206	3.03663	2.38382	2.20412	2.33041	2.48572	2.4624	1.53148	1.62325	2.57634	2.41664	2.29003	2.37658	2.54033	2.14922	2.36549	2.43297	2.25285	2.58546	2.74974	2.64246	2.74429	2.66839	2.44404	2.56467	2.94645	2.71349	2.42975	2.47129	2.35411
ENSG00000018625	3.30535	3.03703	3.52711	3.90369	3.39846	3.8396	3.16346	2.86982	3.69723	2.95617	3.25672	3.28217	4.13852	3.4178	2.53782	1.04139	2.49831	3.32346	2.69108	2.94399	0.90309	3.87291	4.12597	3.76812	3.45133	4.27309	4.02902	3.90396	3.74624	4.00454	3.80455	3.96421	4.29839	3.6621	3.03782	3.68449	3.88076
ENSG00000018699	2.10721	1.91381	2.0086	2.04532	2.19312	1.88081	1.63347	2.11727	2.22531	1.75587	1.47712	1.99123	2.0086	2.07188	1.50515	0.954243	1.87506	2.08636	1.74819	1.98227	1.98227	1.77815	1.97313	2.06819	1.65321	1.98227	2.21219	2.06446	2.05308	2.01284	2	2.07188	2.14922	2.17898	1.79239	1.89763	2.11059
ENSG00000019144	3.4979	2.66558	3.66068	3.34223	3.88807	3.3604	2.95231	3.40346	4.2403	2.71767	3.1486	3.40705	3.22737	3.26975	3.08279	1.91908	3.27045	3.44529	2.94694	3.18921	2.86034	3.52375	4.32104	4.39643	3.58838	3.86427	3.96085	3.67888	3.8799	3.78993	3.91514	3.61247	3.91413	3.60692	3.63215	3.81398	3.08063
ENSG00000019169	2.11727	3.64118	1.23045	0.845098	0	0.778151	0.845098	1.91908	2.06819	1.83251	0	1.25527	1.89763	2.08636	1.34242	1.23045	3.01745	1.96848	1.61278	2.05308	3.13513	0.845098	#NAME?	2.14613	#NAME?	1.65321	1.90309	2.04922	1.6902	1.94448	1.86923	2.46538	1.65321	2.63749	1.25527	1.65321	0.477121
ENSG00000019485	2.38561	1.94448	2.54531	2.09691	2.75664	2.42813	1.716	2.04922	2.32015	1.81291	2.00432	2.22011	2.14922	2.19033	1.43136	1	1.74819	2.09691	1.72428	1.95904	1.4624	2.63144	2.45025	2.3075	2.46538	2.47422	2.51322	2.4456	2.53148	2.4133	2.52244	2.35411	2.66558	2.38561	2.2833	2.4014	2.43616
ENSG00000019995	2.77085	2.5172	2.69548	2.58546	2.85065	2.87332	2.38739	2.61172	3.05918	2.26245	2.46835	2.38917	2.47712	2.48572	1.99564	1.43136	2.42813	2.50379	2.14301	2.33244	2.27875	2.74429	2.81823	2.68753	2.73159	2.76938	2.85974	2.79099	2.81158	2.80072	2.6149	2.72016	2.90146	2.67486	2.4133	2.53148	2.78817
ENSG00000020129	2.70672	2.45939	2.99388	3.06483	2.77305	2.97681	2.38917	2.57403	3.32408	2.45788	2.80956	3.00604	2.98318	2.84634	2.04139	1.50515	2.51587	2.89487	2.3032	2.77743	2.40312	4.21431	3.45332	2.98767	4.14603	3.2307	3.35334	3.17754	3.09968	2.97818	3.01536	3.03463	3.19535	3.14395	2.79657	2.8739	3.13735
ENSG00000020181	1.97313	2.2833	2.26245	2.61909	2.22011	2.11394	1.65321	2.14613	2.35025	1.44716	1.54407	2.08991	1.64345	1.86923	1.90309	0.845098	1.94939	2.62634	1.44716	2.54654	2.0569	2.41664	2.44871	2.50786	2.45788	2.20412	1.88649	2.4133	2.43775	2.33244	2.10037	2.35411	2.49831	2.72016	2.12385	2.07555	3.75709
ENSG00000020426	2.44871	1.75587	2.31806	2.14922	2.23553	2.3483	1.87506	2.19312	2.26717	1.77085	1.76343	2.10037	2.30103	2.24304	2.10721	1	1.82607	2.19033	1.88649	2.08636	1.93952	2.30103	2.24055	2.14613	2.32015	2.1271	2.11727	2.09342	2.06446	2.20952	2.17319	2.08991	2.28103	2.14613	1.96379	2.11059	2.07918
ENSG00000020577	2.55871	2.44404	2.99739	2.78104	2.77305	2.89597	2.62737	3.17202	3.25261	2.71933	2.74896	2.96614	2.88423	2.87795	2.26717	2.01703	3.2408	2.92117	2.84757	2.72016	2.7185	2.20952	2.57171	3.04571	2.15534	3.4014	3.44607	3.50596	3.68196	3.54145	3.55072	3.43297	3.37694	3.52401	3.3251	3.32654	3.21906
ENSG00000021300	3.46776	3.031	3.82885	3.67578	3.61183	4.20699	3.56844	4.00924	4.50349	3.03663	3.39305	3.48487	3.80434	3.42959	3.56086	2.16732	3.34557	3.17406	2.734	3.17638	2.30535	3.80475	4.47001	4.36143	3.80134	4.25232	4.21688	4.03635	4.28941	4.23977	4.29942	4.33975	4.14286	3.84547	3.75351	3.83885	3.10243
ENSG00000021574	2.4843	2.19312	2.20952	2.40993	2.72016	2.20683	2.07555	2.47276	2.90956	2.12385	2.4216	2.19866	2.28556	2.2014	1.38021	1.44716	2.18752	2.30963	2.29885	2.19033	2.15534	1.81954	2.24055	2.15534	1.97313	2.44248	2.61805	2.48572	2.51322	2.4609	2.233	2.18469	2.72997	2.45788	2.25768	2.30535	2.61172
ENSG00000021645	1.8451	1.74036	1.8451	2.17026	1.86923	1.88649	1.43136	1.86923	2.65031	1.39794	1.4624	2.3032	2.10721	2.29447	2.13033	0.845098	1.34242	2.11394	2.04139	1.59106	2.06819	2.76567	2.57287	1.98227	2.75891	2.80209	2.86392	3.21958	2.75358	2.5832	2.85914	2.16435	2.80482	2.68931	2.5966	2.74507	2.65225
ENSG00000021826	1.85126	1.5563	2.29667	2.0086	1.89209	2.30963	1.83251	1.38021	2.30535	1.43136	1.47712	1.69897	1.95424	2.41664	1.41497	0.477121	1.8451	1.99123	1	1.04139	1.61278	1.74819	2.35218	1.8451	1.66276	1.6721	1.53148	1.77085	2.14613	2.13988	1.96848	1.51851	1.94448	2.30103	1.50515	1.62325	3.17173
ENSG00000022267	3.49304	2.51455	3.42226	3.46835	3.52892	3.69373	3.16554	3.61045	2.93095	2.78533	2.94498	3.32695	3.3831	3.48287	2.37475	2.22272	2.68034	3.17955	2.82672	3.07372	2.1271	3.40157	3.34635	3.02036	3.34635	3.42846	3.52634	3.33183	3.51943	3.35411	3.306	3.43249	3.56926	3.31366	3.02694	3.33686	3.21005
ENSG00000022277	3.00173	2.94399	3.25768	3.2388	3.12483	3.32695	2.85065	3.22814	3.43233	2.91487	2.60638	3.16435	3.00217	3.07225	2.96142	2.08636	3.03019	3.02202	2.67025	2.78462	2.79518	3.07664	3.38328	3.32818	3.00903	3.13862	3.21005	3.06258	3.21352	3.19756	3.24748	3.28217	3.19005	3.32531	2.91169	2.98677	3.1383
ENSG00000022355	0.60206	1.27875	0.845098	1.83885	2.13033	1.27875	1.17609	#NAME?	2.13033	0.60206	1.41497	1.39794	1.6721	1.07918	1.89763	#NAME?	#NAME?	1.23045	#NAME?	0.477121	#NAME?	2.72263	1.85126	0.30103	2.89209	1.88081	0.60206	2.79727	1.38021	#NAME?	1.20412	#NAME?	#NAME?	1.25527	#NAME?	0	1.34242
ENSG00000022556	#NAME?	1.93952	1.11394	0.778151	0.69897	1.14613	0.60206	0.778151	1.89209	1.86923	#NAME?	1.11394	0.954243	1.6721	0.778151	0	1.44716	0.90309	1.41497	0.90309	1.6721	1.63347	1.14613	1.07918	1.82607	1.50515	0.954243	1.68124	1.63347	0.69897	1.75587	1.38021	1.11394	2.35218	0.477121	0	2.45939
ENSG00000022840	3.06183	3.1209	3.13194	3.03623	3.05231	3.18977	2.63347	3.20871	3.36903	2.93044	2.78247	2.99034	3.02735	3.05767	2.4624	1.97313	3.05192	3.03703	2.77452	3.00432	2.91698	3.256	3.31408	3.27114	3.12937	3.25382	3.35927	3.12613	3.25624	3.21985	3.23704	3.24353	3.35199	3.34733	3.00518	3.04218	3.14922
ENSG00000022976	2.4456	1.98227	2.26245	2.2833	2.37658	2.48855	1.81954	2.09691	2.52763	1.8451	1.74036	2.14922	2.44248	2.22011	1.6902	1	1.92942	2.33646	1.90309	2.37475	2.233	2.50786	2.57634	2.60531	2.23553	2.19033	2.16137	2.29226	2.22272	2.25768	2.31387	2.13672	2.13672	2.26482	1.89763	2.12385	2.38021
ENSG00000023171	2.67117	2.28556	2.72181	2.50515	3.14737	2.76268	2.13672	2.27646	2.73078	2.18469	2.08279	2.62531	2.87157	2.70415	1.91381	1.30103	2.34439	2.33244	1.74819	2.22011	1.95424	3.5427	2.80754	2.55509	3.13258	3.07078	2.94547	3.27989	2.93651	2.8848	3.03181	2.88252	3.0835	2.80277	2.69548	2.72099	2.99476
ENSG00000023330	2.50515	2.63849	2.7007	2.64836	2.28556	2.68215	2.20683	2.85187	2.93197	2.61805	2.18469	2.617	2.65514	2.53908	1.81954	1.32222	2.42651	2.35603	2.27646	2.41497	2.47857	2.80821	2.61909	2.8202	2.5302	2.7007	2.8014	2.70927	2.79029	2.62531	2.46687	2.72263	2.6721	3.01199	2.29885	2.32634	2.79379
ENSG00000023445	1.62325	2.95856	1.5563	1.53148	1	1.64345	1.32222	1.5682	2.31175	2.18184	1	1.5682	1.94448	1.07918	1.64345	1.23045	2.23805	1.6902	2.06446	1.92942	3.16167	1.07918	2.02531	1.79239	1.27875	0.954243	1.07918	1.44716	1.04139	1.53148	1.23045	1.51851	1.23045	1.88081	1.50515	1	0.954243
ENSG00000023516	2.77232	2.80889	2.74819	2.80072	3.18837	2.84386	2.60097	2.94694	3.39358	2.75051	2.69897	2.76193	3.10346	2.6464	1.50515	1.72428	2.76641	2.89927	2.62941	2.60097	2.60097	2.56585	2.79796	2.53529	2.60423	3.07518	3.16227	3.27254	3.15987	3.03141	2.90037	2.83251	3.2572	3.00561	2.79379	2.8657	3.0086
ENSG00000023608	1.92942	1.72428	1.716	2.00432	2.00432	2.10721	1.4624	1.79934	2.13988	1.83251	1.51851	2.00432	2.40654	1.91908	1.89209	0.954243	2.14922	1.79934	1.70757	2.07918	2.19033	1.61278	1.74819	1.77085	1.74819	1.99123	1.88081	1.85733	1.85733	1.93952	1.79239	1.90309	1.96379	1.98227	1.5563	1.76343	2.02119
ENSG00000023697	2.35984	2.32428	2.42651	2.47422	2.39445	2.63448	2.1959	2.53782	2.65896	2.18469	1.93952	2.21219	2.37291	2.38561	2.08636	1.36173	2.40654	2.32634	2.02119	2.12057	2.27416	2.0569	2.49831	2.38739	1.85126	2.55388	2.65801	2.44716	2.48714	2.55991	2.48287	2.62941	2.58092	2.60097	2.29885	2.35218	2.20952
ENSG00000023734	2.91381	2.71181	2.86629	2.97772	2.95665	3.06145	2.58092	3.04376	3	2.72263	2.74663	2.79518	2.98318	2.91487	2.4609	2.1271	2.70415	2.88762	2.61066	2.83442	2.6637	2.86982	2.85431	2.74819	2.89321	2.94101	3.04727	2.85309	2.95665	2.92273	2.80277	2.93802	3.01199	2.89818	2.71265	2.76864	3.02449
ENSG00000023839	1.17609	1.20412	1.36173	0.477121	1.25527	1.23045	0.778151	0.477121	1.62325	1.04139	1.04139	1.14613	1.20412	1.25527	0.60206	0	1.34242	1.11394	0.69897	1.23045	1.50515	0.778151	1.54407	1.66276	0.778151	1.07918	0.60206	1.30103	1.23045	1.04139	1.04139	1.25527	1.17609	#NAME?	1	1	0.30103
ENSG00000023892	2.62941	3.03902	2.80754	2.22531	1.61278	2.65321	2.0607	2.84261	2.67394	2.59106	1.6902	2.45788	2.06446	2.44871	1.95904	1.59106	2.64147	2.52634	2.44716	2.43457	2.81023	2.1271	2.32015	2.8055	1.87506	2.80686	2.76268	2.71767	2.77452	2.80754	2.7679	2.88818	2.549	3.16227	2.41664	2.50786	1.75587
ENSG00000023902	2.90091	3.19645	3.12808	2.68931	2.55751	3.04493	2.35411	3.12222	2.90417	2.65128	2.53908	2.80889	2.57864	3.1329	2.96802	1.74819	2.90795	2.93902	2.63246	2.86451	3.03222	3.07737	2.77012	2.9345	2.94988	3.12743	3.12222	3.09167	3.14922	3.00775	2.90902	3.28285	2.97035	3.45271	2.7679	2.84323	2.68034
ENSG00000024048	2.75205	2.74663	2.74663	2.58546	3.0461	2.64542	2.16435	2.56937	2.99123	2.40483	2.29226	2.60746	2.48287	2.65801	1.92428	1.70757	2.56937	2.60206	2.25527	2.43616	2.41996	2.617	2.82151	2.79239	2.62531	2.79518	2.88195	2.94349	2.75511	2.82737	2.94988	2.67669	2.91434	2.82217	2.63448	2.71933	2.67669
ENSG00000024422	2.05308	2.27646	2.81158	2.96755	2.31597	2.65225	2.22531	2.55871	2.47422	2.47276	1.49136	2.88593	2.88024	2.31597	1.91908	1.62325	2.65514	2.69984	2.24797	2.62325	2.76641	2.52244	2.75815	2.64933	2.43933	2.98137	3.18526	2.65321	2.99607	2.8055	2.95134	2.99211	2.95904	3.1329	2.71684	2.82151	2.13354
ENSG00000024862	1.94939	2.34044	2.26007	2.10037	1.94448	2.34044	1.96379	2.233	2.3784	2.02119	1.79239	2.1038	2.18184	2.02119	1.77815	1.4624	2.28103	2.03743	1.74819	2.15836	2.19033	2.5966	2.36361	2.3784	2.48855	2.17609	2.15836	2.37291	2.2014	2.18752	2.17898	2.35793	2.21484	2.50379	1.92942	1.95424	1.9345
ENSG00000025156	2.3075	1.77085	2.20412	2.15534	2.48144	2.21748	1.77815	2.22789	2.32838	1.73239	2.07918	2.04922	2.04139	2.06446	1.54407	0.845098	1.98227	2.23553	1.92428	2.02938	1.66276	2.23805	2.21219	2.16137	2.19033	2.11727	2.29667	2.26717	2.07555	2.17898	2.24055	2.02531	2.39094	2.0569	1.92428	2.07188	2.47712
ENSG00000025293	2.76193	2.74586	2.82282	2.62737	2.75664	2.61805	2.3483	2.83569	3.07408	2.51055	2.45788	2.71349	2.63347	2.67669	2.68305	1.88649	2.70157	2.79449	2.45637	2.48144	2.52504	2.5966	2.67578	2.64933	2.49415	2.77815	2.83123	2.80277	2.81023	2.77743	2.8055	2.74507	2.90309	2.98091	2.5832	2.61384	2.82737
ENSG00000025423	1.39794	1.14613	1.20412	1.81954	2.01284	2.1271	1.50515	1.39794	2.02938	0.69897	1.43136	2.33646	2.59988	1.36173	1.41497	0.90309	1.27875	1.53148	0.845098	1.38021	0	1.83885	2.4456	1.95904	1.74819	1.92428	1.23045	2.03743	1.36173	1.70757	1.6902	1.44716	1.27875	1.61278	1.11394	1.38021	1.32222
ENSG00000025434	2.4609	2.93349	2.45332	2.07188	2.40993	2.38021	1.88081	2.23045	2.73159	1.88081	1.57978	2.18469	2.40993	2.35793	2.07188	1.30103	2.4183	2.19312	2.04139	2.32428	2.34439	2.17609	2.52634	2.83759	1.98227	2.37291	2.33846	2.55991	2.34044	2.4133	2.45025	2.5977	2.51055	2.44871	2.23045	2.13033	2.4133
ENSG00000025770	2.73719	2.43297	2.83506	2.79518	3.07773	2.93802	2.26245	2.82478	2.91751	2.31597	2.65801	2.68034	2.61595	2.8651	2.45637	1.59106	2.29667	2.9248	2.54531	2.5955	2.48855	2.94052	3.05231	2.93146	2.7574	2.78533	2.78247	2.66932	2.73878	2.63043	2.78462	2.74507	2.68931	2.71517	2.47857	2.5563	3.34005
ENSG00000025800	2.83822	2.80956	2.87564	2.74974	2.66932	2.84136	2.29885	2.91698	3.15776	2.64048	2.55145	2.72997	2.89265	2.8169	2.61805	1.81291	2.74351	2.85733	2.60097	2.8202	2.7348	2.96661	3.02776	2.95085	2.74429	2.96095	3.07335	2.95328	2.94448	2.97081	2.82995	2.88874	3.08991	3.04376	2.72591	2.79727	3.11561
ENSG00000026025	3.82471	4.54466	4.55526	4.26195	3.17551	3.91281	3.74966	3.96965	4.14891	4.13226	3.39182	4.30479	4.49826	4.40093	3.3587	3.40243	4.33078	4.29957	3.8386	4.39049	4.46073	3.31597	4.08661	4.20992	3.29159	4.32648	4.501	4.32482	4.43819	4.28373	4.58065	4.29028	3.93676	4.82557	4.3967	4.39981	4.42575
ENSG00000026036	2.79379	2.41664	2.89542	2.86747	2.72754	2.78176	2.1271	2.67025	2.85974	2.43136	2.44404	2.95376	2.71012	2.67761	2.21484	1.6721	2.26951	3.15564	2.45025	2.79239	2.53782	3.30298	2.94101	2.9722	2.99476	2.70586	2.67852	2.9196	2.64738	2.61066	2.82672	2.53656	2.57287	2.70672	2.42325	2.51322	2.90795
ENSG00000026103	1.59106	2.24055	1.80618	2.0086	1.66276	1.68124	1.57978	1.79934	2.0569	1.83885	1.27875	1.94448	2.2014	2.0569	0.845098	0.90309	2.2014	1.98677	1.27875	1.86923	2.32428	1.36173	1.53148	2.08991	1.47712	2.29447	2.40993	2.48287	2.24551	2.37475	2.11059	2.26007	2.10721	2.58659	2.03342	2.14922	1.30103
ENSG00000026508	2.70842	3.72567	3.54617	3.40552	2.57287	3.12156	2.85248	3.08955	3.38238	3.25382	1.75587	3.49982	3.89143	3.75143	2.11394	2.5092	3.51188	3.14768	3.06967	3.40123	3.71299	1.88649	3.12808	3.32777	2.17898	3.56549	3.87662	3.74531	3.54033	3.52114	4.08379	3.4606	3.27114	4.0463	3.49596	3.59384	2.96284
ENSG00000026751	1.95904	3.06595	1.50515	1.23045	0.954243	1.32222	0.845098	1.61278	2.14613	1.27875	0.477121	0.69897	0.845098	1.27875	1.51851	0.845098	1.43136	1.25527	1.34242	1.23045	2.36736	0.778151	0.954243	1.72428	0.845098	1.04139	1.17609	1.6902	1.76343	1.17609	1.14613	2.22531	1.60206	2.26951	1.4624	1.14613	0.60206
ENSG00000026950	2.68931	2.98767	2.94645	2.72428	2.64836	2.50786	2.0569	2.5092	2.92117	2.45788	2.25768	2.43775	2.32838	2.57864	1.74036	1.53148	2.47129	2.65418	2.25768	2.40993	2.72754	2.04922	2.47276	2.72099	1.82607	2.90902	2.98722	2.7574	3.05918	2.83948	2.95036	3.03543	3.11661	3.18949	3.07078	2.79029	2.38917
ENSG00000027075	2.2878	2.8451	2.18469	2.38739	1.95424	2.39967	1.97772	2.33445	2.55388	2.33244	1.5682	2.28556	1.81291	2.21748	1.60206	1.36173	2.40483	2.10037	1.91908	2.02119	2.34439	1.90849	2.11394	2.1959	1.36173	2.4133	2.23045	2.42975	2.3784	2.55145	2.18184	2.43616	2.56585	2.69285	2.17026	2.16732	1.83885
ENSG00000027847	2.29447	2.24055	2.6149	2.51455	2.4216	2.45939	1.85126	2.51188	2.48287	2.2014	1.86332	2.46687	2.35984	2.45179	2.17319	1.34242	2.29885	2.50243	2.12385	2.43297	2.34044	2.53782	2.55751	2.57171	2.44404	2.67943	2.66558	2.45637	2.58771	2.54158	2.7767	2.62941	2.61066	2.66652	2.27646	2.34439	2.7356
ENSG00000028116	1.79934	2.16435	1.87506	1.91381	1.04139	1.99123	1.61278	2.28103	2.69636	2.03743	1.43136	1.89209	1.38021	1.59106	1.6721	1.27875	2.1959	1.8451	1.70757	1.94939	2.17609	1.39794	2.17026	2.24551	1.73239	2.07918	2.18184	2.03342	2.18184	2.25042	2.25285	2.07555	2.17898	2.4456	2.00432	2.04532	1.07918
ENSG00000028137	2.78533	3.28103	2.94596	2.57171	2.10721	2.9489	2.4014	3.197	3.02449	3.09412	2	2.8202	2.33846	2.85126	2.2014	2.02938	3.28058	2.82347	2.57978	2.79239	3.46953	2.14613	2.5092	2.84198	1.83885	2.96379	3.10072	3.0013	3.03663	3.07115	2.74586	3.14301	3.10687	3.50705	2.98543	2.81224	2.17319
ENSG00000028203	2.65031	2.48714	2.5611	2.71096	2.75205	2.66464	2.24055	2.64246	2.98	2.39967	2.47567	2.54283	2.76343	2.69897	2.38561	1.63347	2.47857	2.71767	2.34635	2.53529	2.49415	2.50786	2.71265	2.56937	2.50243	2.72916	2.78247	2.79657	2.77232	2.72916	2.68395	2.66087	2.88649	2.83442	2.51587	2.58206	3.02366
ENSG00000028528	3.04218	3.03583	3.16702	3.06707	3.49541	3.25864	2.70672	3.05614	3.4894	2.86982	3.39742	3.0013	3.0306	3.03503	2.63347	2.0569	3.04532	3.04258	2.75815	2.84696	2.8791	3.02857	3.41913	3.40071	2.86451	3.49234	3.58894	3.29798	3.51772	3.42749	3.31366	3.48869	3.62665	3.40054	3.273	3.34577	3.14551
ENSG00000028839	2.04922	1.86923	2.0569	2.07555	2.3927	2.1959	1.69897	2.08636	2.24055	1.73239	1.74036	1.91381	1.73239	1.97313	1.77815	1.07918	1.81291	1.91908	1.62325	1.93952	1.62325	2.18752	2.02938	2.0086	2.24304	1.96379	2.15229	2.07555	1.88649	2.02938	2.03342	1.94939	2.22789	2.01703	1.86332	1.81291	2.28103
ENSG00000029153	1.17609	2.16732	1.36173	1.85733	1.61278	1.11394	1.04139	1.96379	1.75587	1.61278	1.44716	1.89763	1.75587	1.68124	1.79934	0.954243	1.61278	2.24551	1.83251	1.86332	2.29226	1.96848	1.44716	1.34242	1.96379	1.76343	1.96379	1.64345	1.77085	2.01284	1.76343	1.716	1.96379	2.06819	1.57978	1.69897	2.24551
ENSG00000029364	2.72428	2.57171	2.70501	2.89763	2.98945	2.8848	2.29885	2.68664	2.95665	2.47857	2.2878	2.74663	2.88818	2.74896	1.65321	1.78533	2.68485	2.75282	2.45939	2.55267	2.60531	2.61909	2.87737	2.68034	2.61595	3.0141	3.13322	2.86864	2.9987	2.90956	3.02531	2.92169	3.18865	2.96047	2.78888	2.80209	3.10415
ENSG00000029559	#NAME?	0	1	#NAME?	#NAME?	0.845098	0.30103	2.76042	0	3.22737	0.60206	2.21219	1.83885	2.67394	2.18469	1.51851	2.85187	2.5966	2.56585	2.16732	2.57634	#NAME?	#NAME?	0.30103	#NAME?	0	#NAME?	0	1.38021	0.477121	1.57978	0	0.69897	3.73775	0.69897	0.477121	0.60206
ENSG00000029725	3.03262	2.89209	2.98	3.07882	2.99034	3.07335	2.734	3.17984	3.56336	2.72428	2.81291	2.87274	3.0026	3.01157	2.54777	1.61278	2.93044	3.00043	2.71349	2.8293	2.70586	2.85612	3.02202	3.04805	2.97635	3.1232	3.23729	3.18156	3.22968	3.27531	3.0569	3.12646	3.21617	3.21511	2.81158	2.91222	3.01912
ENSG00000029993	2.48144	2.09691	2.08279	2.62325	2.4609	2.62221	2.11059	2.989	2.13672	2.07188	2.63246	2.26245	2.37475	2.55991	2.25042	1.5563	2.14922	2.64836	2.45788	2.26951	2.09342	2.48996	2.36173	2.22531	2.39967	2.11727	2.12057	2.1038	2.24797	2.0569	1.90309	2.1038	2.25768	2.26245	1.87506	2.11727	3.08458
ENSG00000030582	3.39829	3.6066	3.56585	3.38202	2.91487	3.51362	2.91275	3.59966	3.9087	3.27346	2.46835	3.34104	3.27921	3.47509	2.5092	2.27646	3.57484	3.26245	3.00689	3.33405	3.5339	2.76641	3.03302	3.56644	2.50651	3.59062	3.58501	3.46	3.65935	3.4961	3.63909	3.79358	3.60756	4.20806	3.37107	3.28398	3.64953
ENSG00000031081	2.96332	2.83315	3.04376	2.85733	3.56467	3.08063	2.53529	2.8014	2.77452	2.56703	2.72835	2.59879	2.65514	2.95856	1.64345	1.77815	2.63548	2.6637	2.22272	2.52114	2.40824	2.34635	2.75358	2.5977	1.98227	3.29776	3.38632	2.902	3.32858	3.28578	3.23376	3.17173	3.61077	3.21801	2.81425	3.21537	3.16376
ENSG00000031691	1.69897	1.60206	1.51851	2	1.88649	1.97772	1.53148	1.81954	2.15229	1.5682	1.86923	1.60206	1.51851	1.716	1.14613	1.07918	1.64345	1.716	1.5563	1.70757	1.6902	1.04139	1.61278	1.70757	1.27875	1.60206	1.77815	1.75587	1.70757	1.68124	1.74819	1.5682	1.85733	1.76343	1.38021	1.39794	1.80618
ENSG00000031698	2.99913	2.91381	3.17667	3.00346	2.91009	3.3251	2.70757	3.08493	3.26007	2.84819	2.88024	2.96142	3.05308	3.14768	2.90037	2.04532	2.93044	3.06707	2.69373	3.13704	2.86923	3.43664	3.35334	3.26126	3.25018	3.16107	3.27623	3.0667	3.11025	3.09899	3.14737	3.19838	3.24279	3.25285	2.9154	3.0026	3.10449
ENSG00000032219	2.74351	2.81425	2.58771	2.45332	2.84198	2.58206	2.18469	2.49554	3.06856	2.27184	2.34439	2.44716	2.54531	2.55145	3.07918	1.85733	2.50651	2.57634	2.3962	2.51587	2.38917	2.33846	2.45788	2.37107	2.34044	2.62737	2.64246	2.77815	2.62325	2.79796	2.59106	2.57403	2.83696	2.81358	2.30963	2.48714	2.51322
ENSG00000032444	3.06781	2.97035	3.24229	3.13098	3.00217	3.24105	2.52763	2.99564	3.33666	2.71349	2.42975	3.20952	3.05038	2.96802	2.55751	1.74819	2.92942	2.98543	2.70243	2.92117	2.91381	3.41731	3.28623	3.36791	3.17289	3.31302	3.35793	3.14983	3.30899	3.18156	3.21932	3.26245	3.29159	3.37181	2.99564	2.95713	3.0892
ENSG00000032742	2.15534	1.95424	2.19033	2.16732	2.4133	2.45332	1.96379	2.06819	2.6464	1.89209	2.05308	2.13354	2.48996	2.32222	2.12385	1.17609	1.97772	2.32838	2.02119	2.25042	1.95424	2.00432	2.51188	2.36922	2.12385	2.15534	2.23045	2.43775	2.16137	2.18469	2.04139	2.15229	2.23045	2.32634	1.99564	2.10037	2.6464
ENSG00000033011	2.0607	2.17609	2.32222	2.38739	2.35411	2.44248	1.68124	2.35411	2.45484	1.98227	1.716	2.43775	2.36736	2.08279	1.86923	1.30103	2.06446	2.36173	1.96379	2.34242	2.15229	2.38739	2.52244	2.4183	2.17609	2.5966	2.6464	2.45025	2.52892	2.4014	2.56348	2.58771	2.64048	2.74663	2.34242	2.36736	2.63849
ENSG00000033100	2.72099	2.734	2.83315	2.82737	2.63649	2.74507	1.98227	2.82802	2.70927	2.65128	2.2833	3.03423	2.80889	2.82802	2.10721	1.79934	2.58206	3.07664	2.5977	3.04493	2.85126	2.81954	2.76641	2.74819	2.71767	3.05652	3.22089	3.04766	2.94101	2.88366	3.05729	2.94694	3.11959	3.11193	2.82672	2.81624	3.15564
ENSG00000033122	1.57978	0.845098	1.78533	1.6902	1.43136	1.4624	1.39794	1.27875	2.68574	0.60206	1.30103	1.57978	1.54407	1.54407	1.20412	#NAME?	1.38021	1.70757	0.60206	1.11394	0	2.35984	2.37291	2.26482	2.69548	0.69897	#NAME?	1.5682	0.60206	1.17609	1.27875	#NAME?	#NAME?	1.17609	0.90309	0	1.41497
ENSG00000033170	2.26951	2.61384	2.54531	2.64147	2.36736	2.59106	2.15229	2.64542	3.30449	2.15534	2.19312	2.66087	2.84323	2.32634	2.40483	1.4624	2.49969	2.45179	2.19866	2.3483	2.30535	2.36549	3.11361	2.97174	2.39967	2.66932	2.76268	2.73878	2.82478	2.71767	2.62839	2.40654	2.81558	2.77305	2.40312	2.54777	3.02284
ENSG00000033627	3.16495	2.76567	3.28353	3.1089	3.41347	3.32077	2.6902	3.07408	3.59229	2.70757	2.74586	3.09587	3.24576	3.18127	2.29226	1.72428	2.9248	3.13513	2.734	3.01995	2.77525	3.66736	3.47958	3.43233	3.59572	3.40019	3.37585	3.31723	3.37967	3.28959	3.34908	3.26316	3.42095	3.47712	2.93044	3.07372	3.18099
ENSG00000033800	2.59879	2.62325	2.60746	2.47712	2.69108	2.64933	2.17898	2.53908	2.87679	2.53148	2.23805	2.36922	2.5832	2.51851	1.65321	1.6902	2.58995	2.45179	2.24551	2.27416	2.47129	2.3784	2.52375	2.5302	2.40312	2.63246	2.63849	2.73078	2.58433	2.68305	2.55023	2.58092	2.77305	2.67761	2.26951	2.35025	3.06333
ENSG00000034053	3.08243	2.37658	3.30899	3.09377	3.22712	3.38202	2.63347	2.98408	3.37181	2.52375	2.93952	3.10755	3.18611	3.28556	2.78817	1.83885	2.57864	3.22115	2.95182	2.83187	2.2878	3.65292	3.44576	3.1827	3.52802	3.3897	3.52608	3.19312	3.39846	3.27715	3.23603	3.32777	3.52711	3.29994	3.2531	3.33546	3.71634
ENSG00000034152	2.15534	2.67578	2.33041	2.32428	1.91908	2.07555	1.54407	2.44091	2.50106	2.29667	1.91908	2.53908	2.53782	2.43457	1.78533	1.51851	2.51587	2.52114	2.11727	2.44716	2.50243	2.52892	2.27875	2.50379	2.26007	2.47712	2.8169	2.33445	2.29447	2.54158	2.43616	2.35793	2.37107	2.68574	2.13354	2.24304	2.7356
ENSG00000034510	3.7129	4.10544	3.78125	3.72156	3.24452	3.85763	3.21854	4.04883	3.78347	3.75473	3.71408	3.72534	3.68106	3.94983	4.10397	3.09096	4.0293	3.99537	3.62757	3.95823	4.1495	3.93867	3.6852	3.92891	3.94581	3.71667	3.79657	3.70458	3.76027	3.78362	3.76982	3.96609	3.62459	4.32251	3.73127	3.5302	4.12946
ENSG00000034693	1.87506	1.76343	1.95424	2.13672	2.21219	2.0607	1.77815	1.94939	2.21219	1.91908	1.57978	1.81954	2.06446	1.81954	1.39794	0.90309	1.9345	2.03342	1.44716	1.91908	1.76343	1.93952	2.06446	1.96379	1.77815	2.10721	2.25527	2.16435	2.10721	2.11059	2.21484	2.05308	2.22531	2.15534	1.83251	2.03743	2.06819
ENSG00000034713	3.13033	2.76567	3.17319	3.08672	3.18893	3.47188	2.96473	3.18639	3.35411	2.80821	2.79029	3.12548	3.31806	3.08243	2.94498	2.02119	2.8657	2.84634	2.55388	2.84942	2.58883	3.38435	3.47334	3.3865	3.22789	3.29115	3.37967	3.15137	3.28149	3.31154	3.12123	3.41697	3.32919	3.18127	2.902	3.06819	2.96895
ENSG00000035403	2.69285	2.74507	2.989	2.92273	2.2878	2.82086	2.35984	2.63949	2.70329	2.38021	2.05308	2.85974	2.9722	3.12969	2.17026	1.61278	2.57634	2.78888	2.39794	2.70243	2.8791	2.40483	2.61595	2.63749	2.50515	2.84634	2.98318	3.16077	2.92273	2.85309	2.87852	2.84942	2.94052	3.26834	2.75051	2.77887	3.10958
ENSG00000036054	2.4183	2.4183	2.26007	2.51055	2.57054	2.22011	2.0569	2.29667	2.72997	2.3483	2.15534	2.13672	2.63849	2.37658	1.20412	1.69897	2.38739	2.37291	2.0607	2.38739	2.43933	2.04532	2.22011	2.0569	2.26717	2.35218	2.48855	2.49554	2.32838	2.41497	2.36361	2.19866	2.61066	2.52504	2.20412	2.21748	2.22272
ENSG00000036448	1.74036	1.07918	2.1959	2.06819	1.82607	2.31597	1	1.63347	2.15836	1.44716	1.27875	1.93952	2.47129	1.63347	1.90309	0.778151	1.49136	1.90849	1.6902	1.60206	1.25527	2.37475	2.28103	2.20952	2.57403	1.87506	1.68124	1.6721	1.91908	1.78533	1.79239	2	2.12385	2.00432	1.39794	1.68124	1.66276
ENSG00000036530	2.25285	1.8451	2.46389	2.59988	2.2833	2.64542	1.90309	1.98677	2.6637	1.68124	1.8451	2.51055	2.50515	2.11727	2.35218	0.954243	1.54407	2.23553	1.47712	1.88649	1.73239	3.25066	2.96047	2.57287	3.1784	2.85309	2.84073	2.51055	2.72016	2.51055	2.31806	2.78888	2.91698	2.43616	1.96848	2.15836	2.01703
ENSG00000037042	2.99432	2.04532	2.89818	2.88024	3.05461	3.03141	2.46687	2.65225	3.08171	2.40654	2.28556	2.97313	2.8657	2.8704	2.49276	1.66276	2.38739	2.89597	2.58206	2.97174	2.53908	3.34537	3.1486	3.17231	3.20548	2.95424	3.02078	2.92891	2.99388	2.94596	3.18355	2.89653	3.02653	2.71684	2.68395	2.79239	2.81823
ENSG00000037241	2.22272	2.04922	2.33041	2.27646	2.16732	2.31387	1.85126	2.46835	2.26717	2.1038	2.06446	2.2014	2.27875	2.33846	2.57864	0.954243	2.13672	2.29003	2.14301	2.27646	2.19312	2.35603	2.27416	2.29003	2.17319	2.2878	2.30535	2.17319	2.22011	2.34044	2.31175	2.43933	2.32838	2.4843	2.17026	2.21484	2.56937
ENSG00000037749	1.87506	2.02938	1.9345	2.09691	2.20952	1.81291	1.51851	2.18184	2.2878	1.94448	1.90849	1.9345	2.23553	2.04922	0.778151	1.32222	2.02938	2.11727	1.81954	1.76343	1.90849	1.41497	1.59106	1.5563	1.5563	2.12385	2.26717	2.3032	2.17319	2.19033	2.12057	2.02119	2.36173	2.45939	2.03743	2.02119	2.56467
ENSG00000037757	2.30963	2.43775	2.80956	2.71517	2.63749	2.55509	1.87506	2.61172	2.80346	2.21484	2.02119	2.68034	2.68485	2.66087	2.13354	1.30103	2.14922	2.63448	2.17609	2.2878	2.2878	2.70672	2.60638	3.0249	2.74819	2.73239	2.935	2.91645	2.80821	2.85673	2.72181	2.73719	2.8169	2.68753	2.80618	2.5955	2.87967
ENSG00000038210	2.04922	2.25042	1.83251	2.02119	1.34242	1.81291	1.64345	2.0086	2.31806	2.1038	1.63347	2	2.1959	2.20952	1.04139	1.36173	1.9345	2.02119	1.75587	2.13672	2.25285	1.44716	1.79239	2.02119	1.47712	1.85126	2.21748	2.26007	2.02119	2.04922	2.13988	2.14301	2.07918	2.53656	1.90849	1.9345	2.38202
ENSG00000038274	2.62221	2.89597	2.64444	2.45788	2.70586	2.66276	2.34635	2.59106	2.82802	2.55991	2.16435	2.45939	2.74273	2.55388	1.86923	1.80618	2.64738	2.43775	2.24797	2.42975	2.55509	2.72346	2.59988	2.57287	2.54777	2.5966	2.69548	2.68753	2.63749	2.69723	2.60206	2.59879	2.76716	2.93952	2.37658	2.39967	2.76042
ENSG00000038295	2.35025	0.60206	#NAME?	0.778151	1.8451	0	0.60206	#NAME?	0.69897	0.30103	0.60206	1.14613	0.30103	0.845098	#NAME?	#NAME?	0.69897	0.778151	#NAME?	0.30103	0	0	#NAME?	#NAME?	1	1.04139	1.25527	1.94448	1.20412	0.845098	0.30103	1	0.69897	0.477121	0.60206	0.477121	0.90309
ENSG00000038358	2.87679	2.79657	3.15229	2.85733	3.04844	3.08458	2.33846	3.00988	3.09307	2.54033	2.63849	2.88705	2.74351	2.96708	2.14301	1.81291	2.60531	3.07115	2.64345	2.91222	2.76641	3.23045	3.1313	3.18013	3.12808	3.02979	3.07846	2.94101	2.96614	2.91908	2.91908	2.93551	3.09864	3.00689	2.72263	2.81954	3.10992
ENSG00000038382	3.38561	2.98227	3.62603	3.6291	3.54145	3.46494	2.80277	3.12808	3.24576	3.01284	3.43537	3.4618	3.47173	3.34361	2.78032	2.59988	3.01745	3.74803	3.31366	3.40106	3.28035	3.28081	2.98811	3.06333	3.14426	3.68377	3.78789	3.61416	3.65552	3.6535	3.67284	3.38148	3.95722	3.59966	3.87128	3.65992	3.54357
ENSG00000038427	3.80841	3.36003	3.54481	3.62469	3.86141	3.50393	3.1014	3.35295	3.04139	3.15106	2.79309	3.42406	3.02612	3.40415	2.81823	2.34439	3.41027	3.2465	3.1878	3.04727	3.89878	2.17898	3.10175	2.89982	2.18752	3.99339	3.95742	3.306	3.97192	3.89553	3.48173	3.65495	4.57104	3.7074	3.62818	3.68187	4.38878
ENSG00000038532	2.7679	2.4456	2.82737	2.61172	2.76193	2.85431	2.09342	2.66464	2.85003	2.21484	2.29003	2.53403	2.36736	2.54158	2.13354	1.36173	2.32015	2.64738	2.24551	2.38739	2.20683	2.94988	2.83885	2.8014	2.71012	2.79169	2.79588	2.69285	2.80346	2.67669	2.617	2.61172	2.87506	2.8014	2.50243	2.49136	2.78247
ENSG00000039068	1.89763	1.41497	1.54407	1.83885	0.90309	1.62325	1.32222	1.72428	2.4456	1.17609	0.30103	1.91381	1.5563	1.11394	1.64345	0.60206	1.14613	1.91381	1.77815	1.51851	1.07918	1.4624	1.89763	2.16435	1.39794	2.02938	2.10721	1.60206	1.99564	1.59106	2.1271	1.75587	2.17609	1.66276	2.27646	2.18752	1.34242
ENSG00000039123	2.69548	2.71767	2.6149	2.66181	2.80414	2.6561	2.25285	2.5955	2.95952	2.3962	2.37658	2.5611	2.62531	2.67025	2.69197	1.62325	2.4843	2.69636	2.38739	2.53275	2.51322	2.34044	2.58206	2.4183	2.39794	2.67486	2.8014	2.75128	2.66745	2.73799	2.72346	2.55509	2.88536	2.73878	2.43775	2.50515	2.81491
ENSG00000039319	3.21669	2.64246	3.01995	2.79029	3.26975	2.93551	2.66932	2.77085	3.73823	2.58433	2.55991	2.7364	2.83885	2.75435	2.19866	1.72428	2.77232	2.74819	2.5611	2.50651	2.64444	2.5682	3.12385	3.35851	2.79934	2.76042	2.84448	3.06856	2.98408	2.9722	2.78032	2.65128	3.05729	2.75511	2.7185	2.71181	2.65801
ENSG00000039523	2.92221	2.87448	3.15106	2.90795	3.03342	3.02243	2.31597	3.02243	3.10483	2.54283	2.48996	2.86332	2.86451	2.989	2.07555	1.76343	2.71933	3.02449	2.53782	2.70501	2.78675	3.34753	2.98677	3.10243	3.15987	3.11992	3.1878	3.07298	3.0607	3.04844	3.06707	3.05423	3.07408	3.15564	2.67669	2.80956	3.32797
ENSG00000039560	2.3784	2.7007	2.32222	2.38202	2.07188	2.26717	1.79239	2.68395	2.84136	2.29226	2.57403	2.47857	2.36173	2.32222	2.233	1.47712	2.6561	2.64444	2.3032	2.57634	2.78746	1.70757	2.35603	2.2878	1.6902	2.13672	2.28103	2.39094	2.43933	2.51983	2.3075	2.14613	2.30103	2.51188	2.19312	2.13988	2.85733
ENSG00000040275	2.23553	1.74036	2.09691	2.25285	2.36361	2.19866	1.6902	2.34044	2.40483	1.82607	2.34242	2.04922	1.98677	2.16435	1.41497	1.17609	1.89209	2.2878	1.98227	2.11059	2.18469	1.85733	1.83885	1.85733	1.8451	2.04532	1.92428	2.15229	2.14301	2.21219	1.99564	1.83251	2.06819	2.04922	1.72428	1.88081	2.4456
ENSG00000040487	2.29885	2.02119	2.50651	2.39094	2.07555	2.56467	1.77085	2.24055	2.61909	1.92942	1.64345	2.36549	2.38561	2.34635	1.99123	1.17609	2	2.32222	1.94448	2.23045	1.82607	2.5977	2.5977	2.65514	2.40654	2.53275	2.54777	2.4216	2.53403	2.3962	2.39967	2.48572	2.5172	2.52892	2.24797	2.24055	2.38021
ENSG00000040531	2.37658	2.37291	2.63949	2.4014	2.233	2.60423	1.88649	2.56229	2.77525	2.17609	1.6902	2.49276	2.5611	2.52504	2.01284	0.845098	2.35603	2.34044	2.09691	2.27184	2.29667	2.24551	2.55388	2.73719	2.0569	2.63043	2.69197	2.44404	2.57403	2.5302	2.46982	2.6561	2.61172	2.88818	2.29003	2.23045	2.35218
ENSG00000040933	2.64836	2.83632	2.60959	2.76641	2.6902	2.6981	2.21219	2.61384	2.77887	2.50786	2.36736	2.62221	3.02612	2.64147	1.79934	1.77085	2.58433	2.68664	2.34242	2.48144	2.52892	2.89321	2.71933	2.53782	2.81558	2.77887	2.83948	3.01494	2.85065	2.79934	2.72263	2.74351	2.82737	2.94399	2.64542	2.57749	2.74663
ENSG00000041353	1.85733	1.47712	1.8451	1.5563	2.30103	2.02119	1.23045	1.83885	1.716	1.11394	1.5563	1.32222	1.47712	1.80618	0.477121	#NAME?	0.477121	1.59106	0.60206	1.11394	2.26482	1.23045	0.778151	0.477121	1.77815	1.44716	1.6902	1.4624	1.54407	1.57978	1.70757	1.38021	1.98227	1.53148	0.69897	1.43136	0.60206
ENSG00000041357	2.72916	2.74429	2.65225	2.76864	2.72016	2.77012	2.36736	2.7185	2.86451	2.58433	2.50106	2.58092	2.716	2.80003	2.79029	1.90309	2.57978	2.734	2.55388	2.72673	2.85914	2.74741	2.68842	2.65706	2.78533	2.68395	2.76268	2.67025	2.64246	2.7356	2.69548	2.72835	2.74507	2.81823	2.49136	2.5172	2.86864
ENSG00000041515	2.84448	1.14613	2.51587	2.35025	2.96708	2.39794	1.5563	2.09342	1.57978	1.5682	1.64345	2.07188	1.91381	2.30963	1.59106	0.30103	1.14613	2.09691	1.66276	1.77815	0	2.11727	1.81291	1.5682	1.89763	2.28556	2.32428	2.43297	2.22011	2.10721	2.44871	2.01284	2.27416	2.27875	1.99123	2.10721	2.26951
ENSG00000041880	2.50786	2.27184	2.50243	2.45179	2.6637	2.64345	1.99123	2.29447	2.47422	2.33846	1.88081	2.59988	2.91222	2.55267	1.6902	1.36173	2.04922	2.48855	2.20952	2.26951	2.29885	2.58995	2.617	2.49136	2.29885	2.47422	2.41162	2.31806	2.47712	2.45332	2.40824	2.48572	2.54777	2.55145	2.17026	2.29226	2.4609
ENSG00000041988	2.27646	1.96379	2.40312	2.20412	2.16137	2.55751	1.75587	2.22011	2.36736	1.6721	1.76343	2.26951	2.20412	2.30535	2.32634	1	1.99564	2.35218	2.03743	2.22789	2.16435	2.58659	2.53403	2.63347	2.41162	2.25527	2.43136	2.16435	2.25285	2.31806	2.31806	2.33646	2.4456	2.32634	2.14922	2.01703	1.80618
ENSG00000042088	1.98227	2.29447	2.0569	2.17026	2.07188	2.06819	1.65321	2.27184	2.4183	1.99123	2.11059	1.97772	2.22789	2.06819	1.85126	1.07918	2.14301	2.31597	1.98227	2.08279	2.27184	2.11727	1.95904	2.22789	2.14922	2.04532	2.08279	2.12057	2.0607	2.15229	2.13672	2.12385	2.0569	2.3075	1.86923	1.87506	2.53275
ENSG00000042317	2.20683	1.6721	1.92942	2.11059	2.24304	2.09691	1.54407	1.91908	2.20952	1.85733	1.44716	2.02531	1.98677	2.00432	1.27875	0	1.97313	1.86923	1.66276	2.02938	1.79934	2.233	1.92428	2.10037	2.30535	2.08279	2.17609	2.28556	2.0086	2.17026	2.233	1.97772	2.27416	2.13988	1.97313	1.95424	1.77815
ENSG00000042429	2.53656	2.34044	2.49415	2.3927	2.57749	2.52244	2.01703	2.48001	2.58092	2.19866	2.17026	2.38917	2.37107	2.44091	2.29667	1.44716	2.26951	2.49554	2.18469	2.26245	2.19312	2.29885	2.32838	2.37107	2.1271	2.34242	2.66745	2.617	2.42975	2.45332	2.40483	2.39794	2.64738	2.5302	2.29003	2.26007	2.67943
ENSG00000042832	1.04139	1.07918	1.53148	0.845098	1.34242	1.04139	#NAME?	0.30103	0.69897	0.954243	0.60206	0.954243	1.07918	1.11394	0.477121	#NAME?	1.23045	1.25527	0.845098	1	1.47712	1.04139	0.954243	0.778151	0.90309	1.07918	1.39794	0.60206	1.25527	0.845098	1.17609	0.477121	1.39794	1.07918	0.954243	0.778151	1
ENSG00000042980	2.6637	2.67302	2.88649	2.47422	1.98677	2.93247	2.46538	2.79029	3.10483	2.84942	2.15836	2.60746	2.36173	2.67761	1.89763	1.76343	2.94547	2.55871	2.35218	2.26245	2.95085	1.62325	2.15229	2.88593	1.14613	3.03019	3.0216	3.1934	3.10037	3.14706	2.6464	3.04844	2.97589	3.13672	2.60959	2.75128	1.59106
ENSG00000043039	0.954243	1.51851	1.11394	0.69897	0.845098	0.954243	0.845098	1.30103	1.57978	0.845098	0.477121	0.845098	1.27875	1.04139	1.88081	0.30103	0.845098	1.17609	0.69897	0.477121	0.778151	1.53148	1.23045	1.34242	1.47712	1.47712	1.04139	1.30103	1.91381	1.14613	1.27875	0.60206	1.20412	1.80618	0.778151	0.60206	1.47712
ENSG00000043143	2.43775	2.85612	2.73719	2.36361	3.19368	2.78817	2.22789	2.50243	3.13862	2.45332	2.01284	2.63548	2.6149	2.63043	1.716	1.50515	2.66932	2.27875	2.03743	2.4216	2.56229	2.88874	3.11661	2.96755	2.7007	2.90795	3.00043	2.79934	2.8657	3.00775	2.97313	2.8704	3.09096	3.08672	2.76864	2.60206	2.15534
ENSG00000043355	1.68124	2.13033	1.98227	2.10037	2.03342	1.97313	1.38021	1.50515	1.95904	1.4624	1.34242	2.14922	2.26245	1.79934	0.69897	0.90309	1.41497	2.26007	1.04139	2.24551	0.30103	2.27416	2.26482	2.22789	2.02938	2.47857	1.5563	3.06781	2.1038	1.75587	2.15836	1.59106	1.85126	2.13033	0.954243	1.36173	3.58602
ENSG00000043591	1.32222	1.11394	1.51851	1.57978	1.74036	1.39794	1.04139	1.17609	1.81954	0.30103	1.17609	1.64345	1.94939	1.11394	0.954243	0.30103	1.14613	1.38021	0	1.04139	1.14613	2.3032	1.77085	1.50515	2.2878	1.60206	1.80618	1.30103	1.90849	1.17609	0.69897	1.61278	0.954243	1.32222	0.954243	1.50515	2.07188
ENSG00000044115	3.31765	3.18298	3.58771	3.67284	3.20303	3.40722	3.08991	3.5611	3.88001	3.3251	3.10312	3.54494	3.53794	3.35641	2.52634	2.39967	3.48287	3.37014	3.13513	3.30341	3.29203	3.21748	3.75305	3.7113	2.95085	3.719	3.80058	3.48982	3.7721	3.68966	3.73352	3.68061	3.71892	3.87349	3.57415	3.59129	3.94399
ENSG00000044459	2.17609	2.10037	1.91381	2.1038	2.10721	2.0607	1.62325	2.31597	2.37658	1.81291	1.83885	2.0086	2.19033	1.94448	2.3927	1.11394	1.93952	2.14922	1.62325	2.10721	1.95904	1.39794	1.90309	1.9345	1.41497	1.9345	1.90849	2.13672	1.89763	2.04139	2.00432	1.78533	2.02119	1.97313	1.716	1.88081	2.15229
ENSG00000044524	1.62325	1.23045	1.20412	2.16435	1.44716	1.11394	1.14613	0.845098	1.6721	0.954243	1.38021	1.5682	1.86923	1.39794	0.90309	0.60206	1.25527	1.27875	0.477121	2.42488	2.68485	1.65321	1.36173	1.04139	1.54407	1.32222	1.07918	2.03342	1.43136	1.74036	1.04139	1.80618	2.10037	1.94448	1.6902	1.44716	1.20412
ENSG00000046604	0.778151	1.4624	0.778151	1.92428	0.477121	0.60206	0.60206	0.60206	1.44716	0.845098	1.8451	1	2.72835	0.778151	1.85733	1.23045	1.25527	0.845098	0.778151	1.04139	2.16435	1	1.50515	1.32222	1.04139	1	1.07918	1.30103	1.36173	0.90309	1.07918	0.60206	1.07918	1.4624	1.14613	1.20412	1.14613
ENSG00000046651	2.79588	2.69197	2.65992	2.5302	2.86153	2.81158	2.24797	2.49831	2.95424	2.30963	2.0569	2.61805	2.77815	2.60959	2.90634	1.64345	2.23805	2.68124	2.36736	2.87506	2.58206	2.29885	2.82217	2.80956	2.43775	2.64345	2.57978	2.82282	2.60423	2.69373	2.60314	2.62428	2.70586	2.68395	2.20952	2.49693	2.74429
ENSG00000046889	2.65992	1.96379	2.36549	2.74194	3.07482	2.53908	2.18184	2.11727	2.97405	2.19033	2.32838	2.78176	2.95999	2.11059	1.49136	1.32222	2.24797	2.48996	2.25285	2.00432	1.34242	2.27646	2.70415	2.68842	2.3962	3.23779	3.31744	3.22866	3.1726	3.24993	3.28171	3.10483	3.37236	2.93902	3.22272	3.29048	2.97081
ENSG00000047056	2.66087	2.54777	2.63649	2.38202	2.70586	2.64933	2.08279	2.45025	2.72263	2.15534	2.23553	2.26245	2.3784	2.51188	1.50515	1.17609	2.40824	2.46982	1.94448	2.20952	2.25285	2.6721	2.65706	2.64048	2.60531	2.68034	2.76641	2.66087	2.68305	2.64444	2.60097	2.58546	2.74896	2.74273	2.36173	2.5092	2.60853
ENSG00000047188	2.64444	2.48287	2.5682	2.52114	2.93952	2.49969	2.14301	2.52114	2.75051	2.4133	2.34439	2.62531	2.65418	2.48714	1.5563	1.61278	2.32015	2.69285	2.29003	2.41497	2.52634	2.38739	2.38382	2.40654	2.42651	2.57171	2.62221	2.88195	2.54283	2.68395	2.61805	2.30535	2.64147	2.60097	2.38561	2.52375	2.67943
ENSG00000047315	2.94201	2.89708	3.01703	2.92221	2.81954	3.0249	2.54777	3.02366	3.09587	2.68215	2.75282	2.85248	3.15594	2.99651	2.17898	2.07918	2.74741	2.95231	2.70927	2.84136	2.86213	2.80821	2.87564	2.81224	2.75051	2.95279	3.086	3.06221	2.96942	2.98318	2.94547	2.97955	3.12969	3.08314	2.77232	2.81757	3.32035
ENSG00000047578	2.71265	2.27875	2.82995	2.78462	2.6561	2.66839	2.1959	2.67852	2.76042	2.31175	2.13033	2.74273	2.6464	2.62325	1.83251	1.30103	2.37475	2.71517	2.26482	2.37475	2.21484	2.60638	3.03981	2.73239	2.40654	2.79588	2.83569	2.64444	2.71349	2.71012	2.82995	2.55991	2.92686	2.77743	2.52375	2.51983	2.91169
ENSG00000047597	0.778151	1.07918	#NAME?	1.57978	0.778151	0.30103	0.30103	1.34242	1.32222	0.69897	0.60206	1.36173	2.04139	0.477121	0.30103	0.30103	0.69897	0.90309	0	0.30103	0.845098	1.89763	1.72428	1.51851	1.97772	1.32222	1.07918	1.69897	1.74819	1.20412	1.49136	0.30103	1.17609	1.14613	0.30103	1.17609	0.954243
ENSG00000047634	1.73239	1.81291	1.77815	2.31806	2.3032	1.85126	1.69897	2.12385	2.26245	2.0607	1.92428	2.14922	2.22011	2.26482	0.477121	1.32222	1.99564	2.25527	1.83251	2.06446	2.24304	1.77085	2.04922	1.95424	1.93952	2.06819	2.21748	2.23045	2.0086	2.13672	2.07918	1.78533	2.14301	1.95904	1.85733	1.98677	2.85309
ENSG00000047644	2.36736	2.52504	2.53148	2.50515	2.55145	2.62839	2.04532	2.69285	2.98408	2.13033	2.37291	2.3784	2.46835	2.44248	1.95904	1	2.3483	2.56937	2.22789	2.38021	2.19312	2.46982	2.88705	2.80956	2.39445	2.67852	2.74194	2.5563	2.67669	2.63043	2.49554	2.55991	2.72016	2.66181	2.31806	2.38917	3.20763
ENSG00000048052	2.49693	2.30535	2.29885	2.32634	2.82802	2.35411	1.90309	2.35411	2.79239	2.15229	1.75587	2.2014	2.02119	2.31597	1.77815	1.50515	2.00432	2.40824	2.37475	2.37475	2.56229	1.83251	2.26245	2.0086	1.87506	2.49831	2.24551	2.50786	2.64444	2.55267	2.40312	2.5966	2.67117	2.55751	2.11394	2.32015	2.30963
ENSG00000048140	2.52114	2.51188	2.62941	2.50379	2.29447	2.62325	1.97772	2.54777	2.62325	2.36361	2.18752	2.58995	2.48996	2.52763	2.29226	1.38021	2.32222	2.74429	2.31597	2.64147	2.58995	2.88818	2.54033	2.52244	2.84323	2.70243	2.8109	2.72181	2.64444	2.64738	2.68395	2.69897	2.68842	2.87795	2.49831	2.45484	2.7348
ENSG00000048342	2.47422	1.8451	2.46538	2.46835	2.42488	2.55023	2.0569	2.25042	2.36922	1.86332	2.00432	2.37658	2.69548	2.33244	1.97772	1.41497	2.11059	2.1959	1.91908	2.03743	1.6721	2.0086	2.40993	2.28103	2.01284	2.55509	2.64738	2.57519	2.6981	2.58883	2.48572	2.67117	2.66839	2.53656	2.55145	2.56467	2.40483
ENSG00000048471	2.70243	2.91908	2.88423	2.78176	2.75664	2.97313	2.45788	2.92993	3.33122	2.53275	2.32634	2.62839	2.46389	2.67761	2.02531	1.38021	2.79169	2.47567	2.32838	2.36361	2.36922	2.47857	3.041	2.98989	2.23045	2.86688	2.87506	2.85431	3.04218	2.94052	2.78817	2.84198	3.02119	3.02938	2.63043	2.5832	2.71265
ENSG00000048707	3.10517	2.92273	3.33021	3.18327	2.91222	3.41863	2.79657	2.96047	3.38075	2.71349	2.47129	2.93902	3.09795	3.18724	2.15229	1.91381	2.79309	2.95521	2.5092	2.66839	2.65128	3.13704	3.24502	3.10415	3.01536	3.21854	3.20683	3.1827	3.31281	3.16167	3.1014	3.06856	3.27138	3.21617	2.90309	2.99344	3.02612
ENSG00000048740	3.19061	3.06856	3.00689	2.88366	3.0607	3.12548	2.74273	2.93752	3.06558	3.04336	2.8055	2.90091	2.99782	3.05038	1.77085	2.04532	3.10483	2.87737	2.68574	2.6637	2.82866	3.12905	2.78247	2.76567	3.13545	3.05652	3.12775	3.17319	3.09899	3.10958	2.96332	2.96614	3.26694	3.25935	2.98227	2.96567	3.2418
ENSG00000048828	3.0976	3.14983	3.03141	3.10958	2.98227	3.05269	2.66464	3.08027	3.32243	2.99078	2.73799	2.89432	3.17114	2.92686	2.09691	1.99123	3.03141	2.98137	2.70757	2.91381	3.11461	2.74273	2.98767	2.93601	2.63649	3.17725	3.32756	3.14426	3.21112	3.15685	3.07591	3.10346	3.30211	3.35545	2.93044	2.95904	3.30707
ENSG00000048991	2.78176	2.63949	2.62941	2.77815	2.86451	2.67394	2.18184	2.75891	2.88423	2.35218	2.45179	2.52892	2.51983	2.61278	2.08636	1.5563	2.36549	2.74194	2.3784	2.32428	2.43933	3.28646	2.69636	2.57054	3.30255	2.61172	2.79379	2.76938	2.69108	2.70842	2.63548	2.57864	2.78817	2.74351	2.4216	2.55267	2.97955
ENSG00000049239	2.78176	2.87737	2.98227	2.86688	2.6637	2.94201	2.32838	2.85187	3.20058	2.45025	2.0569	2.90849	2.92531	2.83123	2.40654	1.85733	2.70501	2.89708	2.5172	2.82737	2.70842	2.64246	3.01703	3.05729	2.48714	3.15746	3.19005	3.00475	3.12516	3.04727	2.90687	3.00432	3.23955	3.31492	2.9425	2.87967	2.90417
ENSG00000049245	2.96426	2.91116	3.05346	3.2222	2.67302	3.18184	2.80346	3.17609	3.48244	2.90255	2.34439	2.94002	3.03583	2.93952	2.4609	2.13033	3.12516	2.85733	2.70842	2.79588	2.90741	2.78533	3.40466	3.3296	2.66087	3.1271	3.26055	3.08027	3.14426	3.21669	3.14082	3.21985	3.22712	3.3294	2.95328	2.90741	2.60638
ENSG00000049246	2.91169	2.21219	2.82607	2.67025	2.49415	3.01368	2.45025	2.64738	2.85309	1.89209	2.26482	2.33646	2.45788	2.50651	1.17609	1.23045	2.11394	2.51587	2.23553	1.96848	2.38382	2.75435	2.86864	2.89763	2.4014	2.7332	2.78032	3.18156	3.04297	2.77597	2.84448	2.90956	2.95328	2.63548	2.75815	2.9619	2.91593
ENSG00000049283	#NAME?	#NAME?	0	0.60206	0.60206	0.30103	#NAME?	0	1.30103	0.477121	1.04139	0.30103	0.954243	0	0.90309	#NAME?	#NAME?	0.60206	0	#NAME?	#NAME?	2.55388	1.11394	#NAME?	2.25042	#NAME?	#NAME?	1.39794	0.69897	0	0.60206	#NAME?	0	#NAME?	#NAME?	#NAME?	0.477121
ENSG00000049323	1.81291	2.04532	2.11394	2.57171	1.83251	2.54777	1.9345	2.07555	2.6721	1.85126	1.17609	2.71933	3.20817	2.38739	1.20412	1.54407	2.41664	2.57864	2.16435	2.59879	2.38021	1.85733	2.56703	2.716	1.97313	2.35218	2.08279	2.87157	2.43775	2.34635	2.14613	1.86332	1.80618	2.92065	1.61278	1.93952	3.92562
ENSG00000049449	2.84634	2.46389	3.01115	2.84073	3.05461	3.08529	2.43616	2.62634	2.54531	2.5302	2.68215	2.93852	3.14489	2.82866	2.31175	1.88649	2.47276	2.88762	2.56703	2.98318	2.91062	2.68215	2.62737	2.61172	2.76641	3.1284	3.26905	3.17377	3.1682	2.97267	2.99782	3.05843	3.23855	3.32818	2.79588	3.03141	3.85842
ENSG00000049540	2.94988	2.13672	2.78958	3.5001	2.84634	2.91855	2.44248	3.22994	2.61066	2.37658	2.18469	3.27944	3.65263	3.27184	2.46687	2.19312	2.88818	3.30707	2.62634	2.75967	2.7839	2.61278	2.94694	2.84323	2.45484	2.75128	2.74115	2.67302	2.9952	2.61595	2.76343	2.63749	2.6637	3.05423	2.62428	2.61278	2.82543
ENSG00000049618	2.7356	2.87332	2.97359	2.80414	3.02979	2.92737	2.40483	2.89154	3.24353	2.45637	2.65225	2.59439	2.5832	2.5966	1.99123	1.60206	2.66087	2.85003	2.56467	2.57749	2.4183	2.76567	2.90091	2.89763	2.75205	3.00689	3.07078	3.00303	3.05652	2.92788	3.0141	2.90687	3.19005	3.08386	2.80414	2.89982	3.3707
ENSG00000049759	2.20412	1.94939	2.31175	2.42488	2.26007	2.41497	1.90849	2.77597	2.92169	2.25527	2.45025	2.42325	2.74974	2.60959	2.1959	1.59106	2.50651	2.80754	2.52892	2.3075	2.3927	2.95856	2.47422	2.74273	3.01072	2.42325	2.25768	2.71096	2.54158	2.41664	2.28556	2.26245	2.24304	2.74194	1.90849	1.90849	2.66745
ENSG00000049769	2.46538	1.86923	2.48855	2.33646	2.57634	2.63448	1.94448	2.4843	2.87157	1.79239	2.12385	2.36922	2.38021	2.46687	2.06819	1.07918	1.89209	2.47857	1.98227	2.06819	1.6902	3.15229	2.99913	2.90634	2.87216	2.53275	2.46538	2.51851	2.53782	2.44248	2.42813	2.45025	2.48714	2.37475	2.15836	2.24055	2.40483
ENSG00000049860	2.73878	3.10924	2.55388	2.72591	2.27646	2.72835	2.27416	2.87157	3.19396	2.77232	2.25768	2.76193	2.98588	2.96942	2.17609	1.89209	2.97174	2.68842	2.48996	2.65992	2.98811	2.4133	2.33445	2.81425	2.38739	2.92788	3.06483	2.97267	2.85612	2.94349	3.10106	2.99211	3.05994	3.25888	2.81224	2.72673	3.15776
ENSG00000049883	2.10721	1.88081	2.17609	2.13354	2.42813	2.22011	1.79239	2.08991	2.45939	1.74036	1.77815	2.0569	2.36922	2.22011	1.39794	1.17609	1.79934	2.10037	1.86923	2.06446	2.04532	2.09342	2.29447	2.14301	2	2.22011	2.2878	2.38917	2.29885	2.35603	2.3075	2.16435	2.4609	2.26717	2.06446	2.08279	2.31806
ENSG00000050130	2.47712	2.26951	2.4216	2.54407	2.55145	2.55751	2.18469	2.4456	2.76343	2.26951	1.94939	2.43775	2.5977	2.54407	1.85733	1.51851	2.35984	2.4843	2.13672	2.4014	2.43457	2.16137	2.43933	2.48287	2.28556	2.64246	2.7332	2.71767	2.58092	2.62325	2.65896	2.47129	2.76193	2.64246	2.51851	2.40654	2.82607
ENSG00000050327	0.778151	1.39794	1	0.954243	0.477121	0.778151	0.30103	1.34242	1.25527	0.477121	0.778151	0.90309	0.30103	0.69897	0.60206	0	1.07918	0.69897	0.69897	0	0.845098	0.954243	1.11394	1.68124	0.778151	1.8451	1.93952	1.36173	1.32222	1.79239	1.59106	1.32222	1.81954	1.90309	1.64345	1.23045	#NAME?
ENSG00000050344	1.78533	2.30103	1.80618	1.65321	0.845098	1.39794	1.20412	1.74036	2.13033	1.50515	1.74036	1.34242	2.53656	1.61278	0.845098	0.845098	1.34242	1.68124	1.53148	2.05308	2.47857	0.30103	1.6902	1.62325	0.60206	1.50515	1.43136	2.08636	1.716	1.59106	1.30103	1.85733	1.73239	2.0569	2.10721	1.47712	1.91381
ENSG00000050426	2.77743	2.65031	2.74429	2.78675	3.08636	2.87157	2.31387	2.61384	2.88138	2.39967	1.93952	2.65418	2.76492	2.76193	2.2878	1.62325	2.54283	2.66558	2.31597	2.53908	2.56585	2.9987	2.93146	2.86392	2.8293	2.78888	2.74115	2.8791	2.74429	2.73957	2.79099	2.76716	2.8109	2.76938	2.59879	2.64147	2.83885
ENSG00000050438	2.44248	2.24551	2.55388	2.88366	2.56937	2.52892	2.25768	2.51587	3.12775	2.08636	2.68842	2.80072	2.93601	2.82802	2.57287	1.64345	2.32222	2.82347	2.45179	2.35984	2.14301	3.19948	3.02735	3.03981	3.11926	3.00043	3.10687	3.05956	2.86688	2.87852	2.98046	2.70157	2.91009	2.77452	2.77452	2.85552	2.18469
ENSG00000050555	1.39794	1.51851	2.07188	2.42813	1.5563	1.83251	1.5682	2.1038	2.02531	1.53148	1	1.92942	1.41497	1.47712	1.63347	0.60206	1.92942	2.04139	1.53148	2.35603	0.845098	1.96379	2.14922	2.38917	1.68124	1.73239	1.69897	2.2014	1.82607	2.1959	2.1959	2.70243	2.34635	2.72181	2.24304	1.89763	2.44248
ENSG00000051108	3.28103	3.27393	3.19535	3.23223	2.80956	3.34811	2.87332	2.92737	3.1959	3.00647	2.52892	3.12775	3.06333	3.11628	2.2833	2.14613	3.29513	2.86923	2.64345	2.99344	3.02078	3.08565	3.07882	3.03902	2.72181	3.05385	3.13098	3.03703	3.0406	3.24353	3.0162	3.33224	3.19229	3.24895	3.27761	2.83187	2.83187
ENSG00000051180	1.20412	1.53148	0.69897	1.6902	0.60206	1.34242	0.845098	2	1	1.32222	2.07918	1.20412	1.27875	1.85126	1.54407	1	1.32222	1.99564	1.716	1.60206	1.82607	0.60206	0.69897	0.90309	0.778151	1.32222	0.477121	0.60206	1.17609	0.90309	1.9345	1.07918	0.954243	1.27875	0.60206	0.954243	2.41162
ENSG00000051620	2.39094	2.55871	2.50786	2.47422	2	2.55751	2.0569	2.41162	2.54033	2.3784	2.25285	2.54158	2.46389	2.233	2.35218	1.5682	2.43297	2.3483	2.07918	2.4216	2.33846	2.43457	2.45332	2.62531	2.36922	2.61384	2.76118	2.67486	2.5092	2.65031	2.63246	2.64444	2.5302	2.71767	2.40993	2.3962	2.50786
ENSG00000052126	2.734	2.19866	2.51188	2.21219	2.56467	2.81624	2.10721	2.02119	2.67302	1.57978	1.96379	2.04532	2.32428	2.73078	2.51055	1	1.90849	2.0607	1.74819	2.08636	2.0086	2.62839	2.4456	2.46538	2.59218	2.46982	2.39445	2.59439	2.62634	2.50106	2.31597	2.49693	2.46835	2.61384	2.16435	2.32015	2.90037
ENSG00000052795	2.64738	2.5977	2.59106	2.52892	2.27184	2.65801	2.3927	2.63749	3.26576	2.51851	2.57519	2.41996	2.68574	2.74819	1.92428	1.51851	2.82607	2.54158	2.42975	2.29885	2.44871	2.20952	2.66558	2.71433	2.35984	2.4624	2.5092	2.5302	2.69285	2.57864	2.47422	2.23805	2.66839	2.6981	2.29667	2.2878	2.25527
ENSG00000052802	2.31175	2.04532	2.14613	2.65225	2.63749	2.53148	2.16732	2.3962	2.51587	1.99564	2.48855	2.58433	2.58995	2.26482	1.41497	1.64345	2.04922	2.44716	1.9345	2.46687	1.99123	2.4624	2.45179	2.19312	2.5611	2.57287	2.87506	2.85673	2.45025	2.86213	2.94792	2.68931	2.89042	2.68842	2.26245	2.30103	2.80072
ENSG00000052841	3.04454	2.7356	2.95521	2.61172	3.06967	3.03663	2.35218	2.68753	3.02407	2.55871	2.37107	2.84198	2.87852	2.85065	2.2833	1.62325	2.67486	2.94101	2.48001	2.71265	2.73719	2.69197	2.87506	2.89818	2.60959	2.94939	2.99651	3.09096	2.94939	2.95182	2.96802	2.85612	3.12872	3.09202	2.80277	2.83759	3.39829
ENSG00000053372	2.54407	2.39794	2.57519	2.53275	2.29885	2.75358	2.05308	2.56467	2.57864	2.17026	1.96848	2.53148	2.38202	2.52634	2.53148	1.60206	2.15534	2.56585	2.22272	2.54158	2.3032	2.78746	2.57287	2.47857	2.70157	2.47712	2.66839	2.36922	2.37658	2.38917	2.49693	2.51322	2.45025	2.63144	2.27416	2.35793	2.7574
ENSG00000053438	1.32222	2.23553	1.77815	2.69723	1.11394	2.07555	1.60206	3.79141	2.20952	0.778151	1.83251	2.41162	2.62531	1.32222	2.91698	0.69897	1.14613	2.97864	2.79934	1.77815	0	3.16227	2.33646	2.12057	3.09447	2.01703	1.716	2.05308	2.10037	1.04139	1.75587	1.62325	2.15229	2.24055	1.97313	1.91381	3.0306
ENSG00000053501	2.42975	2.37291	2.56348	2.6464	2.64048	2.73799	2.05308	2.48572	2.70927	2.14922	2.32015	2.52763	2.36736	2.45025	2.78104	1.54407	2.27646	2.52892	2.13033	2.43933	2.30103	2.85673	2.69373	2.75435	2.55267	2.58546	2.63144	2.4609	2.57287	2.55145	2.53403	2.66464	2.57287	2.51188	2.33244	2.37291	2.60746
ENSG00000053747	1.11394	1.39794	1.6721	1.6721	1.87506	1.5563	1	1.47712	1.83885	1.07918	0.954243	1.39794	1.57978	1.77085	1.04139	#NAME?	1.20412	1.49136	0.30103	1.25527	1.63347	2.34044	1.77815	1.66276	2.16732	1.14613	0.60206	1.57978	1.83885	1.17609	1.43136	1.14613	1.49136	1.36173	1.17609	0.954243	2.52114
ENSG00000053770	2.50651	2.5563	2.31806	2.56703	2.51851	2.38561	2.15229	2.45484	2.90146	2.35984	2.17898	2.32634	2.51587	2.37291	1.81954	1.72428	2.28103	2.40483	2.26951	2.32838	2.24304	2.44091	2.34439	2.26007	2.48001	2.49831	2.69548	2.68574	2.53908	2.62325	2.50379	2.45179	2.78888	2.53908	2.30963	2.4183	2.43616
ENSG00000053900	2.74036	2.38739	2.49831	2.49276	2.5563	2.5682	2.04922	2.2878	2.76118	2.2833	1.94939	2.40654	2.5092	2.55871	2.23805	1.59106	2.34044	2.5955	2.20952	2.549	2.49136	2.4624	2.49136	2.60423	2.56467	2.49276	2.59329	2.72673	2.34439	2.53782	2.48855	2.51983	2.52375	2.3962	2.30963	2.47276	2.39094
ENSG00000053918	2.23045	2.37107	2.63548	1.94939	1.74036	2.68124	2.13033	2.52504	2.48996	2.23553	1.41497	2.13354	1.5682	2.32838	1.5682	1.11394	2.51587	2.1038	1.9345	2	2.07918	0.954243	1.77815	2.3927	0.60206	2.6464	2.50651	2.27184	2.549	2.47712	2.57634	2.65706	2.57749	2.97405	2.24551	2.09342	2.20683
ENSG00000054118	3.08279	3.08884	3.17319	3.00647	2.80482	3.18327	2.58546	3.09934	3.34655	2.85187	2.79239	2.94743	3.05346	3.09899	2.83885	2.16435	2.96988	3.11594	2.80277	3.041	2.96802	3.0249	3.13704	3.15927	2.91698	3.1934	3.29026	3.18355	3.18837	3.19921	3.16938	3.15168	3.25912	3.36717	2.97128	3.08778	3.44932
ENSG00000054148	2.72099	2.68034	3.01536	3.00817	2.83187	3.12937	2.54158	3.01578	2.89818	2.74115	2.47129	2.89154	2.88138	2.81954	3.15564	1.78533	2.72263	2.92273	2.61595	2.89209	2.86273	2.97035	3.16584	3.08243	2.98318	3.01828	3.09517	3.09412	2.9284	3.02078	3.15715	3.21511	2.87679	3.06446	2.78958	2.85974	3.11926
ENSG00000054282	2.66932	2.5563	2.66181	2.58433	2.38561	2.90526	2.21219	2.65225	2.86332	2.29667	2.11727	2.64542	2.65031	2.35025	2.87274	1.64345	2.5302	2.43136	2.25527	2.67578	2.61384	2.51587	2.78888	2.79379	2.4216	2.52504	2.61805	2.58995	2.62941	2.61066	2.48287	2.62634	2.62221	2.89708	2.38202	2.42651	2.60959
ENSG00000054392	1.27875	1.5563	1.36173	1.97313	1.4624	1.32222	1	1.49136	1.77815	1.41497	1.32222	1.43136	1.82607	1.38021	1.32222	0	1.20412	1.47712	0.778151	1.69897	1.23045	1.74819	1.96379	1.5563	1.716	1.79239	1.8451	1.94939	1.90849	1.81954	1.64345	1.83885	1.91381	1.97772	1.14613	1.65321	2.32222
ENSG00000054523	3.53744	2.89098	3.53744	3.43981	3.51996	3.60681	3.09795	3.35641	3.99952	2.82151	3.20844	3.40586	3.50379	3.44264	2.94101	2.39094	2.97864	3.45591	3.02325	3.15137	2.69984	3.48444	3.69975	3.58569	3.46687	3.43838	3.37438	3.56996	3.54456	3.3865	3.35603	3.17289	3.52479	3.30276	3.16613	3.19173	3.57019
ENSG00000054598	1.51851	2.21219	1.59106	1.98227	1.73239	1.43136	1.30103	1.92942	2.13988	1.25527	0.778151	1.70757	2.04532	1.38021	1.76343	0	1.32222	1.74036	1.20412	2.09342	1.39794	1.74036	1.83885	2.1038	1.50515	2.13033	2.08279	2.04532	1.94448	1.92428	1.78533	1.83885	2.09342	2.31806	1.75587	1.86332	3.08422
ENSG00000054611	2.51322	2.74819	2.7185	2.42651	2.41664	2.74663	2.11394	2.69897	2.79588	2.36173	2.09342	2.42325	2.35793	2.52375	2.14922	1.41497	2.60097	2.46835	2.18469	2.32222	2.61909	2.57171	2.79169	2.85003	2.43136	2.71181	2.79934	2.62634	2.74429	2.72346	2.6464	2.80346	2.72346	2.94349	2.51455	2.47567	2.61909
ENSG00000054654	3.01368	3.12123	2.94792	2.96802	3.47319	2.93702	2.34242	2.82543	2.8848	2.37107	2.71181	2.80209	2.98945	3.12156	2.53908	1.83885	2.35603	3.08672	2.64933	2.44248	2.65321	2.53403	2.43616	2.41162	2.233	2.96848	3.11261	2.90849	3.08529	2.9489	2.92117	2.87099	3.20817	3.02325	2.95085	2.99564	3.4101
ENSG00000054690	2.93651	2.01284	3.59517	3.11959	3.18667	3.39863	2.87967	3.19783	4.32932	2.57519	2.67578	3.04336	3.02938	3.01115	2.43457	1.32222	3.11394	2.9987	2.43775	2.39794	2.07188	3.47392	4.28675	4.31399	3.4312	3.19618	3.06744	3.2408	3.61521	3.50215	3.33445	2.82737	3.1726	3.06183	2.91434	2.90417	3.24005
ENSG00000054967	2.38021	2.61066	2.57519	2.38561	2.22789	2.44248	1.78533	2.61172	2.92273	2.43616	2.14922	2.53656	2.56937	2.61278	1.86923	1.36173	2.72509	2.6721	2.19033	2.35025	2.7348	2.51851	2.72181	2.95713	2.38021	2.71433	2.8293	2.5832	2.65896	2.68485	2.71933	2.69636	2.57287	2.80414	2.27416	2.36361	2.95231
ENSG00000055044	2.72428	2.93044	2.62531	2.6149	2.87274	2.72916	2.2014	2.70757	2.87852	2.53275	2.4183	2.56585	2.64147	2.72835	2.99432	2.0569	2.47857	2.88024	2.51983	2.85491	2.71684	2.55388	2.50651	2.5092	2.62634	2.62634	2.71265	2.66464	2.54654	2.62118	2.60314	2.55871	2.71349	2.59106	2.28103	2.49554	2.82543
ENSG00000055070	2.90795	3.07664	3.06145	3.00303	2.67486	3.18041	2.54407	3.14922	3.26031	2.88081	2.47422	2.86688	2.88874	2.90902	2.50651	2.11059	2.95328	2.98272	2.6981	3.01242	3.04139	2.68485	3.1176	3.05038	2.53908	3.09307	3.15503	2.89927	3.07846	3.03181	3.00903	3.15776	3.11594	3.33102	2.86273	2.88818	3.47217
ENSG00000055130	2.8791	2.68215	2.81023	2.90795	2.79099	2.86629	2.35984	3.07078	3.00346	2.72428	2.47567	2.86806	2.78817	2.78032	2.28103	1.94939	2.68305	3.07518	2.63548	2.82672	2.87852	2.93651	2.91062	2.78675	2.943	2.88195	3.00775	2.90849	2.89265	2.86864	2.85612	2.92428	2.99167	3.31006	2.53403	2.6721	3.08991
ENSG00000055163	3.05881	3.11992	2.94002	2.93146	3.35353	3.05154	2.41996	2.87216	3.13704	2.45788	2.89098	2.91751	3.09691	2.87099	2.31387	1.51851	2.33646	2.81954	2.60959	2.57749	2.4014	3.44483	3.22089	2.89873	3.306	3.3742	3.45954	3.27554	3.50092	3.30038	3.44342	3.34361	3.73191	3.18837	3.28959	3.16584	3.20439
ENSG00000055208	2.95182	3.0249	3.02119	2.7839	2.80956	3.19866	2.65225	3.07809	3.20303	2.90849	2.52504	2.88423	2.75435	2.80821	1.93952	2.01703	2.95424	2.8488	2.60423	2.7679	2.87506	2.3075	2.70243	2.83759	2.23805	3.07188	3.14799	3.16047	3.14457	3.16256	3.04493	3.20358	3.14768	3.29403	2.96567	2.84198	3.0141
ENSG00000055211	2.31175	2.32428	2.41162	2.53275	2.67852	2.65896	2.24551	2.35411	2.89763	2.31597	2.14922	2.47712	2.31175	2.32634	2.04532	1.61278	2.40654	2.4133	2.06446	2.25527	2.24304	2.33846	2.6561	2.66276	2.22272	2.81358	2.85431	2.74429	2.76492	2.69285	2.77743	2.65225	2.9722	2.67578	2.57054	2.57403	2.44248
ENSG00000055813	1.63347	1.17609	2.21748	1.73239	2.03342	2.17609	1.68124	1.41497	2.05308	0.954243	1.34242	1.50515	1.5682	1.86923	0.954243	#NAME?	1.66276	1.4624	1	0.845098	0	2.27184	2.43933	2.15229	2.13354	1.99123	1.83251	1.78533	2.33445	1.62325	1.74819	1.74036	1.53148	2.08991	1	1.68124	1.99564
ENSG00000056736	2.63849	1.44716	2.3075	2.76567	2.91381	2.78176	2.03342	2.05308	2.40312	1.72428	1.69897	2.88705	3.12352	2.13672	1.68124	1.11394	1.49136	2.31597	2.24797	1.97772	1.14613	2.39967	2.68753	2.52244	2.0086	3.2335	3.1452	2.90255	3.17289	2.98989	3.28646	3.14768	3.4101	2.68124	2.94052	3.19368	3.30492
ENSG00000056998	1.39794	1.63347	1.6902	2.67486	1.30103	2.61384	2.07918	2.59218	2.37658	1.83251	1.8451	2.16435	3.29776	1.99123	1.65321	#NAME?	1.57978	2.21484	1.6902	1.98677	0.30103	1.92942	2.83315	2.68215	1.91908	2.56467	2.50243	2.85187	2.92993	2.74115	2.40654	2.89653	2.20412	2.8791	2.50515	2.26717	2.21219
ENSG00000057252	2.80277	2.79029	2.48144	2.40312	2.39445	2.65992	2.30535	2.74974	3.17085	2.76716	1.96379	2.55991	2.65225	2.76343	1.60206	1.8451	2.92117	2.54033	2.4014	2.58092	2.81889	2.13672	2.14613	2.54158	2.08279	2.62737	2.83059	2.71684	2.57519	2.74115	2.7007	2.66839	2.74586	3.03383	2.46687	2.41497	2.01284
ENSG00000057657	2.3075	2.86392	2.13988	2.08991	1.43136	2.03342	1.6902	2.28103	2.43775	2.2014	1.25527	2.13988	1.6721	2.17609	1.20412	1.50515	2.62634	2.03743	1.77085	2.07918	2.41996	1.32222	1.4624	1.72428	1.23045	2.02119	1.97772	2.24055	2.06446	2.26482	2.02938	2.47712	2.21219	2.33041	2.10037	1.95904	1.51851
ENSG00000057757	2.67394	2.56229	2.73239	2.73878	2.54531	2.91487	2.3784	2.75435	3.01326	2.39094	2.31387	2.55267	2.81291	2.70243	2.34242	1.54407	2.47422	2.64345	2.25768	2.34044	2.43136	3.16376	3.10721	3.01072	3.15076	2.69548	2.85126	2.7007	2.75664	2.69897	2.72346	2.82282	2.71349	2.70415	2.45788	2.48287	2.75435
ENSG00000057935	2.62531	2.18752	2.67025	2.53403	2.84073	2.78888	2.13672	2.47422	2.7574	2.09691	2.18752	2.43457	2.58206	2.67486	1.90309	1.47712	2.22789	2.45788	2.04532	2.2833	2.2014	2.83315	2.76042	2.65896	2.79239	2.716	2.89982	2.58092	2.71684	2.734	2.61384	2.70157	2.92065	2.57634	2.47567	2.5832	2.90255
ENSG00000058056	2.28556	1.97313	2.21484	2.26482	2.64246	2.16732	1.82607	2.44091	2.69285	1.86923	2.26245	2.19312	2.23045	2.28556	1.98677	1.23045	2.07555	2.32634	1.98227	2.08636	2.00432	2.35793	2.43616	2.40483	2.19312	2.37291	2.47712	2.32428	2.32015	2.39794	2.24797	2.25042	2.56229	2.19033	2.13988	2.1959	3.1345
ENSG00000058063	2.49415	2.82282	2.33244	2.37475	2.67394	2.37658	1.99123	2.42488	2.94547	2.44871	2.49415	2.43297	2.61909	2.46687	1.70757	1.69897	2.50379	2.59329	2.30103	2.28556	2.60206	2.08279	2.38739	2.4216	2.37658	2.46982	2.58206	2.65031	2.41162	2.58546	2.33646	2.35218	2.61278	2.56585	2.28103	2.25285	2.87332
ENSG00000058085	0.477121	1.07918	0.845098	0.477121	0.60206	#NAME?	0	0.845098	0.845098	0.60206	0	1.11394	1.44716	1.32222	1	#NAME?	1.20412	1.30103	0.30103	0.954243	1.20412	0.69897	0	0.60206	0.954243	1.17609	0.69897	2.0569	0.69897	0	1.04139	0.30103	0	1.11394	0.30103	#NAME?	0.954243
ENSG00000058091	2.8657	2.32015	2.39967	2.76716	2.55991	2.4183	2.11727	2.64836	2.51055	2.38382	2.36173	2.88986	2.77159	2.49831	1.77085	1.88081	2.27416	2.69461	2.47857	2.59988	1.96379	2.74819	2.29226	1.87506	2.82151	2.68842	2.8014	2.80346	2.61172	2.72835	2.78817	2.60638	2.85309	2.46982	2.43297	2.67486	2.30963
ENSG00000058262	3.11793	3.30449	3.44232	3.39428	3.20003	3.39023	2.69197	3.33945	3.35583	3.15198	2.90363	3.38686	3.31492	3.37181	2.61384	2.21748	3.17696	3.40552	2.9196	3.37475	3.06967	2.97451	3.22994	3.26951	2.86629	3.57171	3.72811	3.36455	3.49304	3.405	3.49052	3.5458	3.66427	3.78561	3.34733	3.32593	3.89691
ENSG00000058453	3.07372	2.55267	2.98137	2.79934	2.52892	3.04021	2.29667	2.72016	3.03822	2.21748	2.44091	2.9284	2.73878	2.72428	2.08279	1.54407	2.31597	2.94201	2.41497	2.65128	2.65128	3.05192	3.07737	3.15259	2.9345	2.95904	2.87737	2.97864	2.91593	2.84136	2.80414	2.74115	2.76418	2.70842	2.84198	2.66839	3.56277
ENSG00000058600	2.49969	2.49831	2.81291	2.5966	2.84198	2.64048	2.06446	2.67852	2.75587	2.26007	2.3075	2.61172	2.35025	2.5092	2.11394	1.51851	2.26717	2.63043	2.34439	2.46835	2.26482	2.62118	2.83378	2.78958	2.37475	2.73878	2.82151	2.70243	2.6902	2.67394	2.65514	2.65514	2.80072	2.69285	2.53782	2.58771	2.81558
ENSG00000058668	3.25139	2.99739	3.31281	3.14706	3.2393	3.14364	2.57171	2.91328	3.28847	2.62634	2.60853	3.09096	3.40054	3.32469	2.53148	1.89763	2.8893	2.98182	3.94191	2.92273	2.99739	2.88536	3.03463	3.03981	3.14051	3.46894	3.61826	3.19645	3.49304	3.38632	3.37912	3.25792	3.76365	3.55931	3.29601	3.33224	3.75182
ENSG00000058673	3.37949	3.06145	3.33325	3.14239	3.48401	3.34084	2.77452	3.09691	3.54108	2.98543	2.92273	3.13893	3.23528	3.27114	2.13988	2.12057	3.02694	3.23754	3.92526	3.25164	3.1284	3.09237	3.35102	3.32222	3.11059	3.2465	3.36211	3.43584	3.24748	3.3934	3.26411	3.20167	3.40364	3.25983	3.15137	3.2033	3.60455
ENSG00000059122	2.98498	2.56703	3.041	2.93551	3.02531	3.15351	2.45179	2.76716	3.17522	2.53782	2.45939	2.87852	3.02816	2.79309	2.16435	1.36173	2.38202	2.74115	2.26717	2.55751	2.74507	3.13672	3.22167	3.07078	3.041	3.06483	3.00775	3.0026	3.02694	2.84136	2.95085	2.87506	3.0569	2.77743	2.81425	2.89209	2.73799
ENSG00000059377	2.78462	2.81358	2.89597	2.39967	2	2.96332	2.41162	2.97864	2.95617	2.69373	1.98227	2.65896	2.233	2.82413	2.07918	1.74036	3.01452	2.4456	2.31175	2.48714	2.71096	1.80618	2.29667	2.92428	1.36173	3.05994	3.08493	2.92942	3.03703	3.07773	2.98856	3.17348	3.07773	3.2667	2.73878	2.72346	2
ENSG00000059728	2.33646	2.82217	2.48287	2.30963	2.55509	2.45025	2.02531	2.55509	2.70501	2.82607	2.30963	2.49276	2.48144	2.5832	1.88081	1.94448	3.10106	2.42813	2.19866	2.33445	2.5966	2.24304	2.45484	2.48714	2.26482	2.34439	2.55991	2.41664	2.32015	2.57171	2.26717	2.23045	2.50243	2.42651	2.18184	2.15229	2.23553
ENSG00000059769	1.88649	1.86923	1.86332	1.94448	1.88081	1.83885	1.44716	2.00432	2.18469	1.79239	1.53148	1.9345	2.10037	1.97313	1.81291	0.90309	1.96379	1.99564	1.77085	2.00432	1.98677	2.0086	1.86332	1.77085	1.85126	1.91381	2.06446	1.90849	1.92428	1.86332	1.85733	1.74819	1.86923	2.21219	1.65321	1.57978	2.11727
ENSG00000060069	2.14301	2.38021	2.64345	2.3032	2.29226	2.55871	1.74036	2.50243	2.77815	2.2014	1.9345	2.1959	2.26245	2.35025	1.62325	1.32222	2.33646	2.41497	2.15836	2.26007	2.2878	2.49554	2.67761	2.73878	2.27875	2.47712	2.62839	2.33846	2.45332	2.3927	2.4843	2.47712	2.52504	2.64836	2.26007	2.23045	2.48855
ENSG00000060237	3.59384	3.47407	3.63155	3.53995	3.52192	3.73918	3.2833	3.83658	4.2804	3.37767	3.40535	3.32408	3.35641	3.40858	2.27184	2.43775	3.58172	3.46509	3.17522	3.27254	3.25431	3.21985	3.74265	3.63397	3.26951	3.67679	3.69767	3.60831	3.85781	3.83264	3.56679	3.56902	3.71425	3.78965	3.31994	3.41514	3.87978
ENSG00000060339	3.09237	3.276	2.92012	2.84448	3.02694	2.94498	2.69984	2.85065	3.23805	2.63649	2.96942	2.75891	2.78958	2.96614	3.32469	2.34044	2.7332	2.98945	2.79796	2.90956	2.82995	2.89265	2.73719	2.72916	2.85854	2.84011	3.00732	3.08314	2.78319	3.00389	2.91487	2.74036	2.95809	2.95328	2.68395	2.7574	2.89597
ENSG00000060491	2.74974	2.94101	3.02979	2.86923	2.98811	3.00903	2.32838	2.91434	3.10209	2.74586	2.52244	3.08778	2.69285	2.8848	2.47129	1.9345	2.75587	3.15685	2.64836	2.78817	3.00087	3.50433	3.13513	3.20358	3.22557	3.01995	3.0976	2.84696	3.00689	2.92942	3.03663	3.02776	3.09272	3.30792	2.79029	2.78462	3.01072
ENSG00000060558	2.11727	2.62428	2.33244	1.64345	1.11394	2.23553	1.66276	2.61384	2.3483	2.53656	1.07918	1.91908	1.59106	2.28103	2.02938	1.30103	2.58433	2.12385	2.13354	2.21748	2.83885	2.07188	1.86332	2.10721	1.81291	2.4456	2.53908	2.24551	2.18752	2.45025	2.44091	2.65896	2.4216	2.80277	2.01703	2.04532	1.5563
ENSG00000060642	1.98227	1.94939	2.20412	2.07188	1.77085	2.42975	1.74036	2.01284	2.35218	1.79239	1.49136	2.11059	2.45484	2.14301	1.27875	1.07918	1.74819	1.97313	1.60206	1.5682	1.98677	2.19312	2.47567	2.38561	1.88649	2.29667	2.26245	2.26717	2.29667	2.21748	2.24304	2.36173	2.37107	2.46835	1.97313	1.96848	2.44248
ENSG00000060656	1.59106	1.68124	2.14301	2.11059	2.01703	2.15229	1.51851	1.94939	2.48001	1.5682	1.95904	2.21748	1.90309	2.18752	1.30103	0.60206	1.6902	1.88649	1.34242	2.23805	2.63448	2.60746	2.617	2.3962	2.58433	2.55388	2.9284	2.70672	2.73719	2.48287	2.51188	2.38917	2.97864	2.81823	2.31806	2.51983	3.53555
ENSG00000060749	2.83569	2.42975	2.53782	2.63749	2.99432	2.64444	2.30535	2.70842	2.90309	2.42488	2.8704	2.37107	2.62737	2.65706	1.716	1.74819	2.43297	2.77379	2.51188	2.57287	2.50379	2.00432	2.23805	2.14922	2.12385	2.6721	2.78462	2.89209	2.78817	2.73799	2.68215	2.46389	2.91381	2.78746	2.34242	2.5172	2.95569
ENSG00000061455	1.07918	0.845098	1.23045	1.20412	0.90309	1.25527	0.477121	1	1.39794	0.477121	0.69897	1	1.04139	0.90309	0	#NAME?	0	1.04139	#NAME?	1.27875	0.30103	1.32222	1.51851	1.49136	1.14613	0.845098	0.845098	0.90309	1.04139	1.25527	1.07918	0.60206	0.69897	0.477121	#NAME?	0.778151	2.93651
ENSG00000061656	0.954243	2.27416	1.39794	1.27875	0.954243	1.25527	0.477121	1.716	1.25527	1.99564	0.60206	1.81291	2.21748	1.716	1.43136	0.90309	1.86332	2	1.70757	2.09691	2.4456	2.0607	1.54407	1.27875	1.88081	1.38021	1.51851	1.17609	0.90309	1.51851	1.5563	1.53148	1.17609	1.57978	0.90309	0.954243	1.65321
ENSG00000061794	2.4843	2.29885	2.47422	2.59218	2.63548	2.60423	2.20952	2.5611	2.6637	2.34044	2.20952	2.39094	2.46835	2.50243	2.04139	1.53148	2.44871	2.42975	2.19033	2.41497	2.4216	2.59879	2.58995	2.46982	2.4456	2.47276	2.66932	2.37475	2.42651	2.48001	2.37475	2.51188	2.64147	2.62118	2.19312	2.26007	2.45939
ENSG00000061918	1.81954	1.73239	1.92942	2.04532	2.15229	1.81291	1.5563	2.24304	2.21219	1.27875	2.21219	1.96848	2.30535	2.07918	1.51851	0.954243	1.76343	2.12385	1.85733	1.98227	1.82607	2.68485	2.31597	2.01703	2.89321	2.13988	2.46982	2.27875	2.07188	2.04922	2	1.81291	2.32222	2.21484	1.86923	2.01284	2.53782
ENSG00000061936	3.09026	2.7185	3.13354	2.97405	3.40261	3.09795	2.48144	2.84448	3.38093	2.53275	2.57519	2.98856	2.91434	2.92583	3.08243	1.77815	2.64933	3.02243	2.67394	2.68931	2.69373	3.21696	3.35141	3.42635	2.96142	3.05956	3.15412	3.08814	3.06707	3.10653	3.12222	2.94547	3.15168	2.99695	2.95809	2.96942	2.97772
ENSG00000061987	2.92428	2.64048	2.60097	2.76042	3.09968	2.62325	2.33445	2.61172	3.24329	2.55991	2.38917	2.61595	2.72835	2.6464	1.79934	1.716	2.71349	2.76492	2.42975	2.54777	2.55751	2.56937	2.71265	2.66464	2.63949	2.79588	2.90255	3.05918	2.80209	2.84696	2.76418	2.5172	2.98588	2.71767	2.6561	2.69897	2.83059
ENSG00000062038	1.47712	1.17609	1.74819	1.49136	1.61278	1.62325	1.34242	1.53148	1.60206	0	1.27875	1.51851	2.42325	1.65321	1.54407	#NAME?	1.07918	1.5563	1.61278	1.36173	0.845098	1.90849	1.6902	1.63347	1.83885	2.70329	2.78817	1.88649	2.59879	2.32838	1.97772	2.35984	2.94101	2.58883	2.66652	2.48287	1.96848
ENSG00000062096	0	#NAME?	#NAME?	1.90849	0	0.69897	0.778151	0.69897	1.38021	0.60206	0.30103	2.18184	2.16732	1.11394	1.07918	0	0.778151	1.11394	0	0.477121	1	1.6721	1.86923	1.34242	1.51851	1.57978	1.36173	0.69897	1.20412	1.53148	1.38021	2.16137	1.32222	0.60206	1.23045	1.17609	#NAME?
ENSG00000062194	3.09061	2.75205	2.82866	2.93952	2.98272	2.94002	2.54654	2.88195	3.26458	2.65128	2.75282	2.82151	2.88705	2.93349	2.27416	1.82607	2.68574	2.89042	2.67302	2.84572	2.77743	2.77305	2.92169	2.86864	2.86034	2.85309	2.993	3.00475	2.86213	2.98408	2.92324	2.82672	3.0667	2.99651	2.65896	2.81889	3.08243
ENSG00000062282	1.34242	2.15534	1.53148	1.69897	1.5682	1.61278	1.23045	1.73239	1.76343	1.27875	0.90309	1.59106	1.54407	1.49136	1.38021	0.69897	1.90309	1.25527	1.17609	1.30103	1.64345	2.36736	1.87506	1.39794	2.08991	1.14613	1.34242	1.11394	1.27875	1.25527	1.74819	1.25527	1.4624	1.27875	1.4624	0.778151	1.91908
ENSG00000062716	2.7574	3.02612	2.98453	2.79588	2.64542	2.74586	2.39445	3.06856	3.14706	2.94694	2.92012	3.30016	3.34203	3.6081	2.5563	2.34439	3.23376	3.45591	2.83948	3.48187	3.60358	2.66652	2.7007	2.93802	2.63949	3.11893	3.34479	3.40278	2.95036	3.16316	3.2188	3.09656	3.05269	3.39777	3.10619	2.93349	2.92065
ENSG00000062822	2.39967	2.40824	2.49831	2.54283	2.07918	2.55388	1.93952	2.75435	2.57749	2.22531	2.25042	2.39794	2.17026	2.55267	1.98227	1.50515	2.34242	2.74036	2.33041	2.5611	2.52375	2.21748	2.4456	2.54407	1.97772	2.50106	2.50786	2.34242	2.54777	2.41664	2.67025	2.39967	2.48572	2.56229	2.19866	2.24304	2.91751
ENSG00000063046	3.59682	3.63063	3.35064	3.24452	3.77159	3.48444	3.12352	3.45637	3.69346	3.20276	3.05805	3.09934	3.1209	3.45163	2.50651	2.29226	3.40705	3.17085	2.98543	3.18949	3.2398	3.17811	3.23729	3.35411	3.01326	3.487	3.463	3.37254	3.53466	3.44685	3.36399	3.52569	3.63579	3.49136	3.30449	3.39655	3.53058
ENSG00000063169	2.49969	2.20683	2.64048	2.60531	2.31806	2.64048	1.91381	2.60959	2.70501	2.11394	2.20683	2.5977	2.32838	2.47567	1.72428	1.32222	2.18184	2.58433	2.16137	2.36173	2.17609	2.57171	2.77085	2.75587	2.36922	2.53782	2.55991	2.46389	2.59988	2.43297	2.24304	2.29226	2.4624	2.42975	2.22789	2.23805	2.68574
ENSG00000063176	2.56585	2.07918	2.65128	2.51983	2.31597	2.69373	2.1038	2.53148	2.90037	2.06446	2.26007	2.5563	2.4624	2.42325	2.08279	1.44716	2.26951	2.42651	2.04532	2.36736	2.17609	2.91645	2.79099	2.74586	2.60423	2.7796	2.84136	2.51188	2.734	2.60638	2.5832	2.7185	2.85003	2.62531	2.4216	2.45788	2.54654
ENSG00000063244	3.26576	3.13066	3.44902	3.40088	3.16643	3.45939	2.80346	3.43838	3.35946	2.95424	3.05956	3.37731	3.197	3.12352	2.61172	2.4133	3.0976	3.34674	2.95085	3.18667	3.11227	3.32366	3.37181	3.4183	3.1089	3.32449	3.42781	3.28058	3.39724	3.27738	3.29885	3.35353	3.3927	3.31744	3.1452	3.16495	3.70364
ENSG00000063245	3.09272	3.10585	3.34104	3.26102	3.031	3.41414	2.75967	3.3587	3.43104	2.9284	2.91855	3.12222	2.94694	2.96379	2.7356	1.92942	3.08743	3.13481	2.82802	3.03302	2.9652	3.55182	3.33122	3.32552	3.47129	3.39005	3.40654	3.10312	3.34557	3.19728	3.18554	3.34084	3.26126	3.44154	2.97635	3.02612	3.39023
ENSG00000063322	2.8791	2.71349	3.12352	3.01326	2.95952	3.25431	2.63347	3.01284	3.21165	2.75128	2.57403	3.02694	3.00303	2.8109	2.38561	1.98677	2.69548	2.83569	2.51851	2.71933	2.61805	3.12548	3.37181	3.11025	2.9722	3.14706	3.11793	2.90091	3.11661	3.06145	2.989	3.10072	3.14176	3.13033	2.80209	2.95231	3.09272
ENSG00000063438	2.15836	1.72428	2.15534	2.07188	2.10721	2.17026	1.66276	2.1959	2.13033	1.78533	1.86923	2.11727	2.04922	1.8451	1.83251	0.90309	1.89209	2.19033	1.79934	1.94939	1.9345	2.07188	2.29226	2.08636	2.25527	2.10721	2.27416	2.14301	2.24797	2.16137	2.23553	2.41497	2.24797	2.47276	2.0569	2.3927	2.28103
ENSG00000063587	2.8014	2.5172	2.69984	2.63949	3.14051	2.92065	2.26951	2.72509	2.72181	2.26717	2.52892	2.57403	2.86806	2.80277	1.34242	1.25527	2.16137	2.57054	2.14613	2.29003	2.04139	2.47567	2.78958	2.5977	2.29885	2.87967	2.92273	2.5611	2.84572	2.76193	2.58883	2.62428	3.09342	2.67578	2.50515	2.73799	2.68215
ENSG00000063601	3.07115	2.56703	2.734	2.61384	2.96473	2.91381	2.15836	2.67943	2.67025	2.27875	2.35603	2.60206	2.66087	2.62737	1.59106	1.60206	2.27184	2.69373	2.29447	2.43933	2.34044	2.63347	2.67394	2.62221	2.55509	2.82543	2.89927	2.75205	2.74115	2.72346	2.716	2.65128	2.86688	2.80346	2.57171	2.71265	2.5611
ENSG00000063660	3.20656	2.18752	3.43152	3.55546	3.12222	3.31366	2.5682	3.2079	3.04727	3.00303	2.61278	3.59857	3.28646	3.50188	2.66932	2.25042	2.58433	3.12483	3.21958	3.59956	3.39445	3.62014	3.04844	2.96473	3.36267	3.46746	3.78226	3.47914	3.37749	3.21564	3.33021	3.21537	3.54295	3.43584	3.28421	2.98588	3.75694
ENSG00000063761	2.44716	1.89209	2.38561	2.29447	2.22272	2.51851	1.6902	2.31806	2.60959	1.85126	1.38021	2.18469	2.20683	2.17026	2.06446	1.04139	1.96848	2.28556	1.98227	2.07918	1.85126	2.51983	2.65706	2.67117	2.32222	2.34044	2.27184	2.18752	2.46982	2.35411	2.3784	2.44404	2.46982	2.37107	2.2014	2.15229	2.29447
ENSG00000063978	2.7574	2.77379	2.87737	2.77012	2.65031	2.92221	2.27416	2.91381	2.93197	2.63043	2.4609	2.82478	2.75967	2.84136	2.0086	1.80618	2.71433	2.82737	2.47857	2.64933	2.78247	2.7574	2.9284	2.8893	2.55388	2.87274	3.01494	2.79379	2.89265	2.93044	2.76193	2.90037	3.01536	3.02449	2.66276	2.66181	3.16227
ENSG00000064012	2.15836	2.72346	2.07918	2.10721	1.39794	2.0086	1.61278	2.26951	2.40993	2.16137	1.41497	2.03342	2.08636	2.10037	1.63347	1.39794	2.28556	2.09691	1.82607	2.06446	2.44248	1.20412	1.59106	2.18469	1.30103	2.31387	2.18184	2.35984	2.27416	2.44716	2.25768	2.41497	2.26482	2.64147	2.06446	2.11059	2.38561
ENSG00000064042	3.01703	2.30103	3.10415	3.16554	2.61384	3.2982	3.00217	3.11628	3.83563	2.48144	2.65801	2.97635	3.00817	2.90902	2.94939	1.97313	2.7796	2.75358	2.41497	2.58995	2.32428	2.81889	3.28668	3.22634	2.88309	3.03543	2.734	3.20871	3.33506	3.08063	2.7364	3.00775	2.87967	2.98767	2.71684	2.74896	2.97267
ENSG00000064199	1.9345	1.54407	1.6902	1.76343	1.07918	1.716	1.39794	1.95424	1.94448	1.65321	1.95424	1.89763	2.44871	1.716	2.11059	1.04139	1.5682	1.94448	1.5682	1.94448	1.5682	1.94939	2.15229	1.83251	1.81954	1.61278	1.66276	1.85126	1.90309	1.81291	1.78533	1.83251	1.50515	1.95904	1.6902	1.36173	2.32838
ENSG00000064201	1.51851	2.16732	1	1.11394	0.477121	0.778151	0.69897	1.49136	2.02938	1.20412	0.60206	1.04139	0.778151	1.25527	0.60206	0	1.59106	1.14613	0.954243	1.11394	1.30103	0.60206	0.90309	1.49136	#NAME?	1.34242	1.66276	1.34242	1.34242	1.77085	1.17609	1.65321	1.17609	1.60206	1.17609	0.90309	0.30103
ENSG00000064205	0.954243	1.25527	1.4624	0.69897	1.38021	1.20412	0.954243	0.477121	1.53148	0	0.60206	1	1.32222	1.27875	1.51851	0	0.90309	0.954243	0.477121	0.954243	1	1.07918	1.47712	1.4624	1.07918	0.845098	0.69897	0.30103	0.90309	0.60206	0.845098	0.477121	0	1.23045	0.954243	0.30103	1.25527
ENSG00000064225	2.31175	2.07918	2.21484	2.26951	2.02531	2.54158	2.26717	2.28556	2.66839	2.09691	2.19866	2.02938	2.34044	2.34439	2.02938	1.43136	2.11394	2.22531	2.01703	2.13033	2.20412	2.30963	1.83251	2.14301	2.21748	2.66932	2.6721	2.79865	2.46538	2.66652	2.67486	2.60423	2.72181	2.55145	2.41996	2.43775	1.94939
ENSG00000064270	0.69897	0.60206	1.41497	0.845098	1.23045	0.845098	0.30103	1	1.17609	0.60206	1.07918	0.60206	0	1.14613	1.11394	#NAME?	1.07918	0.69897	0.60206	0.954243	#NAME?	1.65321	1.57978	1	1.32222	2.08279	2.07188	1.32222	2.27184	2.11059	0.90309	2.35984	2.02531	1.39794	1.20412	2.40824	1.44716
ENSG00000064300	1.23045	1.70757	2.09342	1.93952	2.58206	1.90849	1.11394	2.22011	2.78958	2.21484	3.26293	1.89209	2.02531	2.08636	1.51851	1.38021	3.00217	2.46835	2.1038	2.85914	0.845098	2.02531	2.59439	2.4456	1.66276	2.48572	2.60206	2.96942	2.50786	2.31597	3.41347	1.80618	2.13033	2.35411	3.01662	2.4609	3.8635
ENSG00000064490	2.54531	2.3962	2.72099	2.82282	2.35603	2.78104	2.2014	2.66932	2.56467	2.25527	2.04139	2.6981	2.48855	2.6464	2.62941	1.54407	2.46538	2.54158	2.13672	2.5682	2.31387	2.57749	2.71767	2.71096	2.29885	2.62325	2.63347	2.42813	2.60853	2.57749	2.51851	2.73239	2.61909	2.81823	2.38202	2.37475	3.01284
ENSG00000064601	3.09026	3.01326	3.31027	3.31154	2.78462	3.22712	2.60746	3.16197	3.36568	2.93702	2.31387	3.35295	3.14551	3.29447	2.38917	2.12385	3.03262	3.18041	2.63548	3.0141	3.19673	3.35005	3.1313	3.32654	3.15534	3.42292	3.46997	3.2938	3.33385	3.28194	3.61183	3.46938	3.33885	3.68592	3.26505	3.14922	3.39811
ENSG00000064651	2.17898	2.05308	2.40483	2.58659	2.51983	2.16732	2.22011	2.60097	3.68511	2.11059	2.34044	2.36922	2.35984	2.20412	1.74819	1.38021	2.61595	2.4624	2.14301	2.19866	2.19312	2.10037	2.68124	2.74429	2.19866	2.3032	2.45332	2.63849	2.7332	2.5977	2.29885	2.03342	2.60314	2.4133	2.11394	2.04139	3.27277
ENSG00000064652	2.32015	2.12057	2.24055	2.32428	1.96379	2.27646	1.8451	2.33041	2.56467	2.12385	1.99564	2.11394	2.32634	2.15836	1.94448	1.27875	2.33041	2.13988	1.92428	2.02938	2.15534	2.21484	2.4456	2.32838	2.04139	2.14301	2.25527	2.24797	2.19866	2.41664	2.23805	2.2878	2.28103	2.35793	1.82607	1.91381	1.99564
ENSG00000064655	1.90309	1.74036	1.53148	2.76193	1.47712	2.29885	1.716	1.98227	2.20412	2.06446	1.5563	2.68664	2.82413	1.90849	1.36173	1.04139	1.8451	2.5302	1.86923	2.233	1.51851	1.97313	2.38739	2.19312	1.72428	2.08991	1.14613	2.04532	2.16732	1.99123	2.24551	2.31597	1.86332	2.29447	1.51851	1.74819	2.72997
ENSG00000064666	1.81954	3.27852	2.65321	2.59106	2.58206	2.30103	2.05308	2.52375	2.57171	2.24797	1.44716	2.3075	2.06819	2.11727	1.60206	1.17609	2.82607	2.47276	2.24797	2.4133	2.94988	2.14301	2.56703	2.50106	1.51851	2.63246	2.19033	2.11727	2.06819	2.54531	2.50786	2.62839	2.32222	2.9058	2.20952	2.22272	2.49554
ENSG00000064687	2.27875	2.86806	2.56229	2.53782	1.68124	2.36173	1.85126	2.24797	2.79169	2.0607	1.61278	2.55023	2.53529	2.47276	1.92428	1.20412	2.33244	2.39445	2.23045	2.49831	2.33646	3.09795	2.50515	2.56467	2.57054	2.55023	2.38917	2.65801	2.29667	2.57054	2.5682	2.76268	2.52763	2.57403	2.26482	2.08636	2.11059
ENSG00000064692	2.58771	1.32222	2.58883	2.48996	2.58771	2.63548	2.02119	2.58883	2.12057	1.43136	2.04532	2.36361	2.3032	2.20952	1.25527	1.07918	1.79239	2.40824	2.08636	2.12057	1.04139	1.76343	2.25527	2.16732	1.43136	1.61278	1.14613	2.17319	2.02531	1.61278	1.64345	1.51851	1.4624	1.76343	1.17609	1.11394	2.60638
ENSG00000064703	2.23805	2.03743	2.21748	2.21219	1.85733	2.18469	1.62325	2.16732	2.1959	1.82607	2.08279	2.13033	2.18752	2.22789	1.63347	1.14613	1.79239	2.20683	1.89763	2.17609	2.00432	1.88649	1.93952	2.02938	1.74036	2.11727	2.22531	2.25285	2.08636	2.24797	2.1038	2.20683	2.29667	2.28556	1.90309	2.0086	2.31806
ENSG00000064763	2.13354	2.2833	1.99564	2.26245	1.20412	2.22789	1.76343	2.31387	2.32222	2.233	1.72428	2	2.01703	2.01703	1.34242	1.07918	2.20952	2.25768	1.69897	1.94448	1.86923	2.19312	1.86332	2.11059	2.13354	2.46982	2.63043	2.45484	2.44091	2.57978	2.29226	2.3962	2.6561	2.549	2.33646	2.44248	1.74819
ENSG00000064886	2.0607	2.20952	2.96426	3.11361	1.44716	2.54158	2.25042	3.10823	2.49136	2.7767	1.59106	2.96567	3.53364	2.64738	2.63246	1.59106	2.8704	3.37346	3.19783	2.08991	2.16435	1.30103	2.68842	3.32098	1.79239	3.38775	3.15045	2.83948	3.59118	2.90255	3.38003	3.55194	2.74351	3.73102	3.27231	2.943	1.34242
ENSG00000064933	2.53275	2.03342	2.19033	2.40993	2.71767	2.34439	1.94939	2.15534	2.47567	2.10721	2.06819	2.23045	2.66932	2.37475	1.57978	1.51851	2.02531	2.30103	2.00432	2.24304	2.18469	2.07555	2.13033	2.22789	2.21484	2.36549	2.45332	2.5172	2.18469	2.45939	2.20952	2.08991	2.6637	2.28556	2.09342	2.08636	2.3483
ENSG00000064961	2.79865	2.75891	3.02407	2.98318	2.38021	3.07225	2.40312	2.86392	3.04454	2.49415	2.63849	3.03222	2.75051	2.91908	2.72099	1.75587	2.67578	2.96142	2.54283	2.91698	2.66839	2.49415	2.96895	3.10823	2.23805	2.73957	2.68395	2.6981	2.84073	2.68842	2.64147	2.82607	2.66745	2.92117	2.63749	2.49136	3.10243
ENSG00000064999	2.64246	2.6464	2.79865	2.72428	2.79239	2.97035	2.42488	2.72181	2.84634	2.55751	2.18469	2.64542	2.41664	2.62737	1.74036	1.59106	2.71096	2.66932	2.29885	2.42813	2.22011	3.05538	2.92376	2.65225	2.77525	2.95904	2.96848	2.88986	3.07262	2.88252	3.18013	2.87157	3.02653	3.12057	2.54654	2.65418	2.82672
ENSG00000065029	2.7332	2.52375	2.89597	2.60959	2.88762	2.91751	2.20412	2.62014	2.90309	2.40312	2.21219	2.64542	2.41162	2.68215	2.18469	1.51851	2.4456	2.81889	2.29003	2.52892	2.29447	2.81425	2.95521	3.03181	2.69373	2.82866	2.78675	2.91169	2.79449	2.78958	3.01995	2.79099	2.84942	2.74586	2.62634	2.64246	2.89982
ENSG00000065054	2.22531	2.41664	2.78675	2.90634	2.57171	2.72754	2.16732	2.67394	3.041	2.09342	2.35411	2.68842	2.4183	2.41996	2.5172	1.27875	2.43136	2.75051	2.08991	2.65321	2.5832	3.29842	2.91169	2.85794	3.02653	2.85309	2.70157	2.71012	3.01745	2.84386	2.94939	2.91009	2.71181	3.03902	2.33646	2.54777	2.58092
ENSG00000065060	2.54283	2.55388	2.45025	2.29667	2.61172	2.35793	1.89763	2.59988	2.74741	2.35218	2.12057	2.28103	2.16137	2.50379	1.25527	1.44716	2.43775	2.54158	2.23805	2.1959	2.17319	2.11727	2.16732	2.15229	1.98677	2.50515	2.66652	2.6464	2.50379	2.60206	2.6902	2.51587	2.68305	2.83059	2.32222	2.37107	2.5172
ENSG00000065135	2.79029	2.84073	2.716	2.88309	2.47712	2.8169	2.44716	2.77379	2.90472	2.74194	2.49136	2.69197	2.84011	2.87448	2.56585	2.02938	2.84819	2.79379	2.5611	2.8791	2.87622	2.45484	2.55509	2.51455	2.47129	2.77525	2.95134	2.7839	2.72428	2.78319	2.66181	2.7185	2.83187	2.96755	2.53148	2.62531	2.88366
ENSG00000065150	3.25792	2.93551	3.01072	3.17289	3.3075	3.09132	2.76492	3.1959	3.3092	2.88024	2.78462	2.95231	2.76864	3.1271	2.1271	1.98227	2.93146	3.12743	2.8704	2.93651	2.72997	2.94547	3.02366	2.89708	2.92942	3.15987	3.24304	3.1427	3.1784	3.12581	3.11661	3.01072	3.28421	3.12548	2.84942	3.01157	3.35832
ENSG00000065183	2.4843	2.37475	2.53782	2.58883	2.43933	2.39794	2.12385	2.57864	2.49831	2.29003	2.25768	2.42488	2.53782	2.47276	1.99564	1.53148	2.28556	2.45788	2.24797	2.34439	2.36549	2.09342	2.27875	2.09691	2.10721	2.53908	2.72263	2.42651	2.5302	2.56467	2.45788	2.45332	2.70415	2.55991	2.32015	2.40824	2.60959
ENSG00000065243	2.77452	2.50243	2.58433	2.72591	2.5832	2.48855	2.31597	2.59329	2.93601	2.52244	2.32838	2.49969	2.69461	2.5955	1.51851	1.66276	2.43457	2.6561	2.37658	2.62531	2.43775	1.95424	2.28556	2.24055	2.10721	2.66745	2.84819	2.96567	2.74974	2.7796	2.49693	2.50379	2.86332	2.83315	2.46389	2.62941	2.6149
ENSG00000065268	2.63949	2.17898	2.734	2.77085	2.51587	2.87564	2.0607	2.48996	2.56703	2.04922	2.23553	2.60746	2.3962	2.61384	2.63448	1.34242	2.25768	2.59106	2.37291	2.64738	2.42325	2.89653	2.70927	2.73239	2.70672	2.66745	2.68753	2.47129	2.80072	2.48287	2.58883	2.63246	2.58659	2.75587	2.36173	2.43775	2.95182
ENSG00000065320	2.67852	1.91381	3.24254	2.97635	2.993	2.96379	2.15836	2.55871	2.17319	2.37475	1.89209	2.95134	2.95328	2.93551	1.66276	1.88649	2.45179	2.7007	2.22789	2.62428	2.05308	1.8451	2.34044	2.55871	1.51851	3.63759	3.64296	3.13194	3.57368	3.34242	3.38952	3.57669	3.76178	3.54555	3.59616	3.31973	3.90417
ENSG00000065325	0.30103	#NAME?	0.845098	0.60206	0.477121	1.11394	0	#NAME?	1.07918	0	0.30103	1.04139	0.845098	0.845098	0.477121	#NAME?	0.60206	0.954243	#NAME?	#NAME?	#NAME?	1.47712	1.17609	0.477121	2.46538	0.69897	0.30103	0.69897	0.954243	0.60206	0.477121	0.69897	0.30103	0.778151	0	0	0.477121
ENSG00000065328	1.49136	1.51851	0.90309	1.68124	0.60206	1.47712	0.845098	2.1038	0.954243	1.43136	2.39967	0.90309	1.25527	1.79239	1.25527	0.69897	1.23045	1.9345	1.66276	1.70757	1.61278	0.90309	0	0	0.477121	1.07918	0.30103	0.60206	1.23045	#NAME?	1.89209	0	0.30103	1.34242	1	0.954243	2.44248
ENSG00000065357	2.72016	3.10517	2.7348	2.20412	2.69984	2.72263	2.04922	2.56937	2.43136	2.46982	2.02119	2.61595	2.3962	2.67669	1.90849	1.51851	2.57864	2.53782	2.24797	2.40654	2.51587	2.70842	2.4133	2.61172	2.78462	2.85248	2.92737	2.90037	2.7332	2.83315	2.76042	2.76343	2.86806	2.82543	2.64738	2.62428	2.22011
ENSG00000065361	3.19728	1.9345	2.88649	2.50106	3.4504	2.6561	2.37291	2.77525	3.745	1.89209	3.4679	2.4183	2.22011	2.58995	2.93902	1.27875	2.47422	2.28103	2.68753	1.90849	1.11394	2.86034	3.70876	3.67089	2.7356	3.22272	3.32531	2.82543	3.34084	3.13767	3.00647	2.92117	3.73624	3.03222	3.23704	3.05346	1.70757
ENSG00000065485	2.01703	2.06819	2.0569	2.0086	1.81291	2.11059	1.32222	1.99123	2.08279	1.88649	1.69897	2.08636	2.06446	2.39445	1.95424	1.32222	1.95424	2.19312	1.68124	2.18752	1.92428	2.0086	1.61278	1.87506	1.94448	1.91381	2.17319	1.95904	1.97772	2.0086	2.20683	2.02531	2.14301	2.16137	2.12057	1.77085	2.92428
ENSG00000065491	2.12057	2.0607	2.33445	2.16732	2.19866	2.29667	1.79239	2.33646	2.35793	1.92942	1.77815	2.25768	2.04139	2.3483	1.36173	1.20412	2.03342	2.20683	1.93952	2.1959	1.94939	2.38021	2.32015	2.33646	2.32222	2.27416	2.35603	2.34635	2.2833	2.34242	2.42651	2.33646	2.33041	2.52244	2.06446	2.08991	2.46982
ENSG00000065518	2.74115	2.71767	2.96379	2.96661	2.95952	3.086	2.59329	2.91062	2.9952	2.64738	2.47129	2.58995	2.90363	2.80821	3.17725	1.88081	2.77085	2.78032	2.24551	2.61595	2.60638	3.1209	3.11528	3.14208	2.989	3.0306	3.07555	2.92788	3.02531	3.02202	3.02036	3.1452	2.99782	3.13609	2.72346	2.80618	3.08743
ENSG00000065526	3.16316	3.01199	3.35545	3.03663	3.20952	3.20493	2.65896	3.14983	3.48416	2.77887	2.69197	2.90956	2.88366	3.01072	2.56467	1.85733	2.85309	3.09377	2.79518	2.71767	2.84448	3.00087	3.30146	3.15836	2.8451	3.23198	3.32366	3.17493	3.2878	3.24969	3.15655	3.08672	3.39375	3.25139	2.902	3.07445	3.65408
ENSG00000065548	2.65225	2.71517	2.59439	2.63548	2.72099	2.60746	2.22272	2.69636	2.98677	2.50243	2.52634	2.57287	2.38202	2.58092	2.62325	1.80618	2.60853	2.71933	2.45788	2.62737	2.71096	2.60097	2.4216	2.30963	2.57054	2.61595	2.74896	2.75282	2.57054	2.716	2.62014	2.62839	2.73799	2.85431	2.38021	2.46687	2.90037
ENSG00000065559	2.43933	2.41497	2.43933	2.45179	2.6149	2.54531	2.01284	2.44871	2.83315	2.16732	1.89763	2.3784	2.51455	2.42813	1.69897	1.07918	2.34242	2.50515	2.13988	2.28556	2.38561	2.83059	2.5832	2.4843	2.82151	2.53275	2.65321	2.5955	2.51188	2.57403	2.39794	2.4609	2.6637	2.58771	2.4133	2.34439	2.52114
ENSG00000065613	2.60531	2.60853	2.51188	2.49415	2.63749	2.59439	2.23045	2.42975	3.07664	2.44404	2.3032	2.45637	2.54531	2.61066	1.91381	1.53148	2.59879	2.47857	2.16435	2.39445	2.57634	2.33646	2.5302	2.49831	2.51851	2.63144	2.69548	2.78462	2.7348	2.69373	2.49554	2.53148	2.68842	2.72016	2.38382	2.51587	2.70243
ENSG00000065615	2.3032	2.58206	2.32015	2.15534	2.28103	2.19866	1.85733	2.44248	2.58659	2.35603	2.20683	2.01284	1.88649	2.33244	2.02119	1.51851	2.48855	2.25527	2.20683	2.06446	2.29003	1.97313	1.89763	2.04922	1.85733	2.31597	2.40824	2.42975	2.2878	2.34635	2.39794	2.22789	2.32222	2.34635	2.04922	2.02531	1.98227
ENSG00000065621	1.47712	1.30103	1.73239	1.66276	1.54407	1.88081	1.20412	1.57978	2.41162	0.90309	1.17609	1.38021	1.50515	1.41497	1.43136	0.30103	1.34242	1.60206	0.778151	0.778151	0.845098	2.32428	2.58771	2.60853	2.28103	2.35984	2.48996	2.23553	1.6902	2.45939	2.16435	2.16732	2.51455	2.09691	1.39794	2.11059	1.20412
ENSG00000065665	2.59879	1.66276	2.45939	2.32428	2.50106	2.6149	1.90849	2.31175	2.85491	1.70757	1.98227	2.26245	2.33445	2.35793	1.32222	0.954243	2.02531	2.30103	1.79934	1.83885	1.79239	2.67852	2.79657	2.67025	2.72346	2.49693	2.54407	2.57634	2.51983	2.50379	2.52244	2.2833	2.50243	2.2014	2.22531	2.36736	2.76716
ENSG00000065802	2.67761	2.51983	2.71012	2.62634	2.99651	2.91116	2.39794	2.81823	3.23401	2.39794	2.5832	2.53148	2.65225	2.65514	1.92942	1.5563	2.39094	2.49136	2.39794	2.48714	2.78247	2.72916	2.94939	2.87852	2.52892	2.88138	2.98272	2.66087	2.91328	2.88024	2.78746	2.77159	2.96095	2.60959	2.62118	2.6721	2.90309
ENSG00000065882	2.68124	2.993	2.63144	2.74507	2.11394	2.90849	2.29447	2.87564	2.9154	2.58771	2.54407	2.66652	2.91169	2.74036	2.07918	1.68124	2.85854	2.85914	2.50379	2.74586	2.76492	2.75967	2.80003	2.79379	2.716	2.93651	3.03141	2.89818	3.03019	2.96755	2.95521	3.02735	2.94645	3.18526	2.63548	2.76268	3.22943
ENSG00000065883	2.95713	2.6721	2.86273	2.7007	2.77085	2.71767	2.13672	2.734	2.98722	2.55509	2.27875	2.76716	2.85431	2.62839	1.79934	1.60206	2.45332	2.87564	2.53148	2.63246	2.58883	2.58771	2.79518	2.74586	2.60853	2.72346	2.82737	2.89982	2.75435	2.77379	2.75128	2.68124	2.85612	2.81158	2.55991	2.55751	3.0569
ENSG00000065911	2.91116	2.83187	2.98363	2.63144	3.10958	3.13545	2.63144	2.77815	2.15229	2.79449	2.2833	2.549	2.57054	2.97543	1.99564	1.80618	2.74586	2.55509	2.38382	2.54158	2.92583	1.64345	2.15534	2.11059	1.41497	2.51188	2.71349	2.32838	2.49554	2.6637	2.46835	2.3962	2.60853	2.77887	2.58771	2.32428	2.67578
ENSG00000065970	2.4624	2.49693	2.52892	2.37475	2.70329	2.59988	2.08279	2.47712	2.64836	2.30963	2.02938	2.35025	2.38561	2.45637	1.65321	1.41497	2.33041	2.42975	2.06819	2.32634	2.26482	2.54777	2.55267	2.59329	2.64836	2.62737	2.72099	2.61066	2.57978	2.65031	2.51587	2.61384	2.71933	2.65418	2.38561	2.4133	2.81823
ENSG00000065978	3.55654	3.74382	3.63124	3.43712	3.25334	3.6637	3.1116	3.73078	3.68205	3.28646	3.44592	3.24452	3.15534	3.56098	3.66624	2.53403	3.48785	3.51601	3.32035	3.46879	3.47596	2.76567	3.23654	3.44311	2.67761	3.60086	3.62726	3.38489	3.68024	3.51521	3.71842	3.65341	3.55678	3.83085	3.38899	3.46805	3.88711
ENSG00000065989	2.37107	2.38202	2.4183	2.3075	2.45332	2.36549	1.80618	2.26717	2.45637	2.34242	1.68124	2.3032	2.31806	2.4843	1.72428	1.14613	2.29667	2.04922	1.6721	1.90309	2.26482	3.11793	2.29447	2.22272	2.86034	2.5092	2.49136	2.31806	2.68485	2.45788	2.32015	2.49415	2.68305	2.52504	2.15836	2.28556	3.5311
ENSG00000066027	2.83569	2.716	2.60638	2.63043	2.5172	2.97909	2.50515	2.43933	3.07882	2.23553	2.11394	2.31175	2.52504	2.3927	1.79934	1.36173	2.47422	2.45939	2.16435	2.45484	2.26717	2.38739	2.82217	2.70757	2.41996	2.66276	2.5172	2.53148	2.66652	2.62737	2.34635	2.65225	2.62531	2.6149	2.26717	2.32222	2.54033
ENSG00000066032	2.81889	1.79239	2.79727	3.21299	3.15776	2.9425	2.47129	2.92942	3.04493	2.3962	2.76938	3.20656	3.43169	2.79865	2.12057	1.76343	2.14613	2.72673	2.19866	2.54777	1.62325	3.09342	3.16167	2.59106	3.02979	2.9987	3.05346	2.716	3.03181	3.14019	2.82347	3.14829	3.1383	2.96708	2.63246	2.98	1.86923
ENSG00000066056	2.16137	2.25768	2.40483	2.81757	2.4183	2.57171	2.04922	2.23045	2.57864	1.53148	1.74819	2.17898	1.91908	2.04922	2.35411	1.14613	1.9345	2.42488	1.39794	2.04532	1.23045	2.61805	2.63949	2.43616	2.31806	2.22011	1.77815	2.37291	2.40993	2.4183	2.10721	2.15229	2.39445	2.45179	1.57978	2.01284	2.29885
ENSG00000066084	3.15381	2.92891	3.19312	3.03623	3.18611	3.20656	2.87679	3.24254	3.78972	2.81558	2.90687	2.88536	3.03782	3.10924	2.23553	1.90849	3.03902	2.97313	2.81491	2.69548	2.61805	2.91328	3.43933	3.39863	2.83632	3.12418	3.25792	3.24993	3.30578	3.17464	3.03902	2.94101	3.35603	3.29469	2.81023	2.9196	2.92891
ENSG00000066117	2.90526	2.65992	2.98046	2.94596	3.12613	2.97955	2.38917	2.97909	3.01953	2.51055	2.90902	2.76042	2.76864	2.88986	1.8451	1.74036	2.52634	3.03862	2.65031	2.79934	2.52244	2.86923	3.02735	3.0406	2.74194	2.99607	3.11561	2.95231	3.01242	2.90634	2.97081	2.84386	3.07262	2.98945	2.86451	2.81954	3.17026
ENSG00000066135	2.78604	2.61172	2.86094	2.75511	2.43136	2.81954	2.13988	2.72997	2.81757	2.38382	2.45332	2.62118	2.78104	2.81158	1.98677	1.60206	2.54033	2.62118	2.38382	2.63548	2.41664	2.72673	2.76641	2.72428	2.47712	2.79029	2.94743	2.6981	2.82866	2.79796	2.68395	2.80277	2.97589	2.99078	2.71517	2.64738	3.39533
ENSG00000066136	2.65514	2.63749	2.89653	2.68305	2.56937	2.82607	2.16732	2.7679	2.79029	2.41996	2.2833	2.51983	2.59218	2.67761	2.03342	1.54407	2.51851	2.62941	2.2833	2.62325	2.59329	2.95713	2.79727	2.83123	2.76492	2.79865	2.8202	2.75587	2.81425	2.76716	2.734	2.8537	2.81224	2.89708	2.5966	2.58771	3.07115
ENSG00000066379	2.24304	2.14301	2.32015	2.21748	2.24551	2.31597	1.77085	2.32838	2.13033	2.04139	1.91908	2.17898	1.92942	2.28103	2.33041	1.38021	2.06819	2.13354	1.89209	2.26717	2.00432	2.25768	2.23553	2.38739	2.06819	2.25768	2.42488	2.13988	2.2014	2.4133	2.38739	2.46389	2.3784	2.36173	2.1038	2.13033	2.11059
ENSG00000066455	2.47712	2.43457	2.60206	2.5955	2.63849	2.7185	2.20952	2.65225	2.85065	2.51322	2.22531	2.57287	2.62737	2.60314	1.86923	1.77815	2.61066	2.52114	2.29667	2.48714	2.52375	2.22789	2.58995	2.5302	2.33244	2.64933	2.74273	2.57171	2.65418	2.66464	2.66745	2.61595	2.68753	2.75967	2.48572	2.45484	2.76193
ENSG00000066583	2.1271	2.10037	2.08636	2.08991	2.16435	2.07188	1.6721	2.31806	2.46687	1.81954	1.91381	1.88081	2.21219	2.14301	1.50515	0.69897	1.99564	2	1.80618	1.85733	1.77815	1.89763	2.45484	2.18752	1.96379	2.07188	2.33244	2.00432	2.12057	2.17026	2.13354	2.17609	2.35984	2.22789	1.9345	1.97772	3.16967
ENSG00000066629	2.35984	1.78533	2.44716	2.4609	2.24055	2.52892	2.04139	2.54033	2.9425	2.03743	2.0607	2.32838	2.47276	2.42325	2.03342	1.25527	2.27416	2.36173	2	2.38739	2.48287	2.47422	2.80686	2.72997	2.32015	2.47129	2.73719	2.57519	2.56348	2.60531	2.64542	2.48572	2.67943	2.54158	2.32222	2.41664	2.83315
ENSG00000066651	2.00432	1.70757	2.14613	2.07188	2.54033	2.27646	1.77815	1.88081	2.26245	1.77815	1.59106	2.04139	1.96379	1.88649	1.25527	1.07918	1.92942	2.17319	1.66276	1.94448	1.72428	2.14301	2.11059	2.09691	2.1271	2.07188	2.13033	2.35025	2.08991	2.2014	2.19866	1.98677	2.16435	2.02938	1.88081	2.0086	1.90849
ENSG00000066697	2.15229	2.19312	2.17609	2.18752	2.07188	2.233	1.68124	2.47567	2.43297	1.85733	2.16732	2.06819	2.21484	2.33646	1.89763	1.07918	2.1271	2.34242	1.90849	2.20683	2.45025	2.02531	2.17319	2.13988	1.98227	2.11727	2.27875	2.04532	2.21484	2.25285	2	2.1959	2.25285	2.2014	2.01284	1.97772	2.09691
ENSG00000066735	1.27875	1.73239	1.80618	1.85126	2.46982	1.85126	1.49136	2.13033	1.81291	1.30103	1.36173	0.954243	1	1.44716	1.36173	#NAME?	0.954243	2.25768	1.88081	1.43136	0.30103	1.6902	1.41497	1.65321	1.70757	1.44716	0.60206	1.6721	1.96379	1.57978	1.30103	1.43136	1.75587	1.61278	#NAME?	1.27875	3.06819
ENSG00000066855	2.06446	1.86332	1.90849	2.11394	1.83885	1.94939	1.6902	2.03743	2.39794	1.81291	1.66276	1.86923	2.04922	2.03342	1.77085	1.23045	1.96848	1.88649	1.77815	1.90309	1.92428	1.59106	2.14613	2.14301	1.53148	2.02938	2.18752	2.02531	2.02938	2.07918	2.06819	1.93952	2.13672	2.13354	1.79934	1.82607	2.11394
ENSG00000066923	2.20412	2.4183	2.17898	1.96848	2.20412	2.19033	1.62325	2.29447	2.32634	1.83251	1.59106	2.54158	2.04532	1.86923	1.5563	1.39794	2.01284	2.41664	1.82607	2.01284	1.97313	2.18184	2.38021	2.48572	1.90309	2.23045	2.1038	2.3962	2.25285	2.23553	2.27875	2.233	2.15229	2.50651	2.02119	2.06446	2.2833
ENSG00000067048	2.81624	2.85187	2.56937	2.65128	3.08991	2.64542	2.25768	2.60097	0.30103	1.17609	2.61909	2.91116	0	2.7348	#NAME?	1.14613	2.80754	2.82282	0.30103	#NAME?	#NAME?	2.47712	2.46538	2.46835	#NAME?	2.75967	2.82413	#NAME?	0.477121	2.83822	#NAME?	0	2.81954	0	2.60206	2.57403	2.95713
ENSG00000067057	3.06595	2.83569	3.12613	2.93349	3.01912	3.23528	2.45025	2.83315	2.82413	2.83251	2.89818	2.96567	3.27738	3.30771	2.56937	1.69897	2.85248	3.26576	2.70672	3.02449	3.20412	3.56773	3.16047	3.0835	3.31534	3.08493	2.99255	2.87852	3.086	2.8893	2.89653	2.93197	2.88195	3.08955	2.49415	2.82672	3.57553
ENSG00000067066	2.52763	3.17435	2.7356	2.66652	1.86332	2.62531	2.23553	2.82217	2.91222	2.9058	1.93952	2.52892	2.37107	2.7332	2.35218	1.85733	3.04571	2.69285	2.53148	2.43775	2.96567	1.83251	2.22531	2.44404	1.64345	2.83059	2.89982	2.74974	2.82086	2.98811	2.67302	2.77597	2.79449	3.43838	2.63749	2.55871	2.24551
ENSG00000067141	2.82282	2.1038	3.00604	3.04297	3.17898	3.13066	2.50379	2.76641	3.67015	2.25042	2.41996	2.94448	3.23779	2.73957	1.73239	1.47712	2.61384	2.70243	2.31387	2.53782	1.44716	2.9284	3.48159	3.38899	2.85491	3.26221	3.22479	2.92531	3.34064	3.06558	2.8791	2.97955	3.43265	3.17984	3.03663	2.99255	3.5387
ENSG00000067365	2.27875	2.06446	2.56348	2.25042	2.4624	2.41497	1.74819	2.36922	2.35603	2.03743	1.95424	2.38917	2.02119	2.3032	2.33445	1.17609	2.02531	2.49554	2.04532	2.34044	2.17609	2.4014	2.3962	2.3784	2.44404	2.21219	2.26007	2.40483	2.22011	2.1959	2.233	2.08636	2.2833	2.27184	2.10721	2.06819	2.55145
ENSG00000067445	3.18241	1.65321	3.20303	3.00389	3.41963	3.20358	2.52375	2.943	2.86864	2.29226	2.6902	2.96942	2.89708	3.2284	2.44091	1.39794	2.3483	3.09447	2.52375	2.77232	1.91908	3.21801	3.17085	3.18498	3.05269	3.09656	3.14208	3.08243	3.0465	3.00647	2.9987	2.91645	3.27669	2.91645	3.05652	3.02735	3.38471
ENSG00000067533	2.26007	2.02531	2.20412	2.31806	2.38202	1.97313	1.79239	2.24797	2.43775	2.03743	2.1959	2.1038	2.09342	2.0607	2.18752	1.39794	2.09691	2.31806	1.99123	2.33244	2.21748	1.77085	2.04922	1.91908	1.8451	2.25527	2.3483	2.14922	2.0607	2.17898	2.08279	2.07918	2.2878	2.32634	1.91381	2.08991	2.26007
ENSG00000067596	2.53275	2.72754	2.72181	2.64147	2.63043	2.68215	2.15836	2.73799	2.77305	2.48572	2.41996	2.57171	2.60097	2.62634	2.01703	1.59106	2.57749	2.62221	2.37107	2.64246	2.48001	2.5172	2.70842	2.67486	2.35218	2.66464	2.88423	2.57749	2.76193	2.74194	2.68842	2.77012	2.84942	3.00647	2.50515	2.58995	2.98543
ENSG00000067606	2.43297	2.13672	2.7332	2.54158	2.50651	2.77012	2.16732	2.66652	3.20439	1.66276	2.39967	2.25042	2.31597	2.32015	2.74429	0	2.34242	2.41996	2.11727	1.82607	1.65321	3.61204	3.20548	3.17782	3.52724	2.79796	2.88138	3.03463	2.87448	2.76864	2.95809	2.78746	2.82802	2.55267	2.55023	2.64048	2.52504
ENSG00000067646	2.13033	1.99564	2.04139	2.00432	2.12057	2.02119	1.5682	1.80618	0.477121	0	1.6902	1.97313	#NAME?	1.94939	#NAME?	0.69897	1.79934	1.8451	#NAME?	0	#NAME?	1.23045	1.62325	1.75587	#NAME?	1.94448	2.09691	#NAME?	#NAME?	2.13033	0	#NAME?	2.14613	#NAME?	1.86332	1.88649	2.02531
ENSG00000067704	2.7332	2.66558	2.75967	2.84572	2.78817	2.80821	2.44091	2.76042	3.02857	2.50651	2.42813	2.6149	3.0026	2.67025	1.96379	1.65321	2.64246	2.82478	2.47129	2.81425	2.76042	2.66181	2.76118	2.68931	2.51322	2.81889	2.89818	2.82413	2.78888	2.81023	2.79029	2.7574	2.90741	2.94448	2.617	2.6637	3.11494
ENSG00000067715	1.64345	1.76343	2.03743	2.75587	2.46982	2.32015	1.94939	1.73239	2.96095	1.20412	2.52375	2.44871	2.57287	2.0569	3.10415	0.778151	1.14613	2.45332	1	1.17609	1.50515	3.67742	3.0086	1.51851	3.90249	2.38739	1.25527	3.14395	1.82607	1.60206	2.10037	1.75587	1.96379	2.17609	0.477121	1.04139	1.89763
ENSG00000067798	2.15229	1.92942	2.48855	2.4843	2.60097	2.78675	2.06446	2.6902	2.93044	2.40483	2.1038	2.27416	2.70243	2.16137	2.13988	1.14613	2.57403	2.45025	1.89763	1.94448	2.35984	2.42813	2.57978	2.63246	2.57171	2.64147	2.79796	2.78746	2.96988	2.84136	2.38021	2.35984	2.57171	2.99123	1.82607	2.48001	2.54407
ENSG00000067842	1.49136	1	1.23045	1.51851	2.25042	1.50515	0.69897	1.34242	2.02119	0	0.90309	1.6902	1.69897	1.39794	1.86332	#NAME?	#NAME?	1.64345	#NAME?	0.477121	#NAME?	3.09864	2.27184	1.27875	2.89154	1.78533	0.778151	2.36736	1.20412	0.477121	1.51851	0.60206	#NAME?	1.41497	0.477121	0.477121	2.48287
ENSG00000067955	2.67486	2.65031	2.50515	2.71096	3.06856	2.51055	2.43457	2.68395	2.93247	2.66087	2.57171	2.47129	2.61805	2.57978	1.39794	1.92942	2.65801	2.61384	2.55509	2.71933	2.74351	1.85733	2.64542	2.57171	2.18184	2.68215	2.91169	2.67852	2.61172	2.68931	2.66839	2.51455	2.86153	2.8109	2.4624	2.42488	3.09447
ENSG00000067992	1.6902	1.98227	1.716	1.65321	1.25527	1.89209	1.51851	2.12385	2.01703	2.0086	1.34242	1.65321	2.24304	2.19312	1.27875	1.04139	2.09691	1.92942	1.5682	1.83885	2.17898	1.44716	1.43136	1.66276	1.65321	1.83885	1.97313	1.91381	1.89763	2.02119	1.90309	1.87506	1.93952	2.21219	1.61278	1.63347	2.33646
ENSG00000068078	2.58546	1.9345	2.82543	3.51108	2.59439	2.84448	2.52375	2.37658	3.13988	1.86332	2.39445	3.59999	3.67099	2.11394	2.32634	1.50515	2.53403	3.07664	2.14922	2.76938	2.15836	3.50691	3.5563	3.24005	3.21722	3.06781	2.61595	3.06595	3.14551	2.99476	2.67761	3.19424	2.77305	2.81757	3.0013	2.63849	3.71533
ENSG00000068079	2.03342	2.4133	2.45484	2.43616	2.22011	2.30963	1.81291	2.46389	2.4183	2.25285	1.59106	2.25527	2.65801	2.3927	2.22531	1.25527	2.23805	2.43775	2	2.22011	2.56348	1.72428	2.31387	2.40993	1.80618	2.47276	2.58883	2.17319	2.62634	2.36549	2.42813	2.6149	2.2878	3.50718	2.37475	2.28556	2.2014
ENSG00000068120	2.83632	2.67669	2.84634	2.66932	2.70586	2.93349	2.43297	2.75128	2.87737	2.56348	2.28103	2.6902	2.78604	2.71012	2.32428	1.6721	2.59439	2.81954	2.42325	2.89818	2.74586	2.99695	2.94694	3.00945	2.86982	2.84942	2.83059	2.77232	2.77232	2.75815	2.80956	2.84634	2.82866	2.98722	2.59106	2.55509	3.00689
ENSG00000068305	3.04571	2.78675	3.02078	2.86688	2.69636	3.05461	2.62325	3.02449	3.28126	3.055	2.51322	2.85248	2.85673	2.93399	1.72428	2.11394	3.00173	2.91275	2.62325	2.94939	3.07482	2.93399	2.72835	2.92993	2.9345	3.15625	3.19257	3.27784	3.16376	3.26717	3.05385	3.09795	3.19145	3.45347	2.89597	2.94939	2.80618
ENSG00000068354	2.24797	2.22789	2.31175	2.25285	2.33846	2.41996	1.66276	2.34439	2.46687	1.95904	1.85126	2.11394	2.10037	2.5563	1.66276	0.954243	2.01703	2.29885	1.86332	2.04922	2.16732	2.54777	2.35793	2.40312	2.30963	2.37658	2.52504	2.30535	2.33846	2.31597	2.233	2.37475	2.4456	2.38021	2.02531	2.06819	2.40993
ENSG00000068383	2.35025	2.01284	2.33846	2.33445	2.41664	2.45637	1.95904	2.22011	2.76864	1.73239	2.04922	2.02119	2.09342	2.13672	1.85733	0.778151	2.04922	2.13354	1.65321	2.08991	1.50515	3.07555	2.87506	2.58546	3.03302	2.33244	2.4216	2.74586	2.38202	2.31806	2.3032	2.32015	2.54654	2.28103	1.91381	2.12057	2.56703
ENSG00000068438	2.4456	2.44404	2.3784	2.48572	2.53656	2.53656	2.00432	2.71349	2.56937	2.17319	2.21484	2.34635	2.34242	2.72181	2.25527	1.4624	2.22789	2.53656	2.15229	2.36173	2.47857	2.53403	2.50379	2.55267	2.34439	2.52634	2.67302	2.44716	2.51983	2.49831	2.51455	2.51055	2.58771	2.617	2.38561	2.42975	2.53529
ENSG00000068489	1.93952	2.29003	1.92942	2.02119	1.78533	1.92942	1.44716	2.39445	2.233	1.89763	2.59106	1.8451	1.70757	2.02938	2.30103	1.39794	1.85126	2.31806	2.09691	2.31597	2.17026	1.57978	1.90309	1.85126	1.68124	1.80618	1.86332	1.9345	2.02119	1.92942	2.07918	1.86923	1.73239	2.3483	1.62325	1.716	2.66839
ENSG00000068650	2.63649	2.78032	3.07151	2.8704	2.83123	2.90526	2.36736	2.98856	3.53161	2.81954	2.55388	2.99255	2.935	2.92012	1.51851	1.75587	2.99651	2.93802	2.60959	2.60638	2.54777	2.69636	3.23426	3.21958	2.53275	3.03862	3.20548	3.15106	3.20493	3.07445	3.0013	2.76193	3.14333	3.23147	2.89321	2.85248	3.46404
ENSG00000068724	2.81158	2.83378	2.87506	2.6981	2.39794	2.74896	2.17319	2.86034	3.19424	2.79449	2.00432	2.72673	2.7364	2.66087	1.97313	1.54407	2.9425	2.67852	2.28103	2.66276	2.69548	2.60531	3.12646	3.1186	2.55751	2.96755	3.04258	2.92324	2.88874	3.03941	3.03623	2.87679	2.7574	3.04376	2.65992	2.63548	2.47276
ENSG00000068781	2.0607	1.32222	2.1038	1.49136	1.74819	2.25768	1.63347	1.82607	1.77815	1.04139	1.49136	1.30103	2.53782	1.92942	0.954243	0	1.62325	1.27875	1.34242	1.11394	0.90309	0.90309	1.38021	1.34242	0.954243	2.44871	2.48144	2.41664	2.56585	2.4133	2.20412	2.4609	2.46538	2.53782	2.27416	2.20952	1.61278
ENSG00000068796	2.90526	2.53782	2.68753	2.72181	3.0799	2.75435	2.38739	2.86806	3.22712	2.44248	2.71933	2.56937	2.74194	2.72181	2.04139	1.65321	2.51851	2.76938	2.49276	2.4624	2.35218	2.14613	2.7007	2.4456	1.95904	2.87622	2.91803	2.69373	2.94151	2.88366	2.83378	2.66839	3.08422	2.7839	2.54283	2.79239	3.08493
ENSG00000068912	2.49276	2.65992	2.5611	2.63649	2.84757	2.57749	2.25768	2.54777	2.89042	2.45637	2.22789	2.59439	2.82543	2.59879	1.85126	1.5563	2.50651	2.55751	2.25042	2.54158	2.47422	2.50515	2.63649	2.47422	2.54283	2.79029	2.90902	2.73159	2.78104	2.67302	2.69723	2.6902	3.02735	2.84942	2.57519	2.68842	2.8202
ENSG00000068971	2.71349	2.30535	2.87448	2.74351	2.68753	2.89818	2.25527	2.67761	3.1038	2.3927	2.43457	2.81158	2.73957	2.7364	2.11059	1.43136	2.46389	2.80072	2.38561	2.58433	2.57864	3.21537	3.07628	3.10687	3.06108	2.79309	2.90956	3.04805	2.84386	2.79727	2.87448	2.7767	2.91698	2.82413	2.47129	2.56585	2.77743
ENSG00000069020	2.54531	2.233	2.21484	2.59106	2.40824	2.53908	1.95424	1.90309	2.65128	1.81954	1.6902	2.62014	2.72835	2.23045	2.23045	1.11394	2.07918	2.35025	1.69897	2.16137	2.07918	2.76268	2.52763	2.42975	2.60423	2.5092	2.42975	2.40483	2.52244	2.51587	2.4014	2.36736	2.60097	2.52763	2.23805	2.36922	3.1245
ENSG00000069399	1.66276	2.66932	2.08991	1.85126	1.5682	1.74036	1.25527	2.45332	2.05308	2.4183	1.53148	2.35025	2.22272	2.15229	1.6721	1.30103	2.50651	2.36736	2.13354	2.2833	2.64444	2.02938	1.61278	2.28103	1.69897	2.34439	2.75128	2.02531	2.08991	2.15534	2.29226	2.35411	2	2.58659	2.03743	2.1038	2.11727
ENSG00000069424	2.69897	3.2235	2.76864	2.78817	2.61172	2.71349	2.11727	2.66464	3.35984	2.70586	2.69548	2.68124	2.52244	2.66464	1.94939	1.72428	2.91222	2.88649	2.42975	2.51055	3.02366	3.84559	3.0141	3.00043	3.64846	2.69548	2.70842	2.74974	2.56467	2.55509	2.71265	2.80956	2.77232	2.82607	2.48001	2.43775	2.52244
ENSG00000069482	0.60206	0.60206	1.65321	0.90309	0	0.845098	0.477121	1.25527	0.778151	1.17609	0.60206	1.20412	0.69897	1.92942	1.36173	#NAME?	1.54407	2.16732	0.60206	0.778151	1.5682	#NAME?	1.04139	0.90309	0.477121	2.07188	2.12385	0.477121	0.778151	1.04139	0.845098	0	0.477121	0.90309	0.30103	1.20412	0.30103
ENSG00000069493	2.90417	2.79727	2.32838	2.31806	2.54654	2.36361	1.88081	2.40824	2.35411	2.02531	1.91908	2.19866	2.10721	2.42488	1.92942	1.25527	1.9345	2.44871	2.02119	2.24304	2.4133	1.73239	2.01703	2.30535	1.5682	2.40993	2.32838	2.5563	2.39967	2.58433	2.31175	2.3483	2.5092	2.47129	2.23805	2.4216	1.9345
ENSG00000069696	1.72428	0.60206	1.5563	1.20412	1.60206	1.85733	1.17609	0.90309	1.57978	0.778151	1	0.60206	1.23045	1.53148	0.90309	0	1	1.25527	0.954243	1.5563	1.07918	1.92428	1.90309	1.98227	1.96379	1.4624	1.20412	1.20412	1.14613	0.954243	0.845098	1.63347	1.11394	0.69897	0.69897	0.845098	1.5682
ENSG00000069849	2.90309	2.80072	2.9619	2.98945	2.87795	2.90634	2.51455	2.97909	3.01326	2.8293	2.81558	2.99826	3.01703	3.15685	2.39445	2.03743	2.97267	3.01284	2.75815	2.82995	2.78462	2.96047	2.67394	2.82737	2.92583	3.18808	3.35005	2.98767	3.07773	3.13001	3.16938	3.16107	3.23905	3.28217	2.93247	3.00217	3.67302
ENSG00000069943	1.93952	2.02938	1.716	2.04922	2.02938	1.83251	1.65321	1.90309	2.23553	1.76343	1.23045	1.91908	2.15836	1.6721	2.25285	1.14613	1.6902	1.85733	1.69897	1.8451	1.96379	1.90849	1.81954	1.85126	1.95424	1.92428	2.14922	2.08991	1.92428	1.99123	2.08991	1.96848	2.01703	2.10037	1.83885	1.90849	2.24055
ENSG00000069956	2.58092	2.40654	2.43136	2.43297	2.65514	2.55023	2.20952	2.37291	2.93551	2.41162	2.50515	2.53656	2.79309	2.55267	1.6721	1.70757	2.43297	2.58771	2.38021	2.45332	2.54033	2.42651	2.40312	2.45025	2.71181	2.44248	2.5977	2.60638	2.46982	2.52244	2.37475	2.49276	2.68574	2.40824	2.33846	2.4133	2.73957
ENSG00000070047	2.6902	2.71265	2.81425	2.71181	2.86806	2.80889	2.21748	2.72754	2.98767	2.45637	2.4624	2.76343	2.72263	2.74115	2.22531	1.716	2.50651	2.94201	2.49554	2.64147	2.60853	2.79518	2.91855	2.93399	2.60423	2.71181	2.8651	2.76938	2.77232	2.75587	2.85065	2.70842	2.78176	2.8488	2.52892	2.5302	3.01326
ENSG00000070081	2.40654	2.58995	1.96379	2.46538	2.57864	2.41162	1.94939	2.39094	2.68753	2.32838	2.33445	2.37658	2.52244	2.4456	2.29003	1.74036	2.30963	2.45637	2.3075	2.43297	2.42975	2.25042	2.16732	2.19033	2.28556	2.46538	2.45179	2.62634	2.43297	2.53908	2.58883	2.41996	2.63246	2.67486	2.2878	2.35793	2.5092
ENSG00000070190	1.83251	2.52892	1.72428	1.14613	0.90309	1.716	0.90309	1.95904	2.09342	1.77085	1.04139	1.51851	1.23045	1.53148	1.36173	1.07918	1.89209	1.77085	1.30103	1.60206	2.16137	0.477121	0.845098	1.63347	0.477121	1.81291	1.95904	2.04922	2.10037	1.92942	1.79239	2.11727	1.69897	2.48001	1.51851	1.61278	1
ENSG00000070214	3.26055	2.73799	3.33945	3.15594	3.1176	3.34518	3.01326	3.37254	4.04968	2.55267	2.82543	3.07115	3.11461	3.08493	2.75128	1.79239	3.06221	2.83442	2.66745	2.76641	2.74115	3.01199	3.80448	3.80147	2.94399	3.35946	3.38917	3.13481	3.67043	3.36173	3.20003	3.2667	3.60788	3.25912	3.28959	2.9722	2.99913
ENSG00000070269	2.5563	2.11394	2.2878	2.29667	2.5682	2.36549	1.75587	2.12385	2.77525	1.86332	1.47712	2.25042	2.30963	2.17026	1.90849	1.11394	2.11394	2.35984	2.01284	2.33041	2.12057	2.08991	2.54283	2.55751	2.38202	2.37475	2.47129	2.53275	2.34242	2.37658	2.40312	2.20952	2.61278	2.38382	2.25285	2.22011	2.56937
ENSG00000070388	1.14613	0.90309	1.39794	1.23045	1.5563	0.778151	0.69897	0.778151	1.68124	#NAME?	0.90309	1.27875	0.477121	0.954243	1.39794	0	1	1.25527	0.69897	0.90309	0	2.21484	2.01284	1.83251	1.85126	1.11394	1.07918	1.20412	1	0.90309	1.61278	1	1.11394	0.60206	0.60206	0.69897	0.90309
ENSG00000070404	1.85733	1.69897	2.3483	2.30535	2.15229	2.1038	1.57978	1.99564	2.23805	1.89763	1.47712	2.23045	2.3962	2.35793	1.44716	0.845098	1.99123	2.43775	1.88649	2.35603	2.56937	2.70757	2.61172	2.6902	2.41497	2.0607	2.04532	2.11727	2.34439	1.98677	2.26482	2.13988	2	2.46982	1.99564	1.88649	2.26245
ENSG00000070501	2.31387	2.22272	2.34044	2.36922	2.18184	2.39967	1.92942	2.32838	2.45637	1.85733	1.91381	2.22272	2.10721	2.31387	2.32634	0.954243	2.13988	2.27646	1.86332	2.04532	2.16137	2.5611	2.37658	2.4133	2.38382	2.34439	2.44871	2.75664	2.40993	2.36922	2.27875	2.49136	2.37291	2.55145	2.10037	2.08991	2.16137
ENSG00000070601	2.16137	1.17609	1.04139	1.5682	1.83885	1.53148	1.07918	1.23045	1.81954	0.845098	1.04139	1.5563	1.34242	1.07918	1.77815	0.90309	0.778151	1.54407	0.845098	1.34242	0	2.01284	1.72428	1.61278	1.76343	1.61278	1.62325	1.43136	1.6902	1.6902	1.04139	1.85126	1.88081	1.39794	1.38021	1.36173	2.3483
ENSG00000070614	2.9154	2.69108	3.2014	3.16227	3.00303	3.18808	2.5955	3.05038	3.66848	2.76042	2.60423	3.10346	3.13513	2.86451	1.91908	1.83885	2.96755	3.0249	2.58659	2.74586	2.73239	2.99167	3.47756	3.40688	2.90849	3.33122	3.44091	3.1245	3.44154	3.25648	3.29601	3.25768	3.47871	3.3694	3.10687	3.12581	3.14114
ENSG00000070718	2.51851	2.31806	2.41996	2.45332	2.49831	2.54531	2.18184	2.49276	2.80889	2.17026	2.07188	2.57978	2.72509	2.52375	2.24797	1.34242	2.2833	2.52504	2.17609	2.20412	2.50243	2.86982	2.70842	2.58659	2.75051	2.59439	2.7364	2.70243	2.65896	2.6902	2.72835	2.74507	2.67761	2.63649	2.42813	2.40483	2.58659
ENSG00000070814	2.69197	2.85187	2.79029	2.61066	2.58659	2.77012	2.31175	2.7679	3.1176	2.35218	2.45332	2.61066	2.59329	2.62941	2.85431	2.09691	2.44716	2.76042	2.54531	2.68124	2.65031	2.96988	2.90687	2.91434	2.75511	2.66464	2.77379	2.61172	2.68485	2.65801	2.81889	2.57287	2.74819	2.88024	2.40993	2.44248	2.72754
ENSG00000070831	3.13862	3.2584	3.05038	3.21192	2.74507	3.17319	2.84011	3.37199	3.44654	3.13226	2.87099	3.05843	3.13704	3.20898	2.53782	2.41996	3.24871	3.11826	2.95952	3.04766	3.15168	3.07151	3.27393	3.24674	3.08171	3.1245	3.3145	3.18041	3.1452	3.24452	3.14551	3.20493	3.23955	3.40671	3.04844	3.01703	3.28981
ENSG00000071051	2.55509	2.68753	3.03222	2.65706	2.57978	3.1313	2.54033	2.98588	2.82413	2.84323	2.40824	2.68842	2.6561	2.90091	2.09342	1.75587	2.9425	2.83759	2.55509	2.62428	2.35603	2.70842	2.51055	2.71933	2.54283	2.95761	3.10585	2.74273	2.90526	2.87216	2.85126	2.88024	2.89154	3.33746	2.68215	2.61278	2.96473
ENSG00000071054	3.71925	3.24204	3.77041	3.65225	3.55108	3.72485	3.3516	3.87731	4.32617	3.21775	3.51282	3.3955	3.44232	3.55991	3.25648	2.36549	3.479	3.53895	3.30878	3.33786	3.2052	3.2033	3.82138	3.85163	3.31785	3.57031	3.59439	3.57148	3.85321	3.69126	3.44607	3.54679	3.6289	3.75641	3.34694	3.38039	3.69381
ENSG00000071082	3.67182	3.76842	3.5284	3.51943	3.7638	3.84702	3.28353	3.68699	3.70851	3.30643	3.28691	3.37107	3.31281	3.64523	4.14442	2.5172	3.51983	3.34596	3.04218	3.29557	3.34869	3.52504	3.52711	3.68305	3.4633	3.57403	3.66238	3.53491	3.62757	3.72123	3.58782	3.86493	3.57623	3.80787	3.39005	3.41547	3.69539
ENSG00000071205	2.07918	2.17898	1.92942	1.76343	2.02531	1.85733	1.39794	1.77085	1.92942	1.34242	1.57978	1.41497	2.0569	2.26245	1.5563	0.845098	1.86332	1.79934	1.53148	1.83251	2.03743	2.32015	1.94448	1.95424	1.87506	2.23805	2.40312	1.85126	2.17319	2.1271	2.12057	2.23553	2.48572	2.08991	1.85733	2.09691	2.80072
ENSG00000071243	2.34044	2.05308	1.97772	2.25768	2.33445	2.02119	1.59106	2.23805	2.31175	1.97772	2.25042	2.00432	2.23805	1.95904	1.79934	1.39794	1.91908	2.23045	2.08279	1.97313	1.86332	1.54407	1.77815	1.64345	1.77815	1.83885	2.08991	2.06819	1.96379	2.09342	1.96379	1.95904	2.09342	2.11394	1.90309	1.85126	2.07188
ENSG00000071246	3.25503	2.80346	3.27231	3.18327	2.99211	3.27231	2.64542	3.35946	3.48029	2.97543	2.7679	3.15625	2.88593	3.08707	2.38382	2.34635	3.18526	3.29667	2.95713	3.22011	3.08849	2.97543	2.99034	3.42127	2.68034	3.40552	3.45179	3.31618	3.45484	3.45697	3.344	3.41514	3.45332	3.65254	3.16376	3.26834	3.25503
ENSG00000071282	1.70757	1.92428	2.1959	2.20683	1.91908	2.13672	1.63347	2.16435	2.21484	1.43136	2.21219	2.1959	1.98227	1.81954	1.57978	1.07918	2.1038	2.0569	1.69897	1.87506	1.60206	1.73239	2.19033	2.0569	1.50515	2.76343	2.72263	2.45484	2.63144	2.47129	2.58883	2.74507	2.63246	2.59329	2.26245	2.62941	1.81291
ENSG00000071462	2.91116	2.48714	2.88649	2.91381	2.79865	2.8848	2.26717	2.90687	2.8202	2.57864	2.55509	2.93551	2.81358	2.79449	2.62325	1.97772	2.51055	3.02898	2.65321	2.90363	2.69197	2.90146	2.90849	2.92117	2.68034	2.79865	2.89818	2.74429	2.78604	2.77743	2.88593	2.84198	2.80821	2.91645	2.56348	2.60423	2.91116
ENSG00000071539	1.54407	1.54407	1.32222	1.97313	1.44716	1.47712	1.20412	2.17609	1.38021	1.39794	2.17026	1.53148	1.39794	1.86923	1.68124	0.778151	1.25527	2.13033	1.86923	1.90849	2.0607	1.30103	0.954243	1.04139	1.07918	1.41497	1.23045	1.27875	1.27875	1.17609	1.83251	0.954243	1	1.6902	0.845098	1.27875	2.48855
ENSG00000071553	3.03941	3.09167	3.27531	3.25382	3.29885	3.33646	2.71933	3.32469	3.49707	3.11394	2.5302	3.26951	3.17667	3.32777	2.44871	2.16137	3.1878	3.18696	2.79865	3.07482	3.09237	3.46523	3.34439	3.43425	3.33122	3.57345	3.6288	3.36418	3.54617	3.36922	3.42472	3.50188	3.67376	3.72722	3.32387	3.32077	3.55509
ENSG00000071575	2.54158	2.73078	2.69461	3.0569	3.16997	2.79865	2.32015	2.7679	2.54531	2.43775	3.41996	2.96332	3.15594	2.76716	2.11727	2.19866	2.43933	3.34124	2.88874	3.17754	3.12287	2.5832	2.45179	2.50106	2.35025	3.10003	3.23679	3.31048	3.18724	3.01494	3.0835	3.10449	3.33746	2.98318	2.93197	3.2783	3.53958
ENSG00000071626	3.03743	2.98989	3.11727	2.97864	3.00217	3.10992	2.48996	3.04218	3.28353	2.72263	2.7185	3.01157	2.88705	2.99782	2.734	1.8451	2.82543	3.14983	2.78247	2.92993	2.99388	3.20978	3.34479	3.42651	3.06707	3.06258	3.09272	3.04415	2.98046	2.98498	3.09132	2.96332	2.93651	2.99826	2.73799	2.84448	3.25768
ENSG00000071859	2.90849	2.74974	3.0013	2.74974	2.64933	3.03222	2.45332	2.96802	3.15594	2.63749	2.48001	2.87099	2.76492	3.03019	2.71349	1.716	2.7679	2.96755	2.68664	2.95376	2.89542	3.15503	3.16137	3.3145	3.00346	2.8893	2.89209	2.84942	2.9196	2.86094	2.88138	2.95569	2.80414	2.98588	2.67117	2.73159	3.06744
ENSG00000071909	0.778151	1.11394	1	0	0.778151	0.60206	0	0.69897	1.39794	0.778151	1.04139	0.778151	0.477121	1.07918	1.66276	0	0	0.845098	0.69897	1.14613	0	0.69897	1.14613	0.60206	0.60206	1.44716	1.47712	0.477121	1.44716	1.23045	1.11394	0.60206	1.54407	1.32222	0.477121	1.32222	1.5682
ENSG00000071967	2.64048	2.66087	2.68931	2.61909	2.26951	2.86273	2.48001	2.53148	3.07482	2.40993	2.16137	2.70672	3.17522	2.81291	1.62325	1.50515	2.77305	2.23805	2.12057	2.54033	2.57749	2.3032	2.99167	2.81624	2.13354	3.00389	2.91222	3.02243	3.00475	2.99651	2.63649	2.90255	3.05115	3.05385	2.92531	2.64738	3.35641
ENSG00000072134	2.96755	2.25042	3.20602	3.11561	3.62159	3.24055	2.57171	2.89873	3.47026	2.52244	2.84942	2.96332	2.89763	2.93752	2.29667	2.07188	2.63043	2.95134	2.64933	2.81023	2.25768	2.98272	3.38292	3.37621	2.95521	3.78986	3.95386	3.29951	3.77495	3.66389	3.27346	3.70842	4.13146	3.38093	3.51891	3.68878	2.78888
ENSG00000072135	3.01157	3.11093	3.14799	2.87506	2.8293	3.20629	2.64542	3.07482	3.05308	2.95085	2.38739	2.8848	2.79934	2.83885	2.1959	1.86923	3.10823	2.84386	2.64246	2.84323	2.91275	3.08529	2.97681	3.19756	2.87622	3.17202	3.18949	3.08636	3.08027	3.22505	3.15897	3.21299	3.17869	3.37785	2.83059	2.85309	3.03262
ENSG00000072182	3.33945	1.17609	2.78888	2.75891	3.70131	2.76641	2.28103	2.67025	2	2.31387	2.76118	1.99564	2.36922	3.01199	2.32015	1.44716	0.954243	3.34869	2.734	2.48996	1.04139	2.32428	2.09691	2.44404	2.40312	3.16047	3.25188	2.47129	3.09026	2.92221	3.12581	2.8537	3.36511	2.93551	2.65706	3.04454	1.11394
ENSG00000072195	2.84757	1.98227	3.21112	2.94151	3.03463	3.22814	2.35411	2.63144	2.72509	2.46538	2.43457	3.23401	3.22115	3.13354	2.1271	1.76343	2.45484	3.15927	2.60206	2.95665	2.85552	3.42813	2.96284	3.01199	3.09587	3.26411	3.25042	3.37401	3.00432	3.02325	2.94645	2.94349	3.03663	3.03663	2.92117	3.01578	2.19866
ENSG00000072210	2.76492	2.59879	2.9987	2.93852	2.85491	2.989	2.61595	2.80414	3.2413	2.56937	2.26482	2.86213	3.10312	2.93298	2.26482	1.80618	2.71433	2.69285	2.50651	2.69723	2.54654	2.8704	3.14301	3.09272	2.75815	2.90309	3.02938	3.04218	3	2.98	3.15776	3.00817	3.03623	3.01745	2.85673	2.77232	2.78462
ENSG00000072401	2.10721	2.40654	1.99564	1.86923	1.98227	1.87506	1.81291	1.94939	2.3927	1.97313	2.12385	1.6721	1.88649	1.93952	1.39794	1.07918	1.98227	1.85126	1.81954	1.75587	2.21484	1.76343	1.85126	1.86923	1.69897	1.96848	2.17319	2.07918	1.99123	1.98227	1.79934	2.17898	2.17026	2.27416	1.88649	1.79239	1.51851
ENSG00000072415	2.63448	2.39445	2.40654	2.72754	2.50651	2.549	2.29885	2.51055	3.11261	2.3075	2.15534	2.57519	2.8202	2.48572	2.5682	1.72428	2.44404	2.42325	2.38021	2.59218	2.18184	2.32428	2.69897	2.52375	2.2833	2.62737	2.89154	2.70757	2.6721	2.82347	2.71684	2.60314	2.86213	2.65031	2.48714	2.54531	2.5966
ENSG00000072518	2.6721	2.75587	2.79934	2.5977	2.57519	2.83696	2.1038	2.78958	3.05269	2.38917	2.32428	2.55991	2.76118	2.67761	2.32838	1.6721	2.60097	2.75967	2.39794	2.51587	2.5172	2.97864	2.91855	2.92221	2.80754	2.69723	2.90037	2.72099	2.72591	2.7839	2.7839	2.71767	2.87099	2.88818	2.5611	2.45788	3.04532
ENSG00000072571	1.17609	1.64345	0.60206	1.82607	0.845098	1	1.11394	1.95904	1.38021	1.54407	1.73239	1.25527	1.23045	1.66276	1.43136	0.778151	1.32222	1.68124	1.69897	1.79239	2.04922	#NAME?	0	0.60206	0.477121	0.845098	0	1	1.07918	0.845098	1.83251	0.477121	0	1.50515	0.477121	0.90309	2.12057
ENSG00000072657	1.04139	1.04139	0.477121	0.69897	1.5563	#NAME?	#NAME?	#NAME?	1.9345	0.477121	0.954243	0.477121	0.477121	0.477121	1.81954	0.30103	0.30103	0.60206	#NAME?	0.477121	0.30103	2.09342	1.32222	0	1.95424	1.70757	1.72428	2.15836	1.41497	1.51851	1.5682	1.23045	1.98677	1.49136	0.477121	1.47712	2.65992
ENSG00000072694	2.76492	3.1089	1.99123	1.63347	0.90309	1.74819	1.36173	2.34044	3.0162	2.46687	1.30103	1.79934	2.07555	2.11394	1.4624	1.53148	2.53782	2.01703	2.1959	2.46687	3.44824	1.04139	1.81954	2.92531	0	1.98677	1.95424	2.34242	1.90309	2.49136	2.14922	2.75587	2.15836	2.57287	2.49136	1.65321	0.954243
ENSG00000072736	2.59439	2.86332	2.4456	2.53782	2.43457	2.49554	2	2.716	2.95809	2.29003	2.23553	2.35025	2.51322	2.47712	2	1.34242	2.39445	2.47129	2.24797	2.40993	2.38561	2.16435	2.54407	2.62014	2.0569	2.47129	2.63246	2.57171	2.48996	2.61384	2.42813	2.58433	2.66652	2.83187	2.29667	2.16435	2.83759
ENSG00000072756	2.12057	2.12385	1.98227	2.22789	2.36549	1.95904	1.77085	2.08991	2.38739	1.98227	2.0086	2.08636	2.3075	2.10037	1.74036	1.32222	1.96379	2.20683	2.01284	2.0569	1.99123	1.82607	2.02938	1.95424	2.01703	2.09691	2.23553	2.3784	2.1038	2.16435	2.14613	2.02119	2.31175	2.30103	1.96848	2.08636	2.33244
ENSG00000072778	3.36847	3.13735	3.72123	3.55618	3.29623	3.71012	2.89873	3.34635	3.55582	3.10449	2.83442	3.68637	3.57019	3.69845	3.0249	2.27875	3.28035	3.62798	3.18865	3.50664	3.41414	3.73424	3.78061	3.79927	3.60228	3.53757	3.53555	3.64532	3.46165	3.49721	3.54864	3.5417	3.47914	3.46613	3.3249	3.33846	3.78739
ENSG00000072818	1.94939	3.24055	1.80618	1.59106	1.14613	1.32222	1.04139	1.92942	2.29226	2.02119	1.25527	1.81291	1.60206	1.5563	1.72428	0.90309	1.98227	1.60206	1.99564	1.78533	2.54283	1.62325	2.02531	2.22789	1.34242	1.95424	1.77815	2.11727	2.0607	2.05308	1.81291	2.33244	1.88081	2.34635	1.80618	1.716	1.94448
ENSG00000072840	2.1038	1.88649	1.25527	1.97772	0.954243	1.23045	0.778151	1.92428	1.90849	1.79239	1.90849	2.32428	2.39794	1.61278	1.39794	1.20412	1.39794	2.21748	1.63347	2.0607	2.48855	1.49136	2.10721	1.8451	1	2.19312	2.33244	2.233	2.20683	2.14613	1.97772	2.02119	2.38382	2.06819	2.80618	2.17609	2.86747
ENSG00000072858	1.85733	2.24055	1.89209	2.41664	1.49136	2.26007	1.75587	1.69897	2.12385	1.23045	0.90309	1.38021	1.90309	1.77815	1.14613	0.60206	1.85733	1.38021	0.30103	1.14613	1.11394	2.55145	2.38382	1.91908	2.57054	2.01284	1.60206	2.1959	2.11727	1.92428	1.81954	2.09342	1.79239	2.05308	1.5563	1.50515	1.81954
ENSG00000072864	2.10037	2.42975	2.67117	2.31387	1.83885	2.44404	1.97313	2.74974	3.04961	2.10721	2.51055	2.37658	2.1038	2.36173	2.06446	1.34242	2.45025	2.39445	2.19033	2.36549	2.23553	2.2833	2.95952	2.84136	1.85126	2.22789	2.23553	2.34439	2.52244	2.48996	2.31175	2.36173	2.32015	2.52634	2.23805	2.07555	2.60423
ENSG00000072954	1.81954	1.51851	2.11394	2.47276	2.0569	2.37475	1.76343	1.92428	2.27875	1.41497	1.49136	2.55871	2.84819	2.14301	2.0086	0.477121	1.36173	2.01703	1.27875	1.72428	1.25527	3.11126	2.6464	2.46835	2.88536	2.36736	2.00432	2.07918	2.24797	2.05308	2.04532	2.38739	2.19866	1.95424	1.88649	1.89763	2.07918
ENSG00000072958	2.8014	2.89873	3.06707	3.04999	2.87737	3.04493	2.47567	3.05994	3.08884	2.68305	2.48996	2.97405	2.84011	2.97405	2.73878	1.78533	2.81624	2.91698	2.58995	2.82217	2.77525	3.12872	3.0976	3.10924	3.03302	3.00689	3.15014	2.80754	3.03383	2.92012	2.93902	3.04376	3.03663	3.10449	2.79518	2.79029	3.12969
ENSG00000073008	2.20683	2.04532	2.2878	2.34044	2.27184	2.10721	1.68124	2.25285	2.32838	2.04922	1.8451	2.51322	2.32222	2.33041	1.88649	1.32222	2.21219	2.53148	2.05308	2.32222	2.2014	2.52114	2.29226	2.15534	2.38382	2.54531	2.77379	2.32428	2.49831	2.43933	2.45484	2.27875	2.62839	2.58659	2.36549	2.41497	2.4456
ENSG00000073111	2.25768	2.35984	2.0086	2.60206	2.30103	2.46982	1.77815	2.989	2.4183	2.29226	2.77379	2.19033	2.19866	2.43933	1.90309	1.73239	2.12057	2.79309	2.29003	2.63849	2.43616	1.9345	2.12057	2.1959	1.61278	2.33041	1.98227	2.07555	2.35793	2.0569	2.70329	2.08279	2.02119	2.42325	2.07188	1.98677	3.25744
ENSG00000073146	0.90309	1.04139	1.27875	1.30103	1.77085	1.51851	0.60206	1.14613	1.51851	1.41497	0.477121	1.20412	1.32222	1.32222	1.25527	#NAME?	1.11394	1.41497	0.778151	0.954243	0.954243	1.23045	1.38021	1.36173	1.41497	0.778151	1	1.51851	1.88649	1.43136	0.845098	1.38021	1.34242	2.02531	1.07918	0.845098	0.69897
ENSG00000073150	1.93952	1.44716	1.77085	2.06819	2.23805	2.60531	1.41497	1.36173	2.4456	1.54407	2.03743	1.53148	1.95424	1.9345	1.27875	0.30103	1.25527	2	1.36173	1.63347	1.74036	3.2907	2.15836	1.75587	2.82607	2.09342	1.73239	2.50379	2.08279	1.74036	2.09342	1.82607	2.0607	1.83885	1.59106	1.63347	1.38021
ENSG00000073169	2.84136	2.51455	2.78032	2.70501	2.73239	2.85431	2.18184	2.62118	2.91803	2.41996	2.28103	2.65225	2.53656	2.68574	2.49831	1.17609	2.37475	2.86332	2.46389	2.68574	2.5682	3.06258	2.87274	2.89927	2.79934	2.78104	2.76567	2.8293	2.64542	2.59106	2.69636	2.68485	2.70927	2.72099	2.35025	2.51455	2.95713
ENSG00000073331	2.28556	2.5092	2.47422	2.37658	1.59106	2.37107	1.85126	2.52244	2.49693	2.32838	1.5563	2.28556	2.54777	2.35793	1.61278	1.36173	2.45179	2.31175	2.09342	2.19033	2.61066	1.74036	2.35603	2.63949	1.57978	2.31597	2.33244	2.57403	2.4609	2.44716	2.19033	2.29003	2.2014	2.89927	2.00432	2.13672	2.70329
ENSG00000073350	1.6902	2.17609	2.17898	2.03342	1.41497	2.10037	1.30103	2.05308	2.62118	1.69897	1.41497	1.86923	2.15229	1.72428	1.86332	0.778151	2.03342	1.85733	1.4624	1.74036	1.92428	2.16732	2.57171	2.78675	2.03743	2	1.6902	2.20952	2.1038	1.91381	2.0086	1.85733	1.74819	1.99123	1.49136	1.41497	1.85126
ENSG00000073417	2.94792	2.21748	2.97909	3.0249	2.44716	3.16643	2.57634	2.68305	3.50297	2.36361	2.17609	2.80209	2.75967	2.82347	2.14922	1.66276	2.58771	2.91275	2.38202	2.56703	2.63949	2.63144	3.2634	3.38202	2.70243	2.76268	2.8055	2.86923	2.82413	2.88423	2.79239	2.62839	2.7332	2.74036	2.48287	2.62325	3.05192
ENSG00000073464	2.23553	1.81954	2.40312	2.50243	2.26245	2.43933	2.02531	2.60746	3.4484	1.90309	1.98227	2.4014	2.65418	2.42488	1.4624	0.954243	2.33041	2.12385	1.86332	2.04922	1.04139	3.0569	3.08135	2.99167	2.8651	2.75358	2.69461	2.69723	2.9196	2.68664	2.57287	2.43457	2.84942	2.55871	2.31806	2.43616	1.66276
ENSG00000073578	2.90902	2.82413	3.05843	3.0835	3.15594	2.99739	2.64246	2.95952	3.30341	2.64738	2.59439	2.94151	2.99564	3.00647	2.5092	1.70757	2.7574	2.93399	2.55991	2.70842	2.78958	3.49734	3.28646	3.32858	3.18412	3.21299	3.27784	3.03503	3.1827	3.12123	3.23401	3.15106	3.24601	3.17173	2.84819	2.96848	3.29115
ENSG00000073670	1.83251	1.49136	1.93952	2.17026	2.4014	2.35411	1.4624	1.66276	2.26951	1.11394	1.68124	2.1271	1.88649	1.86332	1.78533	0.477121	1.14613	2.28556	1.53148	1.88649	1.34242	3.40088	2.64738	2.24055	3.20493	2.54283	1.5563	3.0892	1.88649	1.34242	1.94448	1.44716	1.49136	1.17609	1.53148	1.61278	2.11394
ENSG00000073711	2.04922	1.5682	2.25042	1.64345	2.1271	2.06819	1.5563	2.14922	2.89042	1.49136	2.02938	1.93952	2.04922	2.13672	1.60206	1.04139	1.8451	1.85733	1.68124	1.74819	1.79934	1.77815	2.31597	2.31806	2.02531	2.07188	2.18752	2.04532	2.1959	2.24055	1.8451	1.9345	2.32015	2.09691	1.77815	1.86923	2.3032
ENSG00000073737	2.37107	2.41996	2.34439	1.89763	1.81954	2.8451	2.19033	2.26245	2.24055	1.23045	1.59106	2	1.04139	2.00432	2.1271	0.778151	1.5682	1.60206	0.954243	1.11394	1.17609	1	1.85733	2.60423	0.69897	2.30103	2.26717	2.35603	2.83442	2.37658	1.25527	2.35603	1.76343	1.88649	1.14613	1.47712	1.17609
ENSG00000073803	2.57864	2.36361	2.4183	2.5611	2.76193	2.76938	2.33846	2.59439	2.85065	2.26245	2.25527	2.31806	2.77085	2.52892	2.55388	1.72428	2.53782	2.62941	2.38021	2.29447	2.27416	2.67943	2.66652	2.61805	2.61384	2.62737	2.68664	2.60206	2.58771	2.6981	2.50106	2.62531	2.77305	2.61384	2.08279	2.4624	2.56348
ENSG00000073849	3.27577	3.34143	3.52114	3.15442	2.8893	3.59649	3.02078	3.67117	3.2393	3.30792	3.16316	3.17173	2.89597	3.32838	2.11394	1.98227	3.45148	3.2235	2.96708	2.75128	2.8739	2.60423	2.94841	3.18808	2.43616	3.61448	3.7464	3.65858	3.83929	3.67715	3.41614	3.57183	3.74445	4.02808	3.30038	3.41946	3.16017
ENSG00000073861	0.954243	2.09342	0.69897	0.90309	0.69897	0.69897	0.30103	0.778151	1.50515	0.845098	0.778151	0.778151	0.477121	0.69897	#NAME?	0	0.954243	0.60206	0.90309	0.477121	1.23045	0.90309	0.477121	0.778151	0	0.69897	1	1.36173	1.14613	1.11394	1	1.38021	1	1.49136	0.778151	0.477121	2.14301
ENSG00000073905	1	1.27875	1.04139	1.04139	0.845098	1.38021	0.954243	1.38021	1.20412	1.11394	#NAME?	0	1.23045	1.23045	0.954243	#NAME?	1.36173	0.30103	#NAME?	#NAME?	0.477121	1.38021	1	1.04139	1.32222	1.38021	1.5563	1.25527	1.38021	1.47712	1.50515	1.43136	1.53148	1.69897	#NAME?	#NAME?	1.64345
ENSG00000073910	2.85914	2.2833	2.74974	2.75128	3.32201	2.84136	2.29226	2.4609	2.61909	1.83251	2.26717	2.46982	2.75128	2.85552	2.3962	1.25527	2.0086	2.35984	1.8451	1.81291	1.53148	2.85187	2.65031	2.53403	2.64147	2.902	2.86982	2.84198	3.05461	2.93902	2.81954	2.7574	3.16017	2.77887	2.66464	2.77305	2.43933
ENSG00000073969	2.55871	2.49693	2.54033	2.72509	2.71265	2.56703	2.17609	2.70842	2.79657	2.47129	2.45788	2.60959	2.66652	2.58092	1.716	1.53148	2.50651	2.62325	2.31175	2.58433	2.44248	3.46255	2.7839	2.42975	3.46761	2.7767	2.943	2.89098	2.76716	2.75051	2.7574	2.73719	2.97313	2.88593	2.49415	2.63347	2.40483
ENSG00000074047	1.80618	0.477121	2.08991	2.25042	1.81954	2.16732	1.36173	1.61278	1.716	0.90309	0.69897	2.37658	2.20952	2.02531	1.30103	1	0.778151	2.22531	1.62325	2.11394	1.95904	1.20412	1.81954	1.66276	1.32222	1.5682	1.38021	1.89209	1.81291	1.17609	1.43136	1.5682	1.25527	1.39794	1.47712	1.25527	3.37767
ENSG00000074266	2.3962	2.20683	2.09342	2.26482	2.11059	2.35984	2.02531	2.29667	2.30963	2.16435	2.02531	2.25285	2.49276	2.32428	1.60206	1.11394	2.08279	2.25527	1.86923	2.28103	2.22011	2.29003	2.04532	2.01703	2.22789	2.21748	2.4216	2.4183	2.1271	2.28556	2.37107	2.1959	2.32838	2.27184	1.94939	2.02119	2.22011
ENSG00000074582	2.4843	2.25285	2.68842	2.69461	2.60959	2.65321	2.0607	2.51055	2.64345	2.06819	2.17026	2.54033	2.42488	2.59879	2.37658	1.4624	2.27646	2.66745	2.18184	2.46687	2.4014	2.67394	2.77743	2.8109	2.41162	2.57749	2.65128	2.60206	2.59218	2.58433	2.67302	2.63043	2.63448	2.57864	2.4133	2.50515	2.72509
ENSG00000074621	2.08991	2.43297	2.01703	2.03743	1.78533	2.2878	1.74819	2.03342	2.32634	1.92942	1.64345	1.85733	2.23553	2.13033	1.61278	1.27875	2.1038	1.95424	1.62325	1.94939	1.95424	1.49136	2.18752	1.97313	1.41497	2.05308	2.04532	2.24551	2.26245	2.1038	1.95904	2.1038	2.20412	2.44871	1.91381	1.89209	2.28103
ENSG00000074657	2.97955	2.53148	3.25672	3.37254	3.38668	3.27646	2.70157	3.16879	3.59362	2.63448	2.94101	3.13354	3.18156	3.20249	2.22272	2.13672	2.87967	3.37803	2.82543	2.993	2.50379	3.03302	3.42667	3.4456	3.01199	3.26834	3.39358	3.30621	3.40346	3.27114	3.33405	3.19948	3.37603	3.28847	3.14114	3.24105	3.51455
ENSG00000074696	2.89321	2.46389	3.02938	3.04139	3.03703	3.33244	2.62325	2.71517	3.22089	2.48996	2.71265	3.02735	3.36568	3.00732	2.01703	1.92942	2.61384	2.85126	2.40824	2.68753	2.55267	3.01995	3.21112	2.89982	3.01157	3.34713	3.36267	3.19811	3.31218	3.25672	3.1271	3.28285	3.49996	3.39655	3.03941	3.09656	3.27021
ENSG00000074964	3.11793	2.63649	3.29092	3.25816	2.83187	3.26126	2.63649	2.76042	2.78746	2.42975	2.24797	3.05956	3.01953	3.07482	2.04922	1.47712	2.68664	2.81954	2.35218	2.62634	2.72754	2.87564	2.69285	2.96332	2.51322	3.08707	3.01828	3.27393	3.04021	2.90956	3.0306	2.9345	2.96614	2.99607	2.71012	2.83632	2.81023
ENSG00000075035	1.11394	1.23045	0.90309	1.44716	2.2833	1.47712	0.60206	0.30103	1.60206	0.60206	0.90309	1.47712	1.11394	1.20412	0.778151	#NAME?	#NAME?	1.38021	0.477121	0	0.477121	2.91381	2.19312	1.4624	2.63649	2.15534	1.4624	2.81425	1.61278	1.66276	2.01284	1.65321	1.86923	1.36173	2.10037	1.38021	1.76343
ENSG00000075089	2.29003	1.99123	1.83251	2.3075	2.49831	2.18184	2.01703	2.34635	2.56348	2.15836	2.06819	2.0607	2.36549	2.17026	1.80618	1.716	2.09342	2.30963	2.06446	2.22272	2.17026	2.17319	2.09342	2.12057	2.21219	2.13354	2.35218	2.35025	2.19866	2.22272	2.14613	1.94939	2.41497	2.25285	1.89763	2	2.07555
ENSG00000075218	1.5563	1.80618	1.11394	2.11727	1.11394	1.60206	1.17609	2.51455	1.68124	1.72428	2.4609	1.68124	1.6721	2.08279	2.09342	1.04139	1.53148	2.46687	2.22011	2.13672	2.20412	0.954243	0.90309	1.04139	0.845098	1.57978	0.90309	1.11394	1.62325	1	2.12385	0.90309	1.17609	1.65321	1.20412	1.04139	2.95134
ENSG00000075234	2.33445	2.44871	2.59879	2.43457	2.28556	2.29885	1.83251	2.5302	2.58433	2.49554	1.97772	2.47857	2.45179	2.24055	1.82607	1.17609	2.5966	2.50243	2.233	2.34439	2.34242	2.09691	2.65128	2.67578	1.92942	2.71012	2.8488	2.58206	2.6561	2.67025	2.53403	2.72016	2.81624	3.19117	2.44871	2.59879	2.55991
ENSG00000075239	2.52244	2.45484	2.8893	2.8657	2.935	2.9489	2.53275	2.84634	2.94841	2.54283	2.35984	2.73957	3.08636	2.81757	2.57634	1.69897	2.66558	2.6464	2.44716	2.53148	2.5563	2.80618	2.89265	2.77597	2.69548	2.81757	2.93146	2.74896	2.84323	2.86332	2.94201	2.89708	2.98989	2.97681	2.51455	2.67761	2.83315
ENSG00000075240	2.73239	2.60959	2.7796	2.84634	2.67578	2.82866	2.03342	2.75051	2.98	2.58206	2.40483	2.94349	3.05538	2.73799	1.85733	1.64345	2.88138	2.86451	2.45637	2.57519	2.84323	2.90255	2.78247	2.83123	2.78604	2.97864	3.06521	2.80754	2.81624	2.79727	2.85733	2.89098	2.9345	2.9248	2.75664	2.71181	3.37985
ENSG00000075292	3.2033	2.94151	3.07372	2.95231	3.23045	3.10415	2.52763	2.82672	3.48029	2.63448	2.73159	2.90634	2.9722	3.07225	3.12872	1.94448	2.716	3.04532	2.74194	2.95856	2.8704	2.95279	3.12548	3.07591	3.01578	3.00561	3.07664	3.27852	3.0983	3.16047	3.03941	2.96942	3.21431	3.01536	2.81158	2.98363	3.27944
ENSG00000075336	2.03342	1.83885	2.3962	2.4456	2.40312	2.5092	1.89209	2.33445	2.49415	2	2.04532	2.31806	2.39445	2.25527	2.0086	1.38021	2.09342	2.37291	1.83251	2.16435	2.18184	2.21484	2.43775	2.30963	2.20683	2.36922	2.38739	2.38382	2.43136	2.35411	2.55023	2.40654	2.38561	2.37291	2.0607	2.20952	2.59879
ENSG00000075391	2.80277	2.43616	2.8169	2.5682	3.0026	2.66276	2.15836	2.65321	2.81023	2.28103	2.51055	2.51188	2.5832	2.65225	2.54158	1.51851	2.51851	2.64048	2.32015	2.62839	2.71933	2.66181	2.39967	2.43933	2.76567	2.85794	2.88423	2.9058	2.92942	2.87737	2.67578	2.6561	2.98408	2.85974	2.72346	2.78462	3.09132
ENSG00000075407	2.78104	2.47712	2.48572	2.36922	2.75051	2.48287	2.1038	2.26245	2.95617	2.20952	2.58659	2.34044	2.35025	2.53782	2.55145	1.34242	2.13672	2.34439	2.00432	2.21748	2.25285	2.4216	2.5563	2.5092	2.43136	2.55509	2.71012	2.74896	2.56229	2.70586	2.54158	2.47129	2.77232	2.65225	2.33244	2.44716	2.60531
ENSG00000075413	3.10619	2.81558	3.11327	3.03181	3.08955	3.11227	2.48855	2.96142	3.28735	2.63144	2.7356	3.01578	3.01703	3.05805	2.67761	1.97313	2.74974	3.17231	2.77159	2.9652	2.90849	3.17464	3.20439	3.22994	3.10483	3.05231	3.13481	3.29292	2.98632	3.04415	3.13767	2.99344	3.10924	3.04844	2.86392	2.88252	3.34869
ENSG00000075415	3.46105	3.33001	3.33021	3.41614	3.59572	3.46568	3.04689	3.49346	3.47246	3.18041	3.06408	3.32139	3.43072	3.40637	3.21245	2.40654	3.28691	3.25648	3.00217	3.26411	3.28149	3.62737	3.40535	3.40739	3.41363	3.51108	3.61532	3.405	3.49192	3.47799	3.53517	3.54407	3.5636	3.53933	3.22608	3.28735	3.63629
ENSG00000075420	2.29447	2.88762	2.33041	2.47567	2.17319	2.34635	1.96379	2.67852	2.69636	2.87506	2.16732	2.45484	2.68215	2.64147	2.13672	1.91381	2.83948	2.55751	2.56585	2.5977	3.10312	1.63347	1.92428	2.05308	1.79239	2.48144	2.78604	2.64048	2.59218	2.5832	2.50379	2.4609	2.64246	2.85126	2.51188	2.44716	3.04179
ENSG00000075426	1.99123	2.90687	2.70157	2.59439	2.19312	2.30963	1.91381	2.75967	2.51455	2.943	2.08279	3.00988	2.95856	2.97955	2.02938	2.04139	3.3249	2.76641	2.53782	2.72835	3.23045	2.75891	2.34439	2.50651	2.6464	2.34044	2.74819	2.52375	2.27646	2.49969	2.43136	2.33445	2.25042	2.77743	2.52375	2.34439	3.31806
ENSG00000075429	#NAME?	0	#NAME?	#NAME?	#NAME?	#NAME?	#NAME?	0.60206	0.30103	#NAME?	1.88649	0	#NAME?	0.30103	#NAME?	#NAME?	#NAME?	1.50515	0.60206	0.30103	0	0.845098	0.778151	0.90309	0.30103	2.15534	1.73239	1.54407	2.13672	1.41497	2.10037	1.5563	1.92942	1.17609	1.27875	2.16732	1.04139
ENSG00000075461	3.07408	1.5682	3.06108	2.74741	3.51587	3.02653	2.22011	3.03941	1.87506	2.26245	3.37125	2.6149	2.14922	2.81425	2.22011	1.11394	2.09691	2.89927	2.75051	2.2014	2	2.18752	2.40483	2.65706	2.2878	3.77225	3.75205	2.88818	3.65686	3.40466	3.14364	3.64355	3.97543	3.26221	3.28421	3.4501	3.09517
ENSG00000075618	3.34104	3.086	3.64454	3.45849	3.09691	3.57588	2.9652	3.79295	3.84479	3.25066	3.24871	3.19535	2.86273	3.33806	2.82802	2.45332	3.41296	3.51865	3.29688	3.38792	3.05385	3.37949	3.39428	3.63508	3.29115	3.57553	3.67127	3.25261	3.5895	3.43249	3.52349	3.38453	3.42813	3.72648	3.13862	3.14333	4.03169
ENSG00000075643	1.11394	1.74036	0.845098	1.04139	0.60206	0.60206	0.60206	1.57978	1.39794	1.54407	0.954243	1.54407	0.845098	0.90309	1.76343	0.30103	1.11394	1	0.954243	1.32222	1.61278	0.69897	1.11394	1.04139	0.90309	1.5682	1.44716	1.53148	1.14613	1.07918	1	1.17609	1.36173	1.30103	0.60206	1.04139	0.30103
ENSG00000075702	1.99564	1.75587	1.81954	2.49136	1.39794	2.00432	1.59106	2.62014	2.14922	1.76343	2.42975	1.93952	1.81291	2.38917	1.95424	0.954243	1.43136	2.50379	2.23805	2.22011	2.21748	1.60206	1.95904	1.88649	1.50515	1.74036	1.30103	1.716	1.72428	1.41497	2.18752	1.36173	1.44716	1.81291	1.49136	1.30103	2.74115
ENSG00000075785	3.31806	3.31931	3.48813	3.42045	3.35295	3.55606	3.09202	3.47813	3.66521	3.26293	3.00475	3.28285	3.34616	3.4188	2.55751	2.4133	3.43345	3.26126	2.95904	3.17202	3.17638	3.28262	3.55811	3.57066	3.23172	3.58422	3.6878	3.37328	3.65011	3.59737	3.49066	3.66848	3.62562	3.7223	3.37346	3.45469	3.43136
ENSG00000075790	2.63144	2.19312	2.50379	2.88649	2.59329	2.6464	2.31387	2.49693	2.99211	2.42325	2.40993	2.84634	2.97955	2.45179	1.97772	1.92428	2.44248	2.65896	2.37107	2.64933	2.59439	2.64933	2.61384	2.49831	2.82217	2.6561	2.76268	2.81889	2.5966	2.69636	2.71096	2.50515	2.67761	2.64933	2.25042	2.4624	2.37658
ENSG00000075884	2.14301	2.53403	1.90309	1.85733	1.20412	1.92428	1.61278	2.13988	2.20412	2.13354	1.4624	1.96848	1.20412	1.96848	1.72428	0.69897	2.25527	1.79934	1.6721	1.88649	2.23553	0.90309	1.27875	1.95904	0.60206	2.26717	2.15229	2.37107	2.19033	2.36549	2.23553	2.40824	2.31387	2.48572	2.03342	1.95904	1.38021
ENSG00000075891	0.30103	0.60206	0.778151	0.30103	0.60206	0.477121	#NAME?	#NAME?	0.69897	0	0.30103	#NAME?	0	0	0	#NAME?	#NAME?	0	0	1.14613	0	0.60206	#NAME?	#NAME?	1.59106	1.17609	0	1.41497	0.778151	0.60206	0.69897	#NAME?	0	0.30103	0	0	3.67062
ENSG00000075914	2.44404	2.44871	2.61066	2.63749	2.51188	2.8657	2.28556	2.5563	2.64738	2.14301	2.04139	2.27184	2.61278	2.56467	2.41996	1.23045	2.3075	2.48996	2.3032	2.46538	2.24304	2.65514	2.78817	2.85854	2.58995	2.59439	2.5092	2.78533	2.72509	2.51055	2.45939	2.67394	2.53782	2.90037	2.32015	2.3962	2.40312
ENSG00000075975	2.5092	2.24797	2.58771	2.54531	2.67943	2.61172	2.29667	2.52504	2.70329	2.29226	2.26482	2.41664	2.66087	2.46389	1.95904	1.44716	2.33846	2.45025	2.31175	2.38021	2.2014	2.66652	2.71012	2.57519	2.55267	2.5966	2.7007	2.55388	2.57287	2.65128	2.47857	2.62221	2.76567	2.66276	2.53148	2.43933	2.7356
ENSG00000076043	2.51587	2.30103	2.46538	2.43297	2.29667	2.4183	1.88081	2.31175	2.71349	2.31387	2.02119	2.55388	2.82151	2.47276	2.21219	1.60206	2.50106	2.33041	2.07188	2.61066	2.21219	2.36361	2.43616	2.63649	2.1959	2.47712	2.66276	2.55871	2.55267	2.549	2.5832	2.51587	2.42813	2.63144	2.32634	2.36361	2.11727
ENSG00000076053	2.16732	2.19312	1.97313	2.16732	2.14301	2.14613	1.77815	2.19866	2.49415	2.17609	1.716	1.96379	2.17609	2.1271	1.70757	1.4624	2.24797	1.97772	1.81291	2.13354	2.27875	1.60206	1.98227	2.07555	1.716	2.12385	2.22531	2.17319	2.12385	2.11727	2.02531	2.0607	2.31597	2.29447	1.79239	1.98227	2.20412
ENSG00000076067	2.68931	2.32015	2.55509	2.61595	2.63144	2.65896	2.19866	2.55145	2.67852	2.32634	1.99123	2.56585	2.57634	2.5302	1.68124	1.36173	2.56348	2.57287	2.10721	2.40993	2.36736	2.39967	2.69984	2.68305	2.22531	2.57171	2.70842	2.79449	2.59218	2.7364	2.59988	2.56467	2.68034	3.05385	2.61172	2.49554	2.52892
ENSG00000076201	2.94694	2.73078	3.19838	2.96284	3.27989	3.24055	2.52114	2.94743	3.31429	2.65514	2.56937	2.96426	3.1364	2.9248	2.02531	1.79239	2.72181	3.03543	2.73878	2.7796	2.56937	3.02366	3.27254	3.28194	2.89098	3.18412	3.22583	3.01536	3.22141	3.03583	3.03181	3.07298	3.21272	3.04454	2.87852	2.9058	3.20466
ENSG00000076242	2.62737	2.40483	2.69461	2.5611	2.71433	2.56229	2.27416	2.7574	2.77525	2.40824	2.36549	2.46687	2.74586	2.56703	2.10721	1.716	2.40312	2.65514	2.52634	2.47857	2.1271	2.4014	2.66181	2.58092	2.35603	2.58546	2.70243	2.62941	2.65801	2.63949	2.68842	2.63649	2.7574	2.79657	2.52114	2.4843	3.01787
ENSG00000076248	2.42813	2.14613	2.38202	2.57287	2.40483	2.59329	1.99564	2.60959	2.45484	2.09342	2.34439	2.48714	2.79169	2.57287	2.03342	1.63347	2.22011	2.38561	2.16137	2.41162	2.24797	2.34242	2.66745	2.4216	2.24797	2.40654	2.47567	2.28556	2.45637	2.43297	2.46538	2.40993	2.4624	2.62221	2.22011	2.15229	2.75435
ENSG00000076258	1.69897	1.61278	1.8451	1.74036	1.14613	1.63347	1.25527	1.70757	2.08991	1.51851	0.60206	1.34242	1.75587	1.53148	1.04139	0	1.6902	1.23045	1.27875	1.51851	1.30103	1.11394	2.09342	1.91381	1.25527	1.77085	1.59106	1.72428	1.68124	1.72428	1.73239	1.66276	1.60206	2	1.27875	1.38021	2.20412
ENSG00000076321	2.35984	2.13354	2.35984	2.35603	2.57749	2.23553	1.92942	2.29003	2.58546	2.07555	2.1038	2.19312	2.32222	2.32222	1.38021	1.38021	2.02531	2.18752	2.04139	2.21748	2.10037	1.96848	2.31175	2.22531	1.77085	2.38917	2.48144	2.37658	2.44091	2.42813	2.28103	2.38382	2.59439	2.43297	2.20952	2.30103	2.60531
ENSG00000076513	2.84261	2.86451	2.75891	2.65418	2.65801	2.82282	2.32838	2.83822	3.16997	2.37475	2.2014	2.50379	2.716	2.72835	2.21748	1.53148	2.57864	2.67025	2.2833	2.4183	2.63144	2.63347	2.95231	3.04883	2.51983	2.64738	2.69548	2.69723	2.78462	2.71265	2.58546	2.64345	2.70157	2.91434	2.50243	2.45484	2.4216
ENSG00000076555	2.4133	2.27184	2.31387	2.57634	2.39967	2.32222	1.97313	2.19866	2.91803	1.89209	2.01703	2.72916	3.00217	1.75587	2.02119	1.14613	2.07188	2.34044	2.02531	2.16137	1.91908	2.82478	3.24403	3.00689	2.44716	2.4609	2.1959	2.4843	2.54531	2.52375	2.4843	2.40483	2.45637	2.26482	1.92942	2.29003	2.69723
ENSG00000076604	2.97035	2.21748	2.97772	2.98543	3.12905	2.98	2.32838	2.91751	2.90795	2.0569	3.31952	2.89982	2.74036	2.84634	2.91751	1.83885	2.18752	3.08778	2.73078	2.94645	2.38561	2.71181	3.05423	3.08135	2.64738	3.487	3.57461	2.98363	3.19424	3.30298	2.8055	3.35603	3.65792	3.06633	3.24846	3.26316	3.08814
ENSG00000076650	2.19866	1.94939	2.33445	2.233	2.02531	2.19312	1.68124	2.24304	2.40483	1.74036	1.77815	2.20952	2.02938	2.16435	2.30103	1.11394	1.95424	2.25285	1.90849	2.0607	2.05308	2.29003	2.17609	2.14301	2.08636	2.13354	2.21484	2.1038	2.18469	2.2014	2.20683	2.17898	2.31175	2.24551	1.94939	2.14301	2.4133
ENSG00000076826	1.63347	1.23045	1.95424	2.14922	2.61595	2.38917	1.38021	2.11394	1.91381	1.11394	1.5682	1.30103	1.30103	2.0086	1.8451	#NAME?	#NAME?	2.2014	1.72428	1.11394	0.778151	2.93095	1.96379	1.54407	2.64345	2.19033	1.88081	2.25042	2.21484	1.90849	1.63347	1.77815	2.25768	1.73239	1.23045	1.89209	1.69897
ENSG00000076928	3.34479	3.44264	3.51095	3.12678	2.79796	3.28713	2.62014	3.13162	3.45133	2.95617	2.72673	3.38003	3.06408	3.11126	2.58206	1.97313	3.055	3.25455	2.9489	3.0216	3.12024	3.09795	3.48601	3.65696	2.93651	3.27623	3.31597	3.32428	3.32736	3.38561	3.18469	3.20683	3.26007	3.20898	3.08171	3.08991	3.23325
ENSG00000076944	2.54283	3.0103	2.74896	2.22272	1.99564	2.81425	2.01703	2.95713	2.80346	2.72591	1.77815	2.54531	2.0607	2.57171	2.11394	1.63347	2.9489	2.60206	2.40993	2.44871	2.93601	2.10721	2.16137	2.91009	1.6902	2.79029	2.93197	2.62428	2.72673	2.78958	2.70501	2.81425	2.61066	3.14953	2.34044	2.41664	1.73239
ENSG00000076984	2.75358	2.57634	2.9196	2.76268	2.79865	2.85794	2.26951	2.74194	3.07518	2.37107	2.35025	2.67117	2.55751	2.73957	2.45637	1.44716	2.58546	2.7356	2.25285	2.61278	2.48714	3	3.06183	3.03262	2.77525	2.86923	2.91434	2.77085	2.8537	2.76492	2.8169	2.85065	2.87679	2.67025	2.53782	2.55751	2.95085
ENSG00000077044	2.90795	2.76641	3.01745	2.72591	3.00087	2.97313	2.29885	2.68395	3.16938	2.47857	2.45179	2.76042	3.02119	3.0187	2.16435	1.5682	2.46687	2.7356	2.44871	2.80821	2.63144	2.8451	3.1245	3.19479	2.60423	2.8657	2.91487	2.96661	2.80072	2.83315	2.76938	2.72346	2.81491	2.74194	2.6561	2.55388	2.78319
ENSG00000077092	1.44716	1.32222	1.39794	1.74819	1.91381	1.43136	1.11394	1.72428	1.32222	1.17609	1.87506	1.49136	1.92428	1.47712	0.90309	0	1.11394	1.27875	2.04139	1.72428	1.23045	1.78533	1.53148	1.20412	1.65321	1.77085	2.00432	1.97772	1.88649	1.43136	2.05308	1.44716	2.0086	1.8451	2	1.8451	1.57978
ENSG00000077150	2.37107	2.99957	2.68931	2.23553	2.04139	2.47276	1.75587	2.42813	2.51055	2.33646	1.57978	2.23045	2.35984	2.48572	1.77085	1.20412	2.4133	2.53908	2	2.34242	2.86864	1.9345	2.30535	2.76042	1.92428	2.39094	2.52892	2.47276	2.43136	2.42651	2.20412	2.61909	2.32428	2.74741	2.36173	2.19312	2.17609
ENSG00000077157	2.66464	2.51851	2.85794	2.68574	2.94101	2.84448	2.43457	2.69548	3.32325	2.25527	2.45484	2.50651	2.76343	2.82672	2.4624	1.43136	2.4133	2.67486	2.30103	2.59988	2.18752	2.90634	3.22376	3.11126	2.81823	2.84448	2.8202	2.88252	2.97955	2.8169	2.74819	2.6637	2.84073	2.80414	2.54283	2.60314	2.92428
ENSG00000077232	2.98363	2.81023	2.77743	2.90255	2.97727	2.9489	2.54283	2.75891	3.15106	2.65031	2.54654	2.79865	3.09621	2.88252	2.11059	1.86332	2.71012	2.95569	2.54531	2.81023	2.85612	2.60206	2.76343	2.76492	2.78817	2.92221	3.09132	3.08849	2.86094	3.01494	2.81158	2.75128	3.14301	2.94399	2.76567	2.79379	2.78958
ENSG00000077238	2.29885	3.06595	2.716	2.34439	2.13672	2.46687	1.99564	2.90687	2.65896	2.84757	1.86923	2.64542	2.21748	2.79309	1.85126	1.60206	2.92012	2.80956	2.3927	2.45179	2.84386	2.21219	2.55509	2.68395	1.94448	2.77232	3.1176	2.84696	2.74351	2.77012	2.77452	2.75282	2.66745	3.26553	2.36361	2.5966	2.20683
ENSG00000077264	2.49415	1.34242	2.11727	2.15534	2.95036	2.11059	1.79239	2.61805	2.4609	1.11394	2.44716	1.81954	2.21219	2.20952	2.19312	1.07918	0.60206	2.5172	2.19312	1.8451	1.30103	2.80072	2.12385	1.54407	2.97359	2.49276	2.53908	2.23805	2.549	2.52892	2.68215	2.26007	2.55267	2.26951	2.4456	2.51851	1.27875
ENSG00000077312	2.71517	2.59218	2.98543	2.76042	2.66932	2.93852	2.24055	2.8848	2.67117	2.34044	2.43775	2.58092	2.47567	2.78746	2.44248	1.63347	2.46687	2.70672	2.36549	2.5611	2.55267	2.81491	2.79727	2.89818	2.66181	2.81757	2.77525	2.63949	2.81889	2.71012	2.78533	2.87622	2.81757	2.87332	2.5955	2.60314	3.11992
ENSG00000077327	0.90309	0.30103	1.44716	0.69897	0	1.23045	0.60206	0.477121	1.6902	0.60206	0.60206	0.477121	1.27875	#NAME?	#NAME?	#NAME?	1.20412	0.778151	0.60206	0.477121	0.60206	1.74819	1.61278	1.716	1.44716	0.30103	0.90309	1.07918	0.954243	0.477121	0	0	0.69897	1.20412	0.90309	#NAME?	0.477121
ENSG00000077380	2.97589	3.06446	3.12024	3.05956	3.07372	3.19948	2.76864	3.17898	3.5783	2.7767	2.89265	2.98046	2.95952	2.98722	3.41946	2.2878	3.05077	3.02572	2.82995	2.90417	2.79518	2.94645	3.28623	3.24428	3.03222	3.09587	3.17464	3.08493	3.21484	3.20844	3.04571	3.15746	3.16137	3.31218	2.87679	2.99782	3.07773
ENSG00000077420	3.15045	3.07041	3.32015	2.82086	2.07918	3.39811	2.80072	3.39393	3.10958	3.08493	2.26717	2.86213	2.32634	3.01828	1.68124	1.90849	3.256	2.98498	2.65225	2.72673	3.03703	1.78533	2.4133	3.15776	1.38021	3.31534	3.44994	3.24699	3.39915	3.36399	3.15625	3.37967	3.19673	3.65629	2.64933	2.9154	1.95424
ENSG00000077514	2.13988	2.13033	2.08636	2.24304	2.13672	2.20412	1.61278	2.44248	2.37475	2.06446	2.06446	2.02938	2.24304	2.25527	2.06819	1.47712	2.02938	2.40824	2.08279	2.21219	2.28556	2.0086	2.12385	2.12057	1.87506	2.2014	2.19312	2.17609	2.19033	2.23045	2.32428	2.12385	2.33041	2.27875	2.08279	2.03342	2.79099
ENSG00000077522	3.11494	1.34242	3.21906	2.95809	2.83759	3.18298	2.45179	2.48144	3.41229	2.18184	1.77085	2.92686	2.97864	2.81624	2.27416	1.30103	2.65706	3.06221	2.66932	3.14706	1	2.84323	3.36097	3.27623	2.9652	2.6981	2.74896	2.65896	2.70842	2.89597	2.40993	2.24551	2.37475	2.64048	2.3032	2.49415	2.86034
ENSG00000077585	2.74974	2.70243	2.83632	2.96332	2.63548	3.08386	2.42975	2.72997	2.94694	2.37291	2.22011	2.65128	3.06296	2.55267	1.77085	1.5682	2.75664	2.4183	2.3784	2.4183	2.37107	2.22272	2.85673	2.71349	2.1271	2.93702	2.90849	2.85187	2.92583	2.79727	2.72997	2.83251	2.9058	3.04532	2.60206	2.58092	2.92065
ENSG00000077616	1.80618	0	1.07918	1.82607	1.36173	0.778151	1.04139	1.11394	1.79239	1.17609	1.36173	1.59106	2.05308	0.778151	1.27875	0	1.47712	1.41497	0.60206	1.88649	#NAME?	2.23045	1.81954	1.70757	2.35793	2.2833	2.29226	2.18469	2.22272	2.39445	1.98227	2.16435	2.7007	1.94448	0.477121	2.21484	0
ENSG00000077684	2.70157	2.42813	2.35025	2.47857	2.63043	2.69984	2.29003	2.27875	2.63548	2.11727	2.19312	2.13354	2.51851	2.75128	1.86332	1.36173	2.10037	2.29885	2.09342	2.20412	2.13033	2.57519	2.44871	2.16137	2.36922	2.32634	2.29667	2.43616	2.233	2.42325	2.35793	2.14613	2.45788	2.36173	1.97772	2.06446	3.0693
ENSG00000077713	2.01703	2.04922	1.44716	1.74036	1.53148	2.07188	1.43136	2.08991	2.02938	1.89763	1.6721	2.02938	2.38382	1.75587	0.477121	1.23045	1.73239	1.74819	1.72428	1.86332	1.83251	1.47712	1.8451	1.90309	1.27875	2.2014	2.25042	2.1271	2.19312	2.21484	2	2.23805	2.19312	2.23805	2.06819	1.91908	1.30103
ENSG00000077721	2.71096	2.53908	2.50379	2.76343	2.61805	2.6464	2.30103	2.8014	2.8651	2.54654	2.30103	2.57634	2.83059	2.64147	1.90309	1.77085	2.617	2.64738	2.45484	2.54654	2.60638	2.30963	2.63849	2.57287	2.38561	2.68753	2.88252	2.68842	2.66839	2.74036	2.65514	2.71684	2.75128	2.8109	2.57519	2.57403	2.72428
ENSG00000077942	2.03743	2.82995	2.41664	2.40654	2.24797	2.13988	1.50515	2.69197	2.52375	1.64345	2.65031	2.48287	2.74507	2.06819	1.73239	1	2.29885	2.54407	1.82607	3.0187	3.17811	2.74507	2.716	2.68395	2.31387	2.66745	2.29003	2.66276	2.47712	2.91908	2.5832	2.98767	2.76938	3.36959	2.31175	2.02938	4.57782
ENSG00000077984	1.23045	2.65801	1.39794	0.778151	0.60206	1.17609	0.60206	1.51851	1.79934	1.51851	0.477121	1.32222	1	1.41497	1	1	1.53148	1.04139	1.41497	0.845098	2.07188	#NAME?	0	1.59106	0	1.50515	1.34242	1.4624	1.6721	1.41497	1.39794	2.25285	1.41497	1.85733	1.36173	1.17609	0.477121
ENSG00000078018	3.6826	2.33445	3.52956	3.48044	3.89911	3.58659	3.10449	3.34084	3.57322	2.73799	3.60713	3.08171	3.31952	3.45148	2.67578	2.3483	2.14613	3.59857	3.34635	3.16791	2.19312	3.39375	2.99034	2.5302	3.53071	3.43393	3.44809	3.38987	3.54419	3.42308	3.13354	3.34341	3.83442	3.3681	3.48544	3.32654	3.03302
ENSG00000078061	2.75664	2.78319	2.79518	2.75664	2.79518	2.88818	2.14613	2.84136	2.91009	2.49693	2.21748	2.65801	2.64444	2.91381	2.22789	1.59106	2.60853	2.68753	2.43297	2.70415	2.66181	2.47422	2.89487	2.85733	2.26007	2.95856	3.00732	2.72916	2.93095	2.83632	2.88252	2.9425	2.95521	3.06744	2.67394	2.72591	2.76343
ENSG00000078124	2.73799	2.55871	2.59329	2.76268	2.75815	2.59106	2.24304	2.77525	3.36436	2.62839	2.45939	2.78319	2.72509	2.42813	2.5977	1.94939	2.64542	2.61066	2.53403	2.47276	2.72016	2.29003	2.84696	2.83885	2.41497	2.75511	2.88252	2.81291	2.78319	2.71767	2.6561	2.60314	2.86864	2.84572	2.26717	2.47712	2.50786
ENSG00000078140	2.69723	2.62634	2.54283	2.6902	2.47129	2.74507	2.35603	2.70415	2.87274	2.5563	2.41996	2.57978	2.7364	2.70329	1.94448	1.88081	2.58092	2.66087	2.46389	2.55871	2.64933	2.67852	2.54654	2.50379	2.716	2.63043	2.82086	2.75664	2.60853	2.7007	2.59106	2.60314	2.77597	2.78533	2.45484	2.46538	2.84011
ENSG00000078142	2.63649	2.5092	2.67578	2.67669	2.89653	2.81425	2.22272	2.64444	3.06483	2.45025	2.40993	2.60314	2.78104	2.65225	2.52244	1.716	2.55267	2.65418	2.32428	2.36549	2.44404	2.67025	2.72428	2.60314	2.70329	2.72016	2.82478	2.91328	2.83442	2.83251	2.78533	2.63144	2.86153	2.78604	2.55023	2.69461	2.79518
ENSG00000078177	2.27875	2.29447	2.02531	2.17609	2.04922	1.89763	1.64345	1.97772	2.16732	2.06819	2.35411	1.80618	2.20952	2.07188	1.77085	1.4624	2.0607	2.33445	2.06819	2.11394	1.98227	1.34242	1.38021	1.38021	1.49136	1.95424	2.20952	2.22272	2.13988	2.07555	1.83885	1.86332	2.24055	2.01284	1.96848	2.04139	2.68215
ENSG00000078237	2.13033	2.06819	2.04532	2.25768	1.66276	2.22011	1.74819	2.82086	2.4014	2.19033	1.74819	2.09691	2.18184	2.02531	1.97772	1.44716	2.19312	2.29003	2.13672	2.10721	2.19033	1.92942	1.88081	1.97772	1.6902	2.33041	2.42325	2.31597	2.08636	2.3962	2.24304	2.29885	2.24055	2.44871	1.88081	1.89763	1.6721
ENSG00000078246	2.37658	2.12057	2.65225	2.39794	2.62839	2.67669	1.99123	3.1532	2.74741	2.233	2.26482	2.64147	2.5832	2.51322	2.09342	1.5563	2.29003	2.65706	2.22272	2.42651	2.32428	2.32428	2.70672	2.84136	2.31806	2.51851	2.57634	2.51983	2.45179	2.55267	2.47857	2.36549	2.53908	2.55509	1.94448	2.40993	2.75205
ENSG00000078269	1.97772	2.42325	2.92942	2.51322	2	2.63347	2.27875	2.89321	3.80271	2.26951	2.59879	2.5682	2.10721	2.07555	2.29003	1.30103	2.79099	2.64836	2.21484	2.45179	2.12057	2.85733	3.5266	3.38863	3.0983	2.58995	2.80956	3.05269	2.88593	3.00432	3.041	2.02531	2.5682	2.65321	2.64444	2.38382	2.41497
ENSG00000078295	2.83442	1.89763	3.10106	2.71349	3.04961	3.35927	2.78032	2.16435	2.80003	1.66276	2.11394	2.59218	3.1807	3.08955	2.27416	0.69897	1.79934	2.16435	1.79239	1.77085	1.14613	3.08849	3.32613	3.01536	3.01787	3.06856	2.60959	2.98945	3.1682	2.65801	2.57171	3.07482	2.80754	3.08743	2.43457	2.46389	2.94201
ENSG00000078304	3.05729	3.07115	2.95521	3.02531	2.96848	3.21958	2.70501	3.0141	3.2531	2.84634	2.78533	2.84198	2.87737	2.87448	2.53275	2.04532	2.86747	2.8848	2.61595	2.75051	2.75664	2.80072	3.02857	2.89708	2.80072	2.99211	3.05881	3.05918	3.08458	3.0141	2.95231	3.01157	3.10175	3.17085	2.75435	2.80754	3.33826
ENSG00000078328	1.5563	1.04139	1.73239	2.04139	1.77085	1.81291	1.11394	1.86332	2.47857	0.477121	1.88081	1.6902	1.53148	1.85126	1.69897	0	0	1.83885	0.30103	0.778151	#NAME?	3.28937	2.38021	1.34242	3.17435	1.96848	1.68124	2.43457	1.63347	1.69897	1.78533	1.34242	1.20412	1.65321	0.90309	2.07188	1.92428
ENSG00000078401	1.92428	1.5563	2.1038	2.53908	2.08636	2.1271	1.75587	1.68124	2.05308	1.25527	1.60206	2.48287	2.14301	1.66276	1.50515	0.954243	1.93952	2.30963	1.07918	1.5563	1.07918	1.89763	2.29226	1.80618	1.74036	1.64345	1.14613	1.57978	1.51851	1.96848	1.39794	1.60206	1.41497	1.75587	1.30103	1.14613	2.04922
ENSG00000078403	2.49136	2.41996	2.32015	2.53529	2.43457	2.37658	1.92942	2.35984	2.80482	2.19033	2	2.26951	2.38917	2.49276	2.39794	1.36173	2.33846	2.44248	1.99564	2.12057	2.30103	2.3784	2.49276	2.5563	2.31175	2.55267	2.60097	2.70757	2.58883	2.61909	2.53403	2.39445	2.67943	2.58883	2.39445	2.40654	2.98137
ENSG00000078549	3.61215	2.14613	3.61405	3.81902	3.52956	3.89559	3.1726	2.95279	2.97864	2.7356	2.22272	3.447	3.68251	3.33163	2.08279	1.80618	1.93952	3.08458	2.29226	2.85914	1.43136	3.00303	3.55823	2.96379	2.88705	3.44311	3.33102	3.1014	3.57089	3.20493	3.01953	3.59439	3.52048	3.20952	3.02243	3.33985	2.96802
ENSG00000078668	2.92993	2.79099	2.84448	2.86747	2.99344	2.94547	2.50515	2.90309	2.98856	2.56467	2.30535	2.79169	3.01536	2.90146	2.86213	1.91381	2.69373	2.84136	2.5172	2.79239	2.85854	3.16286	2.97451	2.88309	3.14457	2.84819	2.94939	2.98498	2.89265	2.89487	3.086	3.02078	2.98722	3.01326	2.69897	2.73799	3.28081
ENSG00000078674	3.20844	3.02078	3.13033	3.14364	3.33001	3.18041	2.82866	3.12808	3.59934	2.93601	2.82672	2.89708	3.17609	3.14922	2.82543	2.07918	3.03663	3.22866	2.95134	3.04376	2.98182	3.00775	3.05994	3.04689	2.96661	3.21032	3.26741	3.37894	3.27738	3.33021	3.2531	3.14706	3.38184	3.27989	2.93551	3.07188	3.37401
ENSG00000078687	2.95085	2.64048	2.82866	2.61278	2.94349	2.79588	2.26007	2.57287	3.25261	2.07555	2.75282	2.48144	2.54283	2.61384	3.10312	1.47712	2.21748	2.617	2.34044	2.58883	2.04139	2.90255	3.05652	3.03822	2.80482	2.87679	3.01995	2.81023	2.95521	2.87564	2.69197	2.66276	3.14489	2.83378	2.73957	2.83759	3.1758
ENSG00000078699	2.61384	2.51455	2.65992	2.70501	2.72591	2.57978	2.07188	2.60097	3.03902	2.33646	2.13033	2.76567	2.71265	2.52375	2.40483	1.5563	2.37475	2.98811	2.24304	2.5092	2.39794	2.90795	2.97864	2.89818	2.75664	2.617	2.65514	2.75967	2.64147	2.65031	2.80956	2.54158	2.65706	2.64345	2.45788	2.46389	3.18241
ENSG00000078747	2.69461	2.7796	2.70243	2.72835	2.78247	2.64246	2.35603	2.80889	3.28035	2.64836	2.36736	2.83442	2.76864	2.7007	1.59106	1.96848	2.78746	2.78958	2.4183	2.49693	2.63749	2.54777	2.92634	2.78104	2.52244	2.73239	2.89873	2.76193	2.74974	2.82478	2.79449	2.60531	2.93702	2.83506	2.54777	2.56703	2.89265
ENSG00000078804	2.76268	2.57978	3.70321	3.50907	2.38382	3.59704	3.12905	4.41832	4.16926	3.19089	3.44592	3.48116	3.02816	3.09482	2.24304	2.09342	4.02886	3.42521	3.2572	2.91381	2.47422	3.33866	3.89387	3.92624	3.58013	3.3294	3.30038	3.33021	3.91772	4.1432	3.40705	3.20763	3.16167	3.68904	2.6981	2.94694	2.66652
ENSG00000078814	1.85126	1.34242	2.20683	1.92428	2.28556	2.233	1.72428	1.77815	2.92273	1.32222	1.62325	1.75587	1.76343	1.77815	1.98227	0.30103	1.27875	1.92428	1.6902	1.6721	1.32222	2.98227	3.10619	3.00775	2.75891	1.82607	1.53148	1.98227	1.86923	1.82607	1.92428	1.5682	1.74036	1.5682	1.6721	1.5563	1.25527
ENSG00000078900	0.90309	1.44716	1.36173	1.89763	0	1.64345	1.07918	2.56937	1.07918	1	1.65321	1.14613	0.954243	1.73239	0.954243	#NAME?	0.845098	2.15534	1.54407	0.778151	1.61278	0.30103	0.30103	1.27875	#NAME?	1.34242	0.954243	1.94448	0.90309	0.477121	1.04139	0.954243	0	0.69897	0	1.17609	3.29798
ENSG00000078967	2.70329	2.35218	2.77085	2.79934	2.52504	2.73078	2.23045	2.75282	2.71181	2.42325	2.17319	2.62118	2.67486	2.42975	2.27416	1.54407	2.3962	2.59439	2.44248	2.49136	2.06446	2.62839	2.75282	2.57171	2.53908	2.68574	2.78958	2.58433	2.67761	2.74273	2.83251	2.84136	2.74273	2.79239	2.48996	2.55267	2.73159
ENSG00000079101	0.69897	0.30103	0.69897	1.39794	0.845098	1.23045	0.845098	1.14613	1.80618	0	0.477121	0.954243	1.47712	0.778151	0.778151	#NAME?	1.17609	0.477121	0.60206	0.69897	0.60206	1.61278	0	1.75587	1.6721	0.90309	1.34242	1.36173	1.49136	1.38021	1.53148	1.39794	0.30103	2.02531	1.23045	1.32222	0.30103
ENSG00000079156	2.70672	1.5682	2.42651	2.81954	2.51055	2.50515	2.25527	2.4624	2.37291	2.13672	2.26007	2.77597	2.67578	2.5302	2.26482	1.41497	2.07918	2.57054	2.30963	2.31806	2.17026	2.8893	2.26717	2.15534	2.78604	2.40654	2.65225	2.716	2.46538	2.54531	2.33846	2.42975	2.57864	2.62014	2.13672	2.42975	3.16167
ENSG00000079215	3.68242	3.12156	3.80767	3.87483	3.72892	3.96483	3.36605	3.35851	3.91492	3.49541	3.32654	4.06382	4.08714	3.56289	2.55751	2.78604	3.44044	3.73304	3.21748	3.64137	2.68124	3.56455	3.83531	3.6886	3.64306	3.82601	3.63478	4.08518	3.65437	3.77144	3.65925	3.51348	3.77283	3.78725	3.26293	3.34596	3.1427
ENSG00000079246	3.15137	3.19756	3.12646	3.1452	3.233	3.23754	2.79099	3.33666	3.41497	3.00217	3.02325	2.97909	2.97818	3.1934	2.69373	2.35603	3.10789	3.20112	2.93752	3.15685	3.06707	2.85733	3.14737	3.03503	2.84198	3.23325	3.38075	3.16613	3.23477	3.21958	3.24378	3.25792	3.39199	3.39846	3.05614	3.10551	3.50907
ENSG00000079263	1.73239	2.82413	1.92428	1.41497	1.23045	1.82607	1.07918	2.11727	2.05308	1.81954	1.14613	1.54407	1.41497	1.64345	1.51851	0.60206	2.17319	1.6721	1.49136	1.43136	2.04532	0.845098	1.53148	1.88081	1.11394	1.83885	1.79934	1.90849	2	2.09342	1.82607	1.90309	1.69897	2.65896	1.62325	1.66276	1.11394
ENSG00000079335	1.94448	1.97772	1.77815	1.79934	1.75587	1.86332	1.5563	1.47712	1.97313	1.38021	1.4624	1.57978	2.09342	1.89209	0.60206	0.477121	1.50515	1.6902	1.36173	1.59106	1.5563	1.23045	1.79934	1.66276	1.44716	1.89763	1.95424	1.96379	1.92428	1.9345	1.75587	1.8451	1.9345	1.81291	1.74819	1.5682	2.17898
ENSG00000079432	3.0162	2.97727	3.21165	3.14582	2.94399	3.19783	2.51587	3.1383	3.48287	2.75282	2.83569	3.06221	3.05614	2.98945	2.62737	1.89209	2.78032	3.19838	2.76567	2.93095	2.8293	3.26576	3.31744	3.36173	3.0216	3.15564	3.27091	3.1271	3.19562	3.05805	3.05423	3.00389	3.11893	3.19061	2.99913	2.92788	3.3566
ENSG00000079459	2.88762	2.72016	3.04336	3.02284	3.24699	3.19756	2.73078	3.00087	3.36192	2.39094	2.74036	2.68395	2.9058	2.97128	2.73719	1.80618	2.67117	2.74036	2.22272	2.56937	2.38202	3.17143	3.5382	3.22115	2.90795	2.99255	2.98945	2.96988	3.08672	3.20737	3.37493	3.06371	3.04805	3.04999	2.70329	2.68574	3.74648
ENSG00000079616	2.61172	2.54033	2.74194	2.88874	2.91908	2.75358	2.20412	3.01368	2.64444	2.27646	2.70415	2.54654	2.25527	2.78604	2.41497	1.53148	2.21484	2.94349	2.54654	2.72263	2.51587	2.86688	2.80414	2.80618	2.59329	2.65514	2.6902	2.5966	2.63548	2.51851	2.81158	2.67852	2.67578	2.64542	2.32634	2.54531	3.04376
ENSG00000079689	#NAME?	0.477121	#NAME?	#NAME?	2.03743	#NAME?	0	1.39794	0	0.845098	0.30103	#NAME?	#NAME?	#NAME?	2.00432	#NAME?	#NAME?	0	0.30103	0	#NAME?	0.477121	0.954243	0.30103	1.20412	1.83885	0.60206	1.65321	#NAME?	#NAME?	1.59106	#NAME?	#NAME?	#NAME?	#NAME?	#NAME?	0.954243
ENSG00000079691	2.36549	2.08636	2.2833	2.55145	2.13354	2.4133	1.79239	1.83251	2.4216	1.87506	1.97313	2.73878	2.52504	2.06819	1.78533	1.5563	1.79934	2.26482	1.63347	2.10037	1.82607	2.52892	2.54777	2.11727	2.41664	2.24797	1.85733	2.70415	2.27184	2.35603	1.99564	2.16137	1.86332	2.25768	2.18752	1.86923	2.27875
ENSG00000079739	2.54531	2.37475	2.53275	2.7679	2.52504	2.49831	2.14922	2.67486	2.61066	2.40312	2.33244	2.58995	2.943	2.69984	2.60314	1.38021	2.38382	2.60746	2.35603	2.58771	2.55509	2.73799	2.68395	2.54158	2.39794	2.82217	2.90956	2.44091	2.8488	2.74273	2.64933	2.77815	2.89376	2.67302	2.4624	2.64444	2.68124
ENSG00000079785	2.86094	2.62014	2.83251	2.91855	3.11694	2.93601	2.45332	2.91698	3.0465	2.63849	2.74507	2.86213	2.8704	2.8791	2.38739	2.00432	2.67025	2.85003	2.63849	2.78888	2.66276	2.98856	2.90363	2.74351	2.98811	2.97589	3.10209	2.99564	2.98856	3.02531	2.95856	3.03342	3.13481	3.01662	2.7356	2.90363	3.15866
ENSG00000079805	3.14364	3.32715	3.44498	3.29026	3.08099	3.38952	2.79865	3.45317	3.73038	3.25164	2.73719	3.19005	3.07809	3.20602	2.54531	2.17898	3.33163	3.24204	2.93551	2.99739	3.26717	3.1329	3.57818	3.63998	2.99476	3.37694	3.4606	3.3126	3.43136	3.3995	3.35411	3.28937	3.41212	3.55047	3.06183	3.07151	3.39375
ENSG00000079841	1.81291	1.5563	1.63347	2.17609	2.48572	1.97772	1.63347	1.54407	2.51851	1.25527	2.21484	1.57978	1.51851	1.63347	2.01284	0	0.778151	2.07918	1.70757	1.5682	0	2.47422	1.91381	1.27875	2.46687	2.1959	2.21219	2.61909	2.22011	1.96379	2.28103	1.98677	2.31387	1.8451	1.61278	1.96848	1.34242
ENSG00000080200	2.54777	2.33244	2.57519	2.36922	2.16732	2.47129	2.11394	2.58995	3.26905	2.30963	1.93952	2.38382	2.64048	2.3927	1.6902	1.30103	2.52244	2.41996	2.02938	2.17319	2.36173	1.85733	2.83378	2.56585	1.9345	2.32015	2.45939	2.63548	2.64836	2.65225	2.20952	2.17898	2.36361	2.56703	2.27416	2.0086	3.11992
ENSG00000080224	1.04139	0.30103	0.477121	0.60206	0.69897	0.30103	0.477121	#NAME?	1.17609	0.69897	0.954243	0.30103	1.25527	0.69897	0	#NAME?	#NAME?	0.69897	#NAME?	0.30103	0	1.04139	0.30103	0.477121	1.23045	0.60206	#NAME?	1.34242	#NAME?	0.30103	0.477121	#NAME?	0.477121	0	0	0	2.77159
ENSG00000080345	2.69723	2.59879	2.54777	2.69373	2.97405	2.58995	2.24797	2.57864	3.21272	2.40824	2.60746	2.44091	2.69548	2.64147	2.25042	1.716	2.44248	2.716	2.54777	2.47276	2.61172	2.46389	2.5832	2.5682	2.57287	2.57978	2.70842	2.78247	2.59329	2.69285	2.52504	2.39794	2.8055	2.6464	2.25527	2.45332	2.67852
ENSG00000080371	2.64147	2.62014	2.40483	2.62428	2.65896	2.59988	2.38382	2.57978	3.18921	2.57864	2.48001	2.49415	2.69897	2.63949	2.36173	1.86923	2.86153	2.4624	2.42813	2.60097	2.65801	2.44871	2.78319	2.70243	2.53529	2.63448	2.90255	2.64345	2.6561	2.72263	2.52634	2.64147	2.89042	2.76938	2.42813	2.5302	2.49415
ENSG00000080493	2.98945	2.0569	2.80686	3.1245	2.92428	3.10278	2.61066	1.66276	2.63749	2.40312	2.40824	3.26269	3.21192	2.80346	2.55991	2.02119	2.3032	2.68305	2.28556	2.48996	1.88649	2.37475	2.68395	2.11059	2.52634	3.33666	3.14301	3.28421	3.07846	3.19673	2.51455	3.19285	3.2159	2.36361	3.0607	3.00647	2.95521
ENSG00000080503	3.05614	3.15045	3.04532	3.14364	3.08135	3.0799	2.5955	3.09587	3.30707	2.73799	2.82737	2.89321	3.1014	2.88762	2.64933	1.76343	2.91116	2.91803	2.49693	2.70672	2.76567	3.10721	3.08386	2.83506	2.97128	3.25358	3.28194	3.21378	3.30643	3.22324	3.08458	3.25285	3.36642	3.37731	2.98677	3.07151	3.7165
ENSG00000080561	1.43136	1.20412	0.69897	1.17609	1.78533	1.4624	1	1.60206	1.75587	1.20412	1.11394	1.53148	1.54407	1.25527	0	0.30103	1.20412	1.14613	1.23045	1.36173	0.90309	1.30103	1.5682	1.25527	0.845098	1.69897	1.77085	1.62325	1.77815	1.62325	1.49136	1.4624	1.90309	1.50515	1.20412	1.49136	2.11394
ENSG00000080603	3.17725	3.14829	3.3969	2.99695	3.34674	3.23729	2.549	3.26741	3.4221	2.9345	2.81757	3.03383	3.12646	3.05038	2.00432	2.04532	2.99123	3.16584	2.87852	2.91803	2.92788	3.14114	3.30125	3.2887	2.92891	3.30514	3.41996	3.21801	3.36003	3.2971	3.26198	3.21219	3.33626	3.34713	3.07408	3.04571	3.52257
ENSG00000080709	2.51851	0.90309	2.33846	2.54033	2.57171	2.60097	1.92942	1.30103	1.76343	1	0.477121	2.11394	2.89982	2.1271	1.14613	0.69897	1.04139	1.89763	0.477121	0.90309	#NAME?	2.05308	2.23553	1.91908	2.06446	2.24797	1.32222	2.31806	2.14922	1.47712	1.74819	1.5563	1.39794	1.92942	0	1.34242	2.09342
ENSG00000080815	2.8293	2.76938	2.97681	2.83759	2.92012	2.99695	2.54283	2.86629	3.68224	2.617	2.31175	2.84572	2.92221	2.86034	2.48572	1.96379	2.80618	2.80209	2.45484	2.66745	2.68124	2.84261	3.44044	3.34361	2.80821	2.99078	2.98722	2.94101	3.10517	3.03019	2.95521	2.9248	3.11193	3.18041	2.75967	2.71012	2.92376
ENSG00000080845	2.88081	2.72181	3.18099	3.09412	2.90091	2.97589	2.36173	3.05154	2.87274	2.74115	2.96567	3.13704	2.84323	2.87506	2.23805	2.02119	2.70415	3.2222	2.7574	2.86332	2.87852	3.22011	2.70501	2.74429	3.055	3.11227	3.16673	2.9284	3.12775	2.95999	3.07482	2.96047	3.20222	3.04727	2.7348	2.85491	2.96426
ENSG00000080986	1.59106	1.716	1.34242	2.12385	0.60206	1.54407	1.04139	2.18469	1.43136	1.50515	2.07188	1.34242	1.53148	2.0569	1.4624	1.17609	1.57978	2.19033	1.99564	2.07188	2.11059	0.69897	0.60206	0.477121	0.60206	1.23045	0.69897	1.25527	1.25527	1.27875	1.79239	1.11394	0.90309	1.5563	0.90309	1.23045	2.47712
ENSG00000081014	2.22011	2.10037	2.08991	2.10721	2.20952	2.03342	1.6902	2.04922	2.50243	2.08636	1.91908	2.02531	2.12057	2.13672	1.17609	1.39794	2.16137	2.15534	1.86332	1.90849	2.15229	1.95424	2.17026	2.20952	1.97313	2.19866	2.26482	2.24797	2.15836	2.24304	2.08636	2	2.1271	2.28103	1.95904	1.8451	2.18752
ENSG00000081026	2.42975	1.69897	2.36922	2.27875	1.82607	2.37291	2.01284	2.26245	2.42975	1.69897	2.25042	2.23805	2.45788	2.53908	2.03342	0.778151	1.81291	2.31597	1.97772	2.18752	1.99123	2.38202	2.06446	1.93952	2.39794	2.3032	2.43457	2.32428	2.40824	2.27416	2.3032	2.24551	2.36361	2.38382	2.0607	2.23553	2.98
ENSG00000081059	1.75587	2.8293	2.00432	2.05308	1.11394	1.89763	1.36173	1.79934	2.12057	1.32222	1.80618	1.81954	2.14922	2.13988	1.49136	0.477121	1.61278	1.89763	1.32222	1.78533	1.92942	1.38021	1.86923	1.77085	1.25527	1.83251	2.09691	2.12385	1.99123	2	2.09342	2.21748	1.96379	2.233	1.69897	1.69897	3.29181
ENSG00000081138	1.23045	0.69897	1.14613	0.60206	0.90309	1.27875	0	0.477121	1.32222	#NAME?	1.79934	0.477121	0.845098	1.23045	1	0.30103	0.30103	1.64345	0.30103	0.778151	0.60206	1.59106	1	1.07918	1.69897	1.41497	1.34242	1.85126	1.78533	1.27875	1.38021	0.477121	1.59106	1.11394	1.14613	1.04139	1.36173
ENSG00000081154	2.80686	2.59218	2.59988	2.92942	2.91593	2.69897	2.61172	2.80277	3.14706	2.75511	2.67486	2.50786	3.00518	2.72016	2.15229	2.04922	2.64048	2.79449	2.5172	2.79588	2.67852	2.58771	2.6981	2.60531	2.65418	2.72181	2.82347	2.84011	2.67761	2.76418	2.69373	2.66558	2.87216	2.77379	2.60746	2.66932	2.72346
ENSG00000081177	2.4183	1.96848	2.69197	2.68395	2.87564	2.74819	2.26245	2.47276	2.86392	2.13033	1.97772	2.70501	2.79449	2.56585	1.77815	1.4624	2.39094	2.53529	2.17026	2.26007	2.13672	2.65128	2.83632	2.76193	2.50106	2.9345	2.94596	2.81558	2.98856	2.82995	2.97543	2.81823	3.03342	2.92583	2.734	2.716	2.81023
ENSG00000081181	1.59106	1.38021	1.72428	1.716	1.27875	1.74819	1.36173	2.07188	1.87506	2.12057	1.20412	1.86923	2.04139	2.02531	1.87506	0.845098	1.99564	1.85126	1.79934	1.73239	1.62325	2.09342	1.91908	1.66276	1.74819	2.22272	2.35793	2.04139	2.09342	2.19312	2.24797	2.3032	2.36736	2.36549	1.89763	2.13672	2.10037
ENSG00000081237	3.06333	3.66764	2.90956	2.65418	1.98677	2.8893	2.61384	3.20303	3.25115	3.2266	2.2833	2.78958	2.40824	2.88593	1.50515	2.21484	3.15168	2.87622	2.81491	2.70329	3.30363	1.32222	1.74036	2.46389	0.477121	3.12872	3.12254	3.32899	3.25503	3.29491	2.99167	3.2824	3.15351	3.60487	2.84073	2.93852	1.98227
ENSG00000081307	2.73239	2.44091	2.40312	2.64345	2.91116	2.62428	2.26951	2.44871	2.74974	2.36736	2.44248	2.53275	2.5611	2.54407	1.78533	1.60206	2.35984	2.75358	2.23045	2.55871	2.38202	2.35218	2.39794	2.20683	2.4624	2.60638	2.69285	2.69285	2.56348	2.64345	2.56348	2.45332	2.68931	2.5563	2.39794	2.49693	2.69461
ENSG00000081721	2.15534	2.08991	2.21219	2.2014	2.44404	2.31387	1.80618	2.32428	2.25285	2.04139	2.233	2.17319	2.24304	2.27184	2.10037	1.43136	2.02938	2.37107	1.99123	2.45637	2.07555	2.09691	2.16137	2.22011	1.91381	2.27875	2.37107	2.32428	2.25527	2.20683	2.26007	2.35218	2.46982	2.29226	2.19033	2.21748	2.57519
ENSG00000081760	2.48855	2.29667	2.29003	2.47276	2.46538	2.43457	1.8451	2.36173	2.64147	2.1038	2.19312	2.33041	2.49554	2.48996	2.62531	1.32222	2.04139	2.63246	2.14922	2.17609	2.21484	3.22789	2.63043	2.4183	3.00043	2.49276	2.59218	2.38021	2.38739	2.42813	2.52375	2.45939	2.50243	2.49276	2.28103	2.30103	2.80414
ENSG00000081791	2.94547	2.80277	3.13672	2.91855	3.07335	2.97497	2.54654	2.98811	3.07591	2.74194	2.65801	2.92273	2.92065	2.85309	2.38739	1.75587	2.79239	2.91593	2.55509	2.78032	2.72346	3.08386	3.04493	3.12222	3.01662	3.15987	3.21617	3.16227	3.14983	3.16047	3.15655	3.17202	3.19145	3.25091	2.86332	2.95904	3.077
ENSG00000081818	1.98227	1.34242	1.6902	1.54407	1.63347	1.64345	1.34242	1.27875	2.14613	0.477121	1.95904	1.66276	1.72428	1.36173	#NAME?	1.07918	1.64345	1.73239	1.65321	1.23045	1.5563	1.79239	2.26245	2.10037	1.51851	1.98227	1.59106	2.38021	2.2833	1.65321	1.49136	1.07918	2.55388	2.20952	2.81291	2.63347	2.19866
ENSG00000081842	2.46835	1.4624	2.42975	2.73078	2.8202	2.20683	1.94448	2.34242	2.5563	1.63347	1.99564	2.3483	2.64836	2.38202	2.8109	1.36173	1.88081	2.20952	1.87506	2.17898	1	2.77305	2.52504	2.21484	2.68034	2.81757	2.80618	2.80754	2.64836	2.46389	2.71265	2.71181	2.90091	2.65128	2.5611	2.6149	2.79309
ENSG00000081853	3.72272	2.81954	4.04403	4.01653	4.14345	3.89437	3.24229	3.66295	3.43393	3.24254	3.3296	3.85739	3.93722	3.68771	2.50651	2.35218	3.20493	3.79941	3.3694	3.53301	3.04532	3.68034	3.8973	3.73143	3.6217	4.47413	4.47719	4.12548	4.42203	4.13123	4.45547	4.35908	4.49795	4.30784	4.04293	4.31258	3.79803
ENSG00000081913	2.86629	2.21484	3.33041	2.989	3.29181	3.27068	2.57978	2.89653	3.65811	2.32634	2.78746	2.90146	3.07846	3.03181	2.04139	1.72428	2.55871	2.75358	2.4624	2.59106	2.20412	2.99913	3.45849	3.53441	2.80003	3.29314	3.3516	2.92737	3.39058	3.15897	3.20439	3.13162	3.48756	3.06856	2.97405	3.14145	3.01703
ENSG00000082068	2.48287	2.65514	2.60531	2.39445	2.52375	2.617	2.10721	2.54283	2.66932	2.06446	2.03342	2.29003	2.35411	2.44404	2.66276	1.38021	2.33846	2.39094	2.06446	2.26951	2.22789	2.4624	2.51455	2.48855	2.30535	2.51983	2.53529	2.53656	2.55751	2.57519	2.55145	2.55388	2.58883	2.68574	2.3483	2.4216	2.51983
ENSG00000082146	2.92788	2.17609	2.50106	2.36736	2.71012	2.67025	2.26482	2.54531	2.79518	2.40654	2.01703	2.54283	2.76268	2.31597	1.98677	1.4624	2.31806	2.53275	2.19866	2.3032	2.28556	2.21748	2.64542	2.75051	2.29226	2.55751	2.65706	2.57403	2.7574	2.69285	2.35793	2.58995	2.80277	2.50243	2.54033	2.25768	2.46389
ENSG00000082153	2.99167	3.07262	2.8451	3.15473	2.81023	2.94694	2.69636	3.1726	3.27646	3.10585	3.02612	2.98408	3.21484	3.01995	2.34242	2.35411	2.96567	3.10072	2.89818	3.11528	3.12057	2.72997	2.8202	2.79657	2.8055	2.95231	3.17406	3.00647	2.90687	3.02366	2.92169	2.91009	3.12613	3.10312	2.74741	2.78604	3.06819
ENSG00000082212	2.65321	2.79518	2.67394	2.73719	2.79309	2.81023	2.41996	2.93298	2.96942	2.75282	2.32222	2.65128	2.72263	2.78888	2.18184	1.83251	2.91328	2.70157	2.6149	2.51455	2.88024	2.32222	2.57171	2.57749	2.37107	2.83059	2.98182	2.80209	2.80821	2.86153	2.85309	2.85673	3.02407	3.00389	2.61909	2.67486	2.86094
ENSG00000082213	2.14613	2.11727	2.0569	2.233	2.17319	2.14301	1.65321	2.22272	2.35218	2.13033	1.9345	1.97772	2.22789	2.11727	0.954243	1.23045	2.08636	2.13988	1.83885	2.09342	2.00432	2.10721	2.16435	1.95904	2.17898	2.06819	2.233	2.27184	2.16435	2.23045	2.20412	2.16137	2.30535	2.28103	1.94448	1.95904	2.33244
ENSG00000082258	2.80956	2.48714	2.67943	2.68305	2.97359	2.60959	2.19312	2.46835	2.89818	2.36736	2.35793	2.58092	2.5563	2.54654	1.76343	1.54407	2.34242	2.79239	2.42488	2.54407	2.47276	2.44091	2.57519	2.49969	2.61172	2.66558	2.78247	2.92376	2.58883	2.79934	2.5977	2.4624	2.79029	2.66276	2.57978	2.57978	2.81757
ENSG00000082269	2.5172	2.02119	2.35025	2.36173	2.56703	2.26951	2.14613	2.3483	2.68215	2.29885	2.17898	2.29226	2.19312	2.40824	1.91381	1.59106	2.38382	2.38739	2.16137	2.19312	2.07188	2.00432	2.01284	1.96848	2.02119	2.54531	2.66745	2.68485	2.52504	2.65801	2.5966	2.35025	2.80754	2.55023	2.34635	2.39967	2.11394
ENSG00000082293	#NAME?	1.4624	0.60206	0.90309	0.954243	0.30103	0.60206	#NAME?	1.25527	#NAME?	0.778151	2.22272	0.69897	0	1.57978	0.60206	#NAME?	1.11394	0.30103	1.20412	1.43136	1.23045	0.90309	0	1.25527	2.31597	2.55751	1.83251	2.14922	2.17609	2.29667	1.77815	2.40312	1.90849	1.51851	2.29447	2.35025
ENSG00000082458	2.5682	1.98227	2.48144	2.49693	2.76418	2.36549	1.66276	2.57287	2.35793	1.72428	2.3784	2.39794	2.42975	2.34635	2.01284	1.23045	1.50515	2.54283	2.07918	2.17026	1.92428	3.11926	2.47422	2.39445	2.99957	2.63043	2.85612	2.73239	2.64738	2.56467	2.57519	2.66558	2.88762	2.48287	2.48144	2.62428	2.15534
ENSG00000082482	1.65321	1.70757	1.6902	2.33846	2.16137	1.95904	1.36173	1.60206	1.5563	0.60206	1.61278	1.53148	1.62325	1.53148	1.07918	0.477121	0.477121	1.11394	1.49136	1.11394	0.477121	1.44716	1.62325	1.47712	1.49136	2.08636	2.41162	1.54407	2.26717	2.0086	1.65321	2.25768	2.46982	1.99123	1.92428	2.32222	2.08279
ENSG00000082497	0.954243	0.778151	1.11394	1.17609	1	1.34242	0	1.74819	2.0086	0	1.82607	0.69897	0.845098	1	0.845098	#NAME?	0.778151	1.61278	0.69897	1.11394	#NAME?	2.08279	1.72428	1.81954	1.92428	1.59106	1.65321	1.6721	1.82607	1.60206	1.4624	1.53148	1.85733	1.30103	0.477121	1.43136	2.82478
ENSG00000082512	2.07918	2.68034	2.02938	2.30535	2.00432	2.08636	1.716	1.85733	2.39445	2.00432	2.09342	2.21748	2.52763	1.98677	1.63347	1.32222	2.08279	2.42813	2.08991	2.44716	2.45025	2.26482	1.95904	2.14301	1.91908	2.1271	2.24304	2.39967	2.04922	2.25042	2.03743	2.06446	2.13033	2.24551	2.04139	2.05308	3.25164
ENSG00000082515	2.22272	2.13988	2.26482	2.34635	2.11727	2.35411	1.82607	2.35025	2.3927	1.91381	2	2.10721	2.26245	2.33445	2.45939	1.23045	2.10037	2.1959	1.96379	2.15534	2.19312	2.44716	2.42488	2.42488	2.39967	2.16732	2.34242	2.18469	2.20412	2.32634	2.32015	2.39094	2.3032	2.44091	2.00432	2.0569	2.40993
ENSG00000082641	2.92221	3.21139	3.42651	3.44138	3.08063	3.53288	2.9652	3.24353	3.66049	3.02284	2.80956	3.29447	3.71181	3.44545	2.72916	2.24797	3.16643	3.2388	2.8488	3.2307	3.13862	3.53656	3.64424	3.59351	3.34928	3.63859	3.63387	3.58365	3.68422	3.50243	3.53288	3.51375	3.57334	3.80468	3.30664	3.26505	3.56937
ENSG00000082805	2.76193	2.71181	2.78958	2.68664	2.89265	2.86094	2.26482	3.00775	2.9489	2.43136	2.57634	2.61909	2.60206	2.74429	2.14922	1.61278	2.54283	2.63849	2.29447	2.35984	2.40824	2.61066	2.78817	2.59879	2.41497	3.16047	3.23805	3.02243	3.1682	3.055	3.10823	3.08099	3.2584	3.12808	2.74586	2.97909	3.06967
ENSG00000082996	2.85126	2.76042	2.86688	2.91222	2.81023	2.93298	2.63949	2.81954	3.56396	2.68842	2.31387	2.78746	3.12156	2.83187	1.98227	1.81954	2.89818	2.48144	2.45484	2.55388	2.64345	2.28556	3.03743	3.07372	2.44716	3.03663	3.03503	2.98046	3.1383	3.02776	2.81558	2.92942	3.29115	3.12222	2.76193	2.78176	2.45939
ENSG00000083097	2.93702	2.38917	2.8293	2.73799	3.3831	2.82802	2.26245	2.54158	2.98632	2.36549	2.31175	2.6464	2.4624	2.66745	1.8451	1.5682	2.46538	2.81558	2.22789	2.37475	2.17609	2.77743	2.7364	2.6902	2.935	2.89154	2.90687	3.20898	2.85126	2.95376	3.03623	2.67943	3.01072	2.78176	2.66276	2.87099	2.43616
ENSG00000083123	2.30535	1.94448	2.2014	2.82151	2.60959	2.43933	2.233	2.29885	2.45637	2.11727	2.08991	2.38021	2.7185	2.37658	1.20412	1.34242	2.06446	2.11394	1.78533	2.08279	1.76343	2.11059	2.74819	2.24304	1.95904	2.44404	2.51188	2.44091	2.32222	2.42813	2.40312	2.45332	2.64048	2.3962	2.14922	2.1959	2.54531
ENSG00000083312	2.993	2.90956	2.74586	2.99034	3.03342	2.75282	2.65128	2.98046	3.3296	2.96473	2.72099	3.11025	3.09061	2.87506	2.1038	2.38739	2.91169	3.0892	2.82607	2.95809	2.94498	2.29226	2.58995	2.5611	2.49969	2.87216	3.05918	3.07408	2.9489	3.02979	2.92891	2.70842	3.12548	3.09237	2.86273	2.80482	3.19257
ENSG00000083444	2.70157	2.80754	2.95424	3.02857	2.42488	2.99957	2.38917	2.91803	3.02243	2.86629	1.96848	3.07482	3.14301	3.40088	2.55991	1.98227	2.93802	3.2266	2.71767	3.06558	3.4624	2.72428	2.87274	3.02407	2.62737	3.08707	3.20385	2.96848	3.03302	3.00732	3.16137	3.15168	3.25237	3.48044	2.85309	2.84011	3.43759
ENSG00000083535	1.94448	1.92428	1.9345	1.98677	2.27416	1.79239	1.6721	1.87506	2.15534	1.77085	1.79239	1.92942	1.94448	1.89763	1.30103	1	1.95904	2.08991	1.77815	2.03342	1.86332	1.63347	1.62325	1.65321	1.82607	1.97772	2.09342	2.1271	1.88081	2	1.89763	1.96379	2.21219	2.04922	1.72428	1.94939	2.23805
ENSG00000083544	2.33041	2.33646	2.28556	2.14922	2.49276	2.38561	1.85126	2.13033	2.51322	1.95904	1.85733	2.22789	2.02119	2.07188	1.89209	1.25527	1.99123	2.25768	2.02119	2.30963	2.03342	2.18752	2.42325	2.4216	2.21219	2.14613	2.22531	2.46835	2.16732	2.32634	2.19033	2.32428	2.38382	2.3483	2.13672	2.26717	2.58433
ENSG00000083642	2.34044	2.53529	2.3032	2.46687	2.67486	2.38021	2.02938	2.4014	2.82802	2.09691	2.15534	2.53782	2.52634	2.44871	2.72591	1.4624	2.28556	2.54654	2.28556	2.38917	2.33846	2.42813	2.32838	2.0607	2.39967	2.44091	2.63043	2.5955	2.49136	2.45637	2.39794	2.40654	2.74507	2.52114	2.38382	2.40993	2.95231
ENSG00000083750	2.54033	1.98677	2.36549	2.39445	2.7185	2.48001	2.11394	2.45637	2.48996	1.90309	1.96848	2.17026	2.29667	2.64345	1.80618	1.4624	2.15229	2.32838	1.94939	2.14613	1.98677	2.32222	2.4133	2.31175	2.38917	2.52114	2.49415	2.49276	2.4843	2.4216	2.233	2.36173	2.62118	2.35793	2.29667	2.37475	2.47129
ENSG00000083799	2.6721	3.04336	2.79865	2.64246	2.79796	2.71096	2.37107	2.85491	3.24502	2.70415	2.48287	2.67117	2.79518	2.5966	2.18469	1.79934	2.81889	2.69984	2.38382	2.45025	2.74586	2.76268	2.95472	2.94399	2.82995	2.90146	2.89321	2.97359	2.94052	3.05115	2.74586	2.88366	3.08027	3.11727	2.67761	2.68574	2.3032
ENSG00000083812	2.16732	2.01703	2.22531	2.20952	2.09691	2.24551	1.75587	2.26482	2.43616	1.77815	1.96848	2.27646	2.13354	1.93952	2.54654	1.27875	1.87506	2.12385	1.91381	2.12057	1.69897	2.49693	2.44248	2.28103	2.30103	2.32015	2.42325	2.18752	2.26007	2.18184	2.13988	2.22789	2.38561	2.27875	2.04922	2.07188	2.38739
ENSG00000083828	1.90849	2.03743	1.8451	1.86332	2.02531	1.94448	1.27875	2.04922	2.17319	1.68124	1.66276	1.95904	1.90849	1.79934	1.51851	0.90309	1.89209	2.08991	1.64345	1.81291	1.87506	1.8451	2.04922	1.89209	1.50515	1.91381	2.02531	2.07555	1.94448	2.02938	2.0086	1.98227	2.10037	2.22011	1.85733	1.86923	2.48714
ENSG00000083838	2.36922	1.88649	2.549	2.35411	2.28556	2.63448	1.86332	2.29667	2.48996	1.77085	1.97772	2.56348	2.38021	2.12057	1.90849	0.90309	1.87506	2.35984	1.97313	2.21484	1.92428	2.62428	2.75051	2.64345	2.52114	2.55871	2.53275	2.36549	2.48996	2.35984	2.3927	2.41162	2.54777	2.45332	2.31175	2.2878	2.67761
ENSG00000083844	2.27875	2.44248	2.30535	2.32838	2.16137	2.30963	1.90309	2.35603	2.76864	2.0569	1.95904	2.35411	2.25768	2.06819	2.20412	1.39794	2.23553	2.2878	2.01284	2.15229	2.11727	2.33445	2.48714	2.43616	2.13672	2.33846	2.51055	2.46835	2.34439	2.41497	2.26007	2.21219	2.45637	2.57519	2.26717	2.16732	2.56467
ENSG00000083845	3.70552	3.7502	3.6466	3.71408	3.68789	3.83353	3.32346	3.74249	3.64028	3.36154	3.19451	3.47929	3.35603	3.39637	4.18775	2.6721	3.6131	3.3934	3.11327	3.43217	3.37162	3.42667	3.50691	3.62273	3.21958	3.5885	3.63879	3.41212	3.64326	3.52634	3.65118	3.7819	3.46568	3.7693	3.31848	3.3813	3.91429
ENSG00000083937	2.4216	2.30963	2.20412	2.41497	2.26951	2.39794	2.12057	2.40654	2.89927	2.34242	2.1271	2.28103	2.66839	2.2878	1.4624	1.41497	2.47712	2.29667	2.28556	2.33445	2.34635	2.27646	2.42975	2.3075	2.23045	2.25285	2.40824	2.36922	2.36736	2.39094	2.14301	2.31175	2.52244	2.35984	2.08636	2.22531	2.10721
ENSG00000084070	3.17377	3.5197	3.4133	2.92634	2.91169	3.65312	3.06558	3.18384	3.13354	3.13704	2.81889	3.10823	2.79029	3.2284	2.24055	2.11394	3.45117	2.80618	2.73239	2.80754	2.79309	3.16047	3.1232	3.12808	3.07372	3.44994	3.50243	3.13481	3.39041	3.56431	3.29776	3.45102	3.63438	3.57542	3.21827	3.11294	2.51983
ENSG00000084072	2.67117	2.52375	2.71349	2.61066	2.38202	2.84696	2.27184	2.67761	2.67669	2.43457	2.17898	2.5611	2.63246	2.67117	2.54777	1.68124	2.51455	2.52504	2.36549	2.78462	2.52892	2.87679	2.97818	2.79588	2.78675	2.72016	2.7574	2.5563	2.64933	2.70757	2.62014	2.80003	2.70157	2.8169	2.52375	2.6464	2.8488
ENSG00000084073	2.42488	2.2878	2.3962	2.549	2.18184	2.39445	2.14922	2.29885	2.78675	2.23045	2.20952	2.48572	2.62428	2.46982	1.83251	1.54407	2.32838	2.33244	2.13354	2.4843	2.4133	1.86332	2.17898	2.21484	2.08279	2.59988	2.70501	2.50379	2.60959	2.46982	2.38739	2.35411	2.71349	2.69723	2.37107	2.40654	2.40824
ENSG00000084093	2.45025	2.68485	2.08279	2.31597	1.61278	2.22011	1.89209	2.4014	2.74974	2.32015	2.29885	2.33846	2.51587	2.29667	2.60423	1.41497	2.44248	2.37107	2.16137	2.3075	2.40993	1.49136	1.96848	2.04922	1.60206	2.35603	2.5172	2.43616	2.37291	2.42813	2.18469	2.32222	2.54531	2.61595	2.24551	2.17609	2.93095
ENSG00000084207	3.1959	3.17898	3.27323	3.29667	3.2188	3.51521	2.95424	3.3032	3.43217	2.91645	3.08565	3.12808	3.23274	3.21219	3.45758	2.11727	3.10278	3.11594	2.85065	3.13767	3.03222	3.28217	3.4843	3.54839	3.04961	3.43024	3.42765	3.25139	3.43056	3.37731	3.55121	3.57841	3.27623	3.4627	3.05154	3.15866	3.79491
ENSG00000084234	3.57159	3.56194	3.62696	3.75929	3.65369	3.64483	3.07737	3.62315	3.76388	3.50664	3.61794	3.70312	3.80679	3.69504	2.85431	2.64933	3.7391	3.58659	3.3216	3.55096	3.68922	3.61658	3.58816	3.55763	3.56738	4.03443	4.09677	4.2804	3.90086	3.81037	4.05507	3.89504	4.13583	4.16005	3.83715	3.81723	4.60909
ENSG00000084444	2.14613	1.69897	2.13988	2.39094	2.52375	2.4843	1.78533	2.13988	2.4014	1.70757	1.95424	2.51322	2.5955	2.53529	1.32222	1	2.01703	2.22531	1.89209	2.22531	1.92942	3.00945	2.56585	2.24055	2.85491	2.64345	2.78888	2.49969	2.37291	2.49276	2.3927	2.39967	2.82347	2.53656	2.35793	2.47129	1.96848
ENSG00000084623	2.93902	3.04922	3.09726	3.02036	2.85187	3.16584	2.59218	3.19285	3.03981	2.86688	2.69897	2.9058	2.98543	3.031	3.14706	2.09342	2.97451	2.98091	2.7679	3.11826	2.97589	3.0667	3.0461	3.04571	2.95424	3.08955	3.14829	2.8848	3.06893	3.03703	3.0892	3.14551	3.04021	3.25212	2.86688	2.90472	3.2335
ENSG00000084652	2.72428	2.79934	2.989	2.89708	2.54158	2.85431	2.32428	2.94743	3.00475	2.66181	2.6149	2.88195	3.01912	2.96332	2.02938	1.86332	2.74273	2.95521	2.65031	3.0249	2.8651	2.79379	3.01072	3.02816	2.65706	2.97635	3.21325	2.93802	2.94349	2.99957	3.02243	2.99255	3.11661	3.1014	2.97681	2.87448	3.3587
ENSG00000084676	3.13001	2.85794	2.97497	3.15351	3.16316	3.28488	2.65896	2.93298	3.25792	2.65896	2.64147	3.04766	3.20439	3.06483	2.32015	1.81291	2.71181	2.92737	2.51322	2.65321	2.5172	3.03342	3.15897	2.98137	3.01326	3.16137	3.35545	3.0892	3.19507	3.23401	3.08814	3.0216	3.36493	3.16761	2.92428	3.10415	3.23223
ENSG00000084693	2.29226	2.07555	2.42975	2.22011	2.42975	2.43136	1.8451	2.42488	2.50786	1.91381	2.25768	2.19312	2.26482	2.26007	2.13672	1.30103	2.0569	2.41664	1.98227	2.22272	2.03743	2.33646	2.58546	2.5172	2.15836	2.42975	2.44716	2.32838	2.43775	2.33041	2.43775	2.47712	2.5563	2.48144	2.25042	2.27646	2.83378
ENSG00000084710	2.57403	1.76343	2.75511	2.72509	2.8014	2.94988	2.23045	2.57287	2.88252	1.96379	2.22531	2.75435	2.95472	2.68485	1.94448	1.17609	2.11727	2.85248	2.20683	2.52114	2.03342	3.086	3.00043	2.73799	3.01326	2.64345	2.62941	2.77159	2.59879	2.70501	2.6721	2.58546	2.42813	2.7332	2.68395	2.3962	3.42797
ENSG00000084733	2.96095	2.8704	2.78032	3.041	3.23553	2.90849	2.72099	3.0162	3.32879	2.87795	2.8169	2.88138	3.04415	2.96473	2.05308	2.01284	2.92942	2.88366	2.81757	2.83442	2.99476	2.50651	2.84198	2.79379	2.59879	3.1878	3.35102	3.03181	3.05115	3.14768	2.99078	2.99957	3.43553	3.22063	2.82866	2.87216	3.0026
ENSG00000084734	1	0.477121	1.04139	1.32222	1.04139	1.11394	0.845098	0.954243	1	0.845098	0.477121	1.14613	1.30103	1.34242	0.954243	0	1	1.30103	1.07918	1.23045	1.60206	1.43136	1.14613	1.34242	1.43136	1.86332	1.87506	1.62325	1.53148	1.5563	1.30103	1.49136	1.62325	1.47712	1.50515	1.61278	0.30103
ENSG00000084764	2.72916	2.02119	2.71684	2.65801	2.935	2.87332	2.1959	2.62428	3.03423	2.25527	2.50243	2.74507	2.81224	2.68034	2.11059	1.23045	2.37475	2.82607	2.30103	2.46389	2.27184	3.53744	3.16584	3.14051	3.47217	2.95617	3.00043	2.89927	2.90472	2.83759	2.78746	2.8657	2.98227	2.60638	2.64147	2.66558	2.35984
ENSG00000084774	2.89653	2.67852	2.94448	2.88024	2.9345	2.97081	2.27184	2.88309	2.94002	2.53275	2.49969	2.81558	2.79169	2.86153	2.25768	1.81954	2.59218	2.9154	2.49693	2.72181	2.65031	2.82607	2.8109	2.94498	2.58883	2.993	3.0216	2.93601	2.94399	2.9058	3.0086	2.85733	3.08279	3.00475	2.76864	2.74507	3.13258
ENSG00000085117	2.91803	2.77379	2.82737	2.79099	2.76418	2.89265	2.17319	2.76193	3.10619	2.26007	2.75967	2.61805	2.77525	2.71012	2.21748	1.60206	2.62014	2.71933	2.233	2.36361	2.83187	2.3962	2.91116	3.05881	2.21219	3.32552	3.43233	2.81023	3.43489	3.08386	3.04689	3.24005	3.50284	3.31408	2.49415	3.33746	2.31806
ENSG00000085185	2.22789	2.07188	2.15534	2.06446	2.06819	2.09691	1.5682	2.39794	2.47567	1.83251	2.0607	2.02938	2.01703	2.1038	1.47712	0.69897	1.92428	2.08991	1.74036	1.90309	1.6721	1.90309	2.30963	2.32428	2.00432	2.04922	2.24551	2.09342	2.1271	2.11059	1.95904	1.97772	2.10721	2.21219	1.77085	1.78533	3.32654
ENSG00000085274	2.16137	2.08279	2.23045	2.19033	2.33244	2.18469	1.72428	2.17026	2.35218	1.89763	1.87506	2.14613	2.25527	2.20683	1.97772	1.27875	2.10721	2.233	2.02119	2.16137	2.08991	1.716	1.9345	1.8451	1.92942	2.07188	2.31387	2.31387	2.15229	2.25042	1.99564	2	2.33846	2.21484	2.1038	2.06446	2.2833
ENSG00000085365	2.33445	2.20683	2.10037	2.43457	2.75358	2.10037	2.04922	2.08636	2.81358	2.10721	2.31597	2.1271	2.53529	2.22531	0.954243	1.44716	2.17319	2.22011	2.1271	2.08636	2.29447	2.29667	2.19033	2.04922	2.45939	2.50651	2.64836	2.69897	2.51188	2.42975	2.39094	2.33041	2.78247	2.549	2.23045	2.36361	2.31806
ENSG00000085415	2.47422	2.38202	2.37291	2.42975	2.50515	2.37658	2.13672	2.56585	2.68305	2.23805	2.0607	2.15534	2.47129	2.41497	2.29003	1.69897	2.30535	2.47422	2.25285	2.32222	2.4133	2.5172	2.48287	2.36549	2.65225	2.47276	2.6721	2.55871	2.4216	2.41996	2.60638	2.37475	2.52244	2.49831	2.14922	2.22789	2.82151
ENSG00000085511	2.40993	2.40654	2.80346	2.53275	2.77012	2.63246	2.08279	2.50106	2.71349	2.13033	2.48714	2.233	2.3032	2.52763	1.96848	1.38021	2.25042	2.68034	2.30103	2.64738	2.21219	2.62014	2.56467	2.4183	2.61066	2.61909	2.80346	2.94939	2.60746	2.71265	2.95904	2.59106	2.78675	2.68574	2.50515	2.55991	2.62428
ENSG00000085514	2.95424	2.80003	2.76118	2.61066	2.74351	2.7839	2.24055	2.97128	3.04336	2.53148	1.98227	3.13322	2.54158	2.66652	2.48144	1.5563	2.81291	2.92324	2.4609	2.81491	2.83569	2.87967	2.75815	2.94743	2.68124	2.77452	2.87157	2.97635	2.87332	2.89708	2.74663	3.11294	2.81889	3.03141	2.67302	2.51587	2.43297
ENSG00000085644	2.27646	2.18184	2.67852	2.35411	2.6637	2.65514	1.94448	2.57634	2.61595	1.97313	2.07918	2.233	2.26951	2.31387	1.44716	0.90309	2.11059	2.3962	1.95904	2.11059	1.99564	2.64246	2.6902	2.70672	2.48287	2.5832	2.60959	2.31597	2.57054	2.4014	2.29667	2.45179	2.55991	2.4183	2.25768	2.32428	2.78817
ENSG00000085719	2.89542	2.7356	2.70842	2.93802	3.08884	2.7796	2.57171	2.80346	2.94939	2.68395	2.45025	2.87216	3.10003	2.7679	1.63347	1.96848	2.66839	2.74507	2.56229	2.71684	2.85431	2.28103	2.6561	2.54033	2.233	3.12057	3.2737	2.97174	2.99957	3.01494	2.9952	2.96942	3.36474	3.12385	2.92993	3.03503	2.98767
ENSG00000085733	3.18099	2.46389	3.43201	3.25672	3.32181	3.35679	2.734	3.04493	3.60541	2.75051	2.94645	3.26316	3.27761	3.30103	2.50243	1.94448	2.93349	3.35372	2.85309	3.10924	3.06145	3.58692	3.73022	3.67431	3.43393	3.32469	3.40466	3.42894	3.32736	3.31555	3.3927	3.18949	3.32015	3.29491	3.17811	3.20629	3.51441
ENSG00000085788	2.84448	2.48855	2.78247	2.7767	3.01787	2.84261	2.49831	2.716	3.24403	2.43297	2.35793	2.4609	2.94052	2.63144	2.11059	1.57978	2.51322	2.68664	2.29226	2.46538	2.35218	2.93852	2.9425	2.8451	2.88309	2.78746	2.85491	2.9489	2.83187	2.86982	2.902	2.72099	2.81425	2.70672	2.63246	2.64836	3.2572
ENSG00000085871	2.14922	2.24055	2.27416	2.25768	1.63347	2.42488	1.98227	2.52763	2.28103	2.06446	1.20412	2.2833	2.233	2.11727	2.22789	1.32222	2.3483	2.12057	1.83885	2.07188	2.17026	2.233	2.08279	2.32428	2.06446	2.46687	2.49969	2.40483	2.44716	2.55509	2.39445	2.62737	2.51983	2.75891	2.09691	2.24551	1.91908
ENSG00000085978	2.40312	2.39445	2.58771	2.42975	2.5611	2.55388	1.83885	2.3962	2.73159	2.17609	2.02938	2.44404	2.45332	2.5302	1.64345	1.32222	2.21484	2.43616	2.06819	2.24551	2.32838	2.91381	2.7348	2.72591	2.86273	2.48996	2.63949	2.60423	2.40483	2.55267	2.54531	2.43616	2.54158	2.57749	2.4216	2.26245	2.51983
ENSG00000085999	1.57978	1.54407	1.44716	2.03342	0.477121	1.80618	1	2.20952	1.6902	1.38021	2.15229	1.69897	1.65321	2.233	1.54407	0.90309	1.25527	2.33445	1.97313	2.23045	2.00432	1.62325	1.50515	1.73239	1.63347	1.54407	0.845098	1.57978	1.27875	1.60206	2.04922	1.27875	0.90309	1.4624	1.14613	1.11394	2.63949
ENSG00000086015	2.74194	2.42488	2.90849	2.79449	2.73159	2.81358	2.1271	2.78533	2.92376	2.4183	2.57864	2.75128	2.80277	2.80754	2.1959	1.57978	2.55991	3.05994	2.53529	2.81558	2.93902	2.8893	2.73159	2.86688	2.75282	2.82478	2.92531	2.75282	2.86153	2.81889	2.76492	2.78817	3.00475	2.86273	2.71433	2.70842	3.1364
ENSG00000086061	3.17609	3.09237	3.21032	3.26553	3.05346	3.24969	2.84261	3.42111	3.48473	3.11025	2.82347	3.06967	3.28735	3.20656	3.00775	2.27416	3.11025	3.25042	2.98722	3.07041	3.0249	3.02816	3.14829	3.04844	3.07298	3.1271	3.38739	3.1452	3.19145	3.32818	3.25527	3.33304	3.30233	3.57496	3.02694	3.03423	3.68196
ENSG00000086065	2.61384	2.49693	2.74429	2.69984	2.68034	2.78319	2.41497	2.78888	2.89542	2.52763	2.24304	2.42651	2.73159	2.63849	2.62118	1.6902	2.62428	2.61066	2.4183	2.50106	2.58206	2.53275	2.74273	2.65706	2.53656	2.6464	2.73239	2.67943	2.75815	2.74819	2.58433	2.78032	2.76268	3.24477	2.56703	2.62428	2.81158
ENSG00000086102	2.75587	2.71349	2.78604	2.64542	2.83822	2.8488	2.35218	2.79029	3.04218	2.52763	2.12385	2.42488	2.71933	2.75891	2.45484	1.73239	2.62839	2.70842	2.34439	2.60206	2.52375	2.74586	2.82413	2.81954	2.62634	2.80889	2.83885	2.84198	2.80414	2.80003	2.77159	2.81291	2.84386	2.96614	2.55871	2.63043	3.02816
ENSG00000086159	1.79934	0.60206	1.44716	1.74819	2.30535	1.90309	1.04139	1.39794	1.9345	0.954243	1.17609	1.86332	2.09691	1.51851	1.07918	#NAME?	0.778151	1.4624	0.30103	1.5682	#NAME?	1.50515	2.16435	2.09691	1.50515	2.13033	1.98227	1.85126	2.00432	2.05308	1.96379	2.00432	2.24551	1.60206	1.57978	1.88649	1.4624
ENSG00000086200	2.32015	2.11727	2.29003	2.47567	2.44404	2.48144	1.98227	2.39967	2.56229	2.18752	1.9345	2.19312	2.42325	2.40312	1.77085	1.49136	2.23045	2.30535	1.96848	2.26007	2.0607	2.10037	2.25527	2.06446	1.89209	2.41162	2.5302	2.37107	2.40654	2.38382	2.45939	2.36549	2.52763	2.5563	2.11727	2.17609	2.43297
ENSG00000086289	2.21484	1.85733	2.7185	2.79518	2.51983	2.62325	2.01703	2.20683	2.44091	2.09691	2.1271	2.84448	2.89432	2.30103	1.25527	1.61278	2.31806	2.3962	2.31806	2.45332	2.34242	3.13545	2.78958	2.48144	2.82995	2.98137	3.09691	2.85733	2.95521	2.74507	3.14829	2.91645	3.04258	2.75358	2.73159	2.79449	2.70329
ENSG00000086300	2.27416	2.74194	1.68124	2.11394	1.27875	1.64345	1.85126	2.37658	2.70672	2.48572	2.22272	2.30535	2.83059	2.12385	1.43136	1.82607	2.64542	2.49136	2.49969	2.29667	2.70157	2.26007	1.72428	1.91908	2.51055	2.91062	3.12581	2.71933	2.75891	2.94841	3.13577	2.90309	2.87564	2.87564	2.65418	2.87622	1.20412
ENSG00000086544	2.27184	2.17609	2.83059	2.3032	2.03342	2.52634	1.95424	2.26245	2.26717	2.40483	1.9345	2.9722	2.6561	2.74036	1.90849	1.43136	2.54531	2.68485	2.20412	2.52244	2.19866	2.59106	2.38561	2.38202	2.45637	2.78604	3.21059	2.28556	2.41664	2.90309	2.67943	2.44871	2.86451	2.92531	2.64933	2.46538	2.19312
ENSG00000086598	2.80618	2.91487	2.77379	2.93952	3.00647	2.84073	2.57634	2.8848	3.11059	2.83442	2.47712	2.83123	2.94841	2.93651	2.13988	2.0607	2.86034	2.8488	2.56703	2.8657	2.99432	2.49831	2.73719	2.77305	2.58995	2.93601	3.1176	2.91381	2.98137	2.88309	2.95182	2.91434	3.06371	3.13956	2.78462	2.78533	3.24846
ENSG00000086666	2.63448	2.4624	2.43616	2.49276	2.3032	2.58995	2.24551	2.42651	2.6464	2.52244	2.17609	2.49276	2.65418	2.38917	2.02531	1.73239	2.48855	2.4456	2.27416	2.58433	2.50379	2.08636	2.38917	2.31387	2.14613	2.56703	2.65321	2.67117	2.52763	2.617	2.3962	2.47857	2.65418	2.7767	2.51587	2.51983	2.81158
ENSG00000086712	2.32634	2.13354	2.04922	2.32015	2.59106	2.32015	1.77085	2.28103	2.73957	2.02938	2.18752	2.08991	2.43775	2.33846	1.9345	1.30103	2.03342	2.27184	2.0569	2.35984	2.34635	2.26245	2.35984	2.33445	2.38382	2.25768	2.36736	2.48572	2.2878	2.26245	2.29003	2.12057	2.42325	2.45179	2.0086	2.18752	2.06446
ENSG00000086717	1.27875	0.30103	#NAME?	0.954243	0	1.17609	0.477121	0.778151	1.30103	0.30103	0.60206	0.845098	1.73239	0.845098	0.60206	#NAME?	0.30103	0.69897	0.30103	1.23045	0.90309	0.954243	1.41497	0.69897	1.11394	0.30103	0.477121	0.60206	0.477121	1.20412	0	0.60206	0	0.954243	0	0	2.43775
ENSG00000086730	2.82151	2.69373	2.87506	2.47857	1.89209	2.85673	2.36922	3.09899	2.97081	2.734	2.07188	2.64542	2.11394	2.67486	2.42975	1.61278	2.82282	2.66652	2.39967	2.6149	2.84696	1.90849	2.03743	2.93852	1.65321	3.04258	3.13322	3.0103	3.06483	3.12024	3.00303	3.1878	2.90902	3.37457	2.51055	2.62531	1.80618
ENSG00000087074	2.47567	2.86392	2.63649	2.54531	2.28556	2.65418	2.2014	2.83696	3.11428	2.943	2.57054	3.09482	3.0013	3.1116	2.01703	1.98677	3.18327	2.78675	2.55388	2.78675	3.27508	2.96802	2.83632	3.11494	2.82866	2.8893	3.04297	2.52114	2.65031	2.75511	2.80618	3.07335	2.48855	2.88024	2.63347	2.39094	2.68485
ENSG00000087077	2.45788	2.4456	2.86332	3.09307	2.43933	2.75282	2.29885	2.64933	2.89209	2.7796	2.09342	3.24155	3.22505	2.69108	2.43616	2.08279	2.69373	2.93197	2.51851	3.09412	2.8488	2.60853	3.29557	3.04532	2.36736	2.92788	2.86629	2.96567	2.94939	2.94399	2.88874	3.12024	2.78462	3.02243	2.68034	2.84757	2.89265
ENSG00000087086	4.63874	5.11728	4.61503	4.27462	3.82847	4.66226	4.07762	4.94899	5.03747	4.52324	3.90184	4.32352	4.31731	4.79057	4.82205	3.56656	5.11481	4.38337	4.40059	4.22209	4.5412	4.0905	4.6186	5.14316	4.06352	4.52363	4.5419	4.56278	4.63049	4.6673	4.85602	4.80214	4.35461	5.08661	4.16477	4.13117	4.17138
ENSG00000087087	3.2284	3.03703	3.34005	3.3294	3.12581	3.31555	2.64444	3.29048	3.33806	2.81491	3.0086	3.41061	3.25648	3.19756	2.78604	2.18752	2.79518	3.53668	3.2071	3.44451	3.04297	3.15351	3.39358	3.34967	3.07262	3.18526	3.28488	3.2615	3.11428	3.18921	3.24576	3.14582	3.16967	3.14737	2.95617	3.07115	3.47159
ENSG00000087088	2.72428	2.74351	2.91275	2.80209	2.41996	2.92942	2.29667	2.98543	2.84942	2.72835	2.30963	2.94498	2.75815	2.8293	2.56229	1.95424	2.86864	2.81954	2.64738	2.92221	2.87216	2.60531	2.73878	2.93651	2.45939	2.85187	3.00817	2.94939	2.78746	2.91169	2.90687	3.01368	2.82802	3.0103	2.70842	2.65031	3.13481
ENSG00000087095	2.48144	2.17609	2.40483	2.6149	2.52634	2.49415	2.12385	2.42488	2.98498	2.08636	2.23553	2.59106	2.53275	2.40312	1.66276	1.77815	2.25527	2.52375	2.04922	2.33846	2.15534	2.62118	2.72428	2.66276	2.84634	2.38561	2.50379	2.55388	2.50379	2.46835	2.23045	2.3927	2.58995	2.35411	2.0607	2.18752	2.40824
ENSG00000087157	2.54033	2.54654	2.88252	2.58995	2.64738	2.72591	2.08991	2.62014	2.8848	2.61066	2.37658	2.58883	2.56937	2.6561	2.05308	1.53148	2.67117	2.69461	2.29226	2.549	2.58206	2.66276	2.89818	2.8651	2.59879	2.78817	2.90417	2.82607	2.75891	2.77012	2.7356	2.7574	2.88818	2.82478	2.61384	2.57287	2.96047
ENSG00000087191	2.98945	2.92428	3.18184	3.08207	3.1383	3.2982	2.74819	3.01284	3.27021	2.80618	3.05385	3.00475	2.97681	3.13799	3.01494	1.97772	2.83251	3.04766	2.80754	3.14799	2.91593	3.40976	3.39445	3.27531	3.33646	3.19257	3.24353	3.0799	3.12483	3.18441	3.26411	3.19728	3.21722	3.26411	2.95856	3.04021	3.19145
ENSG00000087237	1	1.82607	0.845098	2.10721	1.57978	0.845098	1.23045	1.34242	1.44716	0.477121	0.30103	1.27875	0.30103	1.11394	0.477121	0	1.11394	1.14613	0.60206	0.845098	0.778151	0.477121	0.30103	1.47712	#NAME?	1.27875	0.60206	1.11394	1.78533	1.11394	0.954243	1.88649	1.39794	1.74036	0.30103	0.90309	1.50515
ENSG00000087245	2.90309	2.95809	3.0306	3.42243	1.99123	2.89597	2.52504	3.15045	3.17955	2.87564	2.89265	2.74036	2.2833	2.63749	1.89209	1.72428	2.93146	2.91116	2.70243	3.01536	2.89321	1.59106	2.02531	2.90795	1.20412	3.10106	3.11561	3.21564	3.18949	3.0983	2.82672	3.46135	3.3092	3.70329	3.18013	2.82478	4.03435
ENSG00000087250	3.06558	2.5092	3.33445	3.87064	2.92993	3.55835	3.17026	3.10924	3.54332	3.36736	3.32222	3.87373	3.86261	3.40705	3.87373	2.50651	3.13577	3.33866	3.03623	3.4894	3.05767	4.17231	4.09604	3.41547	3.9553	3.95395	4.00501	3.34301	3.51614	3.94433	3.86273	3.97635	3.86261	3.46464	3.19396	3.53403	2.58206
ENSG00000087253	2.83885	2.40654	2.72673	2.40654	1.72428	2.80209	2.44716	2.89653	2.99957	2.86213	2.13988	2.61278	2.13354	2.6149	1.30103	1.89209	2.74974	2.58995	2.27875	2.44404	2.63548	1.51851	2.31806	2.45788	1.49136	2.97818	3.11594	3.15836	3.09096	3.04532	2.75891	2.88252	2.88649	3.07518	2.4609	2.5955	2.11394
ENSG00000087258	3.14457	2.24055	3.43056	3.23754	3.44091	3.45545	2.80618	3.23325	3.85083	2.47712	2.91328	3.09552	3.13893	2.98363	2.15836	1.6721	2.78533	2.92376	2.54654	2.53656	1.4624	3.55157	3.75511	3.8304	3.53441	3.31112	3.29994	3.23147	3.51786	3.21299	3.12222	3.16435	3.4188	3.05308	2.98767	3.031	3.00346
ENSG00000087263	2.40312	2.41664	2.50106	2.53275	2.549	2.5611	2.16137	2.5955	2.68395	2.28556	2.23805	2.36922	2.55991	2.5611	2.14613	1.5563	2.35984	2.45939	2.15836	2.39094	2.37475	2.38917	2.55509	2.42975	2.48996	2.4843	2.65321	2.50515	2.55023	2.52114	2.48572	2.51055	2.65992	2.71096	2.34242	2.32428	2.63749
ENSG00000087266	3.02653	3.10517	3.09167	2.98182	2.52763	3.28126	2.43297	3.08672	2.97635	2.94399	2.34439	3.21511	3.19893	3.12352	2.57054	2.0607	3.0465	3.23452	2.8657	3.07262	3.25624	2.55388	2.74896	3.19005	2.48855	3.35698	3.5791	3.2572	3.20112	3.31639	3.34498	3.29645	3.17869	3.38382	3.19005	3.24895	3.26055
ENSG00000087274	3.51148	3.3216	3.68079	3.49471	3.4283	3.71475	3.11193	3.45117	3.93581	3.1313	3.19257	3.4609	3.45454	3.46657	2.5302	2.26007	3.23401	3.4877	3.08707	3.26694	3.09096	3.77415	3.81544	3.86705	3.55847	3.73207	3.77721	3.60703	3.72689	3.64227	3.64048	3.66106	3.81097	3.70697	3.48572	3.5325	3.65137
ENSG00000087302	2.85431	2.78746	2.78675	2.7767	2.69723	2.90956	2.49136	2.84136	2.9425	2.57054	2.27875	2.64542	2.79169	2.77305	2.93349	1.69897	2.71433	2.72835	2.52244	2.76042	2.6721	2.60853	2.79449	2.82672	2.6721	2.75128	2.9154	2.77379	2.76864	2.89873	2.82995	2.88874	2.8893	2.93702	2.61384	2.63144	2.8704
ENSG00000087338	2.08279	2.21219	2	2.12057	2.44404	1.98227	1.81291	2.08636	2.46389	1.95904	2.13033	1.90309	2.21748	2.02119	1.88649	1.30103	1.89209	2.03743	1.96848	2.11059	2.1038	1.95904	1.94448	1.89209	2.04922	2.06819	2.22531	2.16732	2.11727	2.12385	1.88649	2.0086	2.29447	2.08991	1.82607	1.88649	2.32015
ENSG00000087365	3.38739	3.29513	3.52088	3.2971	3.53403	3.5432	2.92993	3.38202	3.44295	3.02612	3.00389	3.26928	3.37438	3.34811	2.85248	2.15534	3.09482	3.30942	3.03902	3.21985	3.15198	3.40671	3.50759	3.48487	3.18837	3.45179	3.49024	3.31576	3.44979	3.37088	3.44358	3.44902	3.48173	3.55218	3.2071	3.2982	3.59284
ENSG00000087448	2.79865	2.37475	2.69108	2.60746	3.05231	2.77159	2.30963	2.58659	3.08314	2.33041	2.74896	2.65225	2.68931	2.68574	2.36173	1.79934	2.27646	2.83315	2.56937	2.55023	2.41497	2.68215	2.87332	2.72263	2.68034	2.86451	3.02776	2.79099	2.8451	2.86273	2.65225	2.69984	3.12646	2.69897	2.68124	2.70586	3.10415
ENSG00000087460	4.00617	3.93435	4.23264	4.44206	4.1547	4.23058	3.78211	4.21216	4.09346	3.79941	4.15017	4.17032	3.81935	4.04583	3.50133	2.93752	3.88683	4.15204	3.68494	3.81624	3.63998	4.40509	4.02877	4.06115	4.36239	4.28346	4.32591	4.03471	4.33588	4.14644	4.37749	4.28495	4.25387	4.27289	3.86493	4.08817	4.4375
ENSG00000087470	2.93044	2.54777	2.74974	2.81358	3.16791	2.8202	2.38917	2.734	3.11227	2.49276	2.53403	2.68485	2.87448	2.74429	2.22272	1.77815	2.55388	2.84696	2.54033	2.67394	2.63949	2.87216	2.82737	2.72099	3.07518	2.78462	2.89597	2.97727	2.71767	2.86273	2.61909	2.58206	2.95085	2.79099	2.59988	2.69373	3.10003
ENSG00000087495	2.58883	1.66276	2.85309	2.62221	3.18611	2.9058	2.32634	2.8014	3.23704	1.74036	2.549	2.63246	2.93651	2.60853	2.36173	0.845098	2.24551	2.3032	1.92942	1.716	0.60206	2.90687	3.32777	3.14983	2.90255	3.01745	3.01284	2.52244	3.06633	3.0306	2.78604	2.98632	3.33985	2.62014	2.66276	2.91698	1.61278
ENSG00000087510	#NAME?	1.04139	#NAME?	#NAME?	0.30103	0	#NAME?	0.477121	0.845098	0.477121	#NAME?	0.60206	0.778151	0.30103	0	#NAME?	1.04139	0.477121	0	0.477121	2.06819	1.14613	1.07918	0.845098	1.07918	1.20412	1.38021	0	0.845098	0.60206	0.30103	1.20412	0.845098	1.25527	0.845098	1.39794	3.15198
ENSG00000087589	2.11394	2.25042	2.42651	1.87506	1.14613	2.10037	1.66276	2.01703	2.08279	2.1271	1.11394	1.81954	1.39794	2.0569	0.778151	1.17609	2.46538	1.5563	1.39794	1.4624	1.99564	1.30103	1.38021	1.32222	0.69897	2.00432	2.0569	1.99564	2.00432	2.3032	1.91908	2.27875	2.25042	2.4133	2.2833	1.81291	1.4624
ENSG00000087884	2.17319	1.99564	2.26007	2.19312	2.33244	2.233	1.91908	2.14613	2.40654	1.82607	1.59106	2.13354	2.15534	2.11059	2.39445	1.14613	1.96379	1.91381	1.74819	2.04139	1.74036	2.00432	2.53403	2.50786	1.8451	2.24304	2.19866	2.11727	2.24551	2.25285	2.20952	2.3483	2.23805	2.37291	2.08991	2.10721	2.20683
ENSG00000087995	2.07555	2.04139	1.95424	2.05308	2.27184	2.17609	1.6902	2.20952	2.34439	1.6902	2.17319	2.17026	2.16137	2.11394	2.37658	1.43136	1.85733	2.20683	2	2.13033	1.93952	2.19312	2.17898	2.09691	2	2.14613	2.34635	2.09342	2.07188	2.10037	2.02119	2.15836	2.26717	2.17609	1.97772	2.11059	2.35984
ENSG00000088002	0.90309	0.778151	1.17609	1.20412	0.30103	1.32222	0.477121	0.954243	0.69897	0.69897	0.845098	1	1.32222	0.954243	1.04139	0	0.30103	#NAME?	0.30103	0.69897	0.69897	1.5563	0.69897	0.954243	1.30103	1.39794	1.64345	1.30103	1.14613	1.50515	1.5682	1.78533	1.04139	0.90309	1.25527	1.38021	#NAME?
ENSG00000088035	2.02119	1.75587	1.43136	2.26007	2.17026	1.6721	1.49136	1.75587	2.14922	1.64345	1.65321	1.99123	2.00432	1.81954	1.49136	1.07918	1.68124	1.93952	1.75587	2.12385	1.94448	1.68124	1.60206	1.64345	1.68124	1.83885	2.07188	2.07188	1.83251	1.90849	1.88081	1.81291	2.10721	1.86923	1.77085	1.69897	1.79934
ENSG00000088038	2.71933	2.60746	2.89432	2.66932	2.63144	2.92117	2.17609	2.78247	2.82347	2.43933	2.50106	2.79169	2.61384	2.734	1.96379	1.4624	2.53656	2.7839	2.39794	2.58546	2.5611	2.83885	2.95085	2.97864	2.75358	2.83632	2.90091	2.7767	2.85914	2.78104	2.77159	2.8055	2.82737	2.79239	2.61172	2.64836	3.23401
ENSG00000088179	2.4183	2.35411	2.11059	2.31806	2.68305	2.16137	1.87506	2.07555	2.66652	1.94939	2.19312	2.02119	2.34242	2.18469	1.716	1.14613	1.81291	2.17609	2.09691	2.02938	1.83885	2.31806	2.13988	2.0086	2.44716	2.37475	2.41664	2.66276	2.45939	2.49831	2.10037	2.29003	2.65706	2.32428	2.14301	2.33244	2.34635
ENSG00000088205	2.77012	2.83059	2.69461	2.71517	3.00647	2.72997	2.44404	2.80618	3.04336	2.62014	2.5682	2.72591	2.73239	2.65514	2.74273	2.11394	2.61384	2.80686	2.59218	2.76268	2.74429	2.36922	2.67302	2.60638	2.37658	2.6721	2.84011	2.77597	2.74351	2.77887	2.68305	2.70757	2.90849	2.87852	2.49136	2.59329	2.96802
ENSG00000088256	2.82995	2.41497	2.96708	3.15137	3.08707	3.08565	2.47129	3.12516	3.15198	2.58771	2.76343	2.9425	2.85431	2.90634	2.55751	1.6902	2.60314	2.98	2.61384	2.80956	2.61278	3.21643	3.13513	3.06819	2.94939	3.13386	3.27738	2.99826	3.08955	2.99607	3.00518	3.02776	3.25479	2.97313	2.79796	2.90146	3.21192
ENSG00000088305	1.54407	1.36173	1.57978	1.98227	1.89209	1.79239	1.14613	1.79239	1.60206	1.34242	1.64345	1.86332	1.64345	1.79239	0.30103	0.69897	1.17609	2.2014	1.4624	1.47712	1.34242	1.6902	1.72428	1.60206	1.66276	1.5682	1.79934	1.97313	1.49136	1.60206	1.83251	1.36173	1.66276	1.59106	1.53148	1.5563	2.45637
ENSG00000088320	2.60423	1.30103	2.03743	0.477121	0.477121	1.20412	1.30103	0.477121	1	0	#NAME?	0.845098	0	1.36173	0.30103	0	0.60206	0	#NAME?	1.20412	#NAME?	0.954243	1.17609	1.11394	0.69897	0.90309	#NAME?	0.90309	0.90309	0.845098	0.778151	1.34242	1.07918	1.39794	0.30103	0.30103	0
ENSG00000088325	1.8451	2.00432	1.57978	2.63749	1.4624	1.94939	1.66276	2.89873	1.89209	2.07188	2.73078	2.19033	1.82607	2.48714	1.79239	1.54407	1.93952	2.77743	2.40824	2.50243	2.36173	1.39794	1.23045	1.38021	0.845098	1.76343	1.34242	1.25527	1.77815	1.20412	2.4014	1.32222	1.38021	2.20683	1.49136	1.63347	3.11494
ENSG00000088367	2.78032	2.43616	3.04415	3.17955	3.13862	3.07262	2.55388	3.11193	3.6787	2.54407	2.7332	3.07225	3.10857	2.7356	1.97772	1.61278	2.78247	2.93197	2.47567	2.43457	1.78533	3.75282	3.47202	3.49582	3.63306	3.19756	3.1878	3.3566	3.38668	3.17056	3.26576	3.24969	3.30341	2.96708	3.0976	3.0141	2.97451
ENSG00000088538	2.71517	1.6902	2.93551	2.53275	2.95472	2.79796	2.13033	2.49831	3.2634	1.90849	2.11059	2.69373	2.81023	2.56467	1.77085	0.845098	2.17319	2.35025	1.43136	1.54407	0.90309	3.18241	3.10823	3.05729	3.05115	2.87737	2.78247	2.88081	2.93752	2.84942	2.72099	2.55023	2.88986	2.49831	2.41996	2.72016	3.55376
ENSG00000088682	2.77887	2.40993	2.92117	2.9425	2.77159	2.8739	2.32222	2.8293	2.74351	2.42813	2.22272	2.81425	2.95713	2.71517	2.54654	1.47712	2.46835	2.76042	2.39445	2.68485	2.54158	3.00988	2.94792	2.81823	2.82543	2.85126	2.87506	2.79934	2.83885	2.83123	2.84819	2.92634	2.88705	2.86982	2.59439	2.67302	3.16137
ENSG00000088756	1.63347	1.4624	1.62325	1	1.57978	1.23045	0.90309	1.41497	1.39794	0.30103	1.04139	0.778151	1.68124	1.54407	0.90309	0	#NAME?	1.43136	0.69897	0.778151	0.69897	1.23045	1.11394	1.32222	0.90309	1.17609	1.5682	1.25527	1.32222	1.53148	1.14613	1.14613	1.70757	1.75587	1.25527	1.11394	2.01284
ENSG00000088766	2.73878	2.34044	2.5563	2.93702	2.63246	2.7574	2.37658	2.69108	2.61909	2.4624	2.23045	2.82866	2.75435	2.60746	2.34242	1.90309	2.3927	2.71012	2.35218	2.54407	2.53275	2.56348	2.43136	2.33846	2.45939	2.5172	2.70329	2.47276	2.45332	2.4609	2.51983	2.4609	2.60423	2.54407	2.28103	2.31387	2.83315
ENSG00000088812	2.81558	2.62325	2.95904	3.04218	3.05956	2.98137	2.45025	2.89265	3.25091	2.63246	2.76343	3.13386	2.97128	2.91381	1.85126	1.90849	2.70927	2.92993	2.49554	2.60206	2.6637	2.99078	2.98453	2.89432	2.82866	3.18156	3.23172	3.13545	3.21325	3.05269	3.13925	3.05461	3.40157	3.18127	2.95856	2.98811	3.06483
ENSG00000088826	2.8488	2.11727	3.11261	3.22866	3.03981	3.28398	2.53782	2.83059	2.80821	2.73719	2.40993	3.38112	3.48116	3.09307	2.10721	1.80618	2.85794	2.82802	2.43297	2.84757	2.48996	2.82151	3.34753	3.00945	2.61278	3.07628	3.17696	2.61595	2.83696	3.04415	3.09096	2.95424	2.92117	3.03822	2.77597	2.69108	2.91803
ENSG00000088881	3.1089	1.85126	2.90526	2.73799	3.27692	2.99167	2.29003	2.61805	2.67117	2.07188	2.41996	2.83059	2.49276	2.6981	1.95904	1.49136	1.86332	3.00432	2.33041	2.60097	2.13672	2.5172	2.87332	2.90956	2.4014	3.10037	3.17898	2.5302	3.04571	2.85187	2.98588	2.82478	3.16997	2.6721	2.66087	2.86094	2.38739
ENSG00000088888	3.1232	3.06595	3.0976	3.10924	3.23376	3.12287	2.66558	3.09061	3.42275	2.87852	2.88252	3.2403	3.05538	3.0103	2.6149	2.19312	2.95424	3.0983	2.72997	2.90146	2.84634	2.94939	3.30856	3.25648	2.77887	3.24944	3.38039	3.18127	3.19033	3.26741	3.29601	3.14675	3.3298	3.27692	3.0103	3.02119	3.26482
ENSG00000088930	2.84942	2.91751	2.73719	3.00303	2.8739	2.86864	2.39967	3.13354	3.02119	2.86213	2.67394	2.97267	2.78888	2.86747	2.19312	2.11394	2.91116	3.06408	2.74896	2.78746	2.85065	2.43775	2.71012	2.64836	2.44091	2.96379	3.077	2.92737	2.94498	2.91593	3.02119	2.87332	3.0461	3.19618	2.76343	2.77012	3.23426
ENSG00000088970	2.81358	2.11394	2.549	2.47712	3.1245	2.75815	2.16732	2.38021	2.78817	2.07918	2.36922	2.64738	2.4014	2.62634	2.14301	1.4624	2.07555	2.48714	2.03342	2.21748	2.04139	2.50786	2.66276	2.75967	2.4183	2.69984	2.71684	2.617	2.77012	2.79796	2.78176	2.66181	2.94792	2.43457	2.60853	2.69984	2.24304
ENSG00000088986	3.0976	2.98498	3.2071	3.25261	3.00043	3.38739	2.86864	3.28914	3.44716	2.82151	2.93349	3.13767	3.11461	3.15957	3.49178	2.1959	3	3.17114	2.81823	3.10755	3.0187	3.4777	3.53339	3.48911	3.45163	3.15076	3.35774	3.17056	3.27091	3.31576	3.26007	3.46938	3.32346	3.42878	3.1529	2.98318	3.5027
ENSG00000089022	2.81023	2.63347	2.73957	2.72673	2.89763	2.84198	2.26007	2.72673	2.94988	2.39445	2.53908	2.62737	2.7574	2.6721	2.71265	1.70757	2.52763	2.79865	2.37107	2.53908	2.42975	2.74115	2.87099	2.85673	2.56703	2.7839	2.76938	2.78746	2.72099	2.77159	2.65706	2.74974	2.78746	2.75815	2.61384	2.5966	3.04961
ENSG00000089041	3.25672	2.98588	3.27692	2.65706	3.09691	2.98453	2.67117	2.9722	3.47914	2.54033	2.32222	2.84136	2.53275	2.87099	3.58681	1.716	2.68215	2.63043	2.45788	2.40312	2.64048	2.80277	3.20548	3.4612	2.61066	3.15715	3.1532	3.11661	3.42045	3.306	3.09656	3.1209	3.37931	3.23121	3.15351	2.90687	1.85126
ENSG00000089101	0	0	1.23045	1.65321	1	1.30103	0.69897	1.60206	1.51851	1.17609	0.60206	1.77815	1.86332	1.68124	0.69897	0	1.27875	1.44716	0.477121	1.32222	0.845098	0.90309	1.54407	1.34242	1	1.04139	1.07918	1.57978	1.66276	1.20412	1.5563	1.27875	0.778151	1.65321	1.20412	1	1.36173
ENSG00000089127	2.48001	2.78032	2.65225	2.83123	2.15836	2.61909	2.22011	2.81425	2.88593	2.42325	1.63347	2.33244	2.43775	2.33846	2.26717	1.34242	2.4183	2.65128	1.83251	2.03743	2.74036	1.6902	2.32634	2.7796	1.54407	2.60746	2.89321	2.75511	3.05461	2.73799	2.58883	3.01787	2.83251	4.00406	2.40483	2.43297	2.22272
ENSG00000089163	1.38021	1.11394	1.72428	1.23045	1.11394	1.39794	0.778151	1.38021	1.25527	0.477121	0.30103	1.34242	0.90309	1.47712	1.4624	#NAME?	0.845098	1.04139	0.60206	1.07918	0.69897	1.8451	1.11394	1.20412	1.61278	1.11394	1.17609	1.43136	1.20412	1.23045	1.34242	1.49136	1.47712	1.17609	1.30103	0.954243	1.27875
ENSG00000089169	1.63347	2.38561	1.88649	3.10072	2.60423	2.57054	2.09691	2.20952	2.64444	1.93952	3.09864	2.29667	1.66276	1.75587	1.86332	1.93952	0.778151	2.66932	1.73239	1.76343	0.69897	3.65186	2.70586	1.86923	3.44592	2.46835	2.35025	3.06967	2.58092	1.90849	2.4456	2.25527	2.27646	1.77815	1.77085	2.19866	1.43136
ENSG00000089199	2.11727	1.83251	2.12057	2.38382	3.43838	2.4843	1.72428	2.43933	2.13988	1.91908	1.716	2.43775	2.1038	2.38382	2.10721	0.477121	1.27875	2.35793	1.81291	1.75587	1.17609	3.3822	2.58883	1.4624	3.25527	2.97772	2.65514	3.36717	2.89209	2.25527	2.88366	2.36549	3	2.33646	1.98227	2.70415	2.31597
ENSG00000089220	3.5325	3.25382	3.71248	3.6638	3.60595	3.80188	3.40943	3.5977	4.02999	3.19089	3.26221	3.55194	3.69627	3.58172	3.44436	2.38202	3.34889	3.36059	3.086	3.3485	3.05994	4.20566	4.13146	3.99822	4.14814	3.86016	3.88947	3.75595	3.82269	3.8554	3.80462	3.90026	3.8757	3.77757	3.46716	3.6193	3.54481
ENSG00000089248	2.92221	3.1284	2.90956	3.09377	2.89542	3.16584	2.62428	3.0103	3.10823	2.74194	2.37475	2.90255	3.0976	3.17522	2.83759	2.0607	2.92221	2.8848	2.59879	2.88986	3.0013	3.1383	3.07078	3.12418	2.95617	3.16495	3.20412	3.03222	3.11126	3.12057	3.20112	3.29048	3.21617	3.37566	2.98	2.87737	3.33706
ENSG00000089280	3.59879	3.36342	3.72041	3.57738	3.76305	3.69583	3.11093	3.64483	3.69329	3.2413	3.33726	3.49762	3.45332	3.59605	2.98	2.83948	3.21617	3.63609	3.30835	3.45728	3.46255	3.59988	3.68269	3.7185	3.44623	3.6288	3.69364	3.63033	3.61268	3.59106	3.61352	3.52218	3.61289	3.53275	3.43361	3.50947	3.92973
ENSG00000089289	2.64444	2.82282	2.57749	2.50379	3.02816	2.74036	2.26717	2.67852	2.80346	2.37658	2.15836	2.44716	2.35984	2.66181	2.6561	1.39794	2.57864	2.34635	2.15534	2.44871	2.45484	2.62221	2.59439	2.6637	2.44716	2.68305	2.74351	2.5682	2.74896	2.68931	2.63246	2.80821	2.83759	2.89818	2.59439	2.63749	2.68485
ENSG00000089327	2.91275	3.28825	2.85003	3.33325	2.06819	2.77743	2.4183	3.10823	3.2071	2.95231	2.18184	2.58771	2.35793	2.87506	2.34439	1.716	2.83885	2.72835	2.47712	2.71012	3.0103	2.15836	2.57978	3.32346	2.00432	2.85126	2.84448	2.97405	2.83315	3.1209	3.05038	3.32469	2.94939	3.06296	2.79518	2.66932	2.09342
ENSG00000089335	2.89597	2.46982	2.70586	2.9952	2.79169	2.85248	2.55267	2.75358	3.05994	2.35025	2.65801	2.86923	3.00475	2.77085	2.08279	1.74819	2.38917	2.81425	2.41497	2.72591	2.36549	2.5955	2.71096	2.70672	2.72428	2.74194	2.80072	3.10755	2.68664	2.89873	2.7348	2.62531	2.91593	2.67852	2.4216	2.59879	2.91645
ENSG00000089351	2.89708	3.01284	3.17319	3.00988	2.86153	3.13066	2.41497	3.0835	3.03902	2.65801	2.70243	2.99782	2.85187	2.92324	2.72997	1.74819	2.84819	3.01368	2.62221	2.75511	2.68574	3.01368	2.94988	3.10312	2.80686	3.22583	3.28556	2.97635	3.11992	3.07004	2.95952	3.16107	3.26079	3.19893	2.91698	2.92117	3.0799
ENSG00000089356	1.14613	0	1.04139	1.4624	0.60206	1.51851	0.845098	1.17609	1.79934	0.30103	1.73239	1.53148	2.08636	0.845098	1.32222	#NAME?	0.778151	0.845098	0.69897	0.954243	#NAME?	1.49136	1.91908	1.64345	1.36173	1.4624	1.32222	1.14613	1.30103	1.04139	2.15229	1.07918	0.30103	0.90309	1.30103	0.477121	0
ENSG00000089472	1.60206	1.5682	1.96379	2.74194	2.08636	2.38917	1.9345	1.716	2.82607	1.47712	1.81291	2.6721	2.8704	2.33646	1.74036	0.778151	2.00432	2.11059	1.27875	2.02938	0.60206	2.44871	3.09447	2.8893	2.54777	2.63043	2.54531	2.51851	2.45939	2.28556	2.1271	2.45179	2.25527	2.89487	2.03342	2.31387	3.45758
ENSG00000089505	1.5682	1.4624	1.74036	1.50515	1.66276	1.75587	0.954243	1.82607	1.38021	1.25527	1.61278	1.23045	1.38021	1.4624	1.14613	0.845098	1.07918	1.8451	1.53148	1.43136	1.38021	1.11394	1.30103	1.50515	1.41497	1.61278	1.77085	1.81954	1.73239	1.79239	1.62325	1.50515	1.82607	1.85126	1.60206	1.54407	2.0086
ENSG00000089685	1.77085	1.91908	1.20412	2.30103	1.07918	1.92428	1.25527	2.68931	1.88081	1.8451	2.89042	1.95424	1.5563	2.28103	2.59218	1.39794	1.70757	2.47857	2.26245	2.63043	2.45332	0.90309	1.43136	1.62325	0.954243	1.27875	0.954243	0.778151	1.63347	1.23045	2.1038	1.43136	0.477121	1.79934	1.50515	1.25527	3.04415
ENSG00000089692	1.49136	2.49554	1.57978	1.38021	1.30103	1.64345	0.845098	1.20412	1.34242	0.954243	1.39794	1.11394	1.43136	1.83885	0.954243	#NAME?	1.23045	1.23045	1.14613	1.23045	2.08636	1.90849	1	1.50515	1.25527	1.38021	1.14613	1.44716	1.39794	1.27875	0.954243	1.60206	1.11394	2.03743	1.07918	0.954243	1.59106
ENSG00000089723	1.07918	1.14613	0.69897	1.32222	1.57978	1.51851	0.69897	1.07918	1.23045	0.90309	1.17609	0.954243	1.14613	1.38021	1.07918	0.69897	1.04139	1.34242	1.07918	1.34242	0.845098	1.25527	1.14613	1.07918	1.34242	1.07918	1.51851	1.20412	1.14613	1.17609	1.4624	1.54407	1.43136	1.5682	1.14613	1.36173	1.59106
ENSG00000089818	2.63448	2.38382	2.57978	2.67761	3.03623	2.75051	2.18469	2.61066	2.7839	2.37291	2.37658	2.59879	2.69197	2.67669	1.72428	1.64345	2.42325	2.63548	2.27646	2.4456	2.40483	3.04021	2.77525	2.64048	3.11461	2.72428	2.89098	2.70672	2.61172	2.68931	2.59988	2.64836	2.82866	2.66839	2.51322	2.58206	2.62531
ENSG00000089847	2.40993	1.5563	2.35025	2.26245	2.46835	2.34439	1.76343	1.93952	2.32222	1.61278	1.54407	2.1038	2.69461	2.45637	1.88081	0.477121	1.72428	2.38202	1.98227	2.2878	1.98227	3.26998	2.617	2.43297	3.01787	1.85126	1.53148	2.18469	1.98677	1.85733	1.63347	1.75587	1.79934	1.92942	1.54407	1.41497	1.4624
ENSG00000089902	2.53148	2.43933	2.40483	2.4133	2.6149	2.54283	2.03342	2.45939	2.62839	2.38202	2.29447	2.48144	2.43297	2.55509	1.39794	1.44716	2.51851	2.57054	2.25285	2.38202	2.47712	2.17026	2.34242	2.35218	2.13988	2.34044	2.51188	2.43297	2.38739	2.46687	2.40483	2.38917	2.48996	2.55267	2.10721	2.17609	3.20249
ENSG00000089916	2.89542	2.75358	2.72428	2.70329	3.00475	2.77452	2.38382	2.73078	3.20817	2.66464	2.48287	2.65031	2.70157	2.77305	2.26951	1.83885	2.74273	2.83378	2.51322	2.58883	2.61384	2.35218	2.63548	2.68034	2.35603	2.88762	3.00689	2.98408	2.9196	3.02612	2.77159	2.77525	3.07882	2.90849	2.69197	2.88195	3.00043
ENSG00000090006	2.55871	2.61066	3.40175	2.86982	2.86982	3.03623	2.68931	2.73799	2.79379	2.24304	2.5682	2.66652	2.65896	3.34143	2.26951	1.57978	2.68124	2.67943	2.44404	2.78675	2.87852	2.97451	2.66839	3.25527	2.94052	2.89708	2.94448	2.83378	3.33405	2.56937	2.93952	3.00217	3.10551	3.35411	2.94939	2.63043	3.03981
ENSG00000090060	3.12775	3.10243	2.87274	3.12156	3.12678	2.98498	2.68124	3.07628	3.3019	2.90417	2.89763	2.9425	3.05115	2.94596	2.63448	2.13033	2.99034	3.03222	2.84572	2.94792	3.00432	2.62634	2.83632	2.82737	2.7796	2.93802	3.13354	3.10415	2.99739	3.09307	2.98856	2.92531	3.18156	3.1089	2.76716	2.81491	3.22763
ENSG00000090061	2.63548	2.6981	2.7364	2.63849	2.70157	2.79796	2.27416	2.75891	2.85248	2.49554	2.26717	2.45179	2.54283	2.5966	1.50515	1.65321	2.5966	2.66745	2.36736	2.48996	2.57403	2.41497	2.73878	2.76938	2.3483	2.72016	2.81757	2.55145	2.75435	2.71433	2.72673	2.66932	2.83885	2.85794	2.51587	2.51322	2.80482
ENSG00000090104	3.68079	3.03862	3.57507	3.16938	2.4843	3.39811	2.78746	3.19921	3.33925	3.6114	2.71096	3.71975	3.19005	3.72485	2.33041	3.11494	3.99366	3.33686	3.05918	3.32243	3.447	1.49136	2.44248	2.55751	0.69897	2.87622	3.1329	2.89597	2.4133	3.69801	3.07773	3.79099	2.66652	3.3753	3.47683	2.66276	2.49136
ENSG00000090266	3.03383	2.8293	3.00604	3.23325	2.84757	3.16376	2.68395	3.29951	3.17348	2.87564	2.60097	3.07298	3.16167	2.93651	3.6467	2.13354	2.93802	3.04922	2.79796	3.07628	2.77815	3.22089	3.18441	3.16524	3.0569	3.19756	3.34498	2.92428	3.04415	3.24773	3.34772	3.4133	3.12287	3.24944	2.92686	2.96237	2.9619
ENSG00000090273	2.93095	2.84696	3.15897	3.05538	2.95085	3.25648	2.65128	3.10551	3.23019	2.69897	2.80209	2.95085	2.96755	3.00518	2.83442	1.96379	2.77452	2.98989	2.65128	2.79169	2.8451	3.54108	3.32552	3.26221	3.37383	3.0406	3.13066	2.9489	3.09061	3.03302	3.03623	3.14145	3.01828	3.19535	2.81224	2.8651	3.36097
ENSG00000090316	2.72509	2.64738	2.93298	2.68395	2.55267	2.83759	2.27184	2.74429	2.91698	2.57978	2.47857	2.78746	2.95085	2.72916	2.21219	1.59106	2.74429	2.81954	2.48287	2.78604	2.53656	3.07809	2.88593	3.03262	2.86982	2.77887	2.96988	2.84386	2.75435	2.76118	2.7356	2.81023	2.91116	2.94101	2.5832	2.69108	3.12905
ENSG00000090339	2.17319	3.13609	2.42813	2.26007	2.02531	2.11727	1.75587	2.89265	2.86629	2.71012	1.44716	2.80618	3.00475	2.54407	1.38021	1.43136	2.92221	2.68305	2.40824	2.29226	3.27623	1.79239	2.20683	2.8848	1.80618	2.97955	3.10346	2.81624	2.716	2.74194	3.12613	2.84261	2.80754	3.18752	2.75358	2.65706	1.66276
ENSG00000090376	2.29003	2.82672	2.41162	2.24304	2.12385	2.52504	2.07555	2.33646	2.48855	2.76343	1.93952	2.51455	2.19312	2.38382	1.30103	1.85126	2.91222	2.24055	2.18469	2.25285	2.46687	1.77815	2.08279	2.13033	1.59106	2.39967	2.56585	2.60531	2.46835	2.74273	2.42813	2.40312	2.63144	2.77085	2.31175	2.24797	1.43136
ENSG00000090382	3.45545	4.33421	2.2014	2.63144	1.74036	2.0607	1.90309	2.98588	3.46835	2.63949	1.54407	2.5682	2.06446	2.59329	2.14922	1.86332	3.10278	2.36173	2.65031	2.20412	3.72247	1.25527	1.4624	2.64147	1	2.58995	2.70842	2.64048	2.23553	2.77379	2.57403	3.11694	2.8293	3.1186	2.66181	2.72509	1.8451
ENSG00000090520	2.57634	2.67943	2.72016	2.77012	2.62531	2.75815	2.22531	2.7356	2.88024	2.64738	2.55751	2.75511	2.73239	2.73799	2.59879	1.70757	2.69984	2.86629	2.6561	2.75051	2.76641	2.46389	2.72835	2.87622	2.47276	2.88705	3.11494	2.88195	2.88138	2.85914	3.00647	2.88536	2.81954	3.12548	2.70329	2.78176	3.11727
ENSG00000090539	2.38382	1.70757	2.56467	2.45637	2.2833	2.78675	1.76343	1.94939	2.38021	1.68124	2.15229	2.91434	2.49693	2.50379	1.96848	0.954243	1.4624	2.77743	2.0086	2.26245	1.47712	3.25792	2.57864	2.53148	3.13226	2.73159	2.52114	3.24452	2.59439	2.43616	2.54777	2.43136	2.29667	2.44248	1.51851	2.4624	2.37107
ENSG00000090554	2.26245	2.44871	2.32428	2.05308	1.77815	2.23045	1.61278	2.08991	2.15229	1.75587	1.57978	2.34044	2.04532	2.04532	1.97313	0.90309	1.86332	2.02119	1.74036	1.85733	2.13672	1.92428	2.13672	2.2014	1.51851	2.26717	2.28556	2.11727	2.25527	2.14301	2.18184	2.43933	2.22011	2.3784	2.05308	2.07555	1.66276
ENSG00000090565	3.16732	2.48144	3.06145	3.077	3.02202	3.15594	2.46389	3.06408	3.17114	2.58433	2.77085	2.99034	3.02449	3.06707	2.37475	1.79239	2.55509	3.27346	2.85673	3.00303	2.65225	3.29447	3.12385	3.04139	3.11594	3.18156	3.25624	2.95279	3.09167	3.00732	3.06258	3.05385	3.06893	2.92428	2.80686	2.95999	3.6939
ENSG00000090581	3.00689	2.72346	3.19645	3.16017	3.11893	3.40909	2.61278	2.96614	3.33666	2.60314	2.41162	3.05308	2.97405	2.97267	2.76864	1.77815	2.81558	2.98318	2.51322	2.72591	2.72673	3.31785	3.37401	3.42846	3.13258	3.37676	3.36773	3.18808	3.34889	3.20763	3.37273	3.42684	3.33021	3.38596	3.055	3.1116	3.14457
ENSG00000090612	2.46687	2.38561	2.25285	2.61278	2.54531	2.4014	1.96379	2.43136	2.68664	2.06819	2.25285	2.40993	2.60206	2.39794	2.32634	1.716	2.21484	2.43457	2.15836	2.49693	2.1959	2.29885	2.4216	2.36922	2.26717	2.4624	2.52244	2.5302	2.48714	2.40993	2.2833	2.27646	2.53529	2.63749	2.20412	2.3784	2.51983
ENSG00000090661	2.617	2.33646	2.85248	2.79588	2.76118	2.86923	2.16435	2.6637	3.256	2.17609	2.35793	2.75664	2.61172	2.70586	2.71684	1.17609	2.32428	2.50786	2.27416	2.38021	1.96848	2.71349	3.05038	3.22011	2.62221	3.25527	3.29798	2.86392	3.17725	3.01072	3.16167	3.2052	3.34655	3.05346	3.0406	3.02243	2.89154
ENSG00000090674	2.62634	2.61595	2.67669	2.6561	2.46538	2.71181	2.01703	2.58883	3.08743	2.2878	2.01284	2.72673	2.5977	2.69548	2.34242	1.47712	2.77305	2.52375	2.25527	2.47567	2.38021	2.83632	2.76418	2.96895	2.59988	2.71181	2.7767	2.58995	2.68842	2.63849	2.65706	2.81023	2.77085	2.8202	2.51983	2.41162	2.9619
ENSG00000090776	2.04922	1.88649	2.34044	2.54407	2.00432	2.25285	1.63347	2.82995	2.33646	1.86923	2.07188	2.4183	2.21219	2.26951	1.79239	1.30103	2.04139	2.50786	2.00432	2.49276	1.82607	2.2878	2.34635	2.44716	2.15534	2.48144	2.51983	2.45939	2.61384	2.36173	2.24797	2.61909	2.52375	2.42813	2.08991	2.14613	3.59594
ENSG00000090857	3.02407	2.88309	2.99607	2.9425	3.21431	3.06446	2.26951	3.01199	3.08135	2.70329	2.48996	2.86864	2.59879	2.91645	2.13988	1.69897	2.39967	2.95328	2.63749	3.00988	2.88366	2.95999	3.20003	3.11025	2.90526	3.08458	2.85794	3.17754	3.11093	3.01452	3.05843	3.00945	3.18298	3.01242	2.99826	2.88138	3.2383
ENSG00000090889	1.50515	1.5563	1.34242	2.13988	1	1.47712	1	2.67117	1.4624	1.716	2.47567	1.61278	1.6721	2.1271	1.30103	0.845098	1.4624	2.38202	2.25042	2.2878	2.13988	0.30103	0.477121	0.954243	0.69897	1.27875	0.778151	0.845098	1.50515	0.845098	1.99123	1.07918	1.17609	1.90849	1.34242	1.07918	2.84198
ENSG00000090905	3.14799	2.87622	3.11561	2.99607	3.20466	3.03862	2.51983	2.88818	3.31639	2.57864	2.63448	2.99078	3.05614	3.04999	3.09237	2.02119	2.61066	3.06145	2.71349	2.86213	2.83059	3.06296	3.11793	3.07809	2.99211	3.0187	3.02979	3.16938	2.95665	3.0983	3.10517	2.88081	3.12646	3.05918	2.89653	2.92788	3.15746
ENSG00000090924	2.76864	2.51587	3.11193	2.56585	2.54158	2.68034	1.98677	2.71517	2.38202	2.56937	2.61595	2.92376	2.41996	2.89098	2.20412	1.75587	2.41664	3.02816	2.58433	2.73159	2.5302	2.06446	2.37107	2.49969	1.89763	2.58433	2.69373	2.549	2.52504	2.61278	2.70586	2.46538	2.6149	2.76268	2.42325	2.50243	3.1271
ENSG00000090932	3.83853	1.89209	3.73512	2.94498	3.50542	3.55847	2.86094	3.04336	2.83123	1.74819	1.69897	2.22272	1.90309	3.20871	2.52504	0.90309	0.60206	3.08991	2.64345	2.57749	0	1.95424	2.07918	2.18469	1.92428	3.15564	3.01578	1.74036	2.7332	2.58995	1.5682	2.72835	3.09237	2.75205	2.20683	3.0187	1.53148
ENSG00000090971	2.39967	1.76343	2.56348	2.74663	2.23553	2.72346	2.09342	2.4183	2.27416	1.85733	2.13354	2.6464	2.51455	2.17319	2.36361	1.65321	1.97313	2.42975	2.03743	2.51587	2.09342	3.01745	2.46538	2.42488	2.77305	2.716	2.82282	2.60638	2.62941	2.47857	2.58092	2.66652	2.72099	2.53908	2.40483	2.43933	2.93651
ENSG00000090989	2.84448	2.48144	2.68664	2.71096	2.72754	2.73799	2.2833	2.60746	2.99432	2.49276	2.32222	2.63144	2.77525	2.64048	1.77815	1.77085	2.5955	2.78176	2.4456	2.55871	2.59218	2.48287	2.55509	2.51587	2.5682	2.69108	2.79934	2.85673	2.70672	2.82086	2.67302	2.52763	2.85733	2.77159	2.47422	2.61909	2.55991
ENSG00000091009	2.48572	2.66839	2.2014	2.31806	2.50106	2.21219	2.0607	2.4216	2.75282	2.26951	2.233	2.13033	2.40654	2.35603	2.5563	1.62325	2.27416	2.4183	2.18184	2.29885	2.32015	1.85126	2.11059	1.98677	2.0086	2.30963	2.47712	2.4014	2.39445	2.35411	2.35025	2.24304	2.53656	2.63246	2.14613	2.19312	2.64246
ENSG00000091073	2.0607	2.26007	2.38382	2.07918	1.69897	2.25527	1.54407	2.27875	2.38202	2	1.49136	2.20683	1.96379	2.13672	1.59106	1.07918	2.233	2.20952	1.96379	2.27646	2.33445	2.14613	2.13354	2.36549	1.77085	2.26951	2.40483	2.25768	2.29226	2.38382	2.32428	2.27646	2.25527	2.4609	1.9345	2.0569	1.99564
ENSG00000091137	1.04139	1.34242	0.845098	1.30103	1.07918	0.60206	0.30103	0.30103	1.68124	0.778151	0.954243	1.23045	1.76343	0.477121	1.79239	0.477121	1	1.04139	0.90309	0.845098	0.30103	1.50515	1.07918	0.778151	1.62325	0.845098	0.477121	0.845098	0.60206	0.778151	0.90309	1.11394	0.477121	1.39794	0.477121	0.69897	0.30103
ENSG00000091140	2.75587	2.58995	2.55509	2.95231	2.67761	2.6637	2.43136	2.74194	2.78032	2.73878	2.48572	2.76567	3.10449	2.65225	2.07555	2.0607	2.59988	2.79029	2.67394	2.83632	2.73078	2.47712	2.48572	2.25768	2.59329	2.59879	2.7767	2.73159	2.63448	2.63448	2.69373	2.63448	2.75664	2.7348	2.37475	2.55023	2.86923
ENSG00000091157	2.35793	2.4133	2.55751	2.51851	2.63246	2.50515	2.10037	2.65514	3.0306	2.34439	2.1959	2.3962	2.60531	2.43297	1.716	1.32222	2.51055	2.46389	2.1271	2.23553	2.233	2.71265	2.57978	2.52892	2.77525	2.65321	2.8014	2.69897	2.72754	2.6721	2.73878	2.55267	2.81291	2.82607	2.46982	2.45332	2.67302
ENSG00000091409	2.72754	2.68485	2.4843	2.83378	2.51587	2.71933	2.10721	2.4456	2.93399	2.25285	1.79239	2.63347	3.00389	2.34242	1.716	1.38021	2.30535	2.60097	2.24797	2.42488	2.46538	2.06819	2.46982	2.43616	2.0607	2.42488	2.26007	2.7574	2.72509	2.5172	2.53403	2.60206	2.49415	3.02694	2.15534	2.24055	3.42797
ENSG00000091428	3.04532	2.40824	2.92428	3.26951	3.12775	3.0607	2.80821	2.37475	3.53288	2.27646	3.19173	2.5563	2.56467	2.63043	2.30535	1.44716	1.60206	3.03302	2.26245	2.66745	1.63347	2.99344	3.09482	2.52763	2.99913	2.65031	2.65514	2.57978	2.68753	2.63949	2.67669	2.48001	2.93802	2.58433	2.43297	2.68485	1.98677
ENSG00000091436	1.94939	2.46538	2.04922	2.5955	2.29667	2.07555	1.89763	2.5682	2.61909	2.21484	2.15229	2.41664	2.95952	2.45637	2.51055	1.64345	2.40993	2.22789	2.31806	2.41162	2.54531	1.99123	2.48855	2.29667	2.02531	2.549	2.62941	2.50651	2.59988	2.5977	2.53403	2.51322	2.63043	2.72916	2.26951	2.26717	3.10687
ENSG00000091513	2.86034	2.33846	3.74194	3.15106	3.12646	3.76485	3.10992	3.67136	4.484	2.90902	2.92221	3.45834	3.02979	3.03623	2.91855	1.30103	3.66143	3.09968	2.83885	2.52504	2	3.87326	4.49436	4.38782	3.59207	3.68851	3.72534	3.64719	4.02354	4.01616	3.83206	3.48073	3.72165	3.66624	3.84597	3.07628	3.20249
ENSG00000091527	3.18949	3.30578	3.1452	3.00518	3.19005	3.23704	2.74974	3.27921	3.405	3.09412	2.86923	3.09096	2.97359	3.1726	2.3784	2.2833	3.26126	3.0569	2.8202	3.03583	3.12613	2.74429	3.02325	3.08063	2.74194	3.23603	3.38846	3.14768	3.24944	3.26245	3.2159	3.26364	3.31027	3.37365	2.94498	2.97497	3.16167
ENSG00000091536	1.11394	1.6721	1.14613	1.54407	1.25527	1.25527	0.954243	1.14613	1.81954	1.17609	1.04139	1.23045	2.0569	1.43136	2.0086	0.845098	0.778151	1.66276	1.17609	1.59106	1.07918	2.61384	1.88649	1.51851	2.23045	1.38021	1.30103	1.6721	1.39794	1.32222	1.23045	1.20412	1.07918	1.57978	1.30103	1.07918	1.30103
ENSG00000091542	2.72263	2.8704	2.95569	2.88818	2.79518	2.99034	2.40483	2.98046	3.15442	2.76193	2.32015	2.74741	3.0465	2.96237	2.29226	1.79934	2.81624	2.90526	2.58546	2.85914	2.96142	3.00604	3.18526	3.14644	2.97589	2.87274	2.99344	2.79934	2.94792	2.87564	2.75967	2.98272	2.94399	3.05994	2.67943	2.63849	3.20222
ENSG00000091651	1.86923	1.93952	1.74036	2.03743	2.03342	1.90309	1.34242	2.46982	2.01284	1.76343	2.21219	1.73239	1.9345	2.17609	2.13672	1.41497	1.49136	2.39445	2.0569	2.1271	2.1271	2.02119	1.83251	1.86332	1.97772	1.53148	1.59106	1.86923	1.63347	1.716	2.02531	1.51851	1.44716	1.79239	1.57978	1.54407	2.52244
ENSG00000091656	2.61278	1.6721	2.51587	2.63448	2.71012	2.617	2.00432	2.20412	3.01452	1.716	2.04532	2.51851	2.55991	2.1959	2.44091	1.65321	1.98677	2.45637	1.96379	2.26717	2.10037	1.92428	2.5832	2.36922	2.03743	1.27875	0.845098	2.17319	2.13033	1.44716	1.20412	0.60206	1.68124	2.62737	2.34439	#NAME?	1.41497
ENSG00000091664	0	#NAME?	#NAME?	1.14613	1.25527	0	#NAME?	1.25527	0.90309	#NAME?	0.778151	#NAME?	0.90309	0.30103	0.30103	#NAME?	#NAME?	2.11394	0.477121	0.477121	#NAME?	1.81291	0.477121	#NAME?	1.99564	#NAME?	#NAME?	0	0.477121	#NAME?	#NAME?	#NAME?	#NAME?	0.90309	#NAME?	#NAME?	#NAME?
ENSG00000091831	1.63347	1.5563	1.17609	1	0.69897	1	0.69897	0.954243	1.57978	1.47712	0.90309	0.845098	1.30103	1.41497	0	0.477121	1.32222	1.14613	1.30103	1.07918	1.5682	#NAME?	0.954243	0.69897	#NAME?	1.57978	1.30103	1.716	1.47712	1.49136	1.73239	1.51851	1.65321	1.64345	1.07918	1.25527	1.5682
ENSG00000091972	1.94448	2.09342	2.07188	2.25042	2.57519	2.34242	1.74819	2.12385	2.52634	1.43136	2.07188	1.99123	2.27184	2.17026	1.92428	1	1.64345	2.26951	1.716	1.78533	1.20412	2.62737	2.4843	2.50651	2.75128	2.52244	2.5832	2.57749	2.48714	2.45788	2.35603	2.38021	2.75435	2.48287	2.25768	2.41497	1.49136
ENSG00000092010	2.84073	3.24699	3.06856	2.90741	2.77525	3.09795	2.58546	3.04727	3.05956	2.83696	2.24551	2.84572	2.95521	2.89927	2.76492	1.97772	2.91908	2.96895	2.56585	2.77232	3.2033	2.70927	2.94349	3.1176	2.50106	3.03782	3.06819	2.88762	3.10106	2.98588	3.0983	3.19618	2.99211	3.46702	2.92634	2.88309	2.98137
ENSG00000092098	2.77743	2.67578	2.82737	2.82802	2.8488	2.83822	2.27646	2.73719	2.98498	2.48572	2.21484	2.74273	2.71265	2.71349	2.34044	1.57978	2.48144	2.94498	2.42325	2.72346	2.63649	2.92221	2.91328	2.96237	2.72263	2.86213	2.94841	2.82478	2.81823	2.79379	2.86806	2.76193	2.86273	3.01787	2.60206	2.63849	2.95328
ENSG00000092108	2.58092	2.55388	2.48001	2.65031	2.6981	2.55751	2.25527	2.47422	2.6981	2.42651	1.94448	2.51188	2.57978	2.54654	2.17898	1.57978	2.45332	2.58995	2.41162	2.49136	2.55267	2.29885	2.40654	2.29226	2.4014	2.56229	2.75511	2.71684	2.57749	2.65706	2.68215	2.5302	2.77525	2.62428	2.36361	2.57519	2.68124
ENSG00000092140	2.21219	1.91908	1.70757	2.08279	2.44091	1.95904	1.716	2.02938	2.48287	1.86332	1.93952	1.79239	2.09691	1.8451	1.14613	1.20412	1.81291	2.11059	2.07555	2.04139	2.12057	1.77085	1.91381	1.81954	1.9345	2.03342	2.12057	2.2833	1.95424	2.12385	2.0086	1.74036	2.24797	2.11727	1.77815	1.96379	2.2833
ENSG00000092200	1.25527	1.47712	1.65321	0.954243	1.23045	1.44716	0.477121	1.65321	1.53148	1.20412	0.477121	0.69897	0.60206	1.23045	0.845098	0	1.47712	1.07918	0.845098	0.778151	0.90309	1.11394	0.845098	1.62325	0	1.57978	1.72428	1.60206	1.62325	1.75587	1.36173	1.74819	1.74036	1.39794	1.41497	1.39794	0.477121
ENSG00000092203	2.75358	2.74429	2.78462	2.83187	2.89818	2.86451	2.3962	2.88138	3.02036	2.5966	2.28103	2.71096	2.8014	2.80209	2.60853	1.79934	2.6464	2.79588	2.47129	2.64836	2.5955	2.85126	2.93601	2.85974	2.73078	2.82347	2.98	2.73239	2.88705	2.81558	2.86213	2.88593	2.96379	3.02202	2.65031	2.71767	2.94448
ENSG00000092208	1.97772	1.5563	1.68124	2.03342	1.96848	1.95424	1.60206	2.0086	2.05308	1.66276	1.41497	1.72428	1.90849	2.0086	1.6902	0.778151	1.63347	1.99564	1.5563	1.88649	1.74819	1.76343	1.8451	1.6721	1.65321	1.74819	1.94939	1.8451	1.64345	1.81954	1.90309	1.73239	1.89209	1.77815	1.62325	1.75587	2.23553
ENSG00000092445	2.64246	2.08636	2.95521	2.74429	3.1176	2.86923	2.31806	2.716	3.62242	2.25527	2.70329	2.90741	2.88423	2.75205	2.61172	1.62325	2.75891	2.71933	2.32015	2.65321	2.02119	3.36605	3.52284	3.49693	3.39146	3.58377	3.73408	3.17056	3.50079	3.46345	3.33806	3.37876	3.8391	3.4312	3.2235	3.36549	2.89708
ENSG00000092470	1.86923	1.91908	1.74036	2.22531	1.91908	1.80618	1.51851	2.38561	1.88649	1.80618	2.33445	1.74036	1.96848	2.29885	1.63347	1.59106	1.81954	2.34635	2.20412	2.0569	2.03342	1.5563	1.60206	1.60206	1.20412	1.97313	1.87506	1.72428	2.02938	1.89209	2.13988	1.91908	1.99123	1.89209	1.73239	1.82607	2.51322
ENSG00000092529	2.85733	2.29885	3.21748	2.79865	2.74194	3.05461	2.58659	3.06819	4.05911	2.33041	2.24797	2.86273	2.6464	2.63043	3.04532	1.17609	2.89873	2.72835	2.41162	2.26482	2.26007	3.12581	3.70919	3.92418	3.20303	2.60423	2.36549	2.85673	3.18298	3.18808	2.86213	2.42813	2.47567	2.81491	2.26482	2.34044	2.33041
ENSG00000092531	2.68305	2.84386	2.57287	2.57287	2.61384	2.70243	2.38202	2.69197	2.83632	2.60746	2.07188	2.53529	2.59988	2.54033	1.74819	1.66276	2.72835	2.52375	2.33846	2.49136	2.69373	2.02119	2.52244	2.60638	1.9345	2.69548	2.84757	2.71012	2.72997	2.83251	2.6561	2.77085	2.89653	3.04805	2.54654	2.5966	2.4843
ENSG00000092621	3.06183	2.42813	3.17551	3.38739	3.07882	3.84142	2.89927	2.90363	3.4748	1.99123	2.61172	2.95134	3.37493	2.9058	2.70927	1.47712	2.51851	2.6721	2.22272	2.81224	1.77085	2.97864	3.70441	3.50893	2.81224	2.88762	3.01953	2.86923	3.31048	3.0141	2.7356	3.11428	3.13033	2.83123	2.67943	2.76418	3.26576
ENSG00000092758	2.02119	1.94939	2.95376	3.16286	1.73239	2.81757	2.38739	2.9652	3.69152	2.26007	3.13925	3.00518	2.77452	2.34635	2.57634	2	2.53529	3.04883	2.99344	2.90849	2.50651	3.09899	3.68278	3.72272	2.92583	3.86504	3.93379	3.13513	3.66001	3.49734	3.81425	3.62706	3.80713	3.30276	3.58861	3.57183	3.61511
ENSG00000092841	3.67979	3.80003	3.85733	3.69241	3.41714	3.93318	3.34361	3.99489	3.84621	3.62428	3.40175	3.80557	3.77217	4.02263	3.98109	2.98137	3.84242	3.79664	3.57008	3.78512	3.77203	3.76433	3.89025	3.93039	3.51917	3.8441	3.96642	3.79099	3.88953	3.94527	3.93268	4.0558	3.71088	4.26397	3.70646	3.74726	3.97308
ENSG00000092847	3.00043	2.71181	2.90255	2.86747	2.74351	3.0607	2.51055	2.96237	3.18639	2.5611	2.8651	2.73719	2.86864	2.81757	2.20683	1.75587	2.73159	2.81425	2.49136	2.79239	2.60423	2.81889	2.92942	2.95036	2.76118	2.91803	3.0799	2.88252	2.99607	2.9952	2.86451	2.89209	3.06408	2.92012	2.72016	2.78675	2.88762
ENSG00000092850	1.44716	0.69897	1.83251	1.50515	1.61278	2.25768	1.41497	1.11394	1.5563	0.90309	1.27875	1.77085	2.13672	1.61278	0.845098	0.69897	0.845098	1.83251	1.17609	2.13988	0.954243	1.43136	1.97772	1.81291	1.30103	1.81954	1.57978	1.93952	1.62325	1.70757	1.4624	1.77815	1.70757	1.54407	1.81954	1.80618	1.20412
ENSG00000092931	2.4014	2.29447	2.39445	2.35218	2.3962	2.43933	1.99564	2.43297	2.5955	2.09691	2.28103	2.34439	2.46982	2.45788	2.37475	1.34242	2.16732	2.31597	2.01703	2.43457	2.18469	2.38202	2.42813	2.44871	2.12057	2.55991	2.5302	2.50106	2.50106	2.47712	2.42651	2.52892	2.67578	2.46982	2.3032	2.39445	2.43297
ENSG00000092964	3.47261	3.08135	3.75808	3.745	3.6288	3.69205	3.26245	3.7881	4.26748	3.32408	3.32469	3.49527	3.98354	3.71054	2.45484	2.44091	3.60369	3.58535	3.28443	3.20222	3.16554	3.82988	4.24	4.11793	3.7417	3.79295	3.92423	3.75243	3.90162	3.80645	3.91408	3.83506	3.89204	3.90747	3.60304	3.6902	3.82223
ENSG00000092969	1.41497	1.50515	2.10037	2.86034	1.39794	2.03342	2.04532	2.28103	2.22531	2.05308	1.4624	2.5302	3.08027	2.27416	1.49136	1.68124	2.16435	2.24551	1.85733	2.55509	2.07918	1.94939	2.07918	1.9345	2.02938	2.24797	2.28556	2.35793	2.21748	2.14922	2.47276	2.233	1.86332	2.73957	2.4133	2.0569	3.47422
ENSG00000093000	2.59218	2.72346	2.48855	2.49693	2.66839	2.617	2.15229	2.74273	2.734	2.45788	2.50515	2.45788	2.48714	2.64048	2.01284	1.59106	2.45788	2.69285	2.47276	2.43616	2.60853	2.56703	2.51188	2.40312	2.38917	2.5172	2.70672	2.617	2.62325	2.62634	2.65992	2.60314	2.6981	2.86273	2.42813	2.4183	3.12548
ENSG00000093009	1.44716	1.38021	0.30103	2.07918	1.14613	1.32222	0.954243	2.37475	1.17609	1.54407	2.2878	1.41497	1.34242	1.98227	1.8451	0.954243	1.34242	2.33846	1.87506	2.04922	2.0569	0	0	0.778151	#NAME?	1.27875	0	0.60206	1.17609	0.60206	2.02938	0.60206	0.30103	1.44716	0.69897	1.11394	2.48572
ENSG00000093010	2.97128	2.72181	3.23249	3.15987	3.10346	3.43104	2.69984	2.93399	3.15685	2.69984	2.54158	3.15776	3.03141	2.91116	2.70757	1.41497	2.81023	2.93298	2.5092	2.71767	2.74351	2.91009	3.31952	3.31239	2.82802	3.49734	3.46359	3.29645	3.48044	3.2284	3.41847	3.47173	3.33425	3.62034	3.1532	3.21112	3.24601
ENSG00000093217	1.54407	1.73239	1.41497	1.59106	1.98227	1.59106	1.32222	1.78533	1.89209	1.4624	1.76343	1.44716	1.6902	1.716	1.63347	0.477121	1.60206	1.66276	1.50515	1.49136	1.41497	1.41497	1.65321	1.64345	1.27875	1.74036	1.6721	1.716	1.83885	1.74036	1.77815	1.36173	1.50515	1.74036	1.36173	1.60206	1.66276
ENSG00000094631	3.26764	2.70243	3.20303	3.077	3.37107	3.33706	2.63144	3.17522	3.29579	2.74974	2.73957	3.10721	3.11959	3.39777	2.5563	1.86332	2.8293	3.22401	2.73878	2.82995	2.77305	3.21985	3.33304	3.38863	3.04883	3.27898	3.26717	3.24353	3.21985	3.23553	3.26928	3.15106	3.28691	3.18412	3.02284	3.0607	3.53428
[truncated: 18,318 more rows]

## Sheet: 4
Mean coverage +/- 1kb around TSS for H3K4me3 and H3K27ac ChIP-seq is provided in source data file for Figure 4, sheets A-C.

## Sheet: 5A
ID	GB08	GB02	GB01	PA04	PA01	PA02	GB04	GB05	DA03	GB06	DA04	GB07	DA05	GB03	DA01	DA06
[truncated: 696 more rows]

## Sheet: 5B
transcript_ID	DA02	GB08	GB02	GB01	PA08	PA03	PA09	PA05	PA04	PA01	PA06	PA07	PA02	PG11	GB05	DA03	GB06	DA04	GB07	DA05	GB03	DA01	DA07	DA06
[truncated: 696 more rows]

[truncated: 4 more sheets: 5F, 5G, 5H, 6A]
